# Supplementary material for: Integrative analyses of translatome and transcriptome reveal important translational controls in brown and white adipose regulated by microRNAs
Source: Sci Rep. 2017 Jul 18;7:5681. doi: 10.1038/s41598-017-06077-3 (PMC5515893; doi:10.1038/s41598-017-06077-3)
Supplement: Supplementary file 2 — dataset 1 [file 41598_2017_6077_MOESM2_ESM.xls]

## Sheet: 1.Ribo+RNA_original
		Ribo												RNA												Average
		BAT1-D0a_ATCACG_L003_R1_001	BAT1-D0b_CGATGT_L003_R1_001	BAT1-D5a_TTAGGC_L003_R1_001	BAT1-D5b_TGACCA_L003_R1_001	SUB2-D0a_ACAGTG_L003_R1_001	SUB2-D0b_GCCAAT_L003_R1_001	SUB2-D5a_CAGATC_L003_R1_001	SUB2-D5b_ACTTGA_L003_R1_001	BAT-WT1_GATCAG_L002_R1_001	BAT-Wt2_TAGCTT_L002_R1_001	EPI-WT1_CAGATC_L002_R1_001	EPI-WT2_ACTTGA_L002_R1_001	rna-BAT1D0-1	rna-BAT1D0-2	rna-BAT1D5-1	rna-BAT1D5-2	rna-SUB2D0-1	rna-SUB2D0-2	rna-iSUB2D5-1	rna-iSUB2D5-2	rna-BAT1	rna-BAT2	rna-EPI1	rna-EP12	Ribo_BATD0	Ribo_BATD5	Ribo_SubD0	Ribo_SubD5	Ribo_BAT	Ribo_Epi	RNA_BATD0	RNA_BATD5	RNA_SubD0	RNA_SubD5	RNA_BAT	RNA_EPI
NM_001135567	1190007I07Rik																									#DIV/0!	#DIV/0!	#DIV/0!	#DIV/0!	#DIV/0!	#DIV/0!	#DIV/0!	#DIV/0!	#DIV/0!	#DIV/0!	#DIV/0!	#DIV/0!
NM_001083912	Plekhg2	14.3585	17.1554	2.01698	1.48297	10.8895	7.27134	4.34075		1.66432	1.12649	3.01842	3.43444	30.5731	25.8699	5.58567	5.62431	34.342	32.9211	8.12026	7.75307	5.43817	8.83365	18.2257	20.8221	15.7569	1.74998	9.08041	4.34075	1.39541	3.22643	28.2215	5.60499	33.6316	7.93666	7.13591	19.5239
NM_153804	Plekhg3	12.2981	12.5712	4.28288	3.70467	9.60121	7.72004	3.40805	5.12124	5.82079	5.06543	9.04851	7.55013	16.2488	16.2729	10.8786	9.65337	18.1271	17.4709	10.4902	10.5103	12.0083	14.138	18.5764	18.6488	12.4347	3.99378	8.66062	4.26464	5.44311	8.29932	16.2608	10.266	17.799	10.5002	13.0731	18.6126
NM_001159942	Plekhg1									1.60448	0.95024	2.70204	2.64876	1.81709	1.28586	0.171492	0.382736	1.12954	1.3014	0.173001	0.522679	2.60299	3.2156	8.38989	11.4493	#DIV/0!	#DIV/0!	#DIV/0!	#DIV/0!	1.27736	2.6754	1.55148	0.277114	1.21547	0.34784	2.9093	9.91959
NM_198604	Plekhg6			1.71652	1.68275						1.43803	1.46788		0.435006	0.580764	5.20778	4.95543	0.550142	0.815312	2.36718	1.56879	3.17169	2.37075	2.86949	3.93785	#DIV/0!	1.69964	#DIV/0!	#DIV/0!	1.43803	1.46788	0.507885	5.0816	0.682727	1.96798	2.77122	3.40367
NM_001081333	Plekhg4													4.20447	3.16736			1.85647	1.63039						0.59497	#DIV/0!	#DIV/0!	#DIV/0!	#DIV/0!	#DIV/0!	#DIV/0!	3.68591	#DIV/0!	1.74343	#DIV/0!	#DIV/0!	0.59497
NM_001004156	Plekhg5						2.84266	1.9394		2.4291	2.29003	6.74299	6.01512	10.8307	9.46847	3.29358	2.40054	10.2098	10.7047	4.65833	3.52697	8.65863	12.6101	39.8441	43.6073	#DIV/0!	#DIV/0!	2.84266	1.9394	2.35957	6.37906	10.1496	2.84706	10.4573	4.09265	10.6343	41.7257
NM_021552	Nsa2	36.9244	41.1758	35.0114	31.7802	29.6508	44.4103	31.8935	29.6542	18.5466	31.8659	26.6133	19.4305	144.921	162.41	75.755	86.7812	157.615	151.515	72.4529	73.4774	61.0249	53.1628	63.7426	62.9863	39.0501	33.3958	37.0305	30.7739	25.2062	23.0219	153.665	81.2681	154.565	72.9652	57.0938	63.3644
NM_021524	Nampt	103.474	93.5577	940.475	936.126	151.959	149.944	652.686	558.996	287.422	292.579	118.167	80.5386	71.8673	69.3574	690.726	734.877	63.0163	58.2427	286.258	242.899	319.387	228.681	93.8042	80.0768	98.516	938.3	150.952	605.841	290	99.353	70.6123	712.801	60.6295	264.578	274.034	86.9405
NM_001013607	Vmo1																									#DIV/0!	#DIV/0!	#DIV/0!	#DIV/0!	#DIV/0!	#DIV/0!	#DIV/0!	#DIV/0!	#DIV/0!	#DIV/0!	#DIV/0!	#DIV/0!
NM_172741	4931406P16Rik		17.3637	9.56938	6.87949	21.8813	14.9492	5.8841	10.5367	8.07172	8.19496	6.81935	5.64872	33.8706	31.5134	34.2541	33.3184	37.6982	39.4473	19.1281	16.7371	31.5626	30.8387	47.7894	47.1843	17.3637	8.22443	18.4153	8.21039	8.13334	6.23404	32.692	33.7862	38.5727	17.9326	31.2006	47.4869
NM_027696	Mier1	10.4035		14.7054	14.4161	27.6151	17.2872	17.2981	16.246	4.92406	12.8552	15.8558	10.4514	26.573	20.1376	18.0445	18.7935	24.7948	24.4053	8.76033	8.86822	20.7345	12.6416	24.8429	24.7199	10.4035	14.5608	22.4511	16.7721	8.88963	13.1536	23.3553	18.419	24.6001	8.81428	16.6881	24.7814
NM_027422	Mier2	10.1914	14.2061	8.14235	3.68407	11.1391	6.77393	4.62151		4.1346	2.09886	5.89168		14.2855	13.1771	6.89391	6.41077	16.6613	15.8484	6.46419	7.67729	5.10159	6.7383	11.8853	13.1809	12.1988	5.91321	8.95654	4.62151	3.11673	5.89168	13.7313	6.65234	16.2549	7.07074	5.91995	12.5331
NM_172593	Mier3	9.96976	13.897	12.8669	12.6138	29.5771	17.6709	15.0699	14.0118	17.5269	10.266	13.0989	15.0235	14.0524	11.2321	8.04087	9.32657	12.8624	12.2759	5.66942	3.49163	7.94803	6.6808	9.52287	9.89551	11.9334	12.7403	23.624	14.5409	13.8964	14.0612	12.6422	8.68372	12.5692	4.58052	7.31442	9.70919
NM_175105	Aqp11			12.4422	18.2961			12.2409			10.4235	9.57587		1.57656		11.939	13.7146	0.797538	0.644701	6.64197	10.3011	3.94113	3.43686	7.42034	8.98166	#DIV/0!	15.3691	#DIV/0!	12.2409	10.4235	9.57587	1.57656	12.8268	0.721119	8.47153	3.68899	8.201
NM_001159658	Aqp12																									#DIV/0!	#DIV/0!	#DIV/0!	#DIV/0!	#DIV/0!	#DIV/0!	#DIV/0!	#DIV/0!	#DIV/0!	#DIV/0!	#DIV/0!	#DIV/0!
NM_001163473	1810010H24Rik														1.84554	6.35027	7.08627	1.20191		5.87231	9.35473	2.71515	3.92547	4.8797	9.17668	#DIV/0!	#DIV/0!	#DIV/0!	#DIV/0!	#DIV/0!	#DIV/0!	1.84554	6.71827	1.20191	7.61352	3.32031	7.02819
NM_001033879	Tubal3																									#DIV/0!	#DIV/0!	#DIV/0!	#DIV/0!	#DIV/0!	#DIV/0!	#DIV/0!	#DIV/0!	#DIV/0!	#DIV/0!	#DIV/0!	#DIV/0!
NM_001276494	Dag1	67.6984	72.0614	80.9413	101.596	59.5793	73.6315	117.68	82.6518	114.853	122.099	106.412	126.746	82.5767	87.7638	201.216	217.39	91.3409	92.4715	237.917	254.948	131.046	148.743	95.6971	97.228	69.8799	91.2688	66.6054	100.166	118.476	116.579	85.1703	209.303	91.9062	246.432	139.894	96.4625
NM_016969	Myadm	257.276	282.116	231.9	167.403	538.296	482.609	335.741	283.911	82.3402	110.09	395.715	364.717	222.921	248.61	129.557	126.978	260.555	252.52	183.066	203.441	46.1086	58.3869	193.928	216.282	269.696	199.652	510.452	309.826	96.2149	380.216	235.765	128.268	256.537	193.254	52.2477	205.105
XM_003945383	LOC101056089																		0.301193							#DIV/0!	#DIV/0!	#DIV/0!	#DIV/0!	#DIV/0!	#DIV/0!	#DIV/0!	#DIV/0!	0.301193	#DIV/0!	#DIV/0!	#DIV/0!
NM_172809	Sacs			1.75895	2.58652									0.947237	1.56895	1.05489	1.84651	0.951313	1.48105		0.33097	0.530627				#DIV/0!	2.17274	#DIV/0!	#DIV/0!	#DIV/0!	#DIV/0!	1.25809	1.4507	1.21618	0.33097	0.530627	#DIV/0!
XM_003945532	LOC101056080																									#DIV/0!	#DIV/0!	#DIV/0!	#DIV/0!	#DIV/0!	#DIV/0!	#DIV/0!	#DIV/0!	#DIV/0!	#DIV/0!	#DIV/0!	#DIV/0!
XM_003945818	LOC101056083																									#DIV/0!	#DIV/0!	#DIV/0!	#DIV/0!	#DIV/0!	#DIV/0!	#DIV/0!	#DIV/0!	#DIV/0!	#DIV/0!	#DIV/0!	#DIV/0!
XM_003945351	LOC101056085																									#DIV/0!	#DIV/0!	#DIV/0!	#DIV/0!	#DIV/0!	#DIV/0!	#DIV/0!	#DIV/0!	#DIV/0!	#DIV/0!	#DIV/0!	#DIV/0!
XM_003945547	LOC101056084																									#DIV/0!	#DIV/0!	#DIV/0!	#DIV/0!	#DIV/0!	#DIV/0!	#DIV/0!	#DIV/0!	#DIV/0!	#DIV/0!	#DIV/0!	#DIV/0!
XM_003945428	LOC101056086	37.2179	27.6687	15.2487	16.4435	27.1192	19.2403			8.38836		7.8239		8.50159	7.31667	3.22766	5.20252	10.1409	8.82303	2.98472	1.47561	2.07005	2.21689	3.58252	1.86569	32.4433	15.8461	23.1798	#DIV/0!	8.38836	7.8239	7.90913	4.21509	9.48195	2.23017	2.14347	2.72411
NM_001166218	Zfp712								4.86844			1.63845		1.63875	1.00184	0.743515	1.00568	0.575691	0.910053	0.511403	0.360518	1.22825	0.696377	1.55819	1.46515	#DIV/0!	#DIV/0!	#DIV/0!	4.86844	#DIV/0!	1.63845	1.32029	0.874599	0.742872	0.435961	0.962314	1.51167
NM_001146000	Zfp710							2.57519		3.45581	2.92382	5.37211	4.27877	8.29182	6.63404	5.39276	5.63309	8.01166	7.73092	6.70712	5.62886	10.0284	13.0907	11.4478	10.8248	#DIV/0!	#DIV/0!	#DIV/0!	2.57519	3.18981	4.82544	7.46293	5.51292	7.87129	6.16799	11.5596	11.1363
NM_177747	Zfp711																		0.144927			0.379694	0.365965	0.758212	0.975302	#DIV/0!	#DIV/0!	#DIV/0!	#DIV/0!	#DIV/0!	#DIV/0!	#DIV/0!	#DIV/0!	0.144927	#DIV/0!	0.37283	0.866757
NM_027264	Zfp715			3.43095	3.73717	7.74834	8.24586	5.62573	4.84328	2.51651	3.40658	2.93396	3.63508	13.5736	10.4591	11.2968	11.1054	11.271	11.4897	6.24079	4.22187	15.8128	12.1375	10.7476	11.1942	#DIV/0!	3.58406	7.9971	5.2345	2.96154	3.28452	12.0163	11.2011	11.3804	5.23133	13.9752	10.9709
NM_010806	Mllt4	9.06259	9.26385	5.75523	6.00601	10.377	11.0433	4.79454	4.71736	10.2129	9.95404	13.4946	15.6797	15.6672	14.4813	12.6536	12.5707	17.3	16.3857	7.10264	7.76511	23.5227	28.4482	39.222	49.5866	9.16322	5.88062	10.7101	4.75595	10.0834	14.5872	15.0743	12.6121	16.8428	7.43388	25.9854	44.4043
NM_139311	Mllt6	10.1883	11.3613	1.87842	3.37603	11.9311	3.95024	1.54003			1.57366			16.3439	17.1789	15.6832	13.7214	17.6847	18.7364	14.6514	11.9163	20.7779	25.9435	31.3449	31.065	10.7748	2.62722	7.94067	1.54003	1.57366	#DIV/0!	16.7614	14.7023	18.2106	13.2838	23.3607	31.2049
NM_172482	Zfp719	16.8214		4.13517	3.15297	8.17139	9.93837	3.39022	4.66991	2.52753	2.30951	1.57163	4.3812	10.6541	9.2707	4.60335	5.18511	10.3816	8.61038	3.76087	3.45816	7.06898	4.34187	3.4875	4.2162	16.8214	3.64407	9.05488	4.03007	2.41852	2.97642	9.96241	4.89423	9.496	3.60952	5.70542	3.85185
NM_022328	Mllt1	30.1277	19.598	7.40622	6.05043	20.3848	12.2375	11.385	9.40945	4.0742	5.51521	7.91675	6.72589	25.8857	23.1597	11.1478	11.5004	26.8028	26.65	19.9879	18.7138	11.1713	20.0093	18.0694	15.4803	24.8628	6.72833	16.3111	10.3972	4.79471	7.32132	24.5227	11.3241	26.7264	19.3508	15.5903	16.7749
NM_029931	Mllt3			8.31176	8.14825			10.2216						14.4815	13.5496	13.7815	10.9069	9.49017	8.25473	4.43705	5.5856	10.97	7.85451	10.8904	11.4408	#DIV/0!	8.23001	#DIV/0!	10.2216	#DIV/0!	#DIV/0!	14.0155	12.3442	8.87245	5.01133	9.41226	11.1656
NM_145216	Rasl10a																						3.37794	1.19974	2.23364	#DIV/0!	#DIV/0!	#DIV/0!	#DIV/0!	#DIV/0!	#DIV/0!	#DIV/0!	#DIV/0!	#DIV/0!	#DIV/0!	3.37794	1.71669
NM_019493	Btg4																									#DIV/0!	#DIV/0!	#DIV/0!	#DIV/0!	#DIV/0!	#DIV/0!	#DIV/0!	#DIV/0!	#DIV/0!	#DIV/0!	#DIV/0!	#DIV/0!
NM_009770	Btg3			6.68889	5.24584	20.3931	9.64556	8.22584	13.597	8.83102	10.4602	10.296	18.2234	52.0401	51.5164	32.0921	35.4605	45.984	46.2121	17.3775	23.446	38.541	34.6191	31.4298	37.1551	#DIV/0!	5.96736	15.0193	10.9114	9.64559	14.2597	51.7783	33.7763	46.0981	20.4117	36.5801	34.2925
NM_007570	Btg2	34.6638		29.8246	31.3262			13.0991		16.4066	14.2776	16.3957	11.6078	24.0244	20.1816	50.5033	52.5549	16.2157	17.2936	29.1888	28.6321	28.5984	32.8295	59.29	73.7635	34.6638	30.5754	#DIV/0!	13.0991	15.3421	14.0017	22.103	51.5291	16.7547	28.9105	30.714	66.5267
NM_007569	Btg1	56.0678	44.6594	244.156	266.376	95.0488	99.3773	341.422	245.154	71.4884	89.0753	197.003	158.249	72.8526	72.1905	349.258	329.69	96.5524	98.7947	316.033	311.85	122.363	112.5	214.218	209.11	50.3636	255.266	97.2131	293.288	80.2818	177.626	72.5215	339.474	97.6735	313.941	117.431	211.664
NM_001126045	Smok3a																									#DIV/0!	#DIV/0!	#DIV/0!	#DIV/0!	#DIV/0!	#DIV/0!	#DIV/0!	#DIV/0!	#DIV/0!	#DIV/0!	#DIV/0!	#DIV/0!
XM_898397	Smok3c																									#DIV/0!	#DIV/0!	#DIV/0!	#DIV/0!	#DIV/0!	#DIV/0!	#DIV/0!	#DIV/0!	#DIV/0!	#DIV/0!	#DIV/0!	#DIV/0!
NM_001039889	Smok3b																									#DIV/0!	#DIV/0!	#DIV/0!	#DIV/0!	#DIV/0!	#DIV/0!	#DIV/0!	#DIV/0!	#DIV/0!	#DIV/0!	#DIV/0!	#DIV/0!
NM_170591	Nupl1	28.0771	26.0914	12.0787	11.2772	20.4586	17.6252	7.07338	14.615	9.49222	7.38848	10.3291	14.1032	25.3627	25.0508	11.9312	14.4914	23.089	25.0844	9.5184	9.58582	11.3652	9.03102	12.7856	11.6116	27.0842	11.678	19.0419	10.8442	8.44035	12.2161	25.2068	13.2113	24.0867	9.55211	10.1981	12.1986
NM_153092	Nupl2			7.23163	13.391		14.4836	10.8696			2.6926	3.43561	4.37822	7.83972	7.71092	4.42204	4.63933	6.11622	7.35548	3.43151	3.28302	4.96917	4.20541	4.35642	5.50542	#DIV/0!	10.3113	14.4836	10.8696	2.6926	3.90692	7.77532	4.53069	6.73585	3.35727	4.58729	4.93092
NM_001081228	Ttc30a2			5.08543	4.48685			3.75237		6.15455	4.54438	2.60927	5.54195	1.80427	1.87701	2.29637	2.2689	1.50763	1.44928	1.26688	1.20295	3.29839	2.4398	2.20574	2.30218	#DIV/0!	4.78614	#DIV/0!	3.75237	5.34946	4.07561	1.84064	2.28264	1.47846	1.23492	2.8691	2.25396
NM_001081152	Npat	5.80711	4.31715	4.52057	6.76408	7.25384	6.43301	3.51113	4.83646	2.87944	2.65764	2.23807	1.62052	10.612	8.92806	6.04334	7.11842	10.5231	10.2736	4.2337	2.7117	4.19886	2.8018	4.72984	3.9008	5.06213	5.64232	6.84343	4.17379	2.76854	1.92929	9.77005	6.58088	10.3983	3.4727	3.50033	4.31532
NM_030188	Ttc30a1			6.10252	6.481	7.75223	6.41666	7.50473	5.16875	5.03554	5.11243	4.78367	4.8492	2.96416	2.94065	3.30104	4.00395	2.81153	2.45939	4.43409	3.11673	3.14498	1.9962	2.84908	4.10659	#DIV/0!	6.29176	7.08445	6.33674	5.07398	4.81644	2.95241	3.65249	2.63546	3.77541	2.57059	3.47783
NM_145929	Gga1	17.3046	21.7091	18.0793	16.1598	6.75491	13.4188	17.0021	14.8625	11.7006	9.20642	21.8265	22.4548	34.6997	35.4584	37.2927	36.284	37.9191	36.8289	52.514	50.0273	32.644	41.5908	67.269	65.2548	19.5069	17.1195	10.0869	15.9323	10.4535	22.1406	35.0791	36.7883	37.374	51.2707	37.1174	66.2619
NM_173048	Gga3			3.29232		8.36469		2.89201				1.60881		9.29705	8.7956	11.2828	7.89993	11.4186	12.6321	9.5409	7.38336	10.3577	10.2567	9.52	11.4516	#DIV/0!	3.29232	8.36469	2.89201	#DIV/0!	1.60881	9.04633	9.59138	12.0254	8.46213	10.3072	10.4858
NM_029324	1700018C11Rik																									#DIV/0!	#DIV/0!	#DIV/0!	#DIV/0!	#DIV/0!	#DIV/0!	#DIV/0!	#DIV/0!	#DIV/0!	#DIV/0!	#DIV/0!	#DIV/0!
NM_009166	Sorbs1	10.0414	13.437	73.5595	84.2118	17.5601	15.1281	75.2836	75.2665	103.201	95.6772	129.608	145.262	9.88384	9.47534	69.7351	74.371	8.66288	10.275	78.8877	83.7638	165.464	143.834	194.234	157.532	11.7392	78.8856	16.3441	75.275	99.4389	137.435	9.67959	72.053	9.46894	81.3257	154.649	175.883
NM_001271409	Sorbs3	29.2849	41.9871	6.1706	7.05741	15.6774	37.0757			22.6299	19.5291	11.433	18.2123	39.7459	43.3998	10.0136	7.28751	38.8117	41.6544	10.6141	14.1541	37.23	45.1539	40.5179	55.8686	35.636	6.614	26.3766	#DIV/0!	21.0795	14.8226	41.5729	8.65055	40.233	12.3841	41.192	48.1933
NM_172752	Sorbs2		6.40658									2.89855		3.11382	3.23191	0.398587	0.296523	1.8332	2.29297			0.809502	0.985558	2.8076	4.56186	6.40658	#DIV/0!	#DIV/0!	#DIV/0!	#DIV/0!	2.89855	3.17287	0.347555	2.06308	#DIV/0!	0.89753	3.68473
NM_080455	Tshz2		8.92611		1.92902		6.50264	4.03311	4.16659	1.80409	1.83164	8.69392	12.0621	15.5834	15.9781	6.57153	7.66024	9.67002	11.3855	9.97906	11.2839	12.0206	11.4906	54.2312	46.5458	8.92611	1.92902	6.50264	4.09985	1.81787	10.378	15.7808	7.11589	10.5277	10.6315	11.7556	50.3885
NM_172298	Tshz3		7.08771			3.96968	4.50621					1.0689		11.8393	10.765	1.58747	0.738108	9.99027	10.4169	2.16862	2.08318	0.848432	1.1812	3.61437	3.59398	7.08771	#DIV/0!	4.23795	#DIV/0!	#DIV/0!	1.0689	11.3021	1.16279	10.2036	2.1259	1.01482	3.60417
NM_026509	Murc													2.12575	2.63736	1.05215	0.978415	1.49355	1.60978	0.663383		3.79572	2.16799		0.912269	#DIV/0!	#DIV/0!	#DIV/0!	#DIV/0!	#DIV/0!	#DIV/0!	2.38156	1.01528	1.55166	0.663383	2.98185	0.912269
NM_008404	Itgb2		7.95834			7.80029	7.11527		4.45782	20.7496	18.3719	60.3853	46.602	1.44496	1.6728	0.495131	0.690646	2.63568	2.3105	2.73158	2.02782	6.02022	7.77924	29.962	31.1245	7.95834	#DIV/0!	7.45778	4.45782	19.5607	53.4937	1.55888	0.592888	2.47309	2.3797	6.89973	30.5433
NM_025759	Speer4d																									#DIV/0!	#DIV/0!	#DIV/0!	#DIV/0!	#DIV/0!	#DIV/0!	#DIV/0!	#DIV/0!	#DIV/0!	#DIV/0!	#DIV/0!	#DIV/0!
NM_001122661	Speer4e																									#DIV/0!	#DIV/0!	#DIV/0!	#DIV/0!	#DIV/0!	#DIV/0!	#DIV/0!	#DIV/0!	#DIV/0!	#DIV/0!	#DIV/0!	#DIV/0!
NM_027609	Speer4f																									#DIV/0!	#DIV/0!	#DIV/0!	#DIV/0!	#DIV/0!	#DIV/0!	#DIV/0!	#DIV/0!	#DIV/0!	#DIV/0!	#DIV/0!	#DIV/0!
NM_029376	Speer4a													1.60012	1.24293											#DIV/0!	#DIV/0!	#DIV/0!	#DIV/0!	#DIV/0!	#DIV/0!	1.42153	#DIV/0!	#DIV/0!	#DIV/0!	#DIV/0!	#DIV/0!
NM_028561	Speer4b																									#DIV/0!	#DIV/0!	#DIV/0!	#DIV/0!	#DIV/0!	#DIV/0!	#DIV/0!	#DIV/0!	#DIV/0!	#DIV/0!	#DIV/0!	#DIV/0!
XM_003085503	Speer4c																									#DIV/0!	#DIV/0!	#DIV/0!	#DIV/0!	#DIV/0!	#DIV/0!	#DIV/0!	#DIV/0!	#DIV/0!	#DIV/0!	#DIV/0!	#DIV/0!
NM_012026	Arhgef28	3.23402	4.50796	1.59002	0.974212	2.52482				3.71738	3.33012	3.39925	3.51966	4.20577	4.27926	3.44971	3.44267	3.86977	4.18807	0.742698	0.555626	17.268	16.817	14.4754	15.7335	3.87099	1.28212	2.52482	#DIV/0!	3.52375	3.45945	4.24251	3.44619	4.02892	0.649162	17.0425	15.1045
NM_001242360	Trnt1	44.6289		50.1532	55.3124	27.8737	33.9011	40.4757	31.8593	18.9678	14.0054	21.4442	29.8897	28.9946	30.2737	30.2994	32.0836	22.8552	23.4157	16.4544	11.9648	17.4939	12.3042	15.8618	17.2584	44.6289	52.7328	30.8874	36.1675	16.4866	25.6669	29.6342	31.1915	23.1355	14.2096	14.8991	16.5601
NM_001081295	Arhgef26													0.590985	0.430367			0.342561	0.234957		0.167161	0.644878	0.565056	2.59893	4.23231	#DIV/0!	#DIV/0!	#DIV/0!	#DIV/0!	#DIV/0!	#DIV/0!	0.510676	#DIV/0!	0.288759	0.167161	0.604967	3.41562
XM_001473695	LOC100045848	133.064	116.588	182.246	130.56	118.725	138.983	178.148	118.738	69.4069	82.2111	55.9451	117.763	79.048	94.5751	92.9774	95.0461	70.9526	72.4385	61.9483	72.1011	59.5602	42.1209	51.5155	59.7473	124.826	156.403	128.854	148.443	75.809	86.8541	86.8116	94.0117	71.6956	67.0247	50.8405	55.6314
NM_010110	Efnb1	19.889	17.7432	3.91142	6.71032	19.8752	33.4897	4.81017		11.8343	12.5611	27.5949	41.2934	46.9602	38.4983	10.2111	8.98217	42.5442	43.9126	11.8321	16.8225	22.7144	31.2759	52.1328	68.4352	18.8161	5.31087	26.6825	4.81017	12.1977	34.4441	42.7293	9.59662	43.2284	14.3273	26.9951	60.284
NM_153049	Mkl1	21.3804	14.3052	3.15353	2.40449	17.8046	17.6846	4.30904	6.23233	2.69854	3.71822	5.6931	10.0235	19.6242	19.3561	5.29058	4.04619	20.0175	20.032	8.41721	7.12054	3.48822	6.62232	13.3614	13.29	17.8428	2.77901	17.7446	5.27068	3.20838	7.85828	19.4902	4.66838	20.0247	7.76888	5.05527	13.3257
NM_181860	Mkl2													3.3374				1.84657	1.70595		2.47798	2.48301			2.0141	#DIV/0!	#DIV/0!	#DIV/0!	#DIV/0!	#DIV/0!	#DIV/0!	3.3374	#DIV/0!	1.77626	2.47798	2.48301	2.0141
NM_021332	Glp1r														0.35876											#DIV/0!	#DIV/0!	#DIV/0!	#DIV/0!	#DIV/0!	#DIV/0!	0.35876	#DIV/0!	#DIV/0!	#DIV/0!	#DIV/0!	#DIV/0!
NM_001111102	Lmna	480.929	440.248	100.58	103.791	391.529	345.634	111.394	109.103	49.829	56.1744	101.1	113.775	358.117	337.297	87.3165	91.6941	329.285	327.379	133.76	117.316	46.3119	56.3525	114.591	109.747	460.589	102.185	368.582	110.249	53.0017	107.438	347.707	89.5053	328.332	125.538	51.3322	112.169
NM_001007580	Fndc3c1																									#DIV/0!	#DIV/0!	#DIV/0!	#DIV/0!	#DIV/0!	#DIV/0!	#DIV/0!	#DIV/0!	#DIV/0!	#DIV/0!	#DIV/0!	#DIV/0!
NM_001252501	Sorcs1											2.42356		0.215467	0.139473				0.171326		0.12189			0.256093		#DIV/0!	#DIV/0!	#DIV/0!	#DIV/0!	#DIV/0!	2.42356	0.17747	#DIV/0!	0.171326	0.12189	#DIV/0!	0.256093
NM_030889	Sorcs2	16.5995	22.4773			8.88643	11.5586			33.6716	33.5345	4.48654	2.77934	9.75032	10.2202	0.740348	0.458975	8.968	8.63385	1.29664	0.877513	29.3685	34.1967	0.895492	3.10261	19.5384	#DIV/0!	10.2225	#DIV/0!	33.6031	3.63294	9.98528	0.599661	8.80092	1.08708	31.7826	1.99905
NM_033618	Supt16	74.8089	60.0053	70.334	57.2477	103.282	111.659	55.1505	54.9264	27.6872	33.8761	43.5919	32.9621	40.7178	38.9796	21.6711	25.9101	44.6185	46.4468	16.9934	13.6679	22.7751	19.794	22.8565	24.79	67.4071	63.7909	107.471	55.0385	30.7816	38.277	39.8487	23.7906	45.5327	15.3307	21.2846	23.8233
NM_030684	Trim34a								7.07377		4.66446	8.33224		3.7039	3.1682	1.57137	1.09593	3.34588	3.18553	1.48612	1.12249	7.03354	5.96977	11.4459	11.1551	#DIV/0!	#DIV/0!	#DIV/0!	7.07377	4.66446	8.33224	3.43605	1.33365	3.2657	1.30431	6.50166	11.3005
NM_001243916	Trim34b										3.10964	3.57096		1.23463	1.8838	0.785685	1.46124	0.892235	1.02177			2.20454	2.83311	3.64759	4.7686	#DIV/0!	#DIV/0!	#DIV/0!	#DIV/0!	3.10964	3.57096	1.55921	1.12346	0.957004	#DIV/0!	2.51883	4.20809
NM_001163624	Prepl	30.1408	31.2103	25.9331	38.3937	26.8927	21.9416	20.8273	22.8615	25.6204	22.7601	23.0817	25.954	21.0573	17.5808	14.4885	17.6401	19.2946	21.3445	12.6195	11.6087	23.869	17.543	17.5034	16.3828	30.6756	32.1634	24.4172	21.8444	24.1903	24.5179	19.3191	16.0643	20.3195	12.1141	20.706	16.9431
NM_027668	4933412E24Rik																									#DIV/0!	#DIV/0!	#DIV/0!	#DIV/0!	#DIV/0!	#DIV/0!	#DIV/0!	#DIV/0!	#DIV/0!	#DIV/0!	#DIV/0!	#DIV/0!
NM_130878	Cdhr1																									#DIV/0!	#DIV/0!	#DIV/0!	#DIV/0!	#DIV/0!	#DIV/0!	#DIV/0!	#DIV/0!	#DIV/0!	#DIV/0!	#DIV/0!	#DIV/0!
NM_001033364	Cdhr2																								0.34762	#DIV/0!	#DIV/0!	#DIV/0!	#DIV/0!	#DIV/0!	#DIV/0!	#DIV/0!	#DIV/0!	#DIV/0!	#DIV/0!	#DIV/0!	0.34762
NM_001024478	Cdhr3																					0.30652		0.587607	3.03334	#DIV/0!	#DIV/0!	#DIV/0!	#DIV/0!	#DIV/0!	#DIV/0!	#DIV/0!	#DIV/0!	#DIV/0!	#DIV/0!	0.30652	1.81047
XM_003688869	Cdhr4											1.84421		0.546533	0.371464			0.656629	0.595981	0.307002		0.390353	0.313533	1.2472	2.9025	#DIV/0!	#DIV/0!	#DIV/0!	#DIV/0!	#DIV/0!	1.84421	0.458998	#DIV/0!	0.626305	0.307002	0.351943	2.07485
NM_028069	Cdhr5																					0.609073	0.513669	0.638536	4.69349	#DIV/0!	#DIV/0!	#DIV/0!	#DIV/0!	#DIV/0!	#DIV/0!	#DIV/0!	#DIV/0!	#DIV/0!	#DIV/0!	0.561371	2.66601
XM_001476676	Gm3278																									#DIV/0!	#DIV/0!	#DIV/0!	#DIV/0!	#DIV/0!	#DIV/0!	#DIV/0!	#DIV/0!	#DIV/0!	#DIV/0!	#DIV/0!	#DIV/0!
NM_001081240	Prmt10	9.74406	9.05496	12.7752	13.698	11.1573	11.5139	12.274	7.10093	9.66313	9.36473	12.2903	9.24512	9.20676	8.98852	11.6615	12.6778	9.69232	9.96389	7.45914	8.58511	9.51442	7.60331	12.1933	10.8926	9.39951	13.2366	11.3356	9.68746	9.51393	10.7677	9.09764	12.1696	9.8281	8.02213	8.55887	11.543
NM_146518	Olfr523																									#DIV/0!	#DIV/0!	#DIV/0!	#DIV/0!	#DIV/0!	#DIV/0!	#DIV/0!	#DIV/0!	#DIV/0!	#DIV/0!	#DIV/0!	#DIV/0!
NM_146952	Olfr522																									#DIV/0!	#DIV/0!	#DIV/0!	#DIV/0!	#DIV/0!	#DIV/0!	#DIV/0!	#DIV/0!	#DIV/0!	#DIV/0!	#DIV/0!	#DIV/0!
NM_146356	Olfr521																									#DIV/0!	#DIV/0!	#DIV/0!	#DIV/0!	#DIV/0!	#DIV/0!	#DIV/0!	#DIV/0!	#DIV/0!	#DIV/0!	#DIV/0!	#DIV/0!
NM_147063	Olfr520																									#DIV/0!	#DIV/0!	#DIV/0!	#DIV/0!	#DIV/0!	#DIV/0!	#DIV/0!	#DIV/0!	#DIV/0!	#DIV/0!	#DIV/0!	#DIV/0!
NM_001011776	Olfr527																									#DIV/0!	#DIV/0!	#DIV/0!	#DIV/0!	#DIV/0!	#DIV/0!	#DIV/0!	#DIV/0!	#DIV/0!	#DIV/0!	#DIV/0!	#DIV/0!
NM_146956	Olfr525																									#DIV/0!	#DIV/0!	#DIV/0!	#DIV/0!	#DIV/0!	#DIV/0!	#DIV/0!	#DIV/0!	#DIV/0!	#DIV/0!	#DIV/0!	#DIV/0!
NM_001011814	Olfr524																									#DIV/0!	#DIV/0!	#DIV/0!	#DIV/0!	#DIV/0!	#DIV/0!	#DIV/0!	#DIV/0!	#DIV/0!	#DIV/0!	#DIV/0!	#DIV/0!
NM_009577	Zik1			3.64499			6.57021							3.23303	2.6907	1.85167	1.91322	3.15417	2.64416	0.778318	0.940598	0.879674	0.847868	1.71271	1.15952	#DIV/0!	3.64499	6.57021	#DIV/0!	#DIV/0!	#DIV/0!	2.96187	1.88244	2.89916	0.859458	0.863771	1.43611
NM_019729	Usp8	8.90651	19.8639	53.4855	51.2068	19.0721	27.0623	36.1571	29.4062	19.271	23.5831	24.875	24.2862	41.1786	35.7113	61.6597	63.8644	37.3415	38.1405	35.6205	38.4736	59.3508	48.2922	40.0775	37.6569	14.3852	52.3461	23.0672	32.7817	21.427	24.5806	38.445	62.762	37.741	37.0471	53.8215	38.8672
NM_146144	Usp1	10.514		15.9385	15.625	13.1333	20.1885	7.94628	17.5132	3.79151	5.05234	10.3144	9.97562	35.4794	29.0962	25.2874	24.6458	33.5489	34.1136	13.1842	11.4404	16.309	12.4627	21.7203	20.8714	10.514	15.7818	16.6609	12.7297	4.42192	10.145	32.2878	24.9666	33.8313	12.3123	14.3858	21.2958
NM_001033424	Fnd3c2																									#DIV/0!	#DIV/0!	#DIV/0!	#DIV/0!	#DIV/0!	#DIV/0!	#DIV/0!	#DIV/0!	#DIV/0!	#DIV/0!	#DIV/0!	#DIV/0!
NM_144937	Usp3	13.2042		22.0725	11.4555	21.4419	22.2336	18.3623	13.1965	9.99944	10.8773	12.2134	7.95901	19.4133	16.6132	28.6735	32.3716	19.506	17.9405	17.5588	19.4748	16.4508	10.8538	17.2466	17.6333	13.2042	16.764	21.8377	15.7794	10.4384	10.0862	18.0133	30.5226	18.7233	18.5168	13.6523	17.44
NM_011678	Usp4	65.7027	39.8193	38.2721	39.2402	30.3307	40.506	31.9532	41.0404	28.973	33.5335	38.7334	23.915	47.027	48.7717	43.1062	47.5494	51.8217	53.0344	39.9243	45.719	48.6188	49.0559	54.5084	53.0557	52.761	38.7562	35.4183	36.4968	31.2532	31.3242	47.8993	45.3278	52.428	42.8216	48.8374	53.782
NM_013700	Usp5	72.0592	80.3558	60.6217	60.5868	84.0106	82.3092	47.4416	46.0111	46.7742	48.148	67.9984	63.2752	58.459	65.5758	44.0499	42.1509	64.1856	61.0216	48.4723	51.595	40.9696	44.2956	65.1654	66.8025	76.2075	60.6042	83.1599	46.7264	47.4611	65.6368	62.0174	43.1004	62.6036	50.0336	42.6326	65.9839
NM_001003918	Usp7	28.6544	18.0607	24.501	25.5202	43.5742	34.7791	27.4943	28.7934	15.4998	16.5917	17.5473	20.8597	36.7114	31.0861	27.9184	27.1675	38.1339	38.5623	25.8862	21.4703	35.8477	28.0954	38.7442	39.4951	23.3575	25.0106	39.1766	28.1439	16.0458	19.2035	33.8987	27.543	38.3481	23.6782	31.9716	39.1196
NM_001048058	Rpl38	3249.4	3384.85	3142.55	2832.21	4362.74	5000.67	1799.97	1677.24	647.289	841.5	470.387	397.458	496.383	594.369	477.876	483.3	773.783	717.098	592.388	625.899	309.514	367.862	273.161	361.087	3317.12	2987.38	4681.71	1738.6	744.394	433.923	545.376	480.588	745.441	609.144	338.688	317.124
NM_026055	Rpl39	2129.03	1839.97	667.301	634.932	2160.79	2287.74	683.859	482.078	403.074	496.92	497.911	329.737	1771.5	2050.07	864.096	922.008	1940.54	1979.69	1066.34	1006.6	521.028	403.273	636.089	703.589	1984.5	651.117	2224.26	582.968	449.997	413.824	1910.79	893.052	1960.12	1036.47	462.151	669.839
NM_018730	Rpl36	117.113	159.619	159.942	150.524	154.417	155.683	169.156	121.922	204.126	189.377	101.213	95.8652	473.427	512.416	603.518	527.221	571.051	537.31	864.064	828.566	323.759	448.78	415.659	398.429	138.366	155.233	155.05	145.539	196.751	98.539	492.921	565.369	554.181	846.315	386.27	407.044
NM_026069	Rpl37	478.667	376.785	190.348	210.353	360.509	467.875	238.341	272.612	152.307	152.7	88.7865	75.431	625.786	667.651	459.069	473.219	831.903	772.008	541.936	612.136	257.88	315.978	241.428	302.761	427.726	200.35	414.192	255.477	152.504	82.1088	646.718	466.144	801.955	577.036	286.929	272.095
NM_026724	Rpl34	105.17	260.619	149.376	129.541	211.653	238.188	74.1863	102.189	91.6541	85.0317	90.8909	82.1754	731.629	850.338	436.98	421.434	766.918	705.785	399.729	475.35	237.013	217.585	217.005	247.083	182.894	139.459	224.92	88.1877	88.3429	86.5332	790.983	429.207	736.352	437.539	227.299	232.044
NM_025592	Rpl35	1634.43	1897	491.985	466.229	749.981	995.208	386.548	451.43	255.608	280.882	210.359	201.056	2221.39	2261.13	1221.88	1027.93	1965.97	2133.36	1185.75	1281.33	581.717	541.611	745.389	762.805	1765.72	479.107	872.595	418.989	268.245	205.708	2241.26	1124.91	2049.66	1233.54	561.664	754.097
NM_172086	Rpl32	820.943	825.047	107.134	70.8317	284.852	314.369	107.239	132.946	93.1994	96.0139	108.66	115.394	871.648	980.597	460.921	432.868	1025.7	980.074	592.748	667.312	227.363	244.86	312.938	351.172	822.995	88.9828	299.61	120.093	94.6067	112.027	926.123	446.894	1002.88	630.03	236.111	332.055
NM_001163485	Rpl30	416.065	304.894	204.56	240.643	423.2	352.924	172.501	155.934	263.641	221.967	159.935	83.5963	890.913	936.229	480.825	499.279	999.341	915.089	530.4	474.772	389.656	353.9	379.195	399.022	360.479	222.602	388.062	164.217	242.804	121.766	913.571	490.052	957.215	502.586	371.778	389.108
NM_001252219	Rpl31	317.307	244.028	182.903	150.3	355.355	465.443	162.082	205.036	145.005	145.717	124.207	120.912	893.295	996.415	481.657	477.903	1130.81	1003.71	557.115	630.471	342.015	348.419	355.339	379.117	280.667	166.601	410.399	183.559	145.361	122.56	944.855	479.78	1067.26	593.793	345.217	367.228
NM_030740	Vmn1r56																									#DIV/0!	#DIV/0!	#DIV/0!	#DIV/0!	#DIV/0!	#DIV/0!	#DIV/0!	#DIV/0!	#DIV/0!	#DIV/0!	#DIV/0!	#DIV/0!
NM_025422	Cd302	93.892	132.623	84.6312	99.5595	125.102	97.0776	164.632	113.387	123.585	137.504	210.537	203.322	131.61	132.71	113.562	134.882	85.8109	79.9974	117.464	114.325	127.422	102.458	199.667	189.021	113.257	92.0953	111.09	139.009	130.544	206.929	132.16	124.222	82.9042	115.895	114.94	194.344
NM_146084	Fam13b	14.5303	12.6025		1.94537	9.07511	6.43855				1.32996	1.69696	2.16255	31.4813	27.735	10.5289	10.2077	31.8001	32.6981	7.06224	6.05964	8.38101	6.46238	13.8431	15.5389	13.5664	1.94537	7.75683	#DIV/0!	1.32996	1.92976	29.6082	10.3683	32.2491	6.56094	7.42169	14.691
NM_001143776	Fam13c	25.1803	38.2901	3.37637			6.08601	3.46015			1.25714	7.21822	3.83277	18.1825	17.1699	2.77927	2.36297	10.0547	10.74	3.3044	3.50932	4.66839	5.64494	9.35622	9.98333	31.7352	3.37637	6.08601	3.46015	1.25714	5.52549	17.6762	2.57112	10.3973	3.40686	5.15667	9.66977
NM_153574	Fam13a			196.862	188.69	12.3802	14.9318	155.205	144.865	149.576	165.467	99.5908	92.9295	1.42012	1.25898	128.653	131.85	0.976083	0.50498	84.0204	82.677	124.582	93.6536	60.4995	45.2514	#DIV/0!	192.776	13.656	150.035	157.521	96.2601	1.33955	130.251	0.740531	83.3487	109.118	52.8755
NM_026602	Bcas2	42.6513		98.8572	86.6338	57.0825	83.6969	49.7341	41.8654	74.1571	58.5584	46.1113	57.1303	94.3272	97.6693	88.7725	95.1303	97.0909	100.895	78.093	69.2516	74.1044	68.3764	69.2977	75.5041	42.6513	92.7455	70.3897	45.7997	66.3577	51.6208	95.9982	91.9514	98.9931	73.6723	71.2404	72.4009
NM_001166642	Bcas3	13.5443	11.7473	27.3764	25.0244	17.8585	11.3364	25.9325	17.8606	21.9793	17.1494	19.2981	17.1343	9.60979	9.51279	15.557	12.8161	7.52911	8.24281	13.7585	13.7233	13.8947	13.5537	12.4357	13.5339	12.6458	26.2004	14.5975	21.8966	19.5643	18.2162	9.56129	14.1866	7.88596	13.7409	13.7242	12.9848
NM_001164369	Bcas1															0.324658				1.22818	0.803972		0.418103			#DIV/0!	#DIV/0!	#DIV/0!	#DIV/0!	#DIV/0!	#DIV/0!	#DIV/0!	0.324658	#DIV/0!	1.01608	0.418103	#DIV/0!
NM_001164202	Gm8369			10.1404																						#DIV/0!	10.1404	#DIV/0!	#DIV/0!	#DIV/0!	#DIV/0!	#DIV/0!	#DIV/0!	#DIV/0!	#DIV/0!	#DIV/0!	#DIV/0!
XM_987009	Gm8362																									#DIV/0!	#DIV/0!	#DIV/0!	#DIV/0!	#DIV/0!	#DIV/0!	#DIV/0!	#DIV/0!	#DIV/0!	#DIV/0!	#DIV/0!	#DIV/0!
XM_003945317	Krtap28-10																									#DIV/0!	#DIV/0!	#DIV/0!	#DIV/0!	#DIV/0!	#DIV/0!	#DIV/0!	#DIV/0!	#DIV/0!	#DIV/0!	#DIV/0!	#DIV/0!
XM_896507	Krtap28-13																									#DIV/0!	#DIV/0!	#DIV/0!	#DIV/0!	#DIV/0!	#DIV/0!	#DIV/0!	#DIV/0!	#DIV/0!	#DIV/0!	#DIV/0!	#DIV/0!
NM_030082	Hist3h2ba																						1.55182			#DIV/0!	#DIV/0!	#DIV/0!	#DIV/0!	#DIV/0!	#DIV/0!	#DIV/0!	#DIV/0!	#DIV/0!	#DIV/0!	1.55182	#DIV/0!
NM_019966	Mlycd			41.8513	32.9568	8.71557	4.94677	37.1242	41.8396	57.3678	46.365	21.708	21.4957	10.7799	8.52546	65.5439	56.1788	8.46574	9.95405	74.4712	69.3431	82.5824	110.118	45.133	42.8112	#DIV/0!	37.4041	6.83117	39.4819	51.8664	21.6019	9.6527	60.8613	9.20989	71.9072	96.3504	43.9721
NM_175652	Hist4h4	1339.63	1331.17	107.599	95.8926	364.496	246.846	84.2051	82.8496	32.2857	27.3156	64.13	79.9484													1335.4	101.746	305.671	83.5273	29.8007	72.0392	#DIV/0!	#DIV/0!	#DIV/0!	#DIV/0!	#DIV/0!	#DIV/0!
NM_025425	Rpl3l																					20.1254	8.78004			#DIV/0!	#DIV/0!	#DIV/0!	#DIV/0!	#DIV/0!	#DIV/0!	#DIV/0!	#DIV/0!	#DIV/0!	#DIV/0!	14.4527	#DIV/0!
NM_001024857	Ttbk2			2.44608					2.76239		1.21435	1.16209		6.33668	5.58421	4.14206	3.99443	4.48602	4.7647	3.09519	2.57162	2.91066	2.84494	3.29092	2.32774	#DIV/0!	2.44608	#DIV/0!	2.76239	1.21435	1.16209	5.96045	4.06825	4.62536	2.83341	2.8778	2.80933
NM_001162864	Ttbk1																									#DIV/0!	#DIV/0!	#DIV/0!	#DIV/0!	#DIV/0!	#DIV/0!	#DIV/0!	#DIV/0!	#DIV/0!	#DIV/0!	#DIV/0!	#DIV/0!
NM_001253904	Ncor2	27.1148	42.7258	3.18788	3.12516	9.57194	15.9328	4.63317	5.15472	7.97122	5.90784	7.43483	9.27729	41.8997	39.0785	10.4488	9.43126	42.4126	47.9405	19.3126	16.1879	11.1251	15.0836	25.4018	23.8812	34.9203	3.15652	12.7524	4.89395	6.93953	8.35606	40.4891	9.94001	45.1766	17.7503	13.1043	24.6415
NM_177229	Ncor1	18.8571		9.27118	10.2249	11.7775		5.70074		5.10012	11.6505	13.8744	9.47198	36.5646	35.6453	45.7897	47.1428	20.8926	24.7203	26.1896	25.9182	32.5135	21.3974	36.652	27.0824	18.8571	9.74803	11.7775	5.70074	8.3753	11.6732	36.105	46.4663	22.8065	26.0539	26.9555	31.8672
NM_172790	Ankrd52	34.4813	39.8755	17.8947	13.8495	19.9406	27.1628	13.8989	15.1566	20.3788	18.7612	9.12788	9.40844	26.8118	22.9819	13.9549	14.254	24.4754	26.2445	14.4687	12.8947	23.6296	26.8374	19.7444	15.7871	37.1784	15.8721	23.5517	14.5277	19.57	9.26816	24.8969	14.1044	25.3599	13.6817	25.2335	17.7657
XM_910031	LOC635087			176.476	129.066	35.5846	20.197	186.022	213.532	261.962	276.914	47.9088	95.3957													#DIV/0!	152.771	27.8908	199.777	269.438	71.6522	#DIV/0!	#DIV/0!	#DIV/0!	#DIV/0!	#DIV/0!	#DIV/0!
NM_029245	Ankrd53																		0.23462							#DIV/0!	#DIV/0!	#DIV/0!	#DIV/0!	#DIV/0!	#DIV/0!	#DIV/0!	#DIV/0!	0.23462	#DIV/0!	#DIV/0!	#DIV/0!
NM_025466	Gkn1																									#DIV/0!	#DIV/0!	#DIV/0!	#DIV/0!	#DIV/0!	#DIV/0!	#DIV/0!	#DIV/0!	#DIV/0!	#DIV/0!	#DIV/0!	#DIV/0!
NM_025467	Gkn2																									#DIV/0!	#DIV/0!	#DIV/0!	#DIV/0!	#DIV/0!	#DIV/0!	#DIV/0!	#DIV/0!	#DIV/0!	#DIV/0!	#DIV/0!	#DIV/0!
NM_026860	Gkn3																					2.66006	1.53833	8.60525	9.70972	#DIV/0!	#DIV/0!	#DIV/0!	#DIV/0!	#DIV/0!	#DIV/0!	#DIV/0!	#DIV/0!	#DIV/0!	#DIV/0!	2.09919	9.15748
NM_025564	Magohb	46.2443		13.6417	22.2889	80.8711	77.8673	33.5526	40.4403	25.0146	19.0474	13.61	27.8744	29.9618	29.3714	11.2293	16.1109	26.9616	23.7583	12.9464	11.4898	19.8908	12.8913	11.5051	10.8491	46.2443	17.9653	79.3692	36.9964	22.031	20.7422	29.6666	13.6701	25.3599	12.2181	16.391	11.1771
NM_023526	Nkiras1			24.5614	27.518		18.974	25.89		59.836	65.6488	42.0072	28.6781	13.1158	15.325	28.9652	29.0071	12.6513	11.3631	14.9846	18.4862	64.0393	49.7361	23.4623	34.5589	#DIV/0!	26.0397	18.974	25.89	62.7424	35.3427	14.2204	28.9861	12.0072	16.7354	56.8877	29.0106
NM_028292	Ppme1	46.2283	87.2399	65.5626	68.5577	59.9662	56.7258	45.1513	42.2033	26.9295	31.2465	18.6885	29.77	29.1318	31.9425	39.9673	47.2608	37.6128	37.2936	41.8434	45.6802	27.8217	29.6117	17.3781	21.819	66.7341	67.0601	58.346	43.6773	29.088	24.2293	30.5372	43.6141	37.4532	43.7618	28.7167	19.5985
XM_889906	Gm6351																									#DIV/0!	#DIV/0!	#DIV/0!	#DIV/0!	#DIV/0!	#DIV/0!	#DIV/0!	#DIV/0!	#DIV/0!	#DIV/0!	#DIV/0!	#DIV/0!
NM_024472	Gltpd1	50.7691	35.384	6.24022	9.17618					6.86555	7.84167	5.3363	8.50049	7.31405	12.6678	7.48486	8.59801	12.1249	10.5086	8.05041	11.2386	6.58876	9.9794	9.02203	10.3072	43.0765	7.7082	#DIV/0!	#DIV/0!	7.35361	6.9184	9.99093	8.04143	11.3168	9.64449	8.28408	9.66463
NM_029134	Lrriq1																									#DIV/0!	#DIV/0!	#DIV/0!	#DIV/0!	#DIV/0!	#DIV/0!	#DIV/0!	#DIV/0!	#DIV/0!	#DIV/0!	#DIV/0!	#DIV/0!
NM_028938	Lrriq3										1.48959			0.743498	0.656279	3.0109	2.3799	0.213701	0.690993	0.949185	0.573545	0.804594	0.697952	1.25322	1.24003	#DIV/0!	#DIV/0!	#DIV/0!	#DIV/0!	1.48959	#DIV/0!	0.699889	2.6954	0.452347	0.761365	0.751273	1.24663
NM_026668	Lrriq4																									#DIV/0!	#DIV/0!	#DIV/0!	#DIV/0!	#DIV/0!	#DIV/0!	#DIV/0!	#DIV/0!	#DIV/0!	#DIV/0!	#DIV/0!	#DIV/0!
NM_001081448	Vmn2r84																									#DIV/0!	#DIV/0!	#DIV/0!	#DIV/0!	#DIV/0!	#DIV/0!	#DIV/0!	#DIV/0!	#DIV/0!	#DIV/0!	#DIV/0!	#DIV/0!
NM_001102602	Vmn2r85																									#DIV/0!	#DIV/0!	#DIV/0!	#DIV/0!	#DIV/0!	#DIV/0!	#DIV/0!	#DIV/0!	#DIV/0!	#DIV/0!	#DIV/0!	#DIV/0!
NM_001103365	Vmn2r86																									#DIV/0!	#DIV/0!	#DIV/0!	#DIV/0!	#DIV/0!	#DIV/0!	#DIV/0!	#DIV/0!	#DIV/0!	#DIV/0!	#DIV/0!	#DIV/0!
NM_001103366	Vmn2r87																									#DIV/0!	#DIV/0!	#DIV/0!	#DIV/0!	#DIV/0!	#DIV/0!	#DIV/0!	#DIV/0!	#DIV/0!	#DIV/0!	#DIV/0!	#DIV/0!
NM_175936	Vmn2r81																									#DIV/0!	#DIV/0!	#DIV/0!	#DIV/0!	#DIV/0!	#DIV/0!	#DIV/0!	#DIV/0!	#DIV/0!	#DIV/0!	#DIV/0!	#DIV/0!
NM_001101572	Vmn2r82																									#DIV/0!	#DIV/0!	#DIV/0!	#DIV/0!	#DIV/0!	#DIV/0!	#DIV/0!	#DIV/0!	#DIV/0!	#DIV/0!	#DIV/0!	#DIV/0!
NM_001104537	Vmn2r83																									#DIV/0!	#DIV/0!	#DIV/0!	#DIV/0!	#DIV/0!	#DIV/0!	#DIV/0!	#DIV/0!	#DIV/0!	#DIV/0!	#DIV/0!	#DIV/0!
NM_145705	Tinf2						5.87728			4.48413	3.18682			12.8077	14.5418	9.89227	9.41292	12.2135	15.4166	10.2984	9.90394	13.4019	12.6803	16.352	13.0651	#DIV/0!	#DIV/0!	5.87728	#DIV/0!	3.83547	#DIV/0!	13.6747	9.65259	13.815	10.1012	13.0411	14.7085
NM_011686	Vmn2r88																									#DIV/0!	#DIV/0!	#DIV/0!	#DIV/0!	#DIV/0!	#DIV/0!	#DIV/0!	#DIV/0!	#DIV/0!	#DIV/0!	#DIV/0!	#DIV/0!
NM_009487	Vmn2r89																									#DIV/0!	#DIV/0!	#DIV/0!	#DIV/0!	#DIV/0!	#DIV/0!	#DIV/0!	#DIV/0!	#DIV/0!	#DIV/0!	#DIV/0!	#DIV/0!
NM_010113	Egf													0.527607	0.341524	1.52768	0.801374	0.444835	0.503425	0.543346	0.447704	1.00489	0.887847	0.702337	0.713233	#DIV/0!	#DIV/0!	#DIV/0!	#DIV/0!	#DIV/0!	#DIV/0!	0.434566	1.16453	0.47413	0.495525	0.946371	0.707785
NM_001081162	Slc4a11			1.95911							1.09417	1.34026		0.992967	1.39799	0.774072	0.925487	1.50694	1.25199	0.627497	0.674071	0.531909	0.512677	3.54057	2.54082	#DIV/0!	1.95911	#DIV/0!	#DIV/0!	1.09417	1.34026	1.19548	0.84978	1.37947	0.650784	0.522293	3.04069
NM_033552	Slc4a10																									#DIV/0!	#DIV/0!	#DIV/0!	#DIV/0!	#DIV/0!	#DIV/0!	#DIV/0!	#DIV/0!	#DIV/0!	#DIV/0!	#DIV/0!	#DIV/0!
NM_026263	4930519G04Rik																									#DIV/0!	#DIV/0!	#DIV/0!	#DIV/0!	#DIV/0!	#DIV/0!	#DIV/0!	#DIV/0!	#DIV/0!	#DIV/0!	#DIV/0!	#DIV/0!
NM_001033284	BC026585			9.63912	7.55959			8.29777		22.2706	34.9927	37.9171	44.6437	4.27486	6.64115	8.16119	9.61302	3.01209	4.16216	8.40453	10.6751	31.6957	37.4163	41.4599	38.8009	#DIV/0!	8.59935	#DIV/0!	8.29777	28.6317	41.2804	5.458	8.8871	3.58713	9.53981	34.556	40.1304
NM_001177502	1700013D24Rik																									#DIV/0!	#DIV/0!	#DIV/0!	#DIV/0!	#DIV/0!	#DIV/0!	#DIV/0!	#DIV/0!	#DIV/0!	#DIV/0!	#DIV/0!	#DIV/0!
NM_001081306	Ptprz1						1.05381							1.03711	0.935061	0.164996	0.268507	1.42871	1.45154			0.15432	0.14874	0.158484	0.178825	#DIV/0!	#DIV/0!	1.05381	#DIV/0!	#DIV/0!	#DIV/0!	0.986083	0.216752	1.44012	#DIV/0!	0.15153	0.168654
NM_011131	Pold1		12.4809	4.58563	2.99694	9.32044	12.1231	5.6393	5.43755	5.3815	3.92701	2.35283	3.74796	11.8535	10.3057	4.70218	4.41275	15.3092	14.2565	6.90862	7.56018	4.51897	4.75558	7.12708	7.33116	12.4809	3.79129	10.7218	5.53842	4.65425	3.05039	11.0796	4.55746	14.7829	7.2344	4.63728	7.22912
NM_008894	Pold2		39.1761	29.5071	21.8713	23.7702	10.378	20.3562	21.9443	27.7131	16.4798	12.3087	10.784	18.3297	20.8079	43.1614	38.1533	21.2205	22.0017	34.705	36.4468	22.3622	28.4592	21.9808	23.1583	39.1761	25.6892	17.0741	21.1502	22.0965	11.5463	19.5688	40.6574	21.6111	35.5759	25.4107	22.5695
NM_133692	Pold3		16.6062	9.51802	7.89527	13.0211	7.91841	3.60155	9.30189	4.02762	6.13368	5.6349	6.98145	8.99894	8.82769	7.64539	5.76453	12.378	10.8754	6.12324	6.69143	5.74265	5.42857	11.5116	12.0038	16.6062	8.70664	10.4698	6.45172	5.08065	6.30818	8.91331	6.70496	11.6267	6.40733	5.58561	11.7577
NM_027196	Pold4			37.6731	36.932	31.9049	50.9303	34.7472		17.2702	29.8075	53.6934	72.7016	66.0351	73.0012	70.8819	64.2664	65.6533	55.8508	58.657	69.8743	47.8275	61.16	79.9989	79.8956	#DIV/0!	37.3026	41.4176	34.7472	23.5388	63.1975	69.5182	67.5742	60.7521	64.2657	54.4938	79.9473
NM_008228	Hdac1	68.37	44.4744	88.2379	73.458	119.208	116.133	77.5092	81.854	46.2287	50.0635	82.0437	65.823	101.958	103.908	68.5818	79.949	107.902	109.828	72.2757	72.0598	55.3505	58.5416	86.8206	96.9072	56.4222	80.848	117.671	79.6816	48.1461	73.9334	102.933	74.2654	108.865	72.1678	56.9461	91.8639
XM_001480374	Gm11686										4.55809			10.5998	13.5553	6.90991	5.89018	14.5496	13.2151	9.43952	10.5302	4.92405	3.55951	7.00591	3.99416	#DIV/0!	#DIV/0!	#DIV/0!	#DIV/0!	4.55809	#DIV/0!	12.0775	6.40005	13.8824	9.98484	4.24178	5.50004
NM_010411	Hdac3	12.8304	21.4615	42.58	34.7853	32.0538	21.32	31.0305	36.0647	13.8806	32.1486	19.5547	35.4463	46.3603	47.3423	78.4451	82.1564	55.7877	53.6599	78.2936	80.0351	63.2746	63.3942	62.8442	69.9454	17.146	38.6827	26.6869	33.5476	23.0146	27.5005	46.8513	80.3008	54.7238	79.1644	63.3344	66.3948
NM_008229	Hdac2	36.579	62.7547	102.372	94.2551	100.171	98.4985	87.6158	94.9097	39.5729	48.2898	53.2356	45.2277	93.8696	91.0585	74.9627	80.7827	97.8759	93.4857	49.4795	40.9052	84.406	58.6273	48.3776	59.4954	49.6669	98.3135	99.3347	91.2628	43.9314	49.2317	92.464	77.8727	95.6808	45.1923	71.5167	53.9365
NM_010412	Hdac5	34.5394	45.394	9.09721	9.81006	14.6382	13.665	7.83127	9.24625	6.33893	5.75827	8.8167	11.9792	46.6468	46.0757	50.5789	47.7504	57.3895	57.1417	53.7975	50.9289	38.5585	50.6546	67.1332	64.9654	39.9667	9.45363	14.1516	8.53876	6.0486	10.398	46.3612	49.1646	57.2656	52.3632	44.6066	66.0493
NM_207225	Hdac4	14.0479	21.3619	1.88366	1.53883	7.17861	10.752	1.54432		1.72702	1.57805	3.75854	2.13828	10.3428	9.34725	4.25291	4.11964	9.86058	11.3599	4.97188	4.7258	2.93595	3.87955	4.9361	4.87824	17.7049	1.71124	8.96528	1.54432	1.65253	2.94841	9.84505	4.18628	10.6103	4.84884	3.40775	4.90717
NM_001130416	Hdac6	4.78398		7.35021	6.91739	6.72279	7.41944	3.61565	4.48238	5.49901	9.8523	8.29687	7.60953	8.38221	9.62186	7.67532	7.87044	10.695	10.3847	5.59788	6.29085	11.885	12.5666	11.2113	11.4392	4.78398	7.1338	7.07112	4.04901	7.67566	7.9532	9.00204	7.77288	10.5399	5.94437	12.2258	11.3253
NM_001271386	Hdac9											1.32754	2.11471	0.590125	0.381992			0.746318	0.884835			0.421488	0.541665	2.74946	2.39324	#DIV/0!	#DIV/0!	#DIV/0!	#DIV/0!	#DIV/0!	1.72113	0.486059	#DIV/0!	0.815577	#DIV/0!	0.481576	2.57135
NM_027382	Hdac8			8.95	12.2835	15.9173	9.67961	17.6104	9.09664	9.84688	7.99778	6.88821	10.9726	13.949	12.9934	7.57773	8.45599	13.912	13.5261	7.96294	8.17973	7.55992	9.62869	5.66116	6.67978	#DIV/0!	10.6168	12.7984	13.3535	8.92233	8.93041	13.4712	8.01686	13.7191	8.07133	8.5943	6.17047
NM_025508	Gmpr			9.77855	5.7517			8.4178		98.9778	87.3818	6.68967	10.6564	3.84107	5.77475	4.55358	5.90257	5.56286	4.72905	5.74207	5.46732	91.1525	100.367	8.3059	11.0071	#DIV/0!	7.76513	#DIV/0!	8.4178	93.1798	8.67301	4.80791	5.22808	5.14596	5.60469	95.7598	9.65648
NM_001033300	Gmps	51.5376	46.4192	145.21	128.5	99.0418	104.523	94.6813	106.482	79.8809	79.4677	40.003	33.1891	39.5781	34.472	48.8207	57.1647	36.1151	37.621	29.6543	25.0965	56.4479	40.5927	20.3426	20.3303	48.9784	136.855	101.782	100.582	79.6743	36.596	37.0251	52.9927	36.868	27.3754	48.5203	20.3365
NM_001167996	1110032F04Rik																								1.0019	#DIV/0!	#DIV/0!	#DIV/0!	#DIV/0!	#DIV/0!	#DIV/0!	#DIV/0!	#DIV/0!	#DIV/0!	#DIV/0!	#DIV/0!	1.0019
NM_027514	Pvr	63.9272	63.7836	19.0235	18.6493	69.3464	119.271	18.3089	35.728	7.27995	10.1628	25.4628	15.7738	36.2623	37.6515	17.0404	18.6681	56.5298	54.5003	20.3106	20.5433	9.10734	10.5818	14.7983	15.1797	63.8554	18.8364	94.3089	27.0185	8.72136	20.6183	36.9569	17.8543	55.515	20.427	9.84454	14.989
NM_001163170	Lix1l	69.2249	77.1951	28.0286	33.3652	109.36	93.8275	22.1586	43.2405	9.91201	6.7089	34.2408	27.2721	126.841	124.636	37.5742	40.7206	117.021	128.202	49.5186	47.7885	17.2129	17.4637	47.217	49.9704	73.21	30.6969	101.594	32.6995	8.31046	30.7564	125.738	39.1474	122.612	48.6536	17.3383	48.5937
NM_175115	Ikzf5			7.24886	5.52709		7.25907	6.93348		4.43071		6.19884		15.0024	12.9812	10.7973	10.7804	13.3587	13.2158	5.73281	6.32189	10.0835	10.5386	13.5371	11.3327	#DIV/0!	6.38797	7.25907	6.93348	4.43071	6.19884	13.9918	10.7889	13.2872	6.02735	10.311	12.4349
NM_011772	Ikzf4													0.438034	0.283542			0.553971	0.497568	0.615137	0.619494		0.335052	1.35362	0.98691	#DIV/0!	#DIV/0!	#DIV/0!	#DIV/0!	#DIV/0!	#DIV/0!	0.360788	#DIV/0!	0.52577	0.617315	0.335052	1.17027
NM_001025597	Ikzf1											4.48428				0.832473				0.583194	0.775268	0.790968	3.24007	6.87077	5.69417	#DIV/0!	#DIV/0!	#DIV/0!	#DIV/0!	#DIV/0!	4.48428	#DIV/0!	0.832473	#DIV/0!	0.679231	2.01552	6.28247
NM_011771	Ikzf3																						0.87118	0.601641	0.48878	#DIV/0!	#DIV/0!	#DIV/0!	#DIV/0!	#DIV/0!	#DIV/0!	#DIV/0!	#DIV/0!	#DIV/0!	#DIV/0!	0.87118	0.545211
NM_011770	Ikzf2									2.82443	2.50912			3.00894	1.26338	2.26413	1.8528	1.18274	0.942229	0.913621	0.759076	2.03292	1.49289	0.695924	0.392622	#DIV/0!	#DIV/0!	#DIV/0!	#DIV/0!	2.66678	#DIV/0!	2.13616	2.05846	1.06249	0.836349	1.76291	0.544273
NM_029938	H2afv	64.119	47.6676	36.7785	18.0275	60.0697	61.5591	25.8453	26.7007	28.9029	22.0082	26.958	39.3643	71.2354	74.9845	97.8666	77.2188	102.088	77.5896	114.528	122.589	59.8341	89.7524	65.9926	80.9982	55.8933	27.403	60.8144	26.273	25.4555	33.1612	73.1099	87.5427	89.8386	118.559	74.7932	73.4954
NM_134012	Mbtd1			10.1671	6.81959			9.871	5.43878	4.12114	5.37951	3.20319		9.42486	8.22946	13.3654	11.7967	9.43262	9.14999	7.80796	6.96187	12.1878	7.77958	9.18717	7.00546	#DIV/0!	8.49335	#DIV/0!	7.65489	4.75033	3.20319	8.82716	12.5811	9.29131	7.38492	9.98371	8.09632
NM_010436	H2afx	38.2829	85.3814	9.411		119.551	76.3364	11.5734		12.9426	18.3963	16.0956	38.4593	31.0045	32.4199	12.9481	12.9668	34.3094	33.322	38.5162	32.1274	3.90368	8.55122	25.5118	21.0139	61.8322	9.411	97.9437	11.5734	15.6694	27.2774	31.7122	12.9575	33.8157	35.3218	6.22745	23.2629
NM_001159515	H2afy	33.5668	37.4316	32.0897	32.3572	46.5881	51.2322	36.0806	34.9451	23.2007	24.5791	40.7701	52.4556	50.6525	52.6784	50.4577	50.0496	68.6137	73.7156	61.18	65.7537	38.1692	41.5877	55.0111	66.9701	35.4992	32.2235	48.9102	35.5129	23.8899	46.6128	51.6654	50.2536	71.1646	63.4669	39.8784	60.9906
NM_016750	H2afz	577.071	369.424	619.98	618.085	547.302	672.415	491.061	580.741	320.822	324.253	292.045	339.965	448.051	444.412	314.359	309.564	478.654	435.591	254.767	309.58	152.953	166.137	185.634	189.317	473.247	619.032	609.859	535.901	322.538	316.005	446.231	311.962	457.123	282.173	159.545	187.475
NM_177688	H2afj	148.457	82.7749	13.0339	43.4434	52.9835	18.7952	32.0575	39.7422	37.284	33.4856	44.5835	56.8156	165.154	166.773	183.188	151.878	145.789	133.496	309.392	223.387	78.6393	137.57	266.646	233.785	115.616	28.2386	35.8894	35.8999	35.3848	50.6995	165.963	167.533	139.643	266.39	108.104	250.215
NM_001195500	Dclk2													3.11272	2.95204	0.483694	0.749659	1.83097	1.38142			0.689367	0.747497	1.23894	1.39796	#DIV/0!	#DIV/0!	#DIV/0!	#DIV/0!	#DIV/0!	#DIV/0!	3.03238	0.616677	1.60619	#DIV/0!	0.718432	1.31845
NM_011583	Theg																									#DIV/0!	#DIV/0!	#DIV/0!	#DIV/0!	#DIV/0!	#DIV/0!	#DIV/0!	#DIV/0!	#DIV/0!	#DIV/0!	#DIV/0!	#DIV/0!
NM_172877	Pramef8	17.1636	15.9498	8.43857	9.65132	21.4396	21.5487	8.64797	14.2947	3.09473	3.92748	7.21622	4.78963	9.44517	12.026	9.92322	10.7042	9.63495	9.23088	7.50791	6.9562	5.40958	5.00952	7.62524	7.48542	16.5567	9.04495	21.4941	11.4713	3.51111	6.00292	10.7356	10.3137	9.43292	7.23206	5.20955	7.55533
XM_984543	Gm8159																									#DIV/0!	#DIV/0!	#DIV/0!	#DIV/0!	#DIV/0!	#DIV/0!	#DIV/0!	#DIV/0!	#DIV/0!	#DIV/0!	#DIV/0!	#DIV/0!
NM_008005	Fgf18					16.5414								12.9934	15.4196	2.7562		8.73787	6.88768			1.96409		4.41236	4.97868	#DIV/0!	#DIV/0!	16.5414	#DIV/0!	#DIV/0!	#DIV/0!	14.2065	2.7562	7.81277	#DIV/0!	1.96409	4.69552
NM_010200	Fgf13													0.87171		1.7474	1.80549	1.32292	1.54469	2.44831	1.77527	2.28289	1.60025	2.73522	6.39703	#DIV/0!	#DIV/0!	#DIV/0!	#DIV/0!	#DIV/0!	#DIV/0!	0.87171	1.77645	1.4338	2.11179	1.94157	4.56612
NM_001276419	Fgf12																									#DIV/0!	#DIV/0!	#DIV/0!	#DIV/0!	#DIV/0!	#DIV/0!	#DIV/0!	#DIV/0!	#DIV/0!	#DIV/0!	#DIV/0!	#DIV/0!
NM_010198	Fgf11															1.05682		0.720081	0.646764		0.6442	4.51856	6.31502	10.5571	11.179	#DIV/0!	#DIV/0!	#DIV/0!	#DIV/0!	#DIV/0!	#DIV/0!	#DIV/0!	1.05682	0.683423	0.6442	5.41679	10.868
NM_008002	Fgf10			8.06069	11.063			49.5643	32.771	7.09477	3.60155	17.922	13.1764	9.19245	7.53709	15.242	15.2315	4.77936	5.29051	44.1777	41.0816	6.07923	6.32817	30.5919	27.2201	#DIV/0!	9.56183	#DIV/0!	41.1676	5.34816	15.5492	8.36477	15.2368	5.03494	42.6297	6.2037	28.906
NM_008004	Fgf17																									#DIV/0!	#DIV/0!	#DIV/0!	#DIV/0!	#DIV/0!	#DIV/0!	#DIV/0!	#DIV/0!	#DIV/0!	#DIV/0!	#DIV/0!	#DIV/0!
NM_030614	Fgf16									7.16309												3.43715	4.96932	1.47079		#DIV/0!	#DIV/0!	#DIV/0!	#DIV/0!	7.16309	#DIV/0!	#DIV/0!	#DIV/0!	#DIV/0!	#DIV/0!	4.20323	1.47079
NM_008003	Fgf15																									#DIV/0!	#DIV/0!	#DIV/0!	#DIV/0!	#DIV/0!	#DIV/0!	#DIV/0!	#DIV/0!	#DIV/0!	#DIV/0!	#DIV/0!	#DIV/0!
NM_207667	Fgf14																					3.63214	1.36143			#DIV/0!	#DIV/0!	#DIV/0!	#DIV/0!	#DIV/0!	#DIV/0!	#DIV/0!	#DIV/0!	#DIV/0!	#DIV/0!	2.49678	#DIV/0!
NM_001033366	Dpcr1													0.342184					0.233214							#DIV/0!	#DIV/0!	#DIV/0!	#DIV/0!	#DIV/0!	#DIV/0!	0.342184	#DIV/0!	0.233214	#DIV/0!	#DIV/0!	#DIV/0!
NM_183103	Prss46																									#DIV/0!	#DIV/0!	#DIV/0!	#DIV/0!	#DIV/0!	#DIV/0!	#DIV/0!	#DIV/0!	#DIV/0!	#DIV/0!	#DIV/0!	#DIV/0!
XM_138671	Prss47																									#DIV/0!	#DIV/0!	#DIV/0!	#DIV/0!	#DIV/0!	#DIV/0!	#DIV/0!	#DIV/0!	#DIV/0!	#DIV/0!	#DIV/0!	#DIV/0!
NM_148940	Prss44																									#DIV/0!	#DIV/0!	#DIV/0!	#DIV/0!	#DIV/0!	#DIV/0!	#DIV/0!	#DIV/0!	#DIV/0!	#DIV/0!	#DIV/0!	#DIV/0!
NM_153172	Prss45																									#DIV/0!	#DIV/0!	#DIV/0!	#DIV/0!	#DIV/0!	#DIV/0!	#DIV/0!	#DIV/0!	#DIV/0!	#DIV/0!	#DIV/0!	#DIV/0!
NM_153099	Prss42																									#DIV/0!	#DIV/0!	#DIV/0!	#DIV/0!	#DIV/0!	#DIV/0!	#DIV/0!	#DIV/0!	#DIV/0!	#DIV/0!	#DIV/0!	#DIV/0!
NM_199471	Prss43																									#DIV/0!	#DIV/0!	#DIV/0!	#DIV/0!	#DIV/0!	#DIV/0!	#DIV/0!	#DIV/0!	#DIV/0!	#DIV/0!	#DIV/0!	#DIV/0!
NM_009356	Prss40																									#DIV/0!	#DIV/0!	#DIV/0!	#DIV/0!	#DIV/0!	#DIV/0!	#DIV/0!	#DIV/0!	#DIV/0!	#DIV/0!	#DIV/0!	#DIV/0!
NM_027644	Prss41																									#DIV/0!	#DIV/0!	#DIV/0!	#DIV/0!	#DIV/0!	#DIV/0!	#DIV/0!	#DIV/0!	#DIV/0!	#DIV/0!	#DIV/0!	#DIV/0!
NM_001001650	Prss48																									#DIV/0!	#DIV/0!	#DIV/0!	#DIV/0!	#DIV/0!	#DIV/0!	#DIV/0!	#DIV/0!	#DIV/0!	#DIV/0!	#DIV/0!	#DIV/0!
NM_001271579	Phc1	10.8839									1.6811	2.28799	1.82234	14.6204	14.1135	4.29467	4.91531	14.1757	13.8347	5.4751	6.47281	6.40669	7.92545	13.2972	12.4805	10.8839	#DIV/0!	#DIV/0!	#DIV/0!	1.6811	2.05516	14.367	4.60499	14.0052	5.97395	7.16607	12.8889
NM_001165954	Phc3	11.0701	16.9739	7.48366	5.66906	14.6922	10.4237	9.20322	14.6939	4.8653	4.36964	5.52694	7.41405	9.09473	9.16543	5.37618	6.4278	7.30452	9.0774	5.6293	5.59602	3.33511	2.57162	4.73365	2.33071	14.022	6.57636	12.558	11.9486	4.61747	6.4705	9.13008	5.90199	8.19096	5.61266	2.95337	3.53218
NM_001195083	Phc2	59.4746	37.8984	11.4875	15.3566	23.8794	18.8242	5.13712		12.6387	8.16561	16.9679	14.2258	58.4887	57.1757	36.6942	32.3411	68.5304	64.6643	29.1752	33.1247	36.3875	38.8675	55.865	64.3981	48.6865	13.4221	21.3518	5.13712	10.4021	15.5969	57.8322	34.5177	66.5974	31.15	37.6275	60.1316
XM_003689124	LOC100861734																									#DIV/0!	#DIV/0!	#DIV/0!	#DIV/0!	#DIV/0!	#DIV/0!	#DIV/0!	#DIV/0!	#DIV/0!	#DIV/0!	#DIV/0!	#DIV/0!
XM_003689050	LOC100861730																									#DIV/0!	#DIV/0!	#DIV/0!	#DIV/0!	#DIV/0!	#DIV/0!	#DIV/0!	#DIV/0!	#DIV/0!	#DIV/0!	#DIV/0!	#DIV/0!
XM_003689088	LOC100861731																									#DIV/0!	#DIV/0!	#DIV/0!	#DIV/0!	#DIV/0!	#DIV/0!	#DIV/0!	#DIV/0!	#DIV/0!	#DIV/0!	#DIV/0!	#DIV/0!
XM_003945514	LOC100861733																									#DIV/0!	#DIV/0!	#DIV/0!	#DIV/0!	#DIV/0!	#DIV/0!	#DIV/0!	#DIV/0!	#DIV/0!	#DIV/0!	#DIV/0!	#DIV/0!
NM_001145800	Igsf9													0.435682	0.42303			1.33158	1.6579	0.40789	0.246467	0.561852	0.62485	2.84806	3.08506	#DIV/0!	#DIV/0!	#DIV/0!	#DIV/0!	#DIV/0!	#DIV/0!	0.429356	#DIV/0!	1.49474	0.327178	0.593351	2.96656
NM_025872	Golt1b	49.5792	44.23	26.8134	52.5719	105.282	79.0889	32.9745	43.3566	67.0464	50.3719	50.0278	56.4486	69.4958	74.9752	36.8051	28.1483	56.4447	58.9426	28.1938	24.3747	32.3555	25.8699	33.0396	33.4031	46.9046	39.6926	92.1857	38.1656	58.7091	53.2382	72.2355	32.4767	57.6937	26.2842	29.1127	33.2214
NM_026680	Golt1a																									#DIV/0!	#DIV/0!	#DIV/0!	#DIV/0!	#DIV/0!	#DIV/0!	#DIV/0!	#DIV/0!	#DIV/0!	#DIV/0!	#DIV/0!	#DIV/0!
XM_003688745	LOC100862421																									#DIV/0!	#DIV/0!	#DIV/0!	#DIV/0!	#DIV/0!	#DIV/0!	#DIV/0!	#DIV/0!	#DIV/0!	#DIV/0!	#DIV/0!	#DIV/0!
XM_892661	Scgb2b10																									#DIV/0!	#DIV/0!	#DIV/0!	#DIV/0!	#DIV/0!	#DIV/0!	#DIV/0!	#DIV/0!	#DIV/0!	#DIV/0!	#DIV/0!	#DIV/0!
NM_025783	Chmp3	55.0814	40.9489	67.7027	78.17	64.9815	108.477	61.0567	61.1661	51.3134	74.7842	86.2002	75.8297	133.447	143.454	129.505	134.644	131.035	123.822	104.409	105.957	117.098	107.177	95.9803	118.914	48.0151	72.9363	86.7291	61.1114	63.0488	81.015	138.45	132.075	127.429	105.183	112.137	107.447
NM_134078	Chmp7	36.5313	13.5791	17.2124	19.8084	26.6188	17.5364	11.9642	22.8188	22.2307	17.9725	15.9991	16.3109	34.5169	37.7499	34.7436	35.5493	30.7008	29.5999	32.2262	34.4393	39.8469	44.6077	38.4102	35.8929	25.0552	18.5104	22.0776	17.3915	20.1016	16.155	36.1334	35.1464	30.1504	33.3328	42.2273	37.1516
NM_001085498	Chmp6									16.6792	9.40769	10.0831	16.062	48.4505	44.5567	39.9329	39.3446	41.5693	39.5674	41.0636	46.9087	33.2839	31.1009	41.4009	41.8371	#DIV/0!	#DIV/0!	#DIV/0!	#DIV/0!	13.0434	13.0725	46.5036	39.6388	40.5684	43.9861	32.1924	41.619
NM_029814	Chmp5	131.449	195.444	193.882	187.051	117.283	191.382	126.785	125.117	94.805	110.862	200.01	173.976	114.842	131.385	124.419	123.574	112.319	110.561	78.3094	87.688	143.205	114.314	134.316	159.087	163.447	190.467	154.332	125.951	102.834	186.993	123.113	123.997	111.44	82.9987	128.76	146.701
NM_130454	Recql5		6.24141	2.75179	3.70928			3.8071		2.64911	2.68955	2.64733	6.09135	6.45065	6.39029	7.13523	6.95113	6.03581	7.36697	7.71216	6.95313	7.31561	6.80106	12.868	12.0786	6.24141	3.23053	#DIV/0!	3.8071	2.66933	4.36934	6.42047	7.04318	6.70139	7.33264	7.05834	12.4733
NM_058214	Recql4						2.50388			2.13961	1.08614			3.37946	2.11919	1.41133	1.67698	4.25167	4.63051	2.0763	1.61306	1.34096	1.33287	1.205	1.63159	#DIV/0!	#DIV/0!	2.50388	#DIV/0!	1.61287	#DIV/0!	2.74933	1.54415	4.44109	1.84468	1.33691	1.41829
NM_001039560	Gcnt7																									#DIV/0!	#DIV/0!	#DIV/0!	#DIV/0!	#DIV/0!	#DIV/0!	#DIV/0!	#DIV/0!	#DIV/0!	#DIV/0!	#DIV/0!	#DIV/0!
XM_003689132	LOC100861881																									#DIV/0!	#DIV/0!	#DIV/0!	#DIV/0!	#DIV/0!	#DIV/0!	#DIV/0!	#DIV/0!	#DIV/0!	#DIV/0!	#DIV/0!	#DIV/0!
NM_001136484	Gcnt1											3.37149	4.29652	0.89923	1.06714			0.315899	0.476674				1.03173	5.70015	3.76258	#DIV/0!	#DIV/0!	#DIV/0!	#DIV/0!	#DIV/0!	3.83401	0.983186	#DIV/0!	0.396287	#DIV/0!	1.03173	4.73137
NM_001164485	Fam170b																									#DIV/0!	#DIV/0!	#DIV/0!	#DIV/0!	#DIV/0!	#DIV/0!	#DIV/0!	#DIV/0!	#DIV/0!	#DIV/0!	#DIV/0!	#DIV/0!
NM_001004061	Fam170a																									#DIV/0!	#DIV/0!	#DIV/0!	#DIV/0!	#DIV/0!	#DIV/0!	#DIV/0!	#DIV/0!	#DIV/0!	#DIV/0!	#DIV/0!	#DIV/0!
XM_003689006	LOC100861888																									#DIV/0!	#DIV/0!	#DIV/0!	#DIV/0!	#DIV/0!	#DIV/0!	#DIV/0!	#DIV/0!	#DIV/0!	#DIV/0!	#DIV/0!	#DIV/0!
XM_003945827	LOC100861889																									#DIV/0!	#DIV/0!	#DIV/0!	#DIV/0!	#DIV/0!	#DIV/0!	#DIV/0!	#DIV/0!	#DIV/0!	#DIV/0!	#DIV/0!	#DIV/0!
NM_172279	Mark4	25.5757	24.446	3.1436	2.20125	11.4098	11.3329	2.2091		3.95271	3.0098	3.84034	5.50574	23.6722	24.9738	18.0609	17.9148	22.0215	23.3473	19.0988	16.7071	15.0379	17.6281	18.5857	26.0995	25.0108	2.67243	11.3713	2.2091	3.48125	4.67304	24.323	17.9878	22.6844	17.903	16.333	22.3426
NM_145515	Mark1	8.64053	9.63536	2.97371	2.08229	11.8725	13.0177	2.61214				1.45312		38.111	35.9067	11.0901	10.1457	31.4513	32.3579	10.205	7.85644	2.17864	2.34691	3.60839	4.9378	9.13794	2.528	12.4451	2.61214	#DIV/0!	1.45312	37.0088	10.6179	31.9046	9.03074	2.26278	4.27309
NM_001080390	Mark2	11.0936	16.4946	20.9079	17.3776	8.08349	17.2051	17.8867	23.0984	14.502	14.4695	16.3246	14.8597	20.2727	19.2926	23.9236	22.5452	19.4838	18.3308	25.0724	24.0933	25.8464	32.2467	33.9249	32.3101	13.7941	19.1428	12.6443	20.4925	14.4858	15.5921	19.7827	23.2344	18.9073	24.5829	29.0466	33.1175
NM_022801	Mark3	11.3065	10.5069	21.7723	19.5275	20.008	18.3702	15.9511	23.5415	12.7416	11.6425	9.50734	11.9896	49.2476	46.1647	44.1895	47.1713	52.5948	50.8069	29.5101	31.8775	42.6229	35.4246	38.678	37.6343	10.9067	20.6499	19.1891	19.7463	12.192	10.7485	47.7062	45.6804	51.7009	30.6938	39.0238	38.1562
XM_001478495	Rps15a-ps5	284.119	176.017	212.12	152.156	315.468	303.085	155.88	144.606	91.0736	78.0167	77.424	63.4284	55.0671	70.6542	32.4879	27.8349	84.1509	84.8911	44.6497	48.3964	21.0701	22.5647	17.2975	23.4211	230.068	182.138	309.276	150.243	84.5451	70.4262	62.8606	30.1614	84.521	46.5231	21.8174	20.3593
NM_019578	Extl1													1.02331	0.869399	4.05988	4.63639	0.444868	0.305129	1.88613	1.1397	0.761341	0.513669		0.370539	#DIV/0!	#DIV/0!	#DIV/0!	#DIV/0!	#DIV/0!	#DIV/0!	0.946357	4.34813	0.374998	1.51292	0.637505	0.370539
NM_001163515	Extl2		19.3681	12.8089	11.5105	29.8311	36.5567	11.814	18.9856		7.15381	11.8662	14.5403	23.8045	22.4566	15.6649	10.365	18.9011	21.5703	16.9044	17.3302	11.7533	11.1731	17.3615	18.1532	19.3681	12.1597	33.1939	15.3998	7.15381	13.2033	23.1305	13.015	20.2357	17.1173	11.4632	17.7573
NM_018788	Extl3	44.8531	28.3431	11.7612	8.28705	11.2055	26.4999	17.1756	23.3474	5.66115	7.59503	20.1151	23.5312	40.843	38.5716	35.5269	37.1365	35.3385	36.4698	65.5968	62.2413	24.5036	27.5717	72.2678	64.1254	36.5981	10.0241	18.8527	20.2615	6.62809	21.8231	39.7073	36.3317	35.9041	63.919	26.0376	68.1966
NM_001081746	Gm7609																									#DIV/0!	#DIV/0!	#DIV/0!	#DIV/0!	#DIV/0!	#DIV/0!	#DIV/0!	#DIV/0!	#DIV/0!	#DIV/0!	#DIV/0!	#DIV/0!
NM_001164079	Tia1					15.0311	14.9298	7.27559			5.28675	14.1658		18.4414	19.216	14.3594	18.6321	22.4691	22.5827	4.21097	4.45284	6.78206	6.1928	15.6102	13.3189	#DIV/0!	#DIV/0!	14.9804	7.27559	5.28675	14.1658	18.8287	16.4958	22.5259	4.33191	6.48743	14.4646
NM_026938	Tmem160	145.759	113.779	37.6232	42.1521	86.4844	74.2759	24.2357	45.5234	31.5379	42.0255	33.7054	39.0482	80.817	76.7068	72.3049	56.4231	73.0668	74.4206	104.885	97.8582	49.9936	78.1394	82.5641	96.2299	129.769	39.8876	80.3801	34.8795	36.7817	36.3768	78.7619	64.364	73.7437	101.371	64.0665	89.397
NM_028135	Tmem163																									#DIV/0!	#DIV/0!	#DIV/0!	#DIV/0!	#DIV/0!	#DIV/0!	#DIV/0!	#DIV/0!	#DIV/0!	#DIV/0!	#DIV/0!	#DIV/0!
NM_011626	Tmem165	67.971	71.0596	29.241	28.6657	132.663	94.1212	38.5284	50.4179	16.0856	10.4986	38.401	49.7905	97.9223	86.5987	35.81	36.1782	89.7004	96.4103	36.98	36.3811	18.2725	20.6483	48.3157	48.0431	69.5153	28.9533	113.392	44.4732	13.2921	44.0957	92.2605	35.9941	93.0553	36.6805	19.4604	48.1794
NM_177592	Tmem164					17.3685	16.43	5.60466			3.81804	6.82027	12.4164	13.1377	17.3821	4.66257	5.08336	20.8144	22.9261	7.50144	8.82048	5.15573	6.62575	8.64822	9.89761	#DIV/0!	#DIV/0!	16.8992	5.60466	3.81804	9.61836	15.2599	4.87297	21.8703	8.16096	5.89074	9.27292
NM_025335	Tmem167	227.064	232.106	153.501	109.441	283.632	201.229	120.127	94.5549	117.706	103.916	171.043	183.755	200.397	225.481	127.996	114.753	194.551	204.468	107.602	96.0272	91.2107	58.834	107.602	109.841	229.585	131.471	242.431	107.341	110.811	177.399	212.939	121.374	199.51	101.815	75.0223	108.721
NM_175564	Tmem169																									#DIV/0!	#DIV/0!	#DIV/0!	#DIV/0!	#DIV/0!	#DIV/0!	#DIV/0!	#DIV/0!	#DIV/0!	#DIV/0!	#DIV/0!	#DIV/0!
NM_028990	Tmem168	9.85425	10.9888	25.6779	28.9724	33.2349	51.5251	42.8985	35.7009	17.0573	20.2942	25.2728	33.6588	25.7839	25.0352	21.6041	21.8701	22.2824	24.9369	18.8803	18.3889	17.9773	12.8194	22.8528	19.9174	10.4215	27.3252	42.38	39.2997	18.6757	29.4658	25.4096	21.7371	23.6096	18.6346	15.3984	21.3851
XM_003688924	Gm3739													1.02138	0.991722				0.835344					2.33081		#DIV/0!	#DIV/0!	#DIV/0!	#DIV/0!	#DIV/0!	#DIV/0!	1.00655	#DIV/0!	0.835344	#DIV/0!	#DIV/0!	2.33081
NM_018775	Tbc1d8			1.48948	1.75221					2.29423	1.83013	1.01898	2.02898	0.792682	0.476458	4.37181	3.59634	0.644456	0.437345	1.43122	1.85775	6.29068	5.50021	4.79146	5.61298	#DIV/0!	1.62084	#DIV/0!	#DIV/0!	2.06218	1.52398	0.63457	3.98408	0.5409	1.64449	5.89545	5.20222
NM_001111304	Tbc1d9									2.35246	0.89564	1.82846	1.82041	1.49013	1.31533		0.280579	1.9702	1.66188	0.190237	0.229902	2.25761	2.29256	4.29893	5.26491	#DIV/0!	#DIV/0!	#DIV/0!	#DIV/0!	1.62405	1.82444	1.40273	0.280579	1.81604	0.21007	2.27509	4.78192
XM_003945670	Gm6673																									#DIV/0!	#DIV/0!	#DIV/0!	#DIV/0!	#DIV/0!	#DIV/0!	#DIV/0!	#DIV/0!	#DIV/0!	#DIV/0!	#DIV/0!	#DIV/0!
NM_198664	Tbc1d2				2.15481					2.82137	1.84143	2.50621	2.49518	1.85679	1.30708	1.39578	1.44217	1.61442	1.29713	1.10819	1.29986	3.37072	4.47382	5.62756	7.12678	#DIV/0!	2.15481	#DIV/0!	#DIV/0!	2.3314	2.50069	1.58194	1.41897	1.45577	1.20403	3.92227	6.37717
NM_001081278	Tbc1d4		4.93157	42.1269	46.8934			46.7931	41.4359	30.2012	34.609	21.8472	20.7329	1.65305	1.67192	31.1805	31.0995	0.914625	0.938857	30.42	29.0184	29.3116	26.9084	21.9558	18.0234	4.93157	44.5101	#DIV/0!	44.1145	32.4051	21.2901	1.66248	31.14	0.926741	29.7192	28.11	19.9896
NM_028162	Tbc1d5		7.51928	10.7744	10.1562	12.6342	16.4333	10.1924	13.6886	7.75075	9.72064	15.5924	11.29	11.8146	10.9106	10.7597	10.4407	11.3888	12.2393	8.33254	8.55494	6.7507	5.0607	9.96059	9.07572	7.51928	10.4653	14.5338	11.9405	8.7357	13.4412	11.3626	10.6002	11.8141	8.44374	5.9057	9.51816
NM_001252640	Tbc1d7			25.1195	33.6978	13.4358	14.2986	13.0069		11.6365	11.8142	14.6974	21.6114	11.8941	12.1993	19.9621	18.0426	12.4999	11.3033	16.9383	15.9211	25.326	23.2571	14.3358	13.5877	#DIV/0!	29.4087	13.8672	13.0069	11.7254	18.1544	12.0467	19.0024	11.9016	16.4297	24.2916	13.9618
XM_003689078	LOC100862283																									#DIV/0!	#DIV/0!	#DIV/0!	#DIV/0!	#DIV/0!	#DIV/0!	#DIV/0!	#DIV/0!	#DIV/0!	#DIV/0!	#DIV/0!	#DIV/0!
XM_003688978	LOC100862282																									#DIV/0!	#DIV/0!	#DIV/0!	#DIV/0!	#DIV/0!	#DIV/0!	#DIV/0!	#DIV/0!	#DIV/0!	#DIV/0!	#DIV/0!	#DIV/0!
XM_003084819	Akd1																							0.129995	0.286025	#DIV/0!	#DIV/0!	#DIV/0!	#DIV/0!	#DIV/0!	#DIV/0!	#DIV/0!	#DIV/0!	#DIV/0!	#DIV/0!	#DIV/0!	0.20801
NM_026469	Tex13a																									#DIV/0!	#DIV/0!	#DIV/0!	#DIV/0!	#DIV/0!	#DIV/0!	#DIV/0!	#DIV/0!	#DIV/0!	#DIV/0!	#DIV/0!	#DIV/0!
NM_133995	Upb1																					0.518047		2.17243	1.3657	#DIV/0!	#DIV/0!	#DIV/0!	#DIV/0!	#DIV/0!	#DIV/0!	#DIV/0!	#DIV/0!	#DIV/0!	#DIV/0!	0.518047	1.76906
NM_001007589	Akirin2	54.5453	91.2381	63.6915	65.7247	110.718	117.827	70.0814	55.3654	38.7251	45.8691	42.9991	45.6638	63.2893	61.8638	48.486	46.1877	62.7163	68.0311	41.7547	35.5026	43.7371	32.896	56.3411	45.526	72.8917	64.7081	114.273	62.7234	42.2971	44.3314	62.5765	47.3368	65.3737	38.6287	38.3166	50.9335
NM_023423	Akirin1		47.9992	26.4531	19.0173	26.8834	19.073	30.3626	26.8865	27.1637	42.3526	46.7506	24.0231	36.6476	37.97	33.8446	36.101	28.6845	31.8305	40.7952	26.9259	37.7728	43.0732	59.2806	49.8432	47.9992	22.7352	22.9782	28.6246	34.7582	35.3869	37.3088	34.9728	30.2575	33.8605	40.423	54.5619
NM_146269	Olfr247																									#DIV/0!	#DIV/0!	#DIV/0!	#DIV/0!	#DIV/0!	#DIV/0!	#DIV/0!	#DIV/0!	#DIV/0!	#DIV/0!	#DIV/0!	#DIV/0!
NM_018829	Ap3m1	52.5476	40.2859	79.9279	72.8152	77.9461	62.5771	47.6575	49.2348	38.1951	47.7965	51.7804	58.2886	42.6595	43.1093	41.2417	47.0387	35.4495	36.0467	20.6874	16.6671	35.3157	28.9916	29.4733	28.0537	46.4168	76.3716	70.2616	48.4461	42.9958	55.0345	42.8844	44.1402	35.7481	18.6773	32.1536	28.7635
NM_198408	Crhbp																									#DIV/0!	#DIV/0!	#DIV/0!	#DIV/0!	#DIV/0!	#DIV/0!	#DIV/0!	#DIV/0!	#DIV/0!	#DIV/0!	#DIV/0!	#DIV/0!
NM_172397	Limd2	42.746	59.5845			40.0465					7.33605	22.465		60.5834	69.8132	10.0091	8.96289	71.5666	67.1536	15.8937	18.3601	9.1138	22.5336	30.3851	27.6422	51.1652	#DIV/0!	40.0465	#DIV/0!	7.33605	22.465	65.1983	9.48599	69.3601	17.1269	15.8237	29.0136
NM_013860	Limd1	41.1265	43.5686	28.8136	28.7423	17.9803	14.5789	22.3795	15.4135	10.0108	7.34044	13.4006	11.7062	24.1479	24.193	49.79	46.5659	23.0462	23.7483	33.6414	34.7312	19.5957	22.0473	22.3822	23.3788	42.3475	28.7779	16.2796	18.8965	8.67564	12.5534	24.1705	48.178	23.3973	34.1863	20.8215	22.8805
NM_018868	Nop58	58.9284	77.1415	42.8288	39.5165	67.2084	108.989	36.4042	44.8108	21.4815	17.9401	24.7757	19.7333	78.3709	71.2907	29.1518	30.2494	79.9875	79.957	16.3629	12.1898	15.3903	11.9953	19.1228	19.4965	68.035	41.1726	88.0986	40.6075	19.7108	22.2545	74.8308	29.7006	79.9722	14.2763	13.6928	19.3096
NM_153807	Acsf2	8.93338	27.3953	66.4311	63.5096	15.3436	17.8132	68.8672	58.5913	128.055	143.196	48.827	51.6036	13.6351	12.8339	47.9558	46.9724	12.0092	15.0773	57.5416	59.7397	90.0164	99.293	32.6435	39.2291	18.1643	64.9703	16.5784	63.7293	135.625	50.2153	13.2345	47.4641	13.5433	58.6406	94.6547	35.9363
NM_144932	Acsf3	14.1347	10.5081	42.8547	51.0952	8.82806	9.39491	24.2143	20.6012	83.4668	78.9193	17.3331	31.5552	10.7136	8.90625	42.413	41.7964	8.21308	8.95224	35.4491	37.672	98.0089	116.019	29.7235	32.1686	12.3214	46.975	9.11149	22.4078	81.1931	24.4441	9.80993	42.1047	8.58266	36.5606	107.014	30.946
NM_028758	Gga2	61.499	43.1798	19.5976	14.2718	78.2428	80.7436	31.6751	44.1056	48.0513	46.9086	36.8694	52.6294	86.2749	82.3917	25.9163	23.3653	96.3235	95.3571	35.8688	38.5913	48.9856	48.3541	45.5367	41.5161	52.3394	16.9347	79.4932	37.8904	47.4799	44.7494	84.3333	24.6408	95.8403	37.2301	48.6699	43.5264
NM_025364	Sarnp	274.129	232.907	189.329	204.48	256.817	297.89	144.041	122.308	102.386	95.884	85.0684	80.869	95.9609	98.3067	88.0745	90.5344	108.375	106.001	55.6738	52.2727	84.4632	61.3485	54.2241	69.4941	253.518	196.905	277.354	133.174	99.1349	82.9687	97.1338	89.3045	107.188	53.9733	72.9058	61.8591
NM_027118	Cdk13	17.9965	19.0123	9.5466	11.1849	11.24	13.8504	6.58596	10.6496	9.99091	5.98204	6.3717	7.2952	21.4199	20.7406	20.5029	22.3047	21.9401	24.1904	16.1174	12.4929	16.9636	14.9285	19.1886	17.3212	18.5044	10.3657	12.5452	8.6178	7.98648	6.83345	21.0803	21.4038	23.0652	14.3051	15.946	18.2549
NM_030265	Kcnip4																									#DIV/0!	#DIV/0!	#DIV/0!	#DIV/0!	#DIV/0!	#DIV/0!	#DIV/0!	#DIV/0!	#DIV/0!	#DIV/0!	#DIV/0!	#DIV/0!
NM_001111331	Kcnip3													2.97087	3.06488			3.63977	4.17612					4.50205	2.68935	#DIV/0!	#DIV/0!	#DIV/0!	#DIV/0!	#DIV/0!	#DIV/0!	3.01787	#DIV/0!	3.90795	#DIV/0!	#DIV/0!	3.5957
NM_001276358	Kcnip2																									#DIV/0!	#DIV/0!	#DIV/0!	#DIV/0!	#DIV/0!	#DIV/0!	#DIV/0!	#DIV/0!	#DIV/0!	#DIV/0!	#DIV/0!	#DIV/0!
NM_001190886	Kcnip1																									#DIV/0!	#DIV/0!	#DIV/0!	#DIV/0!	#DIV/0!	#DIV/0!	#DIV/0!	#DIV/0!	#DIV/0!	#DIV/0!	#DIV/0!	#DIV/0!
NM_029113	4930447A16Rik																									#DIV/0!	#DIV/0!	#DIV/0!	#DIV/0!	#DIV/0!	#DIV/0!	#DIV/0!	#DIV/0!	#DIV/0!	#DIV/0!	#DIV/0!	#DIV/0!
NM_145853	Tpcn1	20.1793	11.2513	19.0157	16.6154	10.5027	7.45142	18.8098	17.8567	14.554	19.1629	12.0192	18.0198	16.0809	18.462	57.6338	51.6418	17.2236	16.9218	58.9943	63.2939	49.6335	57.7552	37.4289	37.5797	15.7153	17.8156	8.97708	18.3333	16.8584	15.0195	17.2715	54.6378	17.0727	61.1441	53.6943	37.5043
NM_146206	Tpcn2	20.6719	12.5738	10.1635	7.69907	14.0847	11.6582	7.95377	12.9125	2.54135	3.3542	6.3209	3.14654	16.9174	16.3692	10.1045	8.00205	18.0266	18.5517	9.04256	9.33841	2.99635	2.82085	11.2711	12.096	16.6229	8.93126	12.8714	10.4331	2.94777	4.73372	16.6433	9.05328	18.2891	9.19049	2.9086	11.6835
XM_003085248	F530104D19Rik																									#DIV/0!	#DIV/0!	#DIV/0!	#DIV/0!	#DIV/0!	#DIV/0!	#DIV/0!	#DIV/0!	#DIV/0!	#DIV/0!	#DIV/0!	#DIV/0!
NM_011326	Scnn1g																					0.311039	0.449689			#DIV/0!	#DIV/0!	#DIV/0!	#DIV/0!	#DIV/0!	#DIV/0!	#DIV/0!	#DIV/0!	#DIV/0!	#DIV/0!	0.380364	#DIV/0!
NM_001113549	Ltbp4	9.44916	8.62126	2.7452	2.07015	6.97464	4.18704	16.1008	10.1949	16.2631	21.9367	139.408	121.679	6.31479	6.00151	4.70818	4.15653	9.93196	10.0301	23.7856	22.728	25.7046	40.0946	209.516	232.248	9.03521	2.40768	5.58084	13.1479	19.0999	130.544	6.15815	4.43235	9.98103	23.2568	32.8996	220.882
NM_008520	Ltbp3	75.6778	81.9449	22.1087	25.6385	43.1556	43.7397	23.2099	25.3483	28.4772	32.0742	77.9304	82.6374	93.4721	87.9049	103.829	101.399	96.004	88.6663	94.8978	84.7954	76.619	106.618	174.928	148.183	78.8113	23.8736	43.4477	24.2791	30.2757	80.2839	90.6885	102.614	92.3352	89.8466	91.6186	161.555
NM_013589	Ltbp2	125.443	120.147	3.9729	2.22557	57.1982	56.9493	4.65312	3.36499	6.03618	6.55098	5.50057	5.15422	66.786	68.8268	6.56732	5.95811	61.4674	61.5617	5.21795	4.92267	24.1415	26.0466	5.06016	4.90719	122.795	3.09923	57.0737	4.00906	6.29358	5.32739	67.8064	6.26272	61.5146	5.07031	25.094	4.98368
NM_009337	Tcl1																									#DIV/0!	#DIV/0!	#DIV/0!	#DIV/0!	#DIV/0!	#DIV/0!	#DIV/0!	#DIV/0!	#DIV/0!	#DIV/0!	#DIV/0!	#DIV/0!
NM_146873	Olfr911-ps1																									#DIV/0!	#DIV/0!	#DIV/0!	#DIV/0!	#DIV/0!	#DIV/0!	#DIV/0!	#DIV/0!	#DIV/0!	#DIV/0!	#DIV/0!	#DIV/0!
NM_001164320	Chadl										2.52156			1.373	1.66641	2.93066	1.89584	1.26613	1.75456	2.97252	2.86413	3.20072	3.87264	2.52941	2.43055	#DIV/0!	#DIV/0!	#DIV/0!	#DIV/0!	2.52156	#DIV/0!	1.51971	2.41325	1.51034	2.91832	3.53668	2.47998
NM_024170	Cxx1a	60.4837	53.958	29.7371	20.4065	52.8864	58.9623	36.57		49.0756	63.1116	127.148	186.338	32.0283	33.2934	22.2402	21.8522	29.0686	32.1011	23.2826	28.137	24.2214	31.9921	98.3477	104.058	57.2209	25.0718	55.9244	36.57	56.0936	156.743	32.6608	22.0462	30.5849	25.7098	28.1067	101.203
NM_029279	Secisbp2			3.93647	5.01674		6.38606	3.38869	5.00121	3.89785	2.8581	3.70289	4.28984	8.97834	8.37859	10.3876	10.4344	9.55687	8.94076	7.63508	7.87258	9.79709	9.09948	11.6672	11.6555	#DIV/0!	4.47661	6.38606	4.19495	3.37797	3.99637	8.67846	10.411	9.24882	7.75383	9.44828	11.6613
NM_028375	Cxx1c			12.0004	11.7643	45.7336	27.0389		30.4926	13.203	16.7557	64.1382	69.4752	26.2302	22.5156	7.19698	7.87364	17.7883	20.9862	13.3462	18.0643	6.78787	9.59558	60.7252	50.2882	#DIV/0!	11.8824	36.3863	30.4926	14.9793	66.8067	24.3729	7.53531	19.3872	15.7052	8.19173	55.5067
NM_001018063	Cxx1b		67.4475	26.7634	34.9825	45.3312	42.8817	29.256	30.2243	55.619	41.5208	99.1753	153.931	24.1154	21.22	15.9458	14.0479	23.5885	17.9766	19.0494	23.0212	16.1476	22.0486	74.1638	70.5845	67.4475	30.8729	44.1065	29.7402	48.5699	126.553	22.6677	14.9968	20.7825	21.0353	19.0981	72.3742
NM_001163691	Cacna1h													0.362665	0.186423			0.256306	0.189015			0.10158	0.122383	0.4564	1.52434	#DIV/0!	#DIV/0!	#DIV/0!	#DIV/0!	#DIV/0!	#DIV/0!	0.274544	#DIV/0!	0.222661	#DIV/0!	0.111981	0.990368
NM_001044308	Cacna1i																						0.111701			#DIV/0!	#DIV/0!	#DIV/0!	#DIV/0!	#DIV/0!	#DIV/0!	#DIV/0!	#DIV/0!	#DIV/0!	#DIV/0!	0.111701	#DIV/0!
NM_001081300	Tshz1	11.409	16.9634	2.18139	1.83298	4.75044		1.91616		2.74284	3.13281	1.86541	2.12251	16.7819	18.8633	14.4236	16.6024	13.6331	15.1784	9.42681	8.14214	16.2166	18.711	15.8255	15.8613	14.1862	2.00719	4.75044	1.91616	2.93783	1.99396	17.8226	15.513	14.4057	8.78447	17.4638	15.8434
NM_001081271	Calhm1																									#DIV/0!	#DIV/0!	#DIV/0!	#DIV/0!	#DIV/0!	#DIV/0!	#DIV/0!	#DIV/0!	#DIV/0!	#DIV/0!	#DIV/0!	#DIV/0!
NM_133746	Calhm2			4.17728		18.5729	11.2945			8.0428	2.91629	14.2887	8.53551	19.7168	17.3454	2.6526	1.64446	17.2372	16.4141	5.01739	4.04234	2.04778	3.79565	10.9465	12.0108	#DIV/0!	4.17728	14.9337	#DIV/0!	5.47955	11.4121	18.5311	2.14853	16.8256	4.52986	2.92171	11.4786
NM_001252061	Cacna1a	6.6173	9.3917			2.63005	2.39908			1.30162	0.495561	1.26462	1.20869	9.65033	8.60593	1.29382	1.43602	7.7256	8.85042	0.894701	0.858636	1.49451	1.41898	3.98217	2.8769	8.0045	#DIV/0!	2.51457	#DIV/0!	0.898591	1.23665	9.12813	1.36492	8.28801	0.876669	1.45674	3.42953
NM_001042528	Cacna1b													0.607213	0.643178	0.225408		0.535223	0.51417	0.284239	0.187365		0.0844468			#DIV/0!	#DIV/0!	#DIV/0!	#DIV/0!	#DIV/0!	#DIV/0!	0.625196	0.225408	0.524696	0.235802	0.0844468	#DIV/0!
NM_001256000	Cacna1c	4.46911	5.69562			2.79125	2.26322					0.536851		6.38373	6.7004	0.398649	0.823801	6.41341	7.90194	0.418914	0.270004	1.01795	0.593252	2.09894	2.03549	5.08236	#DIV/0!	2.52723	#DIV/0!	#DIV/0!	0.536851	6.54206	0.611225	7.15768	0.344459	0.805602	2.06721
NM_001083616	Cacna1d													0.179734	0.135734					0.112179		0.118863	0.0916525	0.313313	0.713481	#DIV/0!	#DIV/0!	#DIV/0!	#DIV/0!	#DIV/0!	#DIV/0!	0.157734	#DIV/0!	#DIV/0!	0.112179	0.105258	0.513397
NM_009782	Cacna1e																							0.214936	0.0909461	#DIV/0!	#DIV/0!	#DIV/0!	#DIV/0!	#DIV/0!	#DIV/0!	#DIV/0!	#DIV/0!	#DIV/0!	#DIV/0!	#DIV/0!	0.152941
NM_019582	Cacna1f																									#DIV/0!	#DIV/0!	#DIV/0!	#DIV/0!	#DIV/0!	#DIV/0!	#DIV/0!	#DIV/0!	#DIV/0!	#DIV/0!	#DIV/0!	#DIV/0!
NM_001177888	Cacna1g	11.5308	8.12109	0.895132	1.75504			2.75203	3.41174			0.893047	1.42258	9.71662	8.36986	4.0631	3.79793	4.73366	4.52225	11.5214	9.72087	0.247534	0.216894	3.85555	3.13959	9.82594	1.32509	#DIV/0!	3.08189	#DIV/0!	1.15782	9.04324	3.93052	4.62795	10.6211	0.232214	3.49757
NM_177730	Impad1	65.5372	60.1859	37.9079	25.0844	50.5634	68.3302	34.9636	52.9773	15.64	20.6424	25.9334	20.6554	48.2738	46.872	35.4389	41.536	42.5229	45.5047	29.0053	25.1688	19.4408	15.4312	22.779	15.8854	62.8615	31.4961	59.4468	43.9705	18.1412	23.2944	47.5729	38.4874	44.0138	27.0871	17.436	19.3322
NM_014193	Cacna1s										1.13372			0.30398	0.204336	0.390608						7.87731	4.8828			#DIV/0!	#DIV/0!	#DIV/0!	#DIV/0!	1.13372	#DIV/0!	0.254158	0.390608	#DIV/0!	#DIV/0!	6.38005	#DIV/0!
NM_011916	Xrn1	12.7634	10.6747	11.5699	13.8415	15.9432	12.3717	13.0226	14.9485	8.19856	8.21422	9.05551	12.288	8.9205	7.55163	6.64132	6.94786	6.72493	9.00952	4.67588	3.79531	3.40159	2.25226	3.33135	2.23136	11.7191	12.7057	14.1575	13.9856	8.20639	10.6717	8.23606	6.79459	7.86723	4.2356	2.82692	2.78136
NM_011917	Xrn2	34.6759	29.0013	40.1352	30.6408	39.7052	48.6568	26.6442	18.9524	28.5263	27.3749	25.5133	27.5782	43.205	39.547	35.1843	37.7521	46.9281	46.5925	25.091	22.0735	27.1619	22.3071	31.902	31.9406	31.8386	35.388	44.181	22.7983	27.9506	26.5458	41.376	36.4682	46.7603	23.5822	24.7345	31.9213
NM_001081033	Pde11a											3.71502	2.46578	0.688093	0.846275	0.357604		0.261065	0.562761	0.3221	0.350331			2.2245	1.15165	#DIV/0!	#DIV/0!	#DIV/0!	#DIV/0!	#DIV/0!	3.0904	0.767184	0.357604	0.411913	0.336215	#DIV/0!	1.68808
NM_001167584	Gm17689																									#DIV/0!	#DIV/0!	#DIV/0!	#DIV/0!	#DIV/0!	#DIV/0!	#DIV/0!	#DIV/0!	#DIV/0!	#DIV/0!	#DIV/0!	#DIV/0!
NM_029297	Dynlrb2																								8.55646	#DIV/0!	#DIV/0!	#DIV/0!	#DIV/0!	#DIV/0!	#DIV/0!	#DIV/0!	#DIV/0!	#DIV/0!	#DIV/0!	#DIV/0!	8.55646
NM_025947	Dynlrb1	184.913	111.033	185.324	143.971	204.329	258.418	172.005	142.158	269.295	224.584	316.958	290.556	430.22	395.356	387.337	375.334	409.047	398.301	334.748	365.066	359.704	328.906	441.088	466.327	147.973	164.647	231.373	157.082	246.94	303.757	412.788	381.336	403.674	349.907	344.305	453.707
NM_008831	Phb	181.54	191.195	637.181	607.632	211.019	196.637	530.524	488.235	439.169	484.646	214.137	229.659	143.884	153.127	477.034	459.707	154.949	153.518	493.894	464.514	418.658	474.709	185.052	200.664	186.367	622.407	203.828	509.38	461.907	221.898	148.505	468.371	154.234	479.204	446.684	192.858
NM_001081273	1600015I10Rik																								0.290559	#DIV/0!	#DIV/0!	#DIV/0!	#DIV/0!	#DIV/0!	#DIV/0!	#DIV/0!	#DIV/0!	#DIV/0!	#DIV/0!	#DIV/0!	0.290559
NM_025699	3230401D17Rik	28.2856	31.5423	30.1313	27.2664	29.4437	18.8006	29.9289	17.6683	24.2256	23.9482	32.7039	31.5733	32.0124	27.9459	32.7069	37.4101	37.5139	31.2256	21.2404	29.4072	26.0458	25.104	32.4632	33.8885	29.914	28.6988	24.1221	23.7986	24.0869	32.1386	29.9792	35.0585	34.3698	25.3238	25.5749	33.1758
XM_001480439	Gm10480	31.4405	28.0483	89.6556	92.4379	51.0552	33.436	76.0388	94.2667	40.8165	43.1664	62.128	52.6421	23.3084	24.9137	62.1668	68.9663	24.2757	22.8274	42.3594	49.1969	25.8808	22.9225	34.92	30.4498	29.7444	91.0467	42.2456	85.1527	41.9915	57.3851	24.111	65.5666	23.5515	45.7782	24.4017	32.6849
NM_026949	Cnot8	65.7743	26.1955	76.2259	116.618	67.4891	106.173	51.1313	76.3009	47.0149	39.3473	55.3079	55.0644	45.8057	46.6069	60.3011	65.7745	52.1919	48.6732	62.8869	62.9598	57.1397	45.8388	43.8321	48.4687	45.9849	96.4221	86.8308	63.7161	43.1811	55.1861	46.2063	63.0378	50.4326	62.9233	51.4893	46.1504
NM_001109970	Gm10486																									#DIV/0!	#DIV/0!	#DIV/0!	#DIV/0!	#DIV/0!	#DIV/0!	#DIV/0!	#DIV/0!	#DIV/0!	#DIV/0!	#DIV/0!	#DIV/0!
NM_001100609	Gm10487																									#DIV/0!	#DIV/0!	#DIV/0!	#DIV/0!	#DIV/0!	#DIV/0!	#DIV/0!	#DIV/0!	#DIV/0!	#DIV/0!	#DIV/0!	#DIV/0!
NM_146176	Cnot3	20.1219	16.319	11.6918	13.2251	22.8499	9.72683	17.6963	9.14101	8.41068	6.5299	11.1518	9.18845	29.0598	28.2159	24.6208	24.1935	34.049	32.4268	29.6866	28.0918	18.4494	21.378	33.2387	30.3707	18.2205	12.4584	16.2884	13.4187	7.47029	10.1701	28.6379	24.4072	33.2379	28.8892	19.9137	31.8047
NM_001037846	Cnot2	10.1726		35.635	34.3211	33.3556	36.0608	29.9842	27.0053	18.5713	12.919	20.3154	19.5873	39.054	37.843	31.671	34.9479	38.3704	37.3611	21.8041	22.1826	26.781	27.4487	34.2341	35.5684	10.1726	34.9781	34.7082	28.4948	15.7452	19.9514	38.4485	33.3094	37.8658	21.9934	27.1148	34.9013
NM_001099325	Gm10488																									#DIV/0!	#DIV/0!	#DIV/0!	#DIV/0!	#DIV/0!	#DIV/0!	#DIV/0!	#DIV/0!	#DIV/0!	#DIV/0!	#DIV/0!	#DIV/0!
NM_001271543	Cnot7	22.1179		32.6231	29.3162	24.1746	26.952	25.0745	20.7235	19.4417	14.4243	13.9488	11.1099	33.931	25.9217	34.3346	37.4578	28.5352	32.8688	18.3826	19.1462	40.8012	26.876	28.2505	27.9404	22.1179	30.9697	25.5633	22.899	16.933	12.5293	29.9264	35.8962	30.702	18.7644	33.8386	28.0955
NM_212484	Cnot6	19.9034	24.9694	5.50441	5.39613	23.3081	18.7413	6.7692	7.77027		2.73266	6.79911	4.16565	40.4534	37.0965	14.4992	14.4461	37.9293	41.462	11.6448	10.7847	14.8525	10.581	23.543	19.9049	22.4364	5.45027	21.0247	7.26974	2.73266	5.48238	38.775	14.4726	39.6957	11.2148	12.7168	21.724
NM_001164411	Cnot4			4.72193	5.20767	13.4965	11.7032	4.35519			4.28548	8.07589	4.8242	13.9858	13.5797	8.91207	10.6885	11.2557	10.8063	7.45707	5.58482	7.92366	6.77906	9.60034	9.96593	#DIV/0!	4.9648	12.5998	4.35519	4.28548	6.45005	13.7827	9.8003	11.031	6.52095	7.35136	9.78314
NM_175632	Oscar															1.05344					0.802682					#DIV/0!	#DIV/0!	#DIV/0!	#DIV/0!	#DIV/0!	#DIV/0!	#DIV/0!	1.05344	#DIV/0!	0.802682	#DIV/0!	#DIV/0!
NM_001002898	Sirpb1a																							0.935795		#DIV/0!	#DIV/0!	#DIV/0!	#DIV/0!	#DIV/0!	#DIV/0!	#DIV/0!	#DIV/0!	#DIV/0!	#DIV/0!	#DIV/0!	0.935795
NM_001173460	Sirpb1b																							0.623864		#DIV/0!	#DIV/0!	#DIV/0!	#DIV/0!	#DIV/0!	#DIV/0!	#DIV/0!	#DIV/0!	#DIV/0!	#DIV/0!	#DIV/0!	0.623864
NM_013534	Leprel2	150.136	192.535	7.38151	5.87949	64.4667	66.5271	15.8858	22.2729	3.55303	4.63793	5.91776	11.9405	107.504	109.32	17.5774	18.1617	95.8873	93.2294	41.7032	36.9554	5.77576	6.97543	20.0936	18.0628	171.336	6.6305	65.4969	19.0794	4.09548	8.92914	108.412	17.8695	94.5584	39.3293	6.3756	19.0782
NM_009910	Cxcr3																					0.693352	1.20291	2.99064	2.81207	#DIV/0!	#DIV/0!	#DIV/0!	#DIV/0!	#DIV/0!	#DIV/0!	#DIV/0!	#DIV/0!	#DIV/0!	#DIV/0!	0.94813	2.90136
NM_009909	Cxcr2																									#DIV/0!	#DIV/0!	#DIV/0!	#DIV/0!	#DIV/0!	#DIV/0!	#DIV/0!	#DIV/0!	#DIV/0!	#DIV/0!	#DIV/0!	#DIV/0!
NM_178241	Cxcr1																									#DIV/0!	#DIV/0!	#DIV/0!	#DIV/0!	#DIV/0!	#DIV/0!	#DIV/0!	#DIV/0!	#DIV/0!	#DIV/0!	#DIV/0!	#DIV/0!
NM_007722	Cxcr7						8.39997			148.685	118.162	143.462	112.995	12.9907	13.6455	0.526077	1.22302	7.46775	7.48547	0.829229	1.50318	124.415	123.575	73.2703	81.4201	#DIV/0!	#DIV/0!	8.39997	#DIV/0!	133.423	128.228	13.3181	0.874548	7.47661	1.16621	123.995	77.3452
NM_001109765	Ttyh1													0.665259		0.423352		0.480764	0.582949		0.322577	0.452525	1.30849	0.948831	1.3765	#DIV/0!	#DIV/0!	#DIV/0!	#DIV/0!	#DIV/0!	#DIV/0!	0.665259	0.423352	0.531857	0.322577	0.880507	1.16267
NM_053273	Ttyh2	25.8134	60.4495	20.3061	26.1274	24.1833	30.8833	38.2383	25.7985	13.2649	15.9483	28.7602	37.1697	25.3281	23.6557	30.8035	30.6431	19.3208	21.1532	44.0373	43.1211	13.0173	14.115	40.0236	32.2982	43.1315	23.2168	27.5333	32.0184	14.6066	32.965	24.4919	30.7233	20.237	43.5792	13.5661	36.1609
NM_175274	Ttyh3	86.4832	87.6732	4.50969	5.6841	45.8304	59.2246	9.50727	13.0959		2.51868	4.95828	5.26555	74.5307	61.5867	10.7274	9.97561	77.5325	80.2279	32.3279	28.1929	7.09377	9.64712	29.6895	28.8495	87.0782	5.09689	52.5275	11.3016	2.51868	5.11192	68.0587	10.3515	78.8802	30.2604	8.37045	29.2695
NM_001004141	Cyp2j11																									#DIV/0!	#DIV/0!	#DIV/0!	#DIV/0!	#DIV/0!	#DIV/0!	#DIV/0!	#DIV/0!	#DIV/0!	#DIV/0!	#DIV/0!	#DIV/0!
NM_001100182	Cyp2j12																									#DIV/0!	#DIV/0!	#DIV/0!	#DIV/0!	#DIV/0!	#DIV/0!	#DIV/0!	#DIV/0!	#DIV/0!	#DIV/0!	#DIV/0!	#DIV/0!
NM_145548	Cyp2j13				3.2895						4.49776														0.492662	#DIV/0!	3.2895	#DIV/0!	#DIV/0!	4.49776	#DIV/0!	#DIV/0!	#DIV/0!	#DIV/0!	#DIV/0!	#DIV/0!	0.492662
NM_028149	Fbxl20	18.8931	21.0683	27.0925	28.0772	19.6666	23.72	31.4139	51.1391	27.2526	27.6687	37.7309	23.1979	22.2651	22.8566	32.6601	28.035	22.7622	21.5253	30.9916	30.8782	23.8187	24.0828	25.0409	24.6243	19.9807	27.5849	21.6933	41.2765	27.4606	30.4644	22.5608	30.3475	22.1437	30.9349	23.9508	24.8326
NM_028075	Tnfrsf13c																								1.41255	#DIV/0!	#DIV/0!	#DIV/0!	#DIV/0!	#DIV/0!	#DIV/0!	#DIV/0!	#DIV/0!	#DIV/0!	#DIV/0!	#DIV/0!	1.41255
NM_175206	Fbxl22													2.89555	2.28431	0.806157		1.02992	2.7135	1.01656	0.767823	1.07714	1.6611		0.873723	#DIV/0!	#DIV/0!	#DIV/0!	#DIV/0!	#DIV/0!	#DIV/0!	2.58993	0.806157	1.87171	0.892194	1.36912	0.873723
NM_177474	D19Bwg1357e	36.0353	28.3654	32.3074	32.1826	50.3085	46.0246	28.8369	39.7218	12.6127	12.5143	21.3891	12.7769	48.8605	46.9929	35.957	32.5481	52.6491	51.5261	24.1081	23.6999	20.1213	17.3483	23.2606	21.6132	32.2004	32.245	48.1665	34.2794	12.5635	17.083	47.9267	34.2526	52.0876	23.904	18.7348	22.4369
NM_022435	Sp5																								1.03736	#DIV/0!	#DIV/0!	#DIV/0!	#DIV/0!	#DIV/0!	#DIV/0!	#DIV/0!	#DIV/0!	#DIV/0!	#DIV/0!	#DIV/0!	1.03736
NM_001194940	Dlc1	35.6293	37.745	64.1573	53.0208	17.8023	22.4976	57.626	55.6386	28.6682	31.9187	59.5451	84.7112	20.4485	18.4538	70.4495	69.8222	21.7553	23.0134	78.9791	77.3882	45.3807	51.3482	110.605	97.251	36.6872	58.589	20.1499	56.6323	30.2935	72.1282	19.4512	70.1359	22.3844	78.1836	48.3644	103.928
NM_001039391	Pkig		179.997	22.0442	21.6106		55.6297					15.0808		70.9488	54.2429	32.9736	24.2987	77.0101	75.388	62.7618	59.73	18.6204	42.304	73.304	83.0721	179.997	21.8274	55.6297	#DIV/0!	#DIV/0!	15.0808	62.5959	28.6361	76.199	61.2459	30.4622	78.188
NM_026476	U2surp	20.9249	17.1116	18.1751	18.4899	18.2965	21.0167	17.7124	13.9418	21.1283	18.7696	15.8357	12.1456	33.1545	29.3227	26.9539	27.6299	30.7466	33.8205	12.4484	7.70628	31.3976	20.9892	21.7532	22.5732	19.0183	18.3325	19.6566	15.8271	19.949	13.9906	31.2386	27.2919	32.2835	10.0773	26.1934	22.1632
NM_001039050	Pkib																									#DIV/0!	#DIV/0!	#DIV/0!	#DIV/0!	#DIV/0!	#DIV/0!	#DIV/0!	#DIV/0!	#DIV/0!	#DIV/0!	#DIV/0!	#DIV/0!
NM_178619	1810026J23Rik	51.5623	22.9996	35.4912	49.7043	25.7632	27.4175	56.1167	48.3117	37.6532	38.9361	33.602	37.9866	24.2525	22.6125	27.0088	25.6149	21.531	22.3308	48.4933	38.2971	27.3404	36.1186	35.7357	27.4502	37.281	42.5978	26.5904	52.2142	38.2947	35.7943	23.4325	26.3118	21.9309	43.3952	31.7295	31.5929
NM_001166413	Arhgef25	24.8086	30.1799	3.32652	2.17405	18.3118	23.9847	4.77269			1.85788	5.68933	3.77619	111.7	110.025	15.4906	15.7146	122.34	111.799	23.5786	21.0431	7.69366	8.22151	18.0354	20.0789	27.4942	2.75029	21.1482	4.77269	1.85788	4.73276	110.862	15.6026	117.07	22.3109	7.95759	19.0572
NM_172827	Lnpep	18.7682	28.4038	48.4443	55.245	40.1896	38.018	63.6285	63.641	39.1584	42.7012	60.5905	61.0533	25.3055	20.1511	39.0634	47.1369	17.6652	20.2352	25.6264	20.5164	10.6873	5.65353	8.219	4.55631	23.586	51.8446	39.1038	63.6347	40.9298	60.8219	22.7283	43.1001	18.9502	23.0714	8.17044	6.38765
NM_008180	Gss	17.3806	25.8423	26.3478	32.1123	18.0922	11.5523	10.5087	18.0943	25.8543	19.0902	15.8328	17.4606	16.6929	18.048	27.0309	26.3513	13.5225	13.5294	21.5413	18.912	26.2083	28.7806	19.4328	21.0847	21.6114	29.2301	14.8222	14.3015	22.4723	16.6467	17.3704	26.6911	13.5259	20.2266	27.4945	20.2587
NM_010344	Gsr	10.9853	12.2501	32.4059	27.1355	25.7289	21.9048	18.2655	15.4391	14.1128	18.853	34.0624	29.4291	23.0974	23.9218	31.629	22.8566	26.2356	23.7878	26.3092	23.3016	26.5784	27.4823	54.2947	53.2785	11.6177	29.7707	23.8169	16.8523	16.4829	31.7458	23.5096	27.2428	25.0117	24.8054	27.0304	53.7866
NM_001018013	Izumo1																									#DIV/0!	#DIV/0!	#DIV/0!	#DIV/0!	#DIV/0!	#DIV/0!	#DIV/0!	#DIV/0!	#DIV/0!	#DIV/0!	#DIV/0!	#DIV/0!
NM_029317	Izumo2																									#DIV/0!	#DIV/0!	#DIV/0!	#DIV/0!	#DIV/0!	#DIV/0!	#DIV/0!	#DIV/0!	#DIV/0!	#DIV/0!	#DIV/0!	#DIV/0!
NM_027034	Izumo3																									#DIV/0!	#DIV/0!	#DIV/0!	#DIV/0!	#DIV/0!	#DIV/0!	#DIV/0!	#DIV/0!	#DIV/0!	#DIV/0!	#DIV/0!	#DIV/0!
NM_027829	Izumo4			7.42339	5.82188							6.34809	12.1347	13.5451	11.6904	14.4559	10.9101	15.4647	14.4885	7.66144	8.30104	7.61408	7.12293	22.5386	20.5267	#DIV/0!	6.62264	#DIV/0!	#DIV/0!	#DIV/0!	9.24138	12.6177	12.683	14.9766	7.98124	7.3685	21.5326
NM_146120	Gsn	547.767	589.23	2116.4	2374.01	733.735	714.9	6647.31	6652.79	2872.02	2808.26	7973.92	7183.86	479.177	492.589	3296.14	3049.01	517.4	505.913	7698.83	7858.75	1169.81	1404.48	8075.56	7437.02	568.499	2245.2	724.317	6650.05	2840.14	7578.89	485.883	3172.58	511.656	7778.79	1287.15	7756.29
NM_009521	Wnt3																									#DIV/0!	#DIV/0!	#DIV/0!	#DIV/0!	#DIV/0!	#DIV/0!	#DIV/0!	#DIV/0!	#DIV/0!	#DIV/0!	#DIV/0!	#DIV/0!
NM_023653	Wnt2										2.09369			1.30628	0.807126			0.600733	1.21403			0.84817	0.817503		0.687996	#DIV/0!	#DIV/0!	#DIV/0!	#DIV/0!	2.09369	#DIV/0!	1.0567	#DIV/0!	0.907381	#DIV/0!	0.832837	0.687996
NM_021279	Wnt1																									#DIV/0!	#DIV/0!	#DIV/0!	#DIV/0!	#DIV/0!	#DIV/0!	#DIV/0!	#DIV/0!	#DIV/0!	#DIV/0!	#DIV/0!	#DIV/0!
NM_009526	Wnt6																								1.92794	#DIV/0!	#DIV/0!	#DIV/0!	#DIV/0!	#DIV/0!	#DIV/0!	#DIV/0!	#DIV/0!	#DIV/0!	#DIV/0!	#DIV/0!	1.92794
NM_009523	Wnt4																	0.539094	0.332026			0.724897	0.978162		0.588003	#DIV/0!	#DIV/0!	#DIV/0!	#DIV/0!	#DIV/0!	#DIV/0!	#DIV/0!	#DIV/0!	0.43556	#DIV/0!	0.85153	0.588003
XM_003085157	Syngap1	7.68972	7.35007		1.05895	4.80273	1.94709	1.3284	2.74474			0.923727		12.7977	9.76806	3.88694	3.47279	10.9053	10.4247	4.94949	5.25555	1.4664	1.41338	5.66129	3.83275	7.5199	1.05895	3.37491	2.03657	#DIV/0!	0.923727	11.2829	3.67986	10.665	5.10252	1.43989	4.74702
NM_025741	Trpd52l3																									#DIV/0!	#DIV/0!	#DIV/0!	#DIV/0!	#DIV/0!	#DIV/0!	#DIV/0!	#DIV/0!	#DIV/0!	#DIV/0!	#DIV/0!	#DIV/0!
NM_001161406	Grhl1															1.54195	1.2905			0.972199	0.822432	2.63713	1.90633	5.52939	3.87715	#DIV/0!	#DIV/0!	#DIV/0!	#DIV/0!	#DIV/0!	#DIV/0!	#DIV/0!	1.41622	#DIV/0!	0.897315	2.27173	4.70327
NM_026496	Grhl2																									#DIV/0!	#DIV/0!	#DIV/0!	#DIV/0!	#DIV/0!	#DIV/0!	#DIV/0!	#DIV/0!	#DIV/0!	#DIV/0!	#DIV/0!	#DIV/0!
NM_011434	Sod1	631.194	723.695	2006.22	2255.98	616.319	594.834	1478.17	1338.29	1558.07	1644.1	1687.58	1464.69	279.133	354.917	1718.96	1771.71	364.395	328.395	1752.68	1910.16	1236.81	1388.76	1048.61	1093.62	677.444	2131.1	605.576	1408.23	1601.08	1576.13	317.025	1745.34	346.395	1831.42	1312.79	1071.12
NM_197988	1190005I06Rik			51.4585	68.2507			29.78	46.1485	53.2849	42.2644		16.4935	5.36973	3.72414	137.967	123.134	3.88056	2.61409	111.496	80.7154	110.948	143.462	65.0983	51.4792	#DIV/0!	59.8546	#DIV/0!	37.9642	47.7746	16.4935	4.54694	130.551	3.24732	96.1056	127.205	58.2888
NM_007852	Defa6																									#DIV/0!	#DIV/0!	#DIV/0!	#DIV/0!	#DIV/0!	#DIV/0!	#DIV/0!	#DIV/0!	#DIV/0!	#DIV/0!	#DIV/0!	#DIV/0!
NM_007851	Defa5																									#DIV/0!	#DIV/0!	#DIV/0!	#DIV/0!	#DIV/0!	#DIV/0!	#DIV/0!	#DIV/0!	#DIV/0!	#DIV/0!	#DIV/0!	#DIV/0!
NM_010039	Defa4																									#DIV/0!	#DIV/0!	#DIV/0!	#DIV/0!	#DIV/0!	#DIV/0!	#DIV/0!	#DIV/0!	#DIV/0!	#DIV/0!	#DIV/0!	#DIV/0!
NM_007850	Defa3																									#DIV/0!	#DIV/0!	#DIV/0!	#DIV/0!	#DIV/0!	#DIV/0!	#DIV/0!	#DIV/0!	#DIV/0!	#DIV/0!	#DIV/0!	#DIV/0!
NM_001195634	Defa2																									#DIV/0!	#DIV/0!	#DIV/0!	#DIV/0!	#DIV/0!	#DIV/0!	#DIV/0!	#DIV/0!	#DIV/0!	#DIV/0!	#DIV/0!	#DIV/0!
NM_010031	Defa1																									#DIV/0!	#DIV/0!	#DIV/0!	#DIV/0!	#DIV/0!	#DIV/0!	#DIV/0!	#DIV/0!	#DIV/0!	#DIV/0!	#DIV/0!	#DIV/0!
NM_029095	Hhatl										1.87407											4.65642	3.31726	0.485135		#DIV/0!	#DIV/0!	#DIV/0!	#DIV/0!	1.87407	#DIV/0!	#DIV/0!	#DIV/0!	#DIV/0!	#DIV/0!	3.98684	0.485135
NM_001081688	Tmprss9																						0.178749			#DIV/0!	#DIV/0!	#DIV/0!	#DIV/0!	#DIV/0!	#DIV/0!	#DIV/0!	#DIV/0!	#DIV/0!	#DIV/0!	0.178749	#DIV/0!
NM_177406	Cyp4a12a																									#DIV/0!	#DIV/0!	#DIV/0!	#DIV/0!	#DIV/0!	#DIV/0!	#DIV/0!	#DIV/0!	#DIV/0!	#DIV/0!	#DIV/0!	#DIV/0!
NM_015775	Tmprss2																								0.421429	#DIV/0!	#DIV/0!	#DIV/0!	#DIV/0!	#DIV/0!	#DIV/0!	#DIV/0!	#DIV/0!	#DIV/0!	#DIV/0!	#DIV/0!	0.421429
NM_001163776	Tmprss3																									#DIV/0!	#DIV/0!	#DIV/0!	#DIV/0!	#DIV/0!	#DIV/0!	#DIV/0!	#DIV/0!	#DIV/0!	#DIV/0!	#DIV/0!	#DIV/0!
NM_145403	Tmprss4																									#DIV/0!	#DIV/0!	#DIV/0!	#DIV/0!	#DIV/0!	#DIV/0!	#DIV/0!	#DIV/0!	#DIV/0!	#DIV/0!	#DIV/0!	#DIV/0!
NM_030709	Tmprss5																									#DIV/0!	#DIV/0!	#DIV/0!	#DIV/0!	#DIV/0!	#DIV/0!	#DIV/0!	#DIV/0!	#DIV/0!	#DIV/0!	#DIV/0!	#DIV/0!
NM_027902	Tmprss6													0.211072		0.35259					0.358213	0.314073	0.605433	0.677347	0.815235	#DIV/0!	#DIV/0!	#DIV/0!	#DIV/0!	#DIV/0!	#DIV/0!	0.211072	0.35259	#DIV/0!	0.358213	0.459753	0.746291
NM_146654	Olfr237-ps1																									#DIV/0!	#DIV/0!	#DIV/0!	#DIV/0!	#DIV/0!	#DIV/0!	#DIV/0!	#DIV/0!	#DIV/0!	#DIV/0!	#DIV/0!	#DIV/0!
NM_013696	Trhr																									#DIV/0!	#DIV/0!	#DIV/0!	#DIV/0!	#DIV/0!	#DIV/0!	#DIV/0!	#DIV/0!	#DIV/0!	#DIV/0!	#DIV/0!	#DIV/0!
NM_026109	Tmed11																									#DIV/0!	#DIV/0!	#DIV/0!	#DIV/0!	#DIV/0!	#DIV/0!	#DIV/0!	#DIV/0!	#DIV/0!	#DIV/0!	#DIV/0!	#DIV/0!
NM_025407	Uqcrc1	94.3998	76.559	1490.81	1473.21	209.036	201.543	979.815	1061.38	1675.8	1714.35	285.04	292.168	128.134	123.634	1308.08	1337.66	130.889	116.722	1183	1261.72	1724.7	1931.53	243.626	247.191	85.4794	1482.01	205.29	1020.6	1695.07	288.604	125.884	1322.87	123.805	1222.36	1828.12	245.409
NM_138741	Sdpr	26.2738	21.9741	252.701	258.811	22.5633	24.7398	181.694	188.733	138.568	158.269	448.073	446.513	32.1225	28.8057	212.133	205.953	22.8352	22.1719	121.251	119.622	174.63	199.772	424.007	471.876	24.124	255.756	23.6516	185.214	148.419	447.293	30.4641	209.043	22.5035	120.436	187.201	447.942
XM_001478153	Gm15210	53.4325	41.7091	9.19462	15.4521	35.0407	40.2502	10.4997	18.3568	9.39344	8.06966	12.3557	8.94644	28.2944	37.573	14.3649	17.7534	39.309	39.1918	31.6705	33.4719	8.22223	7.44754	13.7682	16.955	47.5708	12.3234	37.6454	14.4282	8.73155	10.6511	32.9337	16.0592	39.2504	32.5712	7.83488	15.3616
NM_178747	Gulo																									#DIV/0!	#DIV/0!	#DIV/0!	#DIV/0!	#DIV/0!	#DIV/0!	#DIV/0!	#DIV/0!	#DIV/0!	#DIV/0!	#DIV/0!	#DIV/0!
NM_009102	Rrh																									#DIV/0!	#DIV/0!	#DIV/0!	#DIV/0!	#DIV/0!	#DIV/0!	#DIV/0!	#DIV/0!	#DIV/0!	#DIV/0!	#DIV/0!	#DIV/0!
NM_028469	3110082I17Rik			6.90995			18.6831				4.82405		9.41281	18.8248	17.0029	7.31309	4.08034	16.0561	19.3941	8.29963	10.2158	4.16909	6.78096	13.4245	9.72259	#DIV/0!	6.90995	18.6831	#DIV/0!	4.82405	9.41281	17.9138	5.69672	17.7251	9.25774	5.47502	11.5735
XM_003946339	LOC101056540																									#DIV/0!	#DIV/0!	#DIV/0!	#DIV/0!	#DIV/0!	#DIV/0!	#DIV/0!	#DIV/0!	#DIV/0!	#DIV/0!	#DIV/0!	#DIV/0!
XM_003946019	LOC101056541													1.41775	1.88642	0.233907		1.72659	1.46729	0.737393	0.490127	0.312532	0.361479		0.557726	#DIV/0!	#DIV/0!	#DIV/0!	#DIV/0!	#DIV/0!	#DIV/0!	1.65208	0.233907	1.59694	0.61376	0.337005	0.557726
XM_003946100	LOC101056542													0.80558												#DIV/0!	#DIV/0!	#DIV/0!	#DIV/0!	#DIV/0!	#DIV/0!	0.80558	#DIV/0!	#DIV/0!	#DIV/0!	#DIV/0!	#DIV/0!
XM_003945918	LOC101056543	119.133	132.85	16.4735	19.7382	32.5528	56.0887	18.0078	27.9057	16.1105	23.5124	15.6525	14.9603	1268.43	1309.07	430.828	401.595	1096.28	1152.66	820.123	711.063	239.921	309.748	399.93	335.03	125.991	18.1058	44.3208	22.9567	19.8115	15.3064	1288.75	416.212	1124.47	765.593	274.835	367.48
XM_003945973	LOC101056544	170.454	144.46	40.2262	50.9366	93.6845	117.827	30.9183	46.8477	60.8537	67.3995	57.3321	61.6461	275.032	307.876	169.346	151.759	317.61	306.574	224.879	244.734	93.5417	112.09	119.649	129.401	157.457	45.5814	105.756	38.883	64.1266	59.4891	291.454	160.553	312.092	234.807	102.816	124.525
XM_003946429	LOC101056547													13.9087	12.2186	16.9646	19.2052	19.2653	15.3477	16.7419	17.9845	14.98	15.1982	10.391	12.7906	#DIV/0!	#DIV/0!	#DIV/0!	#DIV/0!	#DIV/0!	#DIV/0!	13.0637	18.0849	17.3065	17.3632	15.0891	11.5908
NM_031166	Id4		66.3906								4.67087			34.9705	31.8971	7.37592	8.77951	23.1183	25.459	4.83654	4.27131	2.52294	2.12775	6.42354	8.95341	66.3906	#DIV/0!	#DIV/0!	#DIV/0!	4.67087	#DIV/0!	33.4338	8.07771	24.2887	4.55393	2.32535	7.68848
NM_010496	Id2	81.6829	68.3157	67.7697	49.2122	95.6556	95.0111	49.3876	70.1556	168.452	142.988	64.3922	64.9635	76.3307	85.2312	54.1911	65.8735	49.8757	48.7715	37.5173	33.7348	79.8841	75.901	35.3819	42.9941	74.9993	58.4909	95.3333	59.7716	155.72	64.6779	80.7809	60.0323	49.3236	35.626	77.8925	39.188
NM_008321	Id3	356.197	474.087	115.809	130.145	258.35	315.67	121.577	71.7722	149.168	149.868	292.27	315.513	380.101	341.957	108.814	105.265	244.2	230.76	98.0107	90.2011	106.513	164.67	362.946	353.544	415.142	122.977	287.01	96.6748	149.518	303.891	361.029	107.04	237.48	94.1059	135.592	358.245
NM_013735	Trp53bp1	10.4713	6.22768	3.43217	5.88814	9.156	12.3732	6.75329		3.3985	3.83377	4.84277	4.67534	11.9379	11.7812	6.97423	6.66561	12.4163	11.8264	6.07676	6.18131	8.6973	7.13538	7.87748	8.94453	8.34948	4.66016	10.7646	6.75329	3.61613	4.75905	11.8596	6.81992	12.1214	6.12904	7.91634	8.41101
NM_153562	Rrnad1			4.97424			6.40446	4.36943		3.12727				8.01374	6.64447	12.033	8.76528	10.0209	9.26654	8.72486	6.41808	9.86104	12.3972	13.8697	13.6502	#DIV/0!	4.97424	6.40446	4.36943	3.12727	#DIV/0!	7.32911	10.3992	9.64373	7.57147	11.1291	13.7599
NM_009412	Tpd52									14.0208	20.3355	18.6818	14.8797	8.76592	7.16746	10.7898	10.5114	14.8787	13.0493	5.1832	5.8724	20.3206	22.4972	27.308	31.1842	#DIV/0!	#DIV/0!	#DIV/0!	#DIV/0!	17.1781	16.7808	7.96669	10.6506	13.964	5.5278	21.4089	29.2461
NM_009714	Asgr1																									#DIV/0!	#DIV/0!	#DIV/0!	#DIV/0!	#DIV/0!	#DIV/0!	#DIV/0!	#DIV/0!	#DIV/0!	#DIV/0!	#DIV/0!	#DIV/0!
NM_007493	Asgr2																					0.676037		3.03746	2.33057	#DIV/0!	#DIV/0!	#DIV/0!	#DIV/0!	#DIV/0!	#DIV/0!	#DIV/0!	#DIV/0!	#DIV/0!	#DIV/0!	0.676037	2.68401
NM_009972	Csn2																									#DIV/0!	#DIV/0!	#DIV/0!	#DIV/0!	#DIV/0!	#DIV/0!	#DIV/0!	#DIV/0!	#DIV/0!	#DIV/0!	#DIV/0!	#DIV/0!
NM_007786	Csn3																									#DIV/0!	#DIV/0!	#DIV/0!	#DIV/0!	#DIV/0!	#DIV/0!	#DIV/0!	#DIV/0!	#DIV/0!	#DIV/0!	#DIV/0!	#DIV/0!
NM_025696	Sorcs3																									#DIV/0!	#DIV/0!	#DIV/0!	#DIV/0!	#DIV/0!	#DIV/0!	#DIV/0!	#DIV/0!	#DIV/0!	#DIV/0!	#DIV/0!	#DIV/0!
NM_028115	Trub1	20.3001		17.9652	18.5902	15.2145	10.7943	9.81919		7.68658	11.7059	7.68143	10.8766	10.3703	7.36764	15.6332	14.1446	9.35645	7.75735	9.94552	10.1948	12.7963	14.5101	14.2495	11.3567	20.3001	18.2777	13.0044	9.81919	9.69624	9.27902	8.86895	14.8889	8.5569	10.0702	13.6532	12.8031
NM_145520	Trub2			17.3252	6.99357		20.2072	5.01321	12.9479	17.9401	17.0757	12.2011	15.271	18.3373	18.1809	15.6755	13.6408	17.638	18.3945	11.0622	17.5326	16.602	19.1131	25.9695	26.5594	#DIV/0!	12.1594	20.2072	8.98053	17.5079	13.736	18.2591	14.6581	18.0163	14.2974	17.8576	26.2645
NM_145392	Bag2	45.6881		12.8359	17.3021	28.5352	31.8135	15.7853		14.1222	10.7534			23.5836	22.5039	17.4338	17.6858	29.9542	32.5623	11.1348	9.31593	12.5848	11.1967	4.05955	4.51516	45.6881	15.069	30.1744	15.7853	12.4378	#DIV/0!	23.0438	17.5598	31.2583	10.2253	11.8907	4.28736
NM_010498	Ids	14.9276	27.7438	4.89281		6.2155	14.3316	3.76067		3.36445	5.46531	6.27611	12.497	18.5993	17.9087	10.0976	10.5938	16.1224	18.1165	13.0596	11.1135	16.2363	15.916	35.7014	29.6328	21.3357	4.89281	10.2736	3.76067	4.41488	9.38653	18.254	10.3457	17.1195	12.0866	16.0761	32.6671
NM_001034101	Gm13119																									#DIV/0!	#DIV/0!	#DIV/0!	#DIV/0!	#DIV/0!	#DIV/0!	#DIV/0!	#DIV/0!	#DIV/0!	#DIV/0!	#DIV/0!	#DIV/0!
NM_177739	Zfp507	7.30086		5.38426	4.22267	6.38381	7.76425	6.62143	3.64831	1.57968	3.20761	2.45564	1.95587	10.8705	10.9523	7.24328	7.7248	11.1879	11.6866	7.40922	7.48743	3.78999	3.60077	5.12479	4.6114	7.30086	4.80346	7.07403	5.13487	2.39365	2.20575	10.9114	7.48404	11.4373	7.44833	3.69538	4.8681
NM_031156	Ide	18.8787	37.5933	63.978	63.3693	32.8462	37.6442	51.3654	55.5924	95.9191	102.382	33.1665	44.7047	34.4432	35.0744	45.1872	49.6762	26.9325	29.2288	29.1984	27.8726	92.602	73.9284	32.7699	30.5406	28.236	63.6737	35.2452	53.4789	99.1507	38.9356	34.7588	47.4317	28.0807	28.5355	83.2652	31.6553
NM_001177617	Arpp21																					0.338955	0.408374			#DIV/0!	#DIV/0!	#DIV/0!	#DIV/0!	#DIV/0!	#DIV/0!	#DIV/0!	#DIV/0!	#DIV/0!	#DIV/0!	0.373664	#DIV/0!
NM_001005477	Barhl2																									#DIV/0!	#DIV/0!	#DIV/0!	#DIV/0!	#DIV/0!	#DIV/0!	#DIV/0!	#DIV/0!	#DIV/0!	#DIV/0!	#DIV/0!	#DIV/0!
NM_001164186	Barhl1																									#DIV/0!	#DIV/0!	#DIV/0!	#DIV/0!	#DIV/0!	#DIV/0!	#DIV/0!	#DIV/0!	#DIV/0!	#DIV/0!	#DIV/0!	#DIV/0!
NM_010357	Gsta4			47.0585	43.1564		24.6265	44.8037	23.1433	167.014	167.02	90.8689	130.275	19.6197	21.6647	23.349	22.7086	7.41946	7.73464	17.0176	19.26	144.252	130.209	44.7176	74.2926	#DIV/0!	45.1075	24.6265	33.9735	167.017	110.572	20.6422	23.0288	7.57705	18.1388	137.231	59.5051
NM_008181	Gsta1																									#DIV/0!	#DIV/0!	#DIV/0!	#DIV/0!	#DIV/0!	#DIV/0!	#DIV/0!	#DIV/0!	#DIV/0!	#DIV/0!	#DIV/0!	#DIV/0!
NM_008182	Gsta2																									#DIV/0!	#DIV/0!	#DIV/0!	#DIV/0!	#DIV/0!	#DIV/0!	#DIV/0!	#DIV/0!	#DIV/0!	#DIV/0!	#DIV/0!	#DIV/0!
NM_001077353	Gsta3			36.5968	31.3922			31.8791	30.997	36.9088	41.7305	483.778	500.602	6.56941	5.4406	21.5177	19.2093	1.09961	1.31687	19.8077	24.2655	13.1103	15.7399	308.373	327.616	#DIV/0!	33.9945	#DIV/0!	31.438	39.3197	492.19	6.00501	20.3635	1.20824	22.0366	14.4251	317.994
NM_008535	Lyl1										5.41955	10.3726	8.26154						0.733258			3.84213	6.87739	26.9629	26.2681	#DIV/0!	#DIV/0!	#DIV/0!	#DIV/0!	5.41955	9.31707	#DIV/0!	#DIV/0!	0.733258	#DIV/0!	5.35976	26.6155
NM_027212	Med30	30.7835	42.9097	37.8371	42.6567	76.9052	61.3824	34.8984	33.6499	39.5474	48.6041	27.5028	20.6169	35.958	29.7931	34.4384	38.7277	35.016	30.2254	27.9413	26.4441	44.5163	33.5552	31.1132	32.8689	36.8466	40.2469	69.1438	34.2742	44.0757	24.0599	32.8756	36.5831	32.6207	27.1927	39.0358	31.991
NM_026068	Med31			10.2687						14.1222	7.1689		13.9882	15.9393	13.8972	17.3885	14.8224	16.0441	17.071	11.4203	15.7336	19.3612	12.3164	16.2382	16.9613	#DIV/0!	10.2687	#DIV/0!	#DIV/0!	10.6455	13.9882	14.9182	16.1054	16.5576	13.5769	15.8388	16.5998
NM_001164820	Slc52a3													0.683457	0.995415			2.91719	3.37711					2.92436	4.45459	#DIV/0!	#DIV/0!	#DIV/0!	#DIV/0!	#DIV/0!	#DIV/0!	0.839436	#DIV/0!	3.14715	#DIV/0!	#DIV/0!	3.68948
NM_008103	Gcm1																									#DIV/0!	#DIV/0!	#DIV/0!	#DIV/0!	#DIV/0!	#DIV/0!	#DIV/0!	#DIV/0!	#DIV/0!	#DIV/0!	#DIV/0!	#DIV/0!
NM_029643	Slc52a2	18.3062	13.6092	3.75013	8.08798	7.62226	5.40779	4.61182	13.3405	6.60149	8.79675	2.56553	4.08677	12.0697	15.1335	10.7955	12.0073	11.8989	13.0192	12.4119	14.4353	19.1192	22.2443	12.4703	14.7744	15.9577	5.91905	6.51502	8.97616	7.69912	3.32615	13.6016	11.4014	12.4591	13.4236	20.6817	13.6224
NM_001195091	Gm6537																									#DIV/0!	#DIV/0!	#DIV/0!	#DIV/0!	#DIV/0!	#DIV/0!	#DIV/0!	#DIV/0!	#DIV/0!	#DIV/0!	#DIV/0!	#DIV/0!
NM_001037922	Gm6531																									#DIV/0!	#DIV/0!	#DIV/0!	#DIV/0!	#DIV/0!	#DIV/0!	#DIV/0!	#DIV/0!	#DIV/0!	#DIV/0!	#DIV/0!	#DIV/0!
NM_001097644	Ccnyl1										3.23625	5.94616		33.9214	33.5066	7.84966	9.73272	23.3998	25.2207	4.94922	4.73506	11.3622	8.76114	11.9381	15.739	#DIV/0!	#DIV/0!	#DIV/0!	#DIV/0!	3.23625	5.94616	33.714	8.79119	24.3102	4.84214	10.0617	13.8385
NM_146214	Tat																									#DIV/0!	#DIV/0!	#DIV/0!	#DIV/0!	#DIV/0!	#DIV/0!	#DIV/0!	#DIV/0!	#DIV/0!	#DIV/0!	#DIV/0!	#DIV/0!
NM_009476	Upk2																									#DIV/0!	#DIV/0!	#DIV/0!	#DIV/0!	#DIV/0!	#DIV/0!	#DIV/0!	#DIV/0!	#DIV/0!	#DIV/0!	#DIV/0!	#DIV/0!
NM_001242616	Taz			35.1979	23.0036	17.0335		32.9795	34.071	29.5048	37.4442	15.7663	27.3983	18.4771	17.7343	43.7557	43.5484	18.2643	17.2249	36.9828	39.4674	51.8272	53.6084	31.8054	39.784	#DIV/0!	29.1008	17.0335	33.5253	33.4745	21.5823	18.1057	43.652	17.7446	38.2251	52.7178	35.7947
NM_026056	Cap2										2.37626			4.2231	4.1877	0.40026	0.744417	5.22722	3.79682			3.95753	2.26805	1.92231	1.47494	#DIV/0!	#DIV/0!	#DIV/0!	#DIV/0!	2.37626	#DIV/0!	4.2054	0.572338	4.51202	#DIV/0!	3.11279	1.69862
NM_030210	Aacs	53.1465	54.7067	249.74	235.96	142.987	117.749	320.102	315.374	299.092	306.746	267.707	301.182	99.2646	94.7746	242.293	222.346	107.218	107.924	296.591	306.994	240.269	296.453	224.943	232.337	53.9266	242.85	130.368	317.738	302.919	284.445	97.0196	232.32	107.571	301.792	268.361	228.64
NM_146779	Olfr196																									#DIV/0!	#DIV/0!	#DIV/0!	#DIV/0!	#DIV/0!	#DIV/0!	#DIV/0!	#DIV/0!	#DIV/0!	#DIV/0!	#DIV/0!	#DIV/0!
NM_146484	Olfr197																									#DIV/0!	#DIV/0!	#DIV/0!	#DIV/0!	#DIV/0!	#DIV/0!	#DIV/0!	#DIV/0!	#DIV/0!	#DIV/0!	#DIV/0!	#DIV/0!
NM_001005524	Olfr194																									#DIV/0!	#DIV/0!	#DIV/0!	#DIV/0!	#DIV/0!	#DIV/0!	#DIV/0!	#DIV/0!	#DIV/0!	#DIV/0!	#DIV/0!	#DIV/0!
NM_146998	Olfr195																									#DIV/0!	#DIV/0!	#DIV/0!	#DIV/0!	#DIV/0!	#DIV/0!	#DIV/0!	#DIV/0!	#DIV/0!	#DIV/0!	#DIV/0!	#DIV/0!
NM_207549	Olfr192																									#DIV/0!	#DIV/0!	#DIV/0!	#DIV/0!	#DIV/0!	#DIV/0!	#DIV/0!	#DIV/0!	#DIV/0!	#DIV/0!	#DIV/0!	#DIV/0!
NM_001011791	Olfr193																									#DIV/0!	#DIV/0!	#DIV/0!	#DIV/0!	#DIV/0!	#DIV/0!	#DIV/0!	#DIV/0!	#DIV/0!	#DIV/0!	#DIV/0!	#DIV/0!
NM_146397	Olfr190																									#DIV/0!	#DIV/0!	#DIV/0!	#DIV/0!	#DIV/0!	#DIV/0!	#DIV/0!	#DIV/0!	#DIV/0!	#DIV/0!	#DIV/0!	#DIV/0!
NM_001011807	Olfr191																									#DIV/0!	#DIV/0!	#DIV/0!	#DIV/0!	#DIV/0!	#DIV/0!	#DIV/0!	#DIV/0!	#DIV/0!	#DIV/0!	#DIV/0!	#DIV/0!
NM_028260	Immp1l			50.7018	49.7043		21.934	39.9052	25.7662	11.1565	24.9191	17.343	35.9146	26.7259	25.4508	87.0004	78.2419	27.4622	23.2941	60.267	54.7335	111.656	65.4558	49.8467	55.3346	#DIV/0!	50.203	21.934	32.8357	18.0378	26.6288	26.0883	82.6212	25.3782	57.5003	88.5559	52.5907
NM_001164058	Prl7a1																									#DIV/0!	#DIV/0!	#DIV/0!	#DIV/0!	#DIV/0!	#DIV/0!	#DIV/0!	#DIV/0!	#DIV/0!	#DIV/0!	#DIV/0!	#DIV/0!
NM_011168	Prl7a2																									#DIV/0!	#DIV/0!	#DIV/0!	#DIV/0!	#DIV/0!	#DIV/0!	#DIV/0!	#DIV/0!	#DIV/0!	#DIV/0!	#DIV/0!	#DIV/0!
NM_001011808	Olfr198																									#DIV/0!	#DIV/0!	#DIV/0!	#DIV/0!	#DIV/0!	#DIV/0!	#DIV/0!	#DIV/0!	#DIV/0!	#DIV/0!	#DIV/0!	#DIV/0!
NM_207550	Olfr199																									#DIV/0!	#DIV/0!	#DIV/0!	#DIV/0!	#DIV/0!	#DIV/0!	#DIV/0!	#DIV/0!	#DIV/0!	#DIV/0!	#DIV/0!	#DIV/0!
NM_026253	Lrrc18																									#DIV/0!	#DIV/0!	#DIV/0!	#DIV/0!	#DIV/0!	#DIV/0!	#DIV/0!	#DIV/0!	#DIV/0!	#DIV/0!	#DIV/0!	#DIV/0!
NM_001164048	Mb			65.5626	64.2728			13.4379		33.6619	51.2638			9.41521	11.0239	60.136	51.6198			17.8885	17.6235	148.668	78.7951			#DIV/0!	64.9177	#DIV/0!	13.4379	42.4629	#DIV/0!	10.2196	55.8779	#DIV/0!	17.756	113.732	#DIV/0!
NM_028977	Lrrc17	80.5783	69.1198	3.04744	9.70933	40.6482	45.3182	34.6659	21.2944	14.2495	10.6375	27.3631	16.605	71.63	73.018	4.40782	6.19835	38.5796	35.0024	16.9459	19.9057	4.82648	3.65512	26.8487	20.6936	74.849	6.37839	42.9832	27.9802	12.4435	21.984	72.324	5.30308	36.791	18.4258	4.2408	23.7712
NM_145471	Lrrc14	30.638	31.0596	8.90105	11.4108	20.875	17.2786	7.57821	10.4387	6.02648	5.73609	5.26964	5.59621	19.6075	17.6061	12.0774	14.0162	16.7326	15.9652	10.5998	14.2822	11.567	13.8365	14.1064	15.2468	30.8488	10.1559	19.0768	9.00846	5.88128	5.43292	18.6068	13.0468	16.3489	12.441	12.7017	14.6766
NM_028973	Lrrc15					14.815	10.5108							7.46262	6.24152	0.658276		7.05499	9.21544			5.71706	4.6626			#DIV/0!	#DIV/0!	12.6629	#DIV/0!	#DIV/0!	#DIV/0!	6.85207	0.658276	8.13522	#DIV/0!	5.18983	#DIV/0!
NM_146242	Lrrc10																									#DIV/0!	#DIV/0!	#DIV/0!	#DIV/0!	#DIV/0!	#DIV/0!	#DIV/0!	#DIV/0!	#DIV/0!	#DIV/0!	#DIV/0!	#DIV/0!
NM_027395	Basp1	230.514	148.821	17.8947	7.30946	197.013	163.967	11.0033	30.3132	6.56266	5.83	7.65131	10.1568	263.782	254.288	23.7787	19.1769	227.02	276.624	55.1935	35.7557	4.2737	1.51759	26.6805	19.1577	189.667	12.6021	180.49	20.6582	6.19633	8.90407	259.035	21.4778	251.822	45.4746	2.89564	22.9191
XM_619923	Gm5849																									#DIV/0!	#DIV/0!	#DIV/0!	#DIV/0!	#DIV/0!	#DIV/0!	#DIV/0!	#DIV/0!	#DIV/0!	#DIV/0!	#DIV/0!	#DIV/0!
XM_619909	Gm5848			14.2421	27.9238		25.6718	14.0116	28.9508	34.4724	19.0902	31.6655	38.8014		3.15401	2.00973		1.14114	0.983954	2.02742	4.28773		2.07055		2.43955	#DIV/0!	21.0829	25.6718	21.4812	26.7813	35.2335	3.15401	2.00973	1.06255	3.15758	2.07055	2.43955
NM_001163388	Apopt1	28.2533	31.5063	38.2	37.4485	17.6461	25.0388	66.1954	39.7082	32.4762	32.0023	17.8181	16.557	40.4831	39.5212	82.0824	77.9247	34.0857	35.9885	82.4958	77.6659	99.5244	92.3918	70.9191	69.4699	29.8798	37.8242	21.3424	52.9518	32.2392	17.1876	40.0022	80.0035	35.0371	80.0808	95.9581	70.1945
NM_010851	Myd88		20.6738	25.066	13.4034	37.6317	36.9674	19.6163	31.8459	17.5496	18.4539	20.4608	17.0726	35.2265	39.5303	25.2422	22.4266	37.4294	35.9143	29.803	33.0768	24.4038	30.9754	36.652	38.754	20.6738	19.2347	37.2995	25.7311	18.0017	18.7667	37.3784	23.8344	36.6719	31.4399	27.6896	37.703
NM_001160135	Gm20806																									#DIV/0!	#DIV/0!	#DIV/0!	#DIV/0!	#DIV/0!	#DIV/0!	#DIV/0!	#DIV/0!	#DIV/0!	#DIV/0!	#DIV/0!	#DIV/0!
NM_001160137	Gm20809																									#DIV/0!	#DIV/0!	#DIV/0!	#DIV/0!	#DIV/0!	#DIV/0!	#DIV/0!	#DIV/0!	#DIV/0!	#DIV/0!	#DIV/0!	#DIV/0!
NM_029306	1700012B09Rik																								3.73906	#DIV/0!	#DIV/0!	#DIV/0!	#DIV/0!	#DIV/0!	#DIV/0!	#DIV/0!	#DIV/0!	#DIV/0!	#DIV/0!	#DIV/0!	3.73906
NM_153803	Glb1l2			4.14315	2.53852					27.9198	27.7676	141.277	169.315	0.459362		5.84649	7.74737			2.6725	2.28308	28.2003	24.9219	200.481	170.008	#DIV/0!	3.34084	#DIV/0!	#DIV/0!	27.8437	155.296	0.459362	6.79693	#DIV/0!	2.47779	26.5611	185.245
NM_001113323	Glb1l3																									#DIV/0!	#DIV/0!	#DIV/0!	#DIV/0!	#DIV/0!	#DIV/0!	#DIV/0!	#DIV/0!	#DIV/0!	#DIV/0!	#DIV/0!	#DIV/0!
NM_001277575	Gm11236																									#DIV/0!	#DIV/0!	#DIV/0!	#DIV/0!	#DIV/0!	#DIV/0!	#DIV/0!	#DIV/0!	#DIV/0!	#DIV/0!	#DIV/0!	#DIV/0!
NM_001256481	Gm11237																									#DIV/0!	#DIV/0!	#DIV/0!	#DIV/0!	#DIV/0!	#DIV/0!	#DIV/0!	#DIV/0!	#DIV/0!	#DIV/0!	#DIV/0!	#DIV/0!
NM_033477	D17H6S53E		36.5488	12.6611	20.3105		8.2989	26.8941	29.2466	10.1308	12.8568	14.7642		11.8135	12.3201	14.4555	12.083	11.1591	12.7233	15.5658	12.2521	12.5002	14.0562	11.0247	12.3928	36.5488	16.4858	8.2989	28.0703	11.4938	14.7642	12.0668	13.2692	11.9412	13.9089	13.2782	11.7087
NM_025994	Efhd2			5.61792	6.88425	17.8416	17.7214	6.90879	17.8436	7.72612	10.1973	10.8093	28.698	40.0419	42.8534	10.504	11.7952	39.8368	36.9937	19.4935	14.0442	9.32126	16.7433	50.2569	55.3326	#DIV/0!	6.25109	17.7815	12.3762	8.96172	19.7537	41.4476	11.1496	38.4153	16.7688	13.0323	52.7947
NM_028889	Efhd1									18.5427	19.6102	26.4228	11.4792	0.88982	0.691184			0.450134				2.96585	5.51305	19.0367	15.4656	#DIV/0!	#DIV/0!	#DIV/0!	#DIV/0!	19.0765	18.951	0.790502	#DIV/0!	0.450134	#DIV/0!	4.23945	17.2512
NM_203508	Eddm3b																									#DIV/0!	#DIV/0!	#DIV/0!	#DIV/0!	#DIV/0!	#DIV/0!	#DIV/0!	#DIV/0!	#DIV/0!	#DIV/0!	#DIV/0!	#DIV/0!
NM_029158	Zcchc13																									#DIV/0!	#DIV/0!	#DIV/0!	#DIV/0!	#DIV/0!	#DIV/0!	#DIV/0!	#DIV/0!	#DIV/0!	#DIV/0!	#DIV/0!	#DIV/0!
NM_028325	Zcchc12													0.531829	0.516385			0.672592	0.65244							#DIV/0!	#DIV/0!	#DIV/0!	#DIV/0!	#DIV/0!	#DIV/0!	0.524107	#DIV/0!	0.662516	#DIV/0!	#DIV/0!	#DIV/0!
NM_027574	Krt28																									#DIV/0!	#DIV/0!	#DIV/0!	#DIV/0!	#DIV/0!	#DIV/0!	#DIV/0!	#DIV/0!	#DIV/0!	#DIV/0!	#DIV/0!	#DIV/0!
NM_026479	Zcchc10			7.56743	9.27319		13.6405	9.30624		8.32576	6.33966			11.986	14.1983	8.00893	3.97207	18.7964	21.7296	8.07941	7.72981	9.4169	6.32599	5.81235	11.805	#DIV/0!	8.42031	13.6405	9.30624	7.33271	#DIV/0!	13.0921	5.9905	20.263	7.90461	7.87145	8.80869
NM_153160	Zcchc17	28.4482	38.0683	37.7641	32.9077	24.8748	25.2115	15.4805	14.2158	13.8495	17.1856	23.9213	20.9581	29.0653	32.1791	26.4475	30.8343	29.5859	29.2309	25.8838	27.8217	31.4346	26.0278	28.5633	41.071	33.2583	35.3359	25.0432	14.8482	15.5175	22.4397	30.6222	28.6409	29.4084	26.8528	28.7312	34.8171
NM_001033795	Zcchc16																									#DIV/0!	#DIV/0!	#DIV/0!	#DIV/0!	#DIV/0!	#DIV/0!	#DIV/0!	#DIV/0!	#DIV/0!	#DIV/0!	#DIV/0!	#DIV/0!
NM_146263	Olfr1274-ps																									#DIV/0!	#DIV/0!	#DIV/0!	#DIV/0!	#DIV/0!	#DIV/0!	#DIV/0!	#DIV/0!	#DIV/0!	#DIV/0!	#DIV/0!	#DIV/0!
NM_080855	Zcchc14	24.4337	33.658	3.88655	3.11734	14.3628	7.64251	3.91057	3.59111	2.33237	4.14397	3.32357	5.2943	19.5197	19.6484	10.1711	13.2601	22.6478	24.8985	14.9005	12.1568	8.74019	10.222	20.7524	17.8538	29.0458	3.50194	11.0026	3.75084	3.23817	4.30893	19.5841	11.7156	23.7732	13.5286	9.4811	19.3031
NM_033373	Krt23															1.35419										#DIV/0!	#DIV/0!	#DIV/0!	#DIV/0!	#DIV/0!	#DIV/0!	#DIV/0!	1.35419	#DIV/0!	#DIV/0!	#DIV/0!	#DIV/0!
NM_023256	Krt20																									#DIV/0!	#DIV/0!	#DIV/0!	#DIV/0!	#DIV/0!	#DIV/0!	#DIV/0!	#DIV/0!	#DIV/0!	#DIV/0!	#DIV/0!	#DIV/0!
NM_001035510	Zcchc18													0.543988				1.37594	1.18641							#DIV/0!	#DIV/0!	#DIV/0!	#DIV/0!	#DIV/0!	#DIV/0!	0.543988	#DIV/0!	1.28117	#DIV/0!	#DIV/0!	#DIV/0!
NM_001033397	Krt26																									#DIV/0!	#DIV/0!	#DIV/0!	#DIV/0!	#DIV/0!	#DIV/0!	#DIV/0!	#DIV/0!	#DIV/0!	#DIV/0!	#DIV/0!	#DIV/0!
NM_010666	Krt27																									#DIV/0!	#DIV/0!	#DIV/0!	#DIV/0!	#DIV/0!	#DIV/0!	#DIV/0!	#DIV/0!	#DIV/0!	#DIV/0!	#DIV/0!	#DIV/0!
NM_029393	Krt24																									#DIV/0!	#DIV/0!	#DIV/0!	#DIV/0!	#DIV/0!	#DIV/0!	#DIV/0!	#DIV/0!	#DIV/0!	#DIV/0!	#DIV/0!	#DIV/0!
NM_133730	Krt25																									#DIV/0!	#DIV/0!	#DIV/0!	#DIV/0!	#DIV/0!	#DIV/0!	#DIV/0!	#DIV/0!	#DIV/0!	#DIV/0!	#DIV/0!	#DIV/0!
NM_025538	Alkbh7			50.3205	44.846		10.9945	35.6296	19.3731	38.5865	46.8404	16.9518	18.6947	17.9693	17.0722	55.5157	52.4254	15.8833	16.3292	47.2129	44.7601	54.7412	70.0536	23.4242	24.254	#DIV/0!	47.5833	10.9945	27.5014	42.7134	17.8232	17.5208	53.9706	16.1062	45.9865	62.3974	23.8391
NM_001198984	Tcof1	10.1351	19.2134	1.74404	4.39645	15.1921	9.88018	4.28956	6.33077	3.28939	3.33962	4.04811	2.37575	23.2671	20.3538	5.59011	7.12729	25.5526	27.0462	9.04417	9.08145	5.59952	7.75148	12.3824	14.114	14.6743	3.07025	12.5361	5.31016	3.3145	3.21193	21.8104	6.3587	26.2994	9.06281	6.6755	13.2482
NM_019794	Dnaja2	136.611	78.0278	219.517	199.941	206.023	218.513	143.037	151.933	97.3267	101.1	133.084	137.24	151.323	149.448	137.429	138.224	145.96	141.968	82.9325	80.7604	110.205	87.0487	93.9984	102.422	107.319	209.729	212.268	147.485	99.2133	135.162	150.386	137.826	143.964	81.8464	98.6271	98.2101
NM_001135112	Dnaja3	33.3394	43.9375	217.559	233.731	47.3241	49.6913	123.696	123.057	159.028	148.14	38.2284	41.6124	42.6726	48.4001	211.748	208.64	42.0872	44.3972	146.235	153.733	226.789	215.881	51.1674	50.7761	38.6384	225.645	48.5077	123.376	153.584	39.9204	45.5364	210.194	43.2422	149.984	221.335	50.9717
NM_001164672	Dnaja1	266.24	242.913	263.496	259.979	453.502	402.951	248.78	263.494	130.923	116.307	211.517	204.942	238.132	231.112	124.621	138.976	252.397	251.044	95.5894	91.8492	150.646	115.294	202.922	236.594	254.576	261.738	428.226	256.137	123.615	208.23	234.622	131.799	251.721	93.7193	132.97	219.758
NM_021422	Dnaja4			8.49988	5.83286			12.5435		5.61099	4.2725	8.72237	8.10504	9.15478	10.4576	8.87583	10.7076	8.64932	10.4969	6.95746	7.85973	14.2312	15.076	18.1263	31.0952	#DIV/0!	7.16637	#DIV/0!	12.5435	4.94174	8.4137	9.80617	9.79173	9.5731	7.40859	14.6536	24.6107
NM_001205032	Gm19402																									#DIV/0!	#DIV/0!	#DIV/0!	#DIV/0!	#DIV/0!	#DIV/0!	#DIV/0!	#DIV/0!	#DIV/0!	#DIV/0!	#DIV/0!	#DIV/0!
NM_139306	Acer2			133.652	139.437		13.2612	72.3794	65.4281		16.4356	5.24274		0.621475	0.603428	189.983	196.942		1.27069	92.9474	100.725	19.4197	22.1045	13.9605	14.8522	#DIV/0!	136.544	13.2612	68.9038	16.4356	5.24274	0.612451	193.462	1.27069	96.8362	20.7621	14.4064
NM_025408	Acer3			21.4677	32.1871	16.0419	20.4863	20.1886	19.2525	9.72548	14.1057	10.7989	8.60106	17.7614	13.6722	16.3942	21.2108	13.7608	10.9056	10.3365	7.06053	9.71435	7.89438	9.12876	7.87983	#DIV/0!	26.8274	18.2641	19.7206	11.9156	9.69996	15.7168	18.8025	12.3332	8.69854	8.80437	8.50429
NM_175731	Acer1																									#DIV/0!	#DIV/0!	#DIV/0!	#DIV/0!	#DIV/0!	#DIV/0!	#DIV/0!	#DIV/0!	#DIV/0!	#DIV/0!	#DIV/0!	#DIV/0!
NM_001204907	Recql	15.2374		11.7724	11.5408	14.9549	14.4683	11.8452	12.2373	13.5409	7.77041	10.5248	16.7655	11.5268	10.7971	7.17352	8.14537	12.391	11.9227	5.42749	6.67419	9.28213	8.79092	11.9917	14.4692	15.2374	11.6566	14.7116	12.0412	10.6556	13.6451	11.1619	7.65944	12.1569	6.05084	9.03653	13.2304
NM_175326	D330045A20Rik														0.195547											#DIV/0!	#DIV/0!	#DIV/0!	#DIV/0!	#DIV/0!	#DIV/0!	0.195547	#DIV/0!	#DIV/0!	#DIV/0!	#DIV/0!	#DIV/0!
NM_153597	Trpt1	22.0293									4.53679	4.63097	11.0654	3.77407	4.16418	14.5194	14.5678	6.83404	3.1568	9.87723	9.7531	18.9915	20.8636	11.2549	12.5891	22.0293	#DIV/0!	#DIV/0!	#DIV/0!	4.53679	7.84818	3.96912	14.5436	4.99542	9.81517	19.9276	11.922
NM_007433	Alppl2																									#DIV/0!	#DIV/0!	#DIV/0!	#DIV/0!	#DIV/0!	#DIV/0!	#DIV/0!	#DIV/0!	#DIV/0!	#DIV/0!	#DIV/0!	#DIV/0!
NM_145381	Lactb2	23.8163	26.5584	288.052	235.321	74.3742	71.7625	158.4	190.42	212.566	168.072	66.0875	81.3485	47.1822	35.1514	116.16	129.069	30.1166	34.7861	50.0065	52.7528	152.247	96.6932	52.4809	48.424	25.1874	261.686	73.0684	174.41	190.319	73.718	41.1668	122.615	32.4513	51.3797	124.47	50.4525
NM_001048189	Agbl4																									#DIV/0!	#DIV/0!	#DIV/0!	#DIV/0!	#DIV/0!	#DIV/0!	#DIV/0!	#DIV/0!	#DIV/0!	#DIV/0!	#DIV/0!	#DIV/0!
NM_178630	Agbl3			1.3498				1.65995			0.753868			0.983451	1.28703	3.3809	2.83399	0.81114	0.69941	1.68131	0.907079	2.44318	2.10955	1.82955	2.06437	#DIV/0!	1.3498	#DIV/0!	1.65995	0.753868	#DIV/0!	1.13524	3.10744	0.755275	1.29419	2.27636	1.94696
NM_178755	Agbl2													2.82996	2.74778	0.552909		2.79412	2.63934		0.547682	0.709212	1.13928	0.49568	0.52734	#DIV/0!	#DIV/0!	#DIV/0!	#DIV/0!	#DIV/0!	#DIV/0!	2.78887	0.552909	2.71673	0.547682	0.924247	0.51151
NM_001199224	Agbl1																					0.454137				#DIV/0!	#DIV/0!	#DIV/0!	#DIV/0!	#DIV/0!	#DIV/0!	#DIV/0!	#DIV/0!	#DIV/0!	#DIV/0!	0.454137	#DIV/0!
NM_028407	Ccser2	14.1558		13.2235	7.50511	7.07295	6.27259	6.84715		10.7201	9.32892	10.7129	13.2729	20.8124	18.5811	16.4012	17.5349	12.9374	16.8893	9.41211	8.08191	40.4166	33.795	36.8532	31.8474	14.1558	10.3643	6.67277	6.84715	10.0245	11.9929	19.6967	16.968	14.9134	8.74701	37.1058	34.3503
NM_001164316	Ccser1													0.286915	0.464305	0.585791		0.181427	0.195546			1.02462	0.877845	1.02304	1.5699	#DIV/0!	#DIV/0!	#DIV/0!	#DIV/0!	#DIV/0!	#DIV/0!	0.37561	0.585791	0.188486	#DIV/0!	0.951233	1.29647
NM_199018	Stard8	5.3939					2.3901			4.01182	2.59196	8.22076	7.67656	4.78845	5.58743	2.24533	1.65297	4.75436	5.06709	4.07008	3.52862	8.20018	10.5543	24.0832	24.254	5.3939	#DIV/0!	2.3901	#DIV/0!	3.30189	7.94866	5.18794	1.94915	4.91073	3.79935	9.37725	24.1686
NM_009273	Srp14		83.1311	61.0865	80.8444	124.16	115.616	78.8788	69.8482	60.4871	86.9985	125.371	145.622	116.105	130.395	98.6996	107.413	128.971	122.126	98.916	109.688	112.412	107.459	121.437	133.411	83.1311	70.9654	119.888	74.3635	73.7428	135.497	123.25	103.057	125.548	104.302	109.935	127.424
NM_021547	Stard3				2.96742	11.5358		7.445		3.3303	4.64909	11.0011		17.0681	17.8759	16.1246	12.512	20.7974	20.3899	20.4678	18.0633	10.7296	14.7423	18.326	19.8139	#DIV/0!	2.96742	11.5358	7.445	3.98969	11.0011	17.472	14.3183	20.5936	19.2656	12.7359	19.07
NM_025527	Srp19	57.0275	74.1923	91.123	73.2967	47.4898	71.5971	80.454	59.3692	20.565	18.2691	27.9725	25.4623	97.4037	97.1623	101.22	109.763	90.6097	83.1328	62.7799	66.8254	77.8864	58.086	44.7593	45.1678	65.6099	82.2098	59.5435	69.9116	19.4171	26.7174	97.283	105.491	86.8712	64.8026	67.9862	44.9636
NM_029019	Stard6													4.21579	2.49161	3.47015	4.5557	2.78171	1.99879	1.54442	1.24429	4.14567	1.05152	1.04571	3.36277	#DIV/0!	#DIV/0!	#DIV/0!	#DIV/0!	#DIV/0!	#DIV/0!	3.3537	4.01293	2.39025	1.39436	2.59859	2.20424
NM_139308	Stard7	14.719		121.214	133.018	27.5788	26.0886	90.107	119.522	46.7758	46.4795	20.8858	28.3413	25.2166	24.2617	112.968	118.227	26.9623	25.7013	104.626	97.3595	112.566	92.3202	40.0523	42.0572	14.719	127.116	26.8337	104.815	46.6277	24.6136	24.7392	115.597	26.3318	100.993	102.443	41.0548
NM_133774	Stard4	97.9225	143.321	24.0721	28.0232	95.561	73.2218	29.6032	38.2288		3.36109	15.4388	8.1978	37.937	36.6502	11.6767	13.8198	42.5533	41.4472	15.2598	16.1767	3.40401	5.46821	7.61317	11.4128	120.622	26.0476	84.3914	33.916	3.36109	11.8183	37.2936	12.7482	42.0003	15.7182	4.43611	9.51301
NM_023377	Stard5			30.0572	24.8134			29.1818		26.1073	18.5541	24.3505	12.9298	14.2321	15.7651	23.4395	24.9107	10.6473	9.29	27.5868	28.4059	19.8052	25.0688	26.0166	25.7428	#DIV/0!	27.4353	#DIV/0!	29.1818	22.3307	18.6401	14.9986	24.1751	9.96866	27.9963	22.437	25.8797
NM_028785	Dock8							0.989398		20.1816	24.8033	5.09116	3.9454	0.122333	0.11878	0.272471	0.422293	0.283637	0.166751	0.601276	0.536331	19.5136	21.4046	7.24083	7.34332	#DIV/0!	#DIV/0!	#DIV/0!	0.989398	22.4925	4.51828	0.120556	0.347382	0.225194	0.568804	20.4591	7.29208
NM_134074	Dock9	4.67534	5.21364	2.13447	2.41439	5.00581	3.84745	2.82683	2.5032	7.58701	8.06966	10.3901	13.6433	5.45084	5.67636	5.21306	5.86035	7.57764	8.08225	3.24301	4.32522	23.2798	23.3213	33.6194	37.3251	4.94449	2.27443	4.42663	2.66501	7.82833	12.0167	5.5636	5.53671	7.82995	3.78412	23.3006	35.4722
XM_003946451	LOC641240									90.0837	154.777	140.036	197.333									19.9504	21.0604	69.4339	66.2727	#DIV/0!	#DIV/0!	#DIV/0!	#DIV/0!	122.43	168.685	#DIV/0!	#DIV/0!	#DIV/0!	#DIV/0!	20.5054	67.8533
NM_153413	Dock3													0.0843664				0.0666851								#DIV/0!	#DIV/0!	#DIV/0!	#DIV/0!	#DIV/0!	#DIV/0!	0.0843664	#DIV/0!	0.0666851	#DIV/0!	#DIV/0!	#DIV/0!
NM_001033420	Dock1	33.165	37.8053	13.4069	15.0969	30.3801	30.3714	18.9384	17.4936	9.76719	10.827	15.1832	13.8207	53.0535	54.8118	14.4959	16.1665	43.5642	45.8278	16.9898	15.74	17.1072	15.8038	20.595	20.9478	35.4852	14.2519	30.3757	18.216	10.2971	14.502	53.9326	15.3312	44.696	16.3649	16.4555	20.7714
NM_177030	Dock6	5.86028	5.8089	1.28055	0.627679	4.88017	3.17382	2.55903	2.8471	2.64164	3.57596	2.05323	3.27071	9.43139	7.05029	2.21359	2.05846	9.87559	9.62116	4.38639	4.44041	11.3719	13.8231	31.4738	37.1325	5.83459	0.954114	4.027	2.70307	3.1088	2.66197	8.24084	2.13602	9.74837	4.4134	12.5975	34.3032
NM_026082	Dock7	28.1726	28.4938	10.791	13.5787	34.782	35.4186	10.8937	15.1422	9.39161	12.5934	17.2163	16.6742	29.9184	30.7141	10.2729	10.6942	29.5264	32.0884	9.65825	9.38608	11.0294	7.51633	17.4062	14.7992	28.3332	12.1849	35.1003	13.018	10.9925	16.9453	30.3163	10.4835	30.8074	9.52216	9.27284	16.1027
NM_172803	Dock4	4.86437	4.64952	2.22076	1.33974	5.2082	5.54262	1.89072	3.9066	1.69152	2.95765	4.52857	3.49056	6.40718	6.26316	2.57933	2.24165	4.85907	4.45531	2.12783	2.40617	2.3448	2.16068	5.03224	4.68184	4.75694	1.78025	5.37541	2.89866	2.32459	4.00956	6.33517	2.41049	4.65719	2.267	2.25274	4.85704
NM_177780	Dock5	5.15072		3.97945	2.83721	2.75739	3.26049	1.33468	2.75771	3.38318	2.22254	3.24833	3.69603	7.26567	6.78762	4.97736	5.98149	4.85524	5.12372	4.15212	4.43437	4.44727	4.07609	3.30169	3.67381	5.15072	3.40833	3.00894	2.0462	2.80286	3.47218	7.02664	5.47943	4.98948	4.29324	4.26168	3.48775
NM_019657	Hsd17b12	224.28	210.871	884.308	908.243	379.033	370.243	1544.84	1546.52	617.296	679.249	409.538	499.223	170.681	158.409	436.906	469.84	155.742	164.874	668.475	639.54	414.181	352.841	218.232	197.346	217.575	896.275	374.638	1545.68	648.273	454.38	164.545	453.373	160.308	654.007	383.511	207.789
NM_198030	Hsd17b13																									#DIV/0!	#DIV/0!	#DIV/0!	#DIV/0!	#DIV/0!	#DIV/0!	#DIV/0!	#DIV/0!	#DIV/0!	#DIV/0!	#DIV/0!	#DIV/0!
NM_016763	Hsd17b10	73.5666	70.3173	254.478	297.593	108.304	95.4664	311.362	239.609	211.761	221.487	184.476	147.811	99.191	97.1052	353.631	354.274	104.123	103.636	441.791	445.846	276.095	284.705	159.214	185.55	71.942	276.035	101.885	275.486	216.624	166.144	98.1481	353.952	103.88	443.819	280.4	172.382
NM_053262	Hsd17b11	50.6416	35.9369	30.5569	44.3788	97.7623	93.8396	87.6823	100.649	57.2768	69.5287	110.329	101.75	55.2105	53.1895	41.0434	40.0976	52.5943	55.5143	57.3945	62.5468	56.1626	49.5249	67.2907	83.9125	43.2892	37.4679	95.801	94.1658	63.4028	106.039	54.2	40.5705	54.0543	59.9706	52.8437	75.6016
NM_025330	Hsd17b14															2.26578	2.59322			3.51649	3.18726		1.07739	2.67859	1.96455	#DIV/0!	#DIV/0!	#DIV/0!	#DIV/0!	#DIV/0!	#DIV/0!	#DIV/0!	2.4295	#DIV/0!	3.35188	1.07739	2.32157
NM_145601	Cngb1																									#DIV/0!	#DIV/0!	#DIV/0!	#DIV/0!	#DIV/0!	#DIV/0!	#DIV/0!	#DIV/0!	#DIV/0!	#DIV/0!	#DIV/0!	#DIV/0!
NM_013927	Cngb3																									#DIV/0!	#DIV/0!	#DIV/0!	#DIV/0!	#DIV/0!	#DIV/0!	#DIV/0!	#DIV/0!	#DIV/0!	#DIV/0!	#DIV/0!	#DIV/0!
NM_025511	Cox20	46.7421		109.16	154.886	87.5804	46.602	77.719	138.685	142.222	136.372	81.0649	58.6967	43.3153	31.4547	125.257	131.934	40.0492	38.7003	80.7636	75.673	164.652	98.5604	90.3321	80.135	46.7421	132.023	67.0912	108.202	139.297	69.8808	37.385	128.595	39.3747	78.2183	131.606	85.2335
NM_028191	Cyp2c65																									#DIV/0!	#DIV/0!	#DIV/0!	#DIV/0!	#DIV/0!	#DIV/0!	#DIV/0!	#DIV/0!	#DIV/0!	#DIV/0!	#DIV/0!	#DIV/0!
NM_172268	Nup214	10.5482	8.08681	5.67224	5.2429	9.05851	7.30315	4.78326	8.23597	2.49626	3.89208	7.34519	8.60986	9.85699	10.468	7.36389	7.23061	10.2714	11.4906	8.47841	9.00895	5.06015	6.24374	10.1046	9.91439	9.31748	5.45757	8.18083	6.50962	3.19417	7.97752	10.1625	7.29725	10.881	8.74368	5.65195	10.0095
NM_018815	Nup210									0.788447		1.53206	0.976205			0.278096	0.188077	0.0574199		0.223159	0.134844	0.729636	1.66697	1.26274	2.32355	#DIV/0!	#DIV/0!	#DIV/0!	#DIV/0!	0.788447	1.25413	#DIV/0!	0.233086	0.0574199	0.179002	1.19831	1.79315
NM_001100596	Gm2002	25.4236					7.04096							12.9678	14.2252	4.2994	4.1006	13.3955	12.3464	8.34084	8.56792	5.3027	4.77024	6.49457	7.16884	25.4236	#DIV/0!	7.04096	#DIV/0!	#DIV/0!	#DIV/0!	13.5965	4.2	12.8709	8.45438	5.03647	6.8317
XM_003084824	Gm20149																									#DIV/0!	#DIV/0!	#DIV/0!	#DIV/0!	#DIV/0!	#DIV/0!	#DIV/0!	#DIV/0!	#DIV/0!	#DIV/0!	#DIV/0!	#DIV/0!
NM_001024719	Cyp2c67																									#DIV/0!	#DIV/0!	#DIV/0!	#DIV/0!	#DIV/0!	#DIV/0!	#DIV/0!	#DIV/0!	#DIV/0!	#DIV/0!	#DIV/0!	#DIV/0!
NM_146645	Olfr1158																									#DIV/0!	#DIV/0!	#DIV/0!	#DIV/0!	#DIV/0!	#DIV/0!	#DIV/0!	#DIV/0!	#DIV/0!	#DIV/0!	#DIV/0!	#DIV/0!
NM_001099314	Msmp													11.0397	7.74159	6.83021	5.71637	8.72604	11.9131	9.04354	8.32694	8.39601	8.79612	15.7455	17.7664	#DIV/0!	#DIV/0!	#DIV/0!	#DIV/0!	#DIV/0!	#DIV/0!	9.39065	6.27329	10.3196	8.68524	8.59607	16.7559
NM_146647	Olfr1154																									#DIV/0!	#DIV/0!	#DIV/0!	#DIV/0!	#DIV/0!	#DIV/0!	#DIV/0!	#DIV/0!	#DIV/0!	#DIV/0!	#DIV/0!	#DIV/0!
NM_146643	Olfr1155																									#DIV/0!	#DIV/0!	#DIV/0!	#DIV/0!	#DIV/0!	#DIV/0!	#DIV/0!	#DIV/0!	#DIV/0!	#DIV/0!	#DIV/0!	#DIV/0!
NM_146817	Olfr1156																									#DIV/0!	#DIV/0!	#DIV/0!	#DIV/0!	#DIV/0!	#DIV/0!	#DIV/0!	#DIV/0!	#DIV/0!	#DIV/0!	#DIV/0!	#DIV/0!
NM_146638	Olfr1151																									#DIV/0!	#DIV/0!	#DIV/0!	#DIV/0!	#DIV/0!	#DIV/0!	#DIV/0!	#DIV/0!	#DIV/0!	#DIV/0!	#DIV/0!	#DIV/0!
NM_001011834	Olfr1152																									#DIV/0!	#DIV/0!	#DIV/0!	#DIV/0!	#DIV/0!	#DIV/0!	#DIV/0!	#DIV/0!	#DIV/0!	#DIV/0!	#DIV/0!	#DIV/0!
NM_146640	Olfr1153																									#DIV/0!	#DIV/0!	#DIV/0!	#DIV/0!	#DIV/0!	#DIV/0!	#DIV/0!	#DIV/0!	#DIV/0!	#DIV/0!	#DIV/0!	#DIV/0!
NM_011397	Slc23a1																									#DIV/0!	#DIV/0!	#DIV/0!	#DIV/0!	#DIV/0!	#DIV/0!	#DIV/0!	#DIV/0!	#DIV/0!	#DIV/0!	#DIV/0!	#DIV/0!
NM_194333	Slc23a3													0.280087				0.53133	0.238616			0.333413	0.321358			#DIV/0!	#DIV/0!	#DIV/0!	#DIV/0!	#DIV/0!	#DIV/0!	0.280087	#DIV/0!	0.384973	#DIV/0!	0.327386	#DIV/0!
NM_018824	Slc23a2	12.7184	9.45513	5.73196	3.57585	10.5913	10.332	7.04903		10.3195	12.8053	17.8242	12.7769	10.8285	9.61655	5.95607	6.0173	7.64059	9.45021	5.37797	6.27516	8.01708	8.03024	11.2065	10.5835	11.0867	4.6539	10.4617	7.04903	11.5624	15.3006	10.2225	5.98669	8.5454	5.82657	8.02366	10.895
NM_010067	Trdmt1					12.3961		7.00021		3.57867	3.63332	2.78155	4.43089	7.00667	7.00329	5.50798	7.25612	6.38526	6.17989	3.76218	2.88534	5.27425	4.256	8.67068	6.46709	#DIV/0!	#DIV/0!	12.3961	7.00021	3.606	3.60622	7.00498	6.38205	6.28258	3.32376	4.76513	7.56888
NM_020597	Msmb																									#DIV/0!	#DIV/0!	#DIV/0!	#DIV/0!	#DIV/0!	#DIV/0!	#DIV/0!	#DIV/0!	#DIV/0!	#DIV/0!	#DIV/0!	#DIV/0!
NM_027444	Bbx	12.1189	21.9607	11.9167	11.6822	20.815	18.1239	10.5332	14.1937	5.736	5.40761	9.23515	11.6675	15.4773	13.0119	9.03855	12.8031	13.9344	15.6298	7.22291	6.04615	3.93196	2.4363	3.63424	2.41485	17.0398	11.7995	19.4694	12.3634	5.5718	10.4513	14.2446	10.9208	14.7821	6.63453	3.18413	3.02455
NM_024438	Dusp19				6.00656						16.2546	7.85935	14.6062	13.3925	17.5265	14.9145	18.0903	14.237	14.5512	9.81245	11.0349	17.0975	16.702	14.9487	14.0561	#DIV/0!	6.00656	#DIV/0!	#DIV/0!	16.2546	11.2328	15.4595	16.5024	14.3941	10.4237	16.8998	14.5024
NM_173745	Dusp18										4.00242			8.85355	10.8007	9.35412	8.46346	8.46943	6.96243	8.28877	11.1728	5.13448	8.59534	4.53293	5.04166	#DIV/0!	#DIV/0!	#DIV/0!	#DIV/0!	4.00242	#DIV/0!	9.82711	8.90879	7.71593	9.73078	6.86491	4.78729
NM_145744	Dusp15																									#DIV/0!	#DIV/0!	#DIV/0!	#DIV/0!	#DIV/0!	#DIV/0!	#DIV/0!	#DIV/0!	#DIV/0!	#DIV/0!	#DIV/0!	#DIV/0!
NM_019819	Dusp14													3.01822	3.1399	7.20266	8.03745	2.99913	2.49786	3.63302	3.10994	6.41583	4.45237		1.87352	#DIV/0!	#DIV/0!	#DIV/0!	#DIV/0!	#DIV/0!	#DIV/0!	3.07906	7.62005	2.74849	3.37148	5.4341	1.87352
NM_001048054	Dusp16			8.9826	3.91373					5.49041	6.13167	5.97445	12.2362	6.57626	5.40294	6.05609	5.76263	2.95888	4.99918	2.66398	3.54136	6.47342	5.07855	6.85421	6.47208	#DIV/0!	6.44816	#DIV/0!	#DIV/0!	5.81104	9.10532	5.9896	5.90936	3.97903	3.10267	5.77598	6.66315
NM_028099	Dusp11	25.6476	76.2681	37.8293	30.9042	24.0279	37.8825	38.768	21.3606	20.8101	24.0622	35.0454	31.4915	60.9828	59.3412	44.7814	44.9524	54.7274	58.5325	29.3566	32.2008	38.5157	25.9709	46.1473	42.0419	50.9579	34.3668	30.9552	30.0643	22.4362	33.2684	60.162	44.8669	56.63	30.7787	32.2433	44.0946
NM_022019	Dusp10			15.3748	14.3872		5.03882	7.73489	12.4303	19.2221	14.4416	22.7096	21.8957	3.365	2.7514	22.6818	25.3107	4.31164	3.80223	13.5548	16.4561	33.6265	30.1755	40.1631	44.8049	#DIV/0!	14.881	5.03882	10.0826	16.8318	22.3026	3.0582	23.9963	4.05693	15.0054	31.901	42.484
NM_001007268	Dusp13																					1.08094	1.56279			#DIV/0!	#DIV/0!	#DIV/0!	#DIV/0!	#DIV/0!	#DIV/0!	#DIV/0!	#DIV/0!	#DIV/0!	#DIV/0!	1.32187	#DIV/0!
NM_023173	Dusp12	24.2884		6.96589	4.87775	15.1697	14.35			5.47425	5.00205			24.084	22.7724	9.82973	8.09617	24	20.4535	5.66642	6.52688	11.4077	9.40382	12.7688	14.0019	24.2884	5.92182	14.7599	#DIV/0!	5.23815	#DIV/0!	23.4282	8.96295	22.2267	6.09665	10.4058	13.3854
NM_009163	Sgpl1	58.0303	75.497	219.331	205.11	178.198	214.283	236.104	262.797	51.0087	73.0337	95.5592	78.5399	90.3045	85.7807	159.784	165.824	89.8217	92.1918	118.989	125.584	58.0972	50.7253	62.4115	50.2529	66.7636	212.221	196.241	249.451	62.0212	87.0495	88.0426	162.804	91.0068	122.286	54.4112	56.3322
XM_003689135	LOC100861969	28.6016	31.8947			11.909	9.85734	3.84295		5.1571	3.05424	3.34033		14.1557	12.6873	4.07892	5.12575	12.9573	13.8982	8.47985	9.9959	4.24216	3.74804	7.48288	8.0291	30.2481	#DIV/0!	10.8832	3.84295	4.10567	3.34033	13.4215	4.60233	13.4277	9.23788	3.9951	7.75599
XM_003946431	Nalp1b																									#DIV/0!	#DIV/0!	#DIV/0!	#DIV/0!	#DIV/0!	#DIV/0!	#DIV/0!	#DIV/0!	#DIV/0!	#DIV/0!	#DIV/0!	#DIV/0!
NM_011394	Slc20a2	29.3146	28.0198	12.8685	9.58763	17.0011	20.4123	17.0914	7.84758	7.92849	8.33703	14.966	16.1272	25.8937	25.7117	20.4833	19.1829	27.2205	28.9387	24.822	22.5257	16.3047	17.2867	30.2332	26.955	28.6672	11.2281	18.7067	12.4695	8.13276	15.5466	25.8027	19.8331	28.0796	23.6738	16.7957	28.5941
NM_001159593	Slc20a1		37.4485		5.39531	20.9741	27.2811				3.07378		7.49704	31.3815	26.069	6.79545	6.86085	31.8603	29.8244	3.1828	5.02992	6.43359	4.80075	13.9248	13.1307	37.4485	5.39531	24.1276	#DIV/0!	3.07378	7.49704	28.7253	6.82815	30.8423	4.10636	5.61717	13.5278
XM_001473319	Gm9457					24.7723	30.7568				6.80701	16.6759		1.23548	3.29891	2.06384		2.73435	2.10509		1.04837	1.47071			1.19297	#DIV/0!	#DIV/0!	27.7646	#DIV/0!	6.80701	16.6759	2.26719	2.06384	2.41972	1.04837	1.47071	1.19297
NM_153112	Cadm4											3.71848		6.83223	6.63382	4.54068	2.51065	7.45597	6.6092	2.63077	3.74034	4.46005	5.816	4.08641	5.85229	#DIV/0!	#DIV/0!	#DIV/0!	#DIV/0!	#DIV/0!	3.71848	6.73303	3.52567	7.03258	3.18556	5.13802	4.96935
NM_178721	Cadm2													2.01096	2.05533			1.07083	0.57708			0.755947				#DIV/0!	#DIV/0!	#DIV/0!	#DIV/0!	#DIV/0!	#DIV/0!	2.03315	#DIV/0!	0.823955	#DIV/0!	0.755947	#DIV/0!
NM_053199	Cadm3						9.21596			14.0628	13.8016	21.8609	15.0902	7.77418	12.1614	1.20246	0.894551	8.80768	10.9649	3.79076	1.64921	8.35459	9.0436	19.096	17.9326	#DIV/0!	#DIV/0!	9.21596	#DIV/0!	13.9322	18.4755	9.96777	1.04851	9.88628	2.71998	8.6991	18.5143
NM_018873	Srcin1															0.235028	0.437113			0.246975	0.179082	0.418706	0.403567	0.250835	0.407562	#DIV/0!	#DIV/0!	#DIV/0!	#DIV/0!	#DIV/0!	#DIV/0!	#DIV/0!	0.33607	#DIV/0!	0.213029	0.411137	0.329198
NM_001025600	Cadm1										2.71194	5.53646	4.40967	2.35856	1.89179		1.27436	2.33437	2.23647	1.58407	1.56629	2.19725	2.9414	3.51017	4.15873	#DIV/0!	#DIV/0!	#DIV/0!	#DIV/0!	2.71194	4.97307	2.12517	1.27436	2.28542	1.57518	2.56933	3.83445
NM_001256055	Eif3j2		29.0766	66.6622	87.9722	65.1409	50.8373	75.6735	65.1485	45.1338	42.959	36.1769	31.4336	43.8588	33.2795	42.5118	39.7007	39.4433	35.9809	20.0743	15.5758	37.5132	30.5656	33.3621	38.4283	29.0766	77.3172	57.9891	70.411	44.0464	33.8052	38.5691	41.1062	37.7121	17.825	34.0394	35.8952
NM_144545	Eif3j1	36.7833	46.8782	86.5482	77.2475	72.2027	67.525	57.1889	91.905	32.6879	31.0226	40.872	54.5493	40.7567	33.3749	42.8367	44.7503	38.0888	39.0448	23.4457	18.0561	39.7484	29.4846	33.1502	39.1962	41.8308	81.8978	69.8639	74.547	31.8553	47.7107	37.0658	43.7935	38.5668	20.7509	34.6165	36.1732
NM_001199236	Sptbn4																	0.0872474								#DIV/0!	#DIV/0!	#DIV/0!	#DIV/0!	#DIV/0!	#DIV/0!	#DIV/0!	#DIV/0!	0.0872474	#DIV/0!	#DIV/0!	#DIV/0!
NM_021287	Sptbn2													0.179305	0.295967	0.139778	0.297102	0.215425	0.232189		0.0912902	0.170755	0.288016	0.537044	0.311643	#DIV/0!	#DIV/0!	#DIV/0!	#DIV/0!	#DIV/0!	#DIV/0!	0.237636	0.21844	0.223807	0.0912902	0.229385	0.424344
NM_009260	Sptbn1	53.6044	51.2368	11.9224	14.6099	26.7038	29.691	18.3274	10.7625	68.5201	66.1493	180.835	163.264	199.513	199.394	143.602	150.85	213.028	233.25	108.476	110.549	174.391	162.886	263.946	259.73	52.4206	13.2662	28.1974	14.545	67.3347	172.049	199.454	147.226	223.139	109.513	168.639	261.838
NM_177000	C130050O18Rik															0.534926						1.71536	1.10223	1.71271	1.73928	#DIV/0!	#DIV/0!	#DIV/0!	#DIV/0!	#DIV/0!	#DIV/0!	#DIV/0!	0.534926	#DIV/0!	#DIV/0!	1.4088	1.72599
NM_018769	Dfna5	13.4102			2.5854		4.75379				2.94587	9.58487	10.7776	4.67844	5.43487	2.23292	1.73036	4.54319	4.27041	2.46375	2.12674	1.39229	0.958537	6.3152	9.43825	13.4102	2.5854	4.75379	#DIV/0!	2.94587	10.1812	5.05666	1.98164	4.4068	2.29524	1.17542	7.87673
NM_028902	Hsf2bp															0.704197										#DIV/0!	#DIV/0!	#DIV/0!	#DIV/0!	#DIV/0!	#DIV/0!	#DIV/0!	0.704197	#DIV/0!	#DIV/0!	#DIV/0!	#DIV/0!
NM_011385	Ski	62.3567	75.8576	7.43223	7.74139	24.7837	28.4683	9.13999	8.26219	12.7766	7.783	19.8614	17.7175	93.2921	90.8115	27.9893	27.3078	95.7646	99.8873	36.6997	32.5145	23.7523	28.0259	65.396	59.9599	69.1071	7.58681	26.626	8.70109	10.2798	18.7894	92.0518	27.6485	97.8259	34.6071	25.8891	62.6779
XM_001473986	Gm2564																						1.49214		1.25576	#DIV/0!	#DIV/0!	#DIV/0!	#DIV/0!	#DIV/0!	#DIV/0!	#DIV/0!	#DIV/0!	#DIV/0!	#DIV/0!	1.49214	1.25576
NM_001038641	Slx4ip			7.354			8.83723			6.29296	2.2818	3.49375	6.67847	5.59102	5.2276	3.34383	4.0745	2.35695	2.89319	2.03559	2.54786	3.2045	2.37587	3.83945	2.39939	#DIV/0!	7.354	8.83723	#DIV/0!	4.28738	5.08611	5.40931	3.70916	2.62507	2.29172	2.79019	3.11942
NM_001113406	Krtap11-1																									#DIV/0!	#DIV/0!	#DIV/0!	#DIV/0!	#DIV/0!	#DIV/0!	#DIV/0!	#DIV/0!	#DIV/0!	#DIV/0!	#DIV/0!	#DIV/0!
NM_010584	Itln1																									#DIV/0!	#DIV/0!	#DIV/0!	#DIV/0!	#DIV/0!	#DIV/0!	#DIV/0!	#DIV/0!	#DIV/0!	#DIV/0!	#DIV/0!	#DIV/0!
NM_019708	Scoc	116.431	204.029	204.443	160.336	238.933	198.998	130.738	155.844	215.933	194.11	122.38	144.817	37.8216	43.7662	39.8121	54.7281	43.5731	42.3735	19.6447	14.9478	102.997	58.8503	44.3371	43.0238	160.23	182.39	218.966	143.291	205.021	133.598	40.7939	47.2701	42.9733	17.2962	80.9236	43.6804
NM_145635	Adig	68.1816		951.182	1006.41	117.106	90.6363	1396.48	1256.37	1129.48	1200.55	1067.81	793.409	7.96425	7.73298	656.335	605.938			1090.1	1148.43	687.026	786.459	468.752	539.34	68.1816	978.796	103.871	1326.42	1165.02	930.61	7.84862	631.137	#DIV/0!	1119.26	736.743	504.046
NM_001081257	Hpse2																									#DIV/0!	#DIV/0!	#DIV/0!	#DIV/0!	#DIV/0!	#DIV/0!	#DIV/0!	#DIV/0!	#DIV/0!	#DIV/0!	#DIV/0!	#DIV/0!
NM_198091	Usp2			11.9298	16.7073	10.8249		24.1024	23.8175	7.50018	9.51837	2.91478		2.59139	2.4113	22.486	26.8365	2.11657	1.98693	26.8386	29.3192	10.9252	11.5213	2.31	4.27463	#DIV/0!	14.3186	10.8249	23.96	8.50928	2.91478	2.50135	24.6613	2.05175	28.0789	11.2233	3.29232
NM_001024728	C330021F23Rik													507.006	539.251	239.386	198.501	586.332	571.381	302.715	342.229	133.519	163.726	188.434	207.268	#DIV/0!	#DIV/0!	#DIV/0!	#DIV/0!	#DIV/0!	#DIV/0!	523.129	218.943	578.857	322.472	148.623	197.851
NM_001167149	Gm16451																									#DIV/0!	#DIV/0!	#DIV/0!	#DIV/0!	#DIV/0!	#DIV/0!	#DIV/0!	#DIV/0!	#DIV/0!	#DIV/0!	#DIV/0!	#DIV/0!
NM_024436	Rab22a	49.4433	39.3829	45.1454	61.2793	52.9382	65.7269	42.7067	39.7082	17.1933	26.1837	28.212	40.2099	56.7644	48.7072	39.9386	31.4433	54.5371	54.4325	28.4255	30.805	42.6907	36.0984	37.6561	38.2403	44.4131	53.2123	59.3325	41.2075	21.6885	34.211	52.7358	35.6909	54.4848	29.6152	39.3946	37.9482
NM_013812	Cdk2ap1	47.965		14.7389					29.9607		13.1708	10.0831	20.0775	174.059	165.378	100.664	100.572	182.338	155.033	99.1372	116.004	97.3744	109.71	130.519	144.627	47.965	14.7389	#DIV/0!	29.9607	13.1708	15.0803	169.718	100.618	168.686	107.571	103.542	137.573
NM_026373	Cdk2ap2			39.7142	25.9553		19.0896	39.0716		40.781	38.4463	56.6024	61.3123	52.3353	52.1185	147.203	138.276	49.4283	42.757	180.911	169.382	82.6667	122.788	125.363	113.379	#DIV/0!	32.8347	19.0896	39.0716	39.6136	58.9573	52.2269	142.739	46.0927	175.147	102.728	119.371
NM_134052	Adi1	45.9182	102.41	95.9477	79.3056	129.055	88.17	78.6628	43.0234	103.493	86.1598	80.4405	84.5712	28.8447	37.7285	41.1491	44.4371	32.2585	30.8695	40.8417	39.243	57.6058	47.8646	45.22	37.9802	74.1642	87.6266	108.613	60.8431	94.8263	82.5059	33.2866	42.7931	31.564	40.0424	52.7352	41.6001
NM_013892	Pcsk1n																								1.43894	#DIV/0!	#DIV/0!	#DIV/0!	#DIV/0!	#DIV/0!	#DIV/0!	#DIV/0!	#DIV/0!	#DIV/0!	#DIV/0!	#DIV/0!	1.43894
XM_918222	LOC640972			22.2516	23.3719		28.6494	21.5006	20.193	6.99468	10.6522	10.8733		3.62511	5.08421	5.3828	6.25695	5.73074	4.8041	3.67668	5.98132	5.51399	4.62141	4.8831	5.83395	#DIV/0!	22.8117	28.6494	20.8468	8.82345	10.8733	4.35466	5.81988	5.26742	4.829	5.0677	5.35852
NM_172665	Pdk1			111.979	112.063	19.7571	18.2223	80.3306	73.1097	66.7338	64.7125	15.2948	20.1267	13.992	13.5857	132.997	133.473	17.6954	18.8709	115.127	108.864	93.1326	93.383	25.4371	25.4036	#DIV/0!	112.021	18.9897	76.7201	65.7231	17.7108	13.7888	133.235	18.2832	111.996	93.2578	25.4204
NM_145630	Pdk3	13.2317	14.7552	6.50544	11.1606	45.4524	45.4393	9.00027			3.17915	16.6893	9.9695	42.7613	44.4209	5.85223	6.82929	35.7705	35.6748	6.65617	6.8199	2.08517	2.128	10.7281	8.55646	13.9934	8.83299	45.4458	9.00027	3.17915	13.3294	43.5911	6.34076	35.7227	6.73804	2.10658	9.64229
NM_133667	Pdk2			186.556	173.945	29.4918	19.4291	152.948	147.476	269.107	225.518	55.3046	60.9909	10.7163	11.7312	214.698	195.625	6.7763	7.66165	179.85	186.235	299.403	324.017	62.9347	61.9836	#DIV/0!	180.25	24.4605	150.212	247.313	58.1478	11.2237	205.162	7.21897	183.043	311.71	62.4592
NM_013743	Pdk4			365.315	353.31	24.9724	38.3874	193.401	199.803	1650.95	1600.22	55.335	44.631	5.08563	4.3333	256.249	271.933	4.13465	4.10272	120.099	131.401	1492.72	1194.86	29.3097	22.2482	#DIV/0!	359.312	31.6799	196.602	1625.58	49.983	4.70946	264.091	4.11869	125.75	1343.79	25.779
NM_024478	Grpel1	69.4868	84.5315	453.443	471.925	134.142	145.555	315.101	366.962	415.166	405.026	140.762	118.46	89.333	81.0072	538.406	520.439	83.9865	81.5371	502.359	504.247	463.545	481.326	117.589	125.209	77.0091	462.684	139.849	341.031	410.096	129.611	85.1701	529.422	82.7618	503.303	472.435	121.399
NM_021296	Grpel2	24.4806		31.5946	42.7723	34.4019	21.6953	33.3037	19.1144	23.1738	20.1665	23.1583		18.3012	23.693	23.1411	26.8498	20.252	21.6981	13.6535	16.3385	24.7358	22.3103	14.1387	14.174	24.4806	37.1834	28.0486	26.209	21.6701	23.1583	20.9971	24.9955	20.975	14.996	23.523	14.1564
NM_008353	Il12rb1																							0.496191	0.447901	#DIV/0!	#DIV/0!	#DIV/0!	#DIV/0!	#DIV/0!	#DIV/0!	#DIV/0!	#DIV/0!	#DIV/0!	#DIV/0!	#DIV/0!	0.472046
NM_001081121	4931429I11Rik																								0.214652	#DIV/0!	#DIV/0!	#DIV/0!	#DIV/0!	#DIV/0!	#DIV/0!	#DIV/0!	#DIV/0!	#DIV/0!	#DIV/0!	#DIV/0!	0.214652
NM_008354	Il12rb2															0.272662			0.166867			0.291451	0.337095	0.488879	0.520105	#DIV/0!	#DIV/0!	#DIV/0!	#DIV/0!	#DIV/0!	#DIV/0!	#DIV/0!	0.272662	0.166867	#DIV/0!	0.314273	0.504492
NM_028410	Prkrir	9.06192	14.1474	7.12854	8.73538	5.65976	8.0309	5.47907	5.66042	4.90181	3.48366	1.90498	4.85529	46.2361	43.5778	32.4411	33.2077	42.0168	43.3242	19.1856	18.2517	45.1602	30.9614	50.8876	51.241	11.6047	7.93196	6.84533	5.56974	4.19273	3.38014	44.907	32.8244	42.6705	18.7187	38.0608	51.0643
NM_172615	1700021K19Rik	5.84069	11.398	5.38426	3.87078	7.29578	12.2934	4.85572	4.56039	2.36953	6.21474	6.44606	5.8676	16.101	13.8228	7.95241	7.81901	13.2875	13.8565	7.98408	8.91545	8.77113	9.70644	15.9582	16.1619	8.61936	4.62752	9.79459	4.70806	4.29213	6.15683	14.9619	7.88571	13.572	8.44976	9.23878	16.06
NM_001164441	Ankrd33b														0.427256							1.15239	0.908772		0.424893	#DIV/0!	#DIV/0!	#DIV/0!	#DIV/0!	#DIV/0!	#DIV/0!	0.427256	#DIV/0!	#DIV/0!	#DIV/0!	1.03058	0.424893
NM_001253860	Scn5a													0.0847839	0.102902			0.0938212	0.115568			0.50463	0.899811	0.876697	0.695865	#DIV/0!	#DIV/0!	#DIV/0!	#DIV/0!	#DIV/0!	#DIV/0!	0.0938431	#DIV/0!	0.104695	#DIV/0!	0.70222	0.786281
NM_016868	Hif3a															1.79946	1.47254			5.26435	4.11334			1.38275	1.49781	#DIV/0!	#DIV/0!	#DIV/0!	#DIV/0!	#DIV/0!	#DIV/0!	#DIV/0!	1.636	#DIV/0!	4.68885	#DIV/0!	1.44028
NM_023523	Pecr			26.7144	34.9185	16.9681	12.0384	38.3282	16.9701	40.4133	41.0303	23.7966	24.2605	8.74465	8.90155	21.9901	15.4828	7.93762	7.30567	19.4107	16.6359	51.8799	46.6057	14.6849	16.0704	#DIV/0!	30.8165	14.5033	27.6492	40.7218	24.0285	8.8231	18.7365	7.62165	18.0233	49.2428	15.3776
NM_029793	Golga1	9.06192		5.34641	6.9883	6.79171	8.83399	6.57489		6.86253	7.46498	6.09595	4.24838	11.7425	11.8948	10.4365	9.70505	11.4234	11.0042	5.7874	4.55094	12.4997	7.6432	12.0778	10.7933	9.06192	6.16736	7.81285	6.57489	7.16376	5.17216	11.8187	10.0708	11.2138	5.16917	10.0715	11.4355
NM_001080968	Golga2	16.5055	24.5411	23.3306	25.8549	13.745	23.1603	23.7016	17.1832	24.9245	18.8844	18.2162	17.9633	38.7741	41.2257	52.1986	56.0832	38.9855	36.9385	46.5089	47.5897	38.6081	41.4888	42.6527	39.9634	20.5233	24.5927	18.4526	20.4424	21.9045	18.0897	39.9999	54.1409	37.962	47.0493	40.0485	41.3081
NM_008146	Golga3	16.1466	14.8282	8.17205	10.3002	7.71177	15.993	6.31702	7.71266	6.42213	5.99857	10.3826	8.58759	30.3548	30.3638	16.8364	17.7705	28.9414	29.2578	13.129	15.0379	12.6786	12.3899	13.6295	13.4267	15.4874	9.23614	11.8524	7.01484	6.21035	9.48511	30.3593	17.3035	29.0996	14.0834	12.5343	13.5281
NM_018748	Golga4	19.0403	10.9587	9.21027	8.28899	6.52137	8.43699	6.49885	6.90578	6.47862	7.08351	6.06849	7.61007	22.3843	22.8117	24.3317	25.4003	23.2642	23.236	13.3261	9.33484	33.3874	29.7875	23.9035	21.1338	14.9995	8.74963	7.47918	6.70231	6.78106	6.83928	22.598	24.866	23.2501	11.3305	31.5875	22.5186
NM_013747	Golga5		10.5069	16.6767	14.5321	29.4235	23.3802	16.5208	20.0103	8.66427	10.0902	15.4494	13.8827	33.1057	32.9992	28.4355	27.1114	33.4424	32.9645	17.228	16.2376	24.6654	20.8103	28.4643	29.246	10.5069	15.6044	26.4019	18.2656	9.37722	14.6661	33.0525	27.7734	33.2035	16.7328	22.7378	28.8551
NM_001042484	Golga7			27.0082	24.0699	43.6665	17.703	45.2919	24.9552	35.1174	28.7971	27.2952	30.1016	111.379	107.842	67.2155	60.5717	112.529	98.3859	47.6222	53.8555	62.2183	47.4752	67.8905	61.2833	#DIV/0!	25.539	30.6847	35.1235	31.9572	28.6984	109.61	63.8936	105.457	50.7388	54.8468	64.5869
NM_009066	Ring1	27.0491	22.6226	6.64941	9.7779	10.5587	11.9858	12.2659		13.717	12.0696	8.52933	14.7191	19.1682	20.759	20.6429	14.8334	18.5142	19.7396	19.3751	18.7676	24.4475	25.4969	41.9094	38.8477	24.8358	8.21365	11.2722	12.2659	12.8933	11.6242	19.9636	17.7382	19.1269	19.0714	24.9722	40.3786
NM_001105063	Vmn2r32																									#DIV/0!	#DIV/0!	#DIV/0!	#DIV/0!	#DIV/0!	#DIV/0!	#DIV/0!	#DIV/0!	#DIV/0!	#DIV/0!	#DIV/0!	#DIV/0!
NM_019786	Tbk1	9.42208	10.5069	26.868	26.3394	28.2466	15.0301	27.9145	18.8332	14.2706	11.6425	15.8456	17.6689	22.0705	20.9166	20.0029	20.5463	22.4187	22.7231	15.0848	14.1954	20.0537	16.5674	24.1947	24.655	9.96449	26.6037	21.6384	23.3739	12.9565	16.7572	21.4935	20.2746	22.5709	14.6401	18.3106	24.4248
NM_144953	1700019D03Rik													1.60612											2.32629	#DIV/0!	#DIV/0!	#DIV/0!	#DIV/0!	#DIV/0!	#DIV/0!	1.60612	#DIV/0!	#DIV/0!	#DIV/0!	#DIV/0!	2.32629
NM_013481	Bop1	16.8903	18.835	17.0697	19.8998	19.9261	20.7897	7.37556	16.4116	12.6894	15.7174	15.3862	21.3673	27.9428	27.926	19.4002	19.0092	30.7179	30.0804	25.2846	21.9252	19.067	24.0786	23.512	27.2635	17.8626	18.4848	20.3579	11.8936	14.2034	18.3767	27.9344	19.2047	30.3992	23.6049	21.5728	25.3877
NM_001276465	Vps13d	5.95146	5.58879	12.2433	13.2102	5.47779	4.58034	10.227	13.6961	9.82729	10.4934	8.82359	11.8529	8.24467	7.10525	19.8846	21.0979	7.10753	8.45196	17.2233	17.6185	14.3441	11.5082	12.3435	11.7295	5.77012	12.7267	5.02907	11.9616	10.1604	10.3382	7.67496	20.4912	7.77974	17.4209	12.9261	12.0365
NM_026138	Soga3																									#DIV/0!	#DIV/0!	#DIV/0!	#DIV/0!	#DIV/0!	#DIV/0!	#DIV/0!	#DIV/0!	#DIV/0!	#DIV/0!	#DIV/0!	#DIV/0!
NM_177184	Vps13c	8.8031	12.2708	30.477	29.347	12.1417	11.0522	49.8992	54.071	16.6663	17.4244	15.5757	16.9503	12.3623	10.7386	31.4534	32.7514	8.34455	10.2087	30.774	25.4787	13.2607	11.0902	15.3504	12.1355	10.537	29.912	11.5969	51.9851	17.0454	16.263	11.5504	32.1024	9.27661	28.1263	12.1754	13.7429
NM_177151	Vps13b	7.23018	6.14296	9.73325	10.7863	4.51572	2.44098	9.15944	9.24754	4.46968	5.48333	6.07967	7.26348	5.14775	5.22735	10.4026	10.9508	4.41476	5.0653	7.33448	6.86164	5.54059	4.55275	5.47592	4.7428	6.68657	10.2598	3.47835	9.20349	4.97651	6.67157	5.18755	10.6767	4.74003	7.09806	5.04667	5.10936
NM_010288	Gja1	71.8639	96.1656	71.5478	58.8832	92.0116	109.861	222.685	190.778	192.421	248.638	78.557	84.2274	58.6487	58.141	43.5012	40.3366	56.5488	58.127	122.913	117.769	161.88	166.172	69.2812	129.472	84.0147	65.2155	100.936	206.731	220.53	81.3922	58.3949	41.9189	57.3379	120.341	164.026	99.3768
NM_001271623	Gja3																									#DIV/0!	#DIV/0!	#DIV/0!	#DIV/0!	#DIV/0!	#DIV/0!	#DIV/0!	#DIV/0!	#DIV/0!	#DIV/0!	#DIV/0!	#DIV/0!
NM_008120	Gja4									4.45815	2.82889	12.128	17.9393									5.80642	6.48013	28.7431	35.5721	#DIV/0!	#DIV/0!	#DIV/0!	#DIV/0!	3.64352	15.0337	#DIV/0!	#DIV/0!	#DIV/0!	#DIV/0!	6.14328	32.1576
NM_001271628	Gja5											6.4472	8.98635									1.56365	2.05515	13.6253	17.757	#DIV/0!	#DIV/0!	#DIV/0!	#DIV/0!	#DIV/0!	7.71677	#DIV/0!	#DIV/0!	#DIV/0!	#DIV/0!	1.8094	15.6912
NM_001001496	Gja6																									#DIV/0!	#DIV/0!	#DIV/0!	#DIV/0!	#DIV/0!	#DIV/0!	#DIV/0!	#DIV/0!	#DIV/0!	#DIV/0!	#DIV/0!	#DIV/0!
NM_008123	Gja8																									#DIV/0!	#DIV/0!	#DIV/0!	#DIV/0!	#DIV/0!	#DIV/0!	#DIV/0!	#DIV/0!	#DIV/0!	#DIV/0!	#DIV/0!	#DIV/0!
NM_011510	Abcc8																					0.353019	0.309322		0.156192	#DIV/0!	#DIV/0!	#DIV/0!	#DIV/0!	#DIV/0!	#DIV/0!	#DIV/0!	#DIV/0!	#DIV/0!	#DIV/0!	0.33117	0.156192
NM_021041	Abcc9				0.856971		1.96965	1.88131	3.33184	9.61769	10.741	14.5771	16.0758	1.46767	1.61326	0.956008	1.20446	2.46899	2.69888	1.74996	1.99733	12.2956	10.5484	16.5882	17.1397	#DIV/0!	0.856971	1.96965	2.60657	10.1793	15.3264	1.54046	1.08024	2.58393	1.87365	11.422	16.8639
NM_001163676	Abcc4		6.12996	19.4591	15.632	10.2998	5.84595	8.97388	8.2408	5.64962	8.30194	3.00451	4.4179	4.45194	5.71921	13.3101	15.6046	5.17552	4.87807	9.57025	8.39817	8.35699	8.1727	4.39589	6.21666	6.12996	17.5455	8.07287	8.60734	6.97578	3.71121	5.08558	14.4573	5.0268	8.98421	8.26485	5.30628
NM_176839	Abcc5			43.7363	30.1719	20.5777	11.6794	25.8969	28.8121	8.91096	12.6658	22.1635	24.2726	28.5305	28.1006	40.6877	35.7106	22.8432	20.7039	28.5361	23.5131	14.4157	9.6555	34.5442	29.1343	#DIV/0!	36.9541	16.1286	27.3545	10.7884	23.2181	28.3156	38.1992	21.7736	26.0246	12.0356	31.8393
NM_018795	Abcc6																							0.163043		#DIV/0!	#DIV/0!	#DIV/0!	#DIV/0!	#DIV/0!	#DIV/0!	#DIV/0!	#DIV/0!	#DIV/0!	#DIV/0!	#DIV/0!	0.163043
NM_008576	Abcc1	41.3758	36.1093	21.6693	20.3759	28.089	26.3055	28.008	19.1027	11.4338	13.5843	23.8248	24.3977	23.7872	25.9256	29.174	30.6402	25.0515	25.7789	25.6535	27.3409	15.242	15.7517	24.5359	24.673	38.7425	21.0226	27.1972	23.5554	12.5091	24.1113	24.8564	29.9071	25.4152	26.4972	15.4968	24.6045
NM_013806	Abcc2															0.247191					0.306068	0.264225	0.222838			#DIV/0!	#DIV/0!	#DIV/0!	#DIV/0!	#DIV/0!	#DIV/0!	#DIV/0!	0.247191	#DIV/0!	0.306068	0.243531	#DIV/0!
NM_029600	Abcc3	4.51509			0.870478	2.25598		1.91096		1.95386	1.11582	10.2509	9.07178	2.36278	2.10298	0.939751	0.93215	1.97431	1.97459	1.30353	0.954737	0.937542	0.774552	6.6195	7.27898	4.51509	0.870478	2.25598	1.91096	1.53484	9.66133	2.23288	0.935951	1.97445	1.12913	0.856047	6.94924
NM_009995	Cyp21a1																								0.424021	#DIV/0!	#DIV/0!	#DIV/0!	#DIV/0!	#DIV/0!	#DIV/0!	#DIV/0!	#DIV/0!	#DIV/0!	#DIV/0!	#DIV/0!	0.424021
NM_026023	Nudcd2	52.3254	58.35	51.4521	52.5416	76.2548	77.2868	55.3653	27.237	18.8694	28.7362	38.4992	29.2036	107.301	95.2175	92.8742	74.2685	86.0588	90.349	43.4887	48.868	39.451	37.4012	41.4563	43.8044	55.3377	51.9968	76.7708	41.3011	23.8028	33.8514	101.259	83.5714	88.2039	46.1784	38.4261	42.6303
NM_173748	Nudcd3	26.4665		17.6596	25.5128	14.1686	18.4291	30.8616	14.1702	29.6553	21.8024	43.7151	44.314	23.4368	21.727	22.8214	27.8082	25.0227	23.5987	30.4317	30.0809	26.2166	27.7009	33.7628	36.6179	26.4665	21.5862	16.2989	22.5159	25.7288	44.0145	22.5819	25.3148	24.3107	30.2563	26.9588	35.1904
NM_026149	Nudcd1	16.5188		14.5028	15.9236	17.6864	19.8677	14.2682	8.84424	5.7442	7.77588	8.43337	3.95117	18.5972	15.4878	9.65958	12.4843	17.6629	14.9794	4.12907	5.1771	6.56264	4.46992	5.13715	5.32331	16.5188	15.2132	18.7771	11.5562	6.76004	6.19227	17.0425	11.0719	16.3211	4.65308	5.51628	5.23023
NM_026319	Ift74	13.7347	17.8687	8.44092	7.7232	17.1564	26.3727	9.68841	11.4389	2.47647	1.57143	5.29336	5.36588	23.0312	23.4009	10.4024	10.1903	22.995	20.8481	4.60613	2.48073	4.83815	3.7633	6.10188	7.0916	15.8017	8.08206	21.7646	10.5637	2.02395	5.32962	23.2161	10.2964	21.9216	3.54343	4.30072	6.59674
NM_016703	Preb		22.0268	25.8971	19.0408	34.9541	14.5877	20.9001	18.5073	23.15	27.1194	29.7585	28.6629	42.9667	41.9181	49.9055	49.4877	42.1484	43.2618	49.1062	51.1654	52.0017	61.4165	56.0164	59.9055	22.0268	22.469	24.7709	19.7037	25.1347	29.2107	42.4424	49.6966	42.7051	50.1358	56.7091	57.9609
NM_011156	Prep	75.4571	105.721	43.7576	44.2956	107.548	105.452	28.0759	43.5077	23.0247	23.6419	25.2173	25.9161	56.7116	60.7994	22.8868	23.5921	65.7768	65.4325	22.5127	21.9903	17.4332	19.2231	27.6781	24.3249	90.5888	44.0266	106.5	35.7918	23.3333	25.5667	58.7555	23.2395	65.6046	22.2515	18.3282	26.0015
NM_011068	Pex11a		24.8644	91.8113	106.125		14.8203	89.3148	94.0119	76.8895	88.0128	45.7011	46.6666	4.34088	4.04623	55.8835	62.2166	3.95266	3.66855	64.8609	62.4718	70.0692	67.7349	44.8244	40.9091	24.8644	98.9684	14.8203	91.6633	82.4512	46.1838	4.19355	59.0501	3.81061	63.6663	68.902	42.8668
NM_001205035	Gm10142																									#DIV/0!	#DIV/0!	#DIV/0!	#DIV/0!	#DIV/0!	#DIV/0!	#DIV/0!	#DIV/0!	#DIV/0!	#DIV/0!	#DIV/0!	#DIV/0!
NM_001099919	Gm10147																									#DIV/0!	#DIV/0!	#DIV/0!	#DIV/0!	#DIV/0!	#DIV/0!	#DIV/0!	#DIV/0!	#DIV/0!	#DIV/0!	#DIV/0!	#DIV/0!
NM_172498	Ptk2b	5.68376	6.33816	22.7049	21.5733	7.09975	4.40745	15.894	13.3136	13.8352	13.8513	17.325	23.3156	5.88673	7.091	21.8854	25.2103	4.8979	5.42988	17.5903	19.6053	13.3301	18.8405	20.5165	20.0442	6.01096	22.1391	5.7536	14.6038	13.8432	20.3203	6.48887	23.5478	5.16389	18.5978	16.0853	20.2803
XM_001475449	Gm10145	62.2304	49.5681	91.7877	55.7031	88.8387	59.0894	77.9398	66.6368	57.7061	54.9255	63.5411	68.4711	28.5226	27.9632	30.839	35.5603	24.865	30.5747	23.3328	25.6129	29.6677	23.1937	27.252	23.7977	55.8993	73.7454	73.9641	72.2883	56.3158	66.0061	28.2429	33.1997	27.7199	24.4728	26.4307	25.5248
NM_175033	BC089491																									#DIV/0!	#DIV/0!	#DIV/0!	#DIV/0!	#DIV/0!	#DIV/0!	#DIV/0!	#DIV/0!	#DIV/0!	#DIV/0!	#DIV/0!	#DIV/0!
NM_001167976	Slc25a21																								1.08239	#DIV/0!	#DIV/0!	#DIV/0!	#DIV/0!	#DIV/0!	#DIV/0!	#DIV/0!	#DIV/0!	#DIV/0!	#DIV/0!	#DIV/0!	1.08239
XM_003945610	LOC101055948																									#DIV/0!	#DIV/0!	#DIV/0!	#DIV/0!	#DIV/0!	#DIV/0!	#DIV/0!	#DIV/0!	#DIV/0!	#DIV/0!	#DIV/0!	#DIV/0!
XM_003945812	LOC101055947																									#DIV/0!	#DIV/0!	#DIV/0!	#DIV/0!	#DIV/0!	#DIV/0!	#DIV/0!	#DIV/0!	#DIV/0!	#DIV/0!	#DIV/0!	#DIV/0!
XM_003945763	LOC101055946																									#DIV/0!	#DIV/0!	#DIV/0!	#DIV/0!	#DIV/0!	#DIV/0!	#DIV/0!	#DIV/0!	#DIV/0!	#DIV/0!	#DIV/0!	#DIV/0!
XM_003945553	LOC101055940																									#DIV/0!	#DIV/0!	#DIV/0!	#DIV/0!	#DIV/0!	#DIV/0!	#DIV/0!	#DIV/0!	#DIV/0!	#DIV/0!	#DIV/0!	#DIV/0!
XM_003945796	LOC101055943																									#DIV/0!	#DIV/0!	#DIV/0!	#DIV/0!	#DIV/0!	#DIV/0!	#DIV/0!	#DIV/0!	#DIV/0!	#DIV/0!	#DIV/0!	#DIV/0!
NM_001045543	Gm11435																									#DIV/0!	#DIV/0!	#DIV/0!	#DIV/0!	#DIV/0!	#DIV/0!	#DIV/0!	#DIV/0!	#DIV/0!	#DIV/0!	#DIV/0!	#DIV/0!
NM_001037932	Gm11437																									#DIV/0!	#DIV/0!	#DIV/0!	#DIV/0!	#DIV/0!	#DIV/0!	#DIV/0!	#DIV/0!	#DIV/0!	#DIV/0!	#DIV/0!	#DIV/0!
NM_021392	Ap4m1			19.544	23.581	11.4588	5.41982	19.4127	21.0103	14.8864	19.3119	18.6414	23.5512	13.6205	12.3002	26.9426	27.8163	16.3823	15.45	29.2931	29.2581	18.9349	20.436	29.615	31.2701	#DIV/0!	21.5625	8.43932	20.2115	17.0992	21.0963	12.9603	27.3795	15.9162	29.2756	19.6854	30.4425
NM_001253768	Ssx2ip				3.23455	5.58855		2.70507	5.5892	4.23512	3.99266	5.17279		5.08664	5.20955	6.28553	7.50472	4.6705	4.74902	4.30551	4.84845	11.2807	9.114	4.47218	4.84433	#DIV/0!	3.23455	5.58855	4.14714	4.11389	5.17279	5.1481	6.89513	4.70976	4.57698	10.1974	4.65825
NM_001003917	Atg9a	18.013	34.6957	13.2843	9.86588	14.3186	8.70742	15.8417	14.3203	8.85789	8.54349	8.95032	10.4189	25.6572	23.4263	41.4111	39.9352	26.1907	24.0571	56.8755	55.7923	23.0128	24.4632	27.4999	25.0698	26.3544	11.5751	11.513	15.081	8.70069	9.68462	24.5417	40.6732	25.1239	56.3339	23.738	26.2849
NM_001002897	Atg9b													0.232099		0.465258	0.384579	0.410942	0.316372	1.10819	0.709016	2.98392	3.88796	0.728273	1.07574	#DIV/0!	#DIV/0!	#DIV/0!	#DIV/0!	#DIV/0!	#DIV/0!	0.232099	0.424919	0.363657	0.908605	3.43594	0.902006
NM_008528	Blnk										1.64994	3.78943										1.89381	3.00644	7.87497	7.95196	#DIV/0!	#DIV/0!	#DIV/0!	#DIV/0!	1.64994	3.78943	#DIV/0!	#DIV/0!	#DIV/0!	#DIV/0!	2.45013	7.91347
NM_028903	Scara5	11.1864	12.4744	17.187	26.2843	6.98664	11.1529	61.7177	43.6716	37.8187	46.4593	108.173	83.348	9.23386	11.5878	27.8425	26.7031	4.79232	3.8591	57.3738	65.2707	15.5546	16.8912	127.599	79.4039	11.8304	21.7357	9.06976	52.6947	42.139	95.7606	10.4108	27.2728	4.32571	61.3223	16.2229	103.501
XM_001476529	LOC100046628	479.213	550.105	251.776	251.352	762.92	718.226	205.946	220.099	92.7592	88.3702	98.7641	94.3961	477.228	423.014	186.607	199.445	408.004	442.148	122.28	92.8874	65.8501	46.5105	75.7669	83.2306	514.659	251.564	740.573	213.022	90.5647	96.5801	450.121	193.026	425.076	107.584	56.1803	79.4987
NM_009644	Ahrr													0.366242				0.385982	0.374417							#DIV/0!	#DIV/0!	#DIV/0!	#DIV/0!	#DIV/0!	#DIV/0!	0.366242	#DIV/0!	0.380199	#DIV/0!	#DIV/0!	#DIV/0!
NM_022884	Bhmt2																									#DIV/0!	#DIV/0!	#DIV/0!	#DIV/0!	#DIV/0!	#DIV/0!	#DIV/0!	#DIV/0!	#DIV/0!	#DIV/0!	#DIV/0!	#DIV/0!
NM_027289	Nt5dc2	38.7157	51.023	6.92174	3.39279	35.1717	46.7875	10.6402	10.9924			2.95955	4.71444	78.7166	76.2178	19.1686	17.4846	94.7676	83.1634	35.8725	34.6071	3.78468	4.0252	8.13099	10.9036	44.8694	5.15726	40.9796	10.8163	#DIV/0!	3.83699	77.4672	18.3266	88.9655	35.2398	3.90494	9.51731
NM_175331	Nt5dc3			8.03808	6.0615	10.9965	5.57266	4.56233	9.42667	5.4422	3.10798	5.28749	3.3691	7.20797	6.99866	4.18808	3.57002	6.04414	5.60674	3.41076	5.18562	4.47668	4.85417	3.46406	4.08519	#DIV/0!	7.04979	8.28458	6.9945	4.27509	4.32829	7.10332	3.87905	5.82544	4.29819	4.66543	3.77462
NM_176968	Nt5dc1			22.4056	22.6734	16.5267	16.9364	21.3321	12.8556	30.2172	24.2199	24.1046	20.6756	6.13601	6.49136	12.7488	12.5193	5.90692	6.7411	8.23105	6.76101	22.1308	17.9682	13.9763	11.5845	#DIV/0!	22.5395	16.7316	17.0938	27.2186	22.3901	6.31369	12.634	6.32401	7.49603	20.0495	12.7804
NM_201641	Ugt1a10	25.9107	11.5576		4.37098	11.3281		6.26652	6.47393		1.77872	16.8854	10.412	6.69891	6.97457	6.29177	4.84783	5.56291	5.55576	4.98704	6.30078	1.34507	0.648217	9.55438	7.79326	18.7342	4.37098	11.3281	6.37022	1.77872	13.6487	6.83674	5.5698	5.55933	5.64391	0.996642	8.67382
NM_001146122	Psap	4383.26	3807.88	1742.36	2079.74	2573.22	2670.77	2486.57	2646.43	1857.18	1943.16	2103.4	1973.45	876.068	938.507	1341.42	1245.57	1023.07	997.086	1787.45	1761.96	1096.73	1250.57	1331.03	1408.23	4095.57	1911.05	2622	2566.5	1900.17	2038.42	907.287	1293.49	1010.08	1774.71	1173.65	1369.63
NM_146527	Olfr849																									#DIV/0!	#DIV/0!	#DIV/0!	#DIV/0!	#DIV/0!	#DIV/0!	#DIV/0!	#DIV/0!	#DIV/0!	#DIV/0!	#DIV/0!	#DIV/0!
NM_207145	Olfr845																									#DIV/0!	#DIV/0!	#DIV/0!	#DIV/0!	#DIV/0!	#DIV/0!	#DIV/0!	#DIV/0!	#DIV/0!	#DIV/0!	#DIV/0!	#DIV/0!
NM_146282	Olfr846																									#DIV/0!	#DIV/0!	#DIV/0!	#DIV/0!	#DIV/0!	#DIV/0!	#DIV/0!	#DIV/0!	#DIV/0!	#DIV/0!	#DIV/0!	#DIV/0!
NM_146525	Olfr847																									#DIV/0!	#DIV/0!	#DIV/0!	#DIV/0!	#DIV/0!	#DIV/0!	#DIV/0!	#DIV/0!	#DIV/0!	#DIV/0!	#DIV/0!	#DIV/0!
NM_146567	Olfr843																									#DIV/0!	#DIV/0!	#DIV/0!	#DIV/0!	#DIV/0!	#DIV/0!	#DIV/0!	#DIV/0!	#DIV/0!	#DIV/0!	#DIV/0!	#DIV/0!
NM_027815	9030624J02Rik	47.1427	64.9401	42.2657	39.0952	43.2996	58.9822	46.5281	43.3046	25.1256	21.3212	23.6098	25.5372	47.1202	49.6938	38.6711	37.3922	49.3776	50.5415	39.2419	40.1307	24.3183	25.0247	30.6152	31.3612	56.0414	40.6804	51.1409	44.9163	23.2234	24.5735	48.407	38.0317	49.9596	39.6863	24.6715	30.9882
NM_001081068	Ltn1	17.1129	15.6135	23.7112	21.9325	16.518	19.6467	16.6961	17.0058	13.8852	13.7768	14.3898	13.8055	17.5907	15.7154	16.9995	18.7189	15.3214	15.4568	11.3987	12.2745	13.8445	10.7864	11.5077	11.4874	16.3632	22.8218	18.0824	16.851	13.831	14.0976	16.6531	17.8592	15.3891	11.8366	12.3155	11.4976
NM_031391	Gtf2a1	39.9427	64.7876	79.4447	76.1316	49.8936	40.2252	43.9097	45.3631	42.2298	31.4081	46.5634	44.9905	24.7705	16.1439	28.7193	26.9409	17.0223	17.499	14.6131	15.7404	15.0799	13.756	20.165	15.1809	52.3651	77.7881	45.0594	44.6364	36.8189	45.777	20.4572	27.8301	17.2606	15.1767	14.418	17.673
NM_001039519	Gtf2a2			64.7257	39.28	39.1539		45.4846	46.9901	23.7373	20.6569	36.8999	33.5886	30.4627	29.1988	53.4967	47.7253	28.4002	31.6749	40.0369	35.1285	52.0692	32.7109	35.0923	35.0711	#DIV/0!	52.0028	39.1539	46.2373	22.1971	35.2443	29.8308	50.611	30.0376	37.5827	42.3901	35.0817
NM_001113527	Isg20		50.6413		9.12006		16.7691				7.27413	11.1377	10.1382	11.3165	11.6747	8.13922	10.2545	16.9952	14.6221	7.61491	6.20176	6.17426	15.6891	27.2368	26.4073	50.6413	9.12006	16.7691	#DIV/0!	7.27413	10.6379	11.4956	9.19687	15.8087	6.90833	10.9317	26.822
NM_144526	Fam64a					25.9486	15.7799							29.2107	22.6181	3.50011	2.68044	27.2389	29.9887	6.23103	6.90268			2.90052	4.81993	#DIV/0!	#DIV/0!	20.8642	#DIV/0!	#DIV/0!	#DIV/0!	25.9144	3.09027	28.6138	6.56685	#DIV/0!	3.86022
NM_001033766	4930596D02Rik																									#DIV/0!	#DIV/0!	#DIV/0!	#DIV/0!	#DIV/0!	#DIV/0!	#DIV/0!	#DIV/0!	#DIV/0!	#DIV/0!	#DIV/0!	#DIV/0!
NM_001242940	E130003G02Rik													1.11488				0.881227	0.759843							#DIV/0!	#DIV/0!	#DIV/0!	#DIV/0!	#DIV/0!	#DIV/0!	1.11488	#DIV/0!	0.820535	#DIV/0!	#DIV/0!	#DIV/0!
NM_001163357	Gm12169																									#DIV/0!	#DIV/0!	#DIV/0!	#DIV/0!	#DIV/0!	#DIV/0!	#DIV/0!	#DIV/0!	#DIV/0!	#DIV/0!	#DIV/0!	#DIV/0!
NM_001177784	Dis3l		6.31857	13.2326	16.386	5.30836	6.90459	7.70833	15.9269	12.643	12.2526	5.95569	6.16665	13.2373	13.6241	22.3583	22.1165	14.1461	13.0516	18.8991	18.4214	25.1596	23.1361	12.0831	12.6966	6.31857	14.8093	6.10647	11.8176	12.4478	6.06117	13.4307	22.2374	13.5988	18.6603	24.1478	12.3898
NM_016668	Bhmt																									#DIV/0!	#DIV/0!	#DIV/0!	#DIV/0!	#DIV/0!	#DIV/0!	#DIV/0!	#DIV/0!	#DIV/0!	#DIV/0!	#DIV/0!	#DIV/0!
NM_011786	Aloxe3													0.541644	0.46748			0.45667	0.287121							#DIV/0!	#DIV/0!	#DIV/0!	#DIV/0!	#DIV/0!	#DIV/0!	0.504562	#DIV/0!	0.371895	#DIV/0!	#DIV/0!	#DIV/0!
NM_026961	2200002J24Rik																									#DIV/0!	#DIV/0!	#DIV/0!	#DIV/0!	#DIV/0!	#DIV/0!	#DIV/0!	#DIV/0!	#DIV/0!	#DIV/0!	#DIV/0!	#DIV/0!
NM_008555	Masp1											2.05097		0.850927	0.885232	0.338441	0.629444	1.84482	2.15409		0.257878			3.29417	3.58003	#DIV/0!	#DIV/0!	#DIV/0!	#DIV/0!	#DIV/0!	2.05097	0.868079	0.483942	1.99946	0.257878	#DIV/0!	3.4371
NM_010767	Masp2																									#DIV/0!	#DIV/0!	#DIV/0!	#DIV/0!	#DIV/0!	#DIV/0!	#DIV/0!	#DIV/0!	#DIV/0!	#DIV/0!	#DIV/0!	#DIV/0!
XM_975226	Naaladl2												2.31475	1.39956	0.679457			0.408458	0.73374	0.377964					0.207907	#DIV/0!	#DIV/0!	#DIV/0!	#DIV/0!	#DIV/0!	2.31475	1.03951	#DIV/0!	0.571099	0.377964	#DIV/0!	0.207907
NM_001009546	Naaladl1													0.40207				0.217924	0.39147						0.221848	#DIV/0!	#DIV/0!	#DIV/0!	#DIV/0!	#DIV/0!	#DIV/0!	0.40207	#DIV/0!	0.304697	#DIV/0!	#DIV/0!	0.221848
NM_173425	Fam124b																					0.669869	0.645648	0.802598	0.905611	#DIV/0!	#DIV/0!	#DIV/0!	#DIV/0!	#DIV/0!	#DIV/0!	#DIV/0!	#DIV/0!	#DIV/0!	#DIV/0!	0.657758	0.854104
NM_001243857	Fam124a			2.51934				3.87278						4.54902	4.02947	4.71051	3.63654	4.39048	3.69869	5.37958	6.29806	2.18505	2.19761	7.51252	7.47494	#DIV/0!	2.51934	#DIV/0!	3.87278	#DIV/0!	#DIV/0!	4.28925	4.17353	4.04459	5.83882	2.19133	7.49373
NM_172464	Daam1			6.90033	11.6843	14.3439	5.65367	6.94298	3.98488	8.28198	5.60562	10.7287	13.6723	10.6909	10.1875	9.91426	12.759	9.57498	9.45332	6.30675	7.41936	10.0297	7.43271	14.5111	15.8875	#DIV/0!	9.29231	9.99879	5.46393	6.9438	12.2005	10.4392	11.3366	9.51415	6.86306	8.73122	15.1993
NM_001008231	Daam2					3.07896					1.01526	1.55449		2.49532	2.34831	0.855051	0.636101	3.2286	3.34903	2.26426	2.08485	2.28493	3.6118	6.51566	9.71198	#DIV/0!	#DIV/0!	3.07896	#DIV/0!	1.01526	1.55449	2.42182	0.745576	3.28882	2.17455	2.94837	8.11382
XM_357111	Gm5258																									#DIV/0!	#DIV/0!	#DIV/0!	#DIV/0!	#DIV/0!	#DIV/0!	#DIV/0!	#DIV/0!	#DIV/0!	#DIV/0!	#DIV/0!	#DIV/0!
NM_013843	Zfp53			3.62525	3.04623	5.26317				2.84896	2.60321	4.87162	4.23288	4.98735	4.90624	3.21557	2.99021	4.64755	4.47252	1.56664	1.1137	3.43715	3.68934	4.67977	5.00583	#DIV/0!	3.33574	5.26317	#DIV/0!	2.72608	4.55225	4.9468	3.10289	4.56003	1.34017	3.56325	4.8428
NM_009558	Zfp51				2.5435			4.25428			1.69058	1.47914		8.10939	5.69261	5.06469	4.19905	5.92478	4.85473	1.30809	0.929901	5.54415	3.64628	4.84525	5.71404	#DIV/0!	2.5435	#DIV/0!	4.25428	1.69058	1.47914	6.901	4.63187	5.38976	1.119	4.59522	5.27964
NM_001013745	Zfp57						7.22464							19.6036	15.977	1.13117	1.68303	30.3801	30.8059	0.570562	0.603333	0.72547	0.69924	3.332	3.53081	#DIV/0!	#DIV/0!	7.22464	#DIV/0!	#DIV/0!	#DIV/0!	17.7903	1.4071	30.593	0.586947	0.712355	3.4314
NM_011760	Zfp54	14.0865		2.8857							2.25635			3.94904	2.62725	2.36181	1.81761	3.97691	3.09019	0.718885	0.372331	2.78572	2.09765	3.8592	3.38947	14.0865	2.8857	#DIV/0!	#DIV/0!	2.25635	#DIV/0!	3.28814	2.08971	3.53355	0.545608	2.44169	3.62433
NM_001007575	Zfp58				5.41368		4.97708	3.39561		3.03785	2.31318	2.36119	3.76128	6.64754	6.02986	3.5067	4.16676	6.41586	6.7363	2.33381	1.92975	4.16483	2.91033	4.99006	4.22289	#DIV/0!	5.41368	4.97708	3.39561	2.67552	3.06124	6.3387	3.83673	6.57608	2.13178	3.53758	4.60648
NM_011762	Zfp59			2.58551	2.53464						1.15521			2.55538	2.41756	3.64847	2.98564	2.65168	2.81338	1.47223	1.33439	4.28987	2.70639	2.99047	1.5817	#DIV/0!	2.56007	#DIV/0!	#DIV/0!	1.15521	#DIV/0!	2.48647	3.31705	2.73253	1.40331	3.49813	2.28609
NM_026824	Dus1l	23.1254	29.0114	26.2924	30.6516	16.2487	8.96624	22.7211	27.0843	14.0727	13.0969	11.5458	7.74397	19.179	17.0483	49.9371	44.9454	20.4404	17.9194	39.3251	36.9804	35.4783	39.9809	23.6299	27.822	26.0684	28.472	12.6075	24.9027	13.5848	9.64487	18.1136	47.4412	19.1799	38.1527	37.7296	25.7259
NM_170592	Ntmt1	49.1802	102.83	60.4492	65.186	80.6301	89.8934	53.8958	49.9197	28.2654	21.1007	21.9695	45.2895	34.8512	32.7236	31.7747	26.1766	38.0212	33.2799	30.3871	31.8481	13.9049	18.2356	18.5718	18.675	76.005	62.8176	85.2618	51.9077	24.6831	33.6295	33.7874	28.9757	35.6506	31.1176	16.0702	18.6234
NM_027706	Nbas	8.75174	14.9644	9.32281	8.01456	8.01685	12.4096	12.8761	11.6622	8.04784	7.7702	9.56684	12.3089	11.0861	12.4582	10.3221	9.67399	11.8598	12.213	11.1276	11.6279	9.8219	9.65444	9.90174	9.07263	11.8581	8.66868	10.2132	12.2691	7.90902	10.9379	11.7722	9.99805	12.0364	11.3777	9.73817	9.48718
NM_011777	Zyx	260.551	203.657	28.1344	31.1019	187.065	202.853	19.1399	19.7734	28.3194	17.0505	63.4749	47.2946	212.684	201.352	40.8837	35.0335	223.459	220.481	36.1093	36.9444	18.7806	22.801	99.0945	99.167	232.104	29.6181	194.959	19.4566	22.6849	55.3848	207.018	37.9586	221.97	36.5268	20.7908	99.1308
NM_026629	2410066E13Rik			15.0599						33.1382	30.8405	51.5138	44.4487	14.312	12.3523	22.314	19.7621	9.45225	9.10401	10.2726	16.1927	19.6871	14.9612	49.8975	34.3953	#DIV/0!	15.0599	#DIV/0!	#DIV/0!	31.9893	47.9813	13.3322	21.038	9.27813	13.2326	17.3242	42.1464
NM_001081456	Plcd4																	0.139663			0.187419	1.70898	1.07701	0.551276	0.746438	#DIV/0!	#DIV/0!	#DIV/0!	#DIV/0!	#DIV/0!	#DIV/0!	#DIV/0!	#DIV/0!	0.139663	0.187419	1.39299	0.648857
NM_152813	Plcd3			12.0462	16.8704		5.42844	5.81986	8.74543	6.6267	6.72788	2.94323	3.51633	5.56045	5.6107	24.7089	24.9531	7.34241	6.16756	16.2297	15.9591	11.7457	13.4476	6.45336	8.79061	#DIV/0!	14.4583	5.42844	7.28264	6.67729	3.22978	5.58557	24.831	6.75499	16.0944	12.5966	7.62198
NM_019676	Plcd1	34.5263	18.2376	11.1678	11.386	23.8338	17.7147	10.9871	9.08061	11.7954	13.4725	17.9542	26.7747	25.0754	23.6877	17.7133	18.289	28.0972	26.4259	13.3542	16.0905	18.1253	23.0551	31.243	29.1315	26.3819	11.2769	20.7743	10.0339	12.634	22.3644	24.3815	18.0011	27.2615	14.7223	20.5902	30.1873
NM_024206	Sec13	127.841	137.808	107.898	93.4523	165.012	183.161	74.7191	79.854	114.101	112.918	128.101	112.733	163.931	176.441	84.2592	83.8526	182.895	157.955	72.3252	88.4187	79.3209	94.1192	90.6834	99.8445	132.824	100.675	174.087	77.2866	113.509	120.417	170.186	84.0559	170.425	80.3719	86.72	95.2639
NM_001039243	Gm7092																								1.47001	#DIV/0!	#DIV/0!	#DIV/0!	#DIV/0!	#DIV/0!	#DIV/0!	#DIV/0!	#DIV/0!	#DIV/0!	#DIV/0!	#DIV/0!	1.47001
NM_178610	Krr1	25.2845	32.2236	28.4143	19.1505	24.8157	19.2066	16.3796	22.5624	15.6308	17.8532	9.11189	14.5149	19.3523	20.3197	14.1589	15.6135	18.7115	17.8671	7.11016	7.92431	16.7418	14.3292	11.554	14.8839	28.7541	23.7824	22.0112	19.471	16.742	11.8134	19.836	14.8862	18.2893	7.51724	15.5355	13.219
NM_145600	Zfp330	52.1051		36.2918	41.8563	43.3907	26.9365	19.6901	21.6979	14.0924	26.8268	17.343	10.1782	37.3297	39.2662	45.7897	50.9847	41.3088	37.2411	25.0717	26.0527	32.0397	31.502	29.3216	31.8661	52.1051	39.074	35.1636	20.694	20.4596	13.7606	38.2979	48.3872	39.2749	25.5622	31.7708	30.5938
NM_178411	Zfp334					10.1082	7.17149		5.05468			2.12641		8.25512	7.58709	1.8948	1.56623	7.53119	9.10507	4.42472	3.47573	1.05019	0.939921	2.15706	3.04239	#DIV/0!	#DIV/0!	8.63984	5.05468	#DIV/0!	2.12641	7.9211	1.73052	8.31813	3.95023	0.995058	2.59972
NM_199027	Zfp335	7.19534	9.17004	2.0215	2.22945	7.06194	2.27739	2.48599		1.39005	0.564508	1.72868		13.6078	12.1246	8.7717	7.49379	13.9903	14.228	8.27336	8.77573	6.5938	8.15547	14.0653	13.6343	8.18269	2.12547	4.66966	2.48599	0.977278	1.72868	12.8662	8.13274	14.1092	8.52454	7.37464	13.8498
XM_003945652	BC037156																									#DIV/0!	#DIV/0!	#DIV/0!	#DIV/0!	#DIV/0!	#DIV/0!	#DIV/0!	#DIV/0!	#DIV/0!	#DIV/0!	#DIV/0!	#DIV/0!
NM_183298	Foxe1			6.36614	5.34934				9.24349			99.5471	50.7933													#DIV/0!	5.85774	#DIV/0!	9.24349	#DIV/0!	75.1702	#DIV/0!	#DIV/0!	#DIV/0!	#DIV/0!	#DIV/0!	#DIV/0!
NM_015758	Foxe3																									#DIV/0!	#DIV/0!	#DIV/0!	#DIV/0!	#DIV/0!	#DIV/0!	#DIV/0!	#DIV/0!	#DIV/0!	#DIV/0!	#DIV/0!	#DIV/0!
NM_001163018	Suz12	17.2193	12.8013	24.9276	20.7486	22.7042	11.869	13.8817	25.097	6.72703	13.1341	9.25066	7.68829	23.5406	20.6581	26.6806	27.7732	21.669	22.2585	12.3027	8.59706	25.4686	16.0688	19.21	18.6448	15.0103	22.8381	17.2866	19.4893	9.93057	8.46947	22.0993	27.2269	21.9637	10.4499	20.7687	18.9274
NM_009645	Aicda																									#DIV/0!	#DIV/0!	#DIV/0!	#DIV/0!	#DIV/0!	#DIV/0!	#DIV/0!	#DIV/0!	#DIV/0!	#DIV/0!	#DIV/0!	#DIV/0!
NM_029362	Chmp4b	244.806	259.343	154.964	178.464	252.281	314.582	129.514	160.561	129.111	130.242	151.815	147.56	305.402	302.457	212.728	197.03	301.49	295.718	211.763	213.694	159.988	192.044	212.353	227.336	252.075	166.714	283.432	145.038	129.677	149.688	303.929	204.879	298.604	212.728	176.016	219.845
NM_001163145	1810041L15Rik																									#DIV/0!	#DIV/0!	#DIV/0!	#DIV/0!	#DIV/0!	#DIV/0!	#DIV/0!	#DIV/0!	#DIV/0!	#DIV/0!	#DIV/0!	#DIV/0!
XM_001487796	Zfp33b							2.43879			0.922984			1.96839	1.66724	1.44585	1.21441	2.06566	1.79825	0.470509	0.213229	0.648107	0.624674	1.31412	1.33451	#DIV/0!	#DIV/0!	#DIV/0!	2.43879	0.922984	#DIV/0!	1.81782	1.33013	1.93195	0.341869	0.636391	1.32431
NM_027019	Odf3																									#DIV/0!	#DIV/0!	#DIV/0!	#DIV/0!	#DIV/0!	#DIV/0!	#DIV/0!	#DIV/0!	#DIV/0!	#DIV/0!	#DIV/0!	#DIV/0!
NM_001177659	Odf2	18.2963	11.1288	8.58659	8.81851	22.8545	19.1628	11.0624	11.4286	5.84817	5.25238	5.94416	8.35482	28.5476	32.1958	15.6941	15.8819	30.534	32.557	13.9696	16.1788	13.8768	13.2562	19.2127	21.8621	14.7126	8.70255	21.0086	11.2455	5.55028	7.14949	30.3717	15.788	31.5455	15.0742	13.5665	20.5374
NM_008757	Odf1																									#DIV/0!	#DIV/0!	#DIV/0!	#DIV/0!	#DIV/0!	#DIV/0!	#DIV/0!	#DIV/0!	#DIV/0!	#DIV/0!	#DIV/0!	#DIV/0!
NM_023476	Tinagl1					11.0414	23.5007			17.5317	26.699	32.8278	40.4532	11.2888	13.1888	5.92813	6.84332	35.3434	32.2139	4.63989	5.52943	61.7276	79.1872	104.72	147.908	#DIV/0!	#DIV/0!	17.271	#DIV/0!	22.1154	36.6405	12.2388	6.38572	33.7787	5.08466	70.4574	126.314
NM_145746	Odf4																									#DIV/0!	#DIV/0!	#DIV/0!	#DIV/0!	#DIV/0!	#DIV/0!	#DIV/0!	#DIV/0!	#DIV/0!	#DIV/0!	#DIV/0!	#DIV/0!
NM_145136	Myocd													0.174165				0.137664	0.237403			0.207324				#DIV/0!	#DIV/0!	#DIV/0!	#DIV/0!	#DIV/0!	#DIV/0!	0.174165	#DIV/0!	0.187533	#DIV/0!	0.207324	#DIV/0!
NM_146020	Gltpd2														0.517134			0.336784								#DIV/0!	#DIV/0!	#DIV/0!	#DIV/0!	#DIV/0!	#DIV/0!	0.517134	#DIV/0!	0.336784	#DIV/0!	#DIV/0!	#DIV/0!
NM_175389	Trmt10a	20.7913		7.15549		12.9855						5.24485		10.7507	10.5642	13.9919	13.1455	11.958	10.7699	6.18444	3.95677	6.63003	6.53892	4.98792	6.62867	20.7913	7.15549	12.9855	#DIV/0!	#DIV/0!	5.24485	10.6575	13.5687	11.364	5.0706	6.58448	5.80829
NM_027266	Trmt10b			4.24283	6.23903			10.4355		8.169	5.92409	9.97765		8.06422	10.8316	11.8246	10.8567	7.64898	8.06101	7.17231	7.86939	11.3595	7.71041	11.8851	10.1228	#DIV/0!	5.24093	#DIV/0!	10.4355	7.04654	9.97765	9.44789	11.3407	7.855	7.52085	9.53496	11.0039
NM_207302	Zranb1	17.4623	8.6546	10.4933	10.2869	13.33	12.8963	12.3179	9.69566	4.19813	5.59417	7.3418	10.3957	12.571	13.2622	16.8265	16.2732	12.6116	13.5106	9.50578	7.02598	18.058	14.0073	17.0675	15.815	13.0585	10.3901	13.1131	11.0068	4.89615	8.86876	12.9166	16.5499	13.0611	8.26588	16.0326	16.4412
NM_027678	Zranb3			2.84398	2.16846	4.01422	2.27838	2.72024		3.12897	1.94134		1.72182	3.52356	3.07134	3.07679	2.65383	3.6966	3.08371	1.46196	2.10655	3.19348	2.61861	1.37059	0.966568	#DIV/0!	2.50622	3.1463	2.72024	2.53516	1.72182	3.29745	2.86531	3.39015	1.78426	2.90604	1.16858
NM_017381	Zranb2	83.1651	51.0072	61.3328	34.0715	49.3449	47.9069	31.4273	36.3636	25.8669	25.1201	23.6018	26.4569	61.3954	53.8273	53.3713	50.704	49.1426	46.964	21.8274	19.8937	50.1107	43.3947	50.2487	42.0233	67.0861	47.7021	48.6259	33.8955	25.4935	25.0294	57.6114	52.0377	48.0533	20.8606	46.7527	46.136
NM_030728	9930013L23Rik	345.348	356.958	10.1776	12.6542	39.1021	38.9281	1.83163						186.869	191.887	9.45779	10.4888	36.8356	39.5306	0.750914	1.09431					351.153	11.4159	39.0151	1.83163	#DIV/0!	#DIV/0!	189.378	9.9733	38.1831	0.922613	#DIV/0!	#DIV/0!
NM_133766	Efr3a	15.0976	13.0945	25.155	29.5113	39.8131	34.1929	28.3994	26.1958	23.1388	20.2677	33.1484	38.7604	36.368	34.5509	30.6669	38.4204	31.9512	34.1883	23.1145	19.9971	23.3255	18.2255	36.3688	32.5939	14.096	27.3332	37.003	27.2976	21.7032	35.9544	35.4595	34.5437	33.0697	21.5558	20.7755	34.4813
NM_025820	Crnkl1	13.9358	24.4204	25.4488	28.7863	28.5982	35.2863	25.2778	22.3838	8.07663	13.6666	23.855	16.6666	26.7894	25.5298	18.301	13.6147	25.8413	25.6968	10.0148	10.1559	13.066	12.5224	15.3896	18.3229	19.1781	27.1175	31.9423	23.8308	10.8716	20.2608	26.1596	15.9578	25.769	10.0853	12.7942	16.8562
NM_001082483	Efr3b										1.84702			1.57142	1.57665			1.98734	1.9278	0.294236	0.22224	2.30708	2.64436	2.91363	3.18643	#DIV/0!	#DIV/0!	#DIV/0!	#DIV/0!	1.84702	#DIV/0!	1.57404	#DIV/0!	1.95757	0.258238	2.47572	3.05003
NM_133664	Lad1																								1.79923	#DIV/0!	#DIV/0!	#DIV/0!	#DIV/0!	#DIV/0!	#DIV/0!	#DIV/0!	#DIV/0!	#DIV/0!	#DIV/0!	#DIV/0!	1.79923
NM_028992	Gsdmc4																									#DIV/0!	#DIV/0!	#DIV/0!	#DIV/0!	#DIV/0!	#DIV/0!	#DIV/0!	#DIV/0!	#DIV/0!	#DIV/0!	#DIV/0!	#DIV/0!
XM_905120	Gm12952			18.2474	25.5549		18.7952	16.0287		22.944	17.4707	13.375		11.5608	12.8287	12.8747	15.051	12.3231	13.5072	6.95785	5.88599	8.65032	7.20061	7.53768	8.29251	#DIV/0!	21.9012	18.7952	16.0287	20.2074	13.375	12.1947	13.9628	12.9152	6.42192	7.92546	7.91509
NM_177912	Gsdmc2																									#DIV/0!	#DIV/0!	#DIV/0!	#DIV/0!	#DIV/0!	#DIV/0!	#DIV/0!	#DIV/0!	#DIV/0!	#DIV/0!	#DIV/0!	#DIV/0!
NM_183194	Gsdmc3																									#DIV/0!	#DIV/0!	#DIV/0!	#DIV/0!	#DIV/0!	#DIV/0!	#DIV/0!	#DIV/0!	#DIV/0!	#DIV/0!	#DIV/0!	#DIV/0!
NM_009474	Uox																								1.77046	#DIV/0!	#DIV/0!	#DIV/0!	#DIV/0!	#DIV/0!	#DIV/0!	#DIV/0!	#DIV/0!	#DIV/0!	#DIV/0!	#DIV/0!	1.77046
NM_023167	Mrpl4	41.9965	52.0353	142.24	127.072	29.1439	43.4214	114.265	110.76	118.633	149.274	53.9515	46.8777	54.3611	59.6979	197.319	180.028	64.9809	57.5557	206.567	202.398	168.699	226.138	80.85	82.6656	47.0159	134.656	36.2826	112.512	133.953	50.4146	57.0295	188.674	61.2683	204.483	197.418	81.7578
NM_025302	Mrpl2	26.9021	44.9992	74.9504	77.798	61.6077	43.709	48.7971	70.0169	75.1852	82.4891	49.0127	37.5361	46.3681	49.2254	152.269	147.817	48.4845	47.3079	147.882	159.043	136.328	155.756	65.7345	66.3498	35.9507	76.3742	52.6584	59.407	78.8372	43.2744	47.7968	150.043	47.8962	153.463	146.042	66.0421
NM_053159	Mrpl3	39.4358	43.9763	136.691	134.002	34.4823	38.4439	121.604	110.849	84.2605	78.5084	30.6735	35.6557	44.8364	46.3969	131.875	150.874	46.761	45.2929	116.613	113.409	128.826	104.859	45.7274	44.8355	41.7061	135.347	36.4631	116.226	81.3844	33.1646	45.6166	141.375	46.027	115.011	116.843	45.2814
NM_001039084	Mrpl1			102.625	97.0132	18.624	19.8199	64.6055	65.1916	52.4222	45.0345	28.2084	13.314	17.3384	17.1355	83.7869	85.6102	15.2709	16.0373	38.6968	29.9507	62.4713	42.9836	21.4171	18.5356	#DIV/0!	99.8192	19.2219	64.8986	48.7284	20.7612	17.237	84.6985	15.6541	34.3237	52.7274	19.9763
NM_001171005	Prkd3	20.7373	30.8332	7.64668	5.83042	12.9518	8.42319	6.79157		2.33693	4.27071	6.53903	5.78689	26.8069	28.5372	10.8504	11.7066	26.8902	28.0289	10.7342	10.9625	12.4951	11.4257	19.1168	17.2043	25.7852	6.73855	10.6875	6.79157	3.30382	6.16296	27.672	11.2785	27.4595	10.8483	11.9604	18.1605
NM_030116	Mrpl9	56.9321	63.487	232.834	198.318	64.6505	68.8017	162.725	168.111	90.9879	93.0878	34.8165	32.9301	51.4282	46.6475	164.997	163.284	49.5447	48.5656	172.516	146.515	149.883	151.307	63.9225	66.3152	60.2095	215.576	66.7261	165.418	92.0378	33.8733	49.0379	164.14	49.0551	159.515	150.595	65.1189
XM_003945758	1700025O08Rik																									#DIV/0!	#DIV/0!	#DIV/0!	#DIV/0!	#DIV/0!	#DIV/0!	#DIV/0!	#DIV/0!	#DIV/0!	#DIV/0!	#DIV/0!	#DIV/0!
NM_010261	Rabac1	192.549	173.426	211.181	196.319	254.395	173.923	279.856	259.05	212.314	229.791	228.852	238.075	272.666	276.171	533.323	477.79	223.909	229.699	700.38	645.181	285.586	387.482	469.83	465.09	182.987	203.75	214.159	269.453	221.053	233.464	274.419	505.556	226.804	672.781	336.534	467.46
NM_201364	BC055324					9.50322	4.7196	3.67993	3.80173			1.91918		4.07604	3.3134	0.897299		4.43559	4.78076	1.73052	1.40763	0.902713	0.706934	0.946381	0.961063	#DIV/0!	#DIV/0!	7.11141	3.74083	#DIV/0!	1.91918	3.69472	0.897299	4.60817	1.56908	0.804823	0.953722
XM_907182	LOC631966	314.515	404.685	303.318	306.097	355.094	359.134	274.275	264.463	160.314	174.387	137.32	145.83	229.85	256.469	360.46	410.51	266.621	227.79	316.961	286.166	351.21	257.234	210.131	257.233	359.6	304.708	357.114	269.369	167.35	141.575	243.159	385.485	247.205	301.564	304.222	233.682
NM_001103368	Vmn2r80																									#DIV/0!	#DIV/0!	#DIV/0!	#DIV/0!	#DIV/0!	#DIV/0!	#DIV/0!	#DIV/0!	#DIV/0!	#DIV/0!	#DIV/0!	#DIV/0!
NM_001025208	LOC547349		16.0276	7.06645	6.0615		6.36876	5.43134		7.77458	7.89328	42.2999	34.8942	2.91005	2.82555	3.864	2.55002	1.91091	1.83077	5.81558	6.55325	6.79497	8.98921	19.1561	24.4247	16.0276	6.56397	6.36876	5.43134	7.83393	38.5971	2.8678	3.20701	1.87084	6.18442	7.89209	21.7904
XM_985614	Gm8256																									#DIV/0!	#DIV/0!	#DIV/0!	#DIV/0!	#DIV/0!	#DIV/0!	#DIV/0!	#DIV/0!	#DIV/0!	#DIV/0!	#DIV/0!	#DIV/0!
NM_001002004	2610507B11Rik	41.8406	46.6579	33.8818	30.8428	14.219	12.5418	21.5776	29.5943	17.6401	13.1786	15.5218	21.8408	43.833	46.2076	125.099	134.771	42.3698	43.2112	124.914	129.295	137.895	125.982	87.9943	89.6463	44.2492	32.3623	13.3804	25.5859	15.4094	18.6813	45.0203	129.935	42.7905	127.105	131.939	88.8203
NM_010435	Hira	9.4765	9.05794	5.32477	2.61001	4.22764	4.79904	2.04634		2.19689	2.60217	3.41509	3.17339	16.4039	17.4015	10.2377	11.3544	22.0522	20.4631	10.1264	11.88	10.1902	10.8378	12.9912	14.0478	9.26722	3.96739	4.51334	2.04634	2.39953	3.29424	16.9027	10.796	21.2577	11.0032	10.514	13.5195
XM_003084660	Gm19618																								0.673763	#DIV/0!	#DIV/0!	#DIV/0!	#DIV/0!	#DIV/0!	#DIV/0!	#DIV/0!	#DIV/0!	#DIV/0!	#DIV/0!	#DIV/0!	0.673763
NM_019573	Wwox	16.5795		13.0423	11.9866		7.34659	8.01953	12.4274	11.6587	8.64994	9.75891	12.2143	7.54001	7.42134	13.5731	10.2686	4.70252	6.1244	15.9553	13.9356	10.5739	10.1916	10.3121	7.97869	16.5795	12.5144	7.34659	10.2235	10.1543	10.9866	7.48067	11.9209	5.41346	14.9455	10.3828	9.14537
NM_025487	1700011A15Rik																									#DIV/0!	#DIV/0!	#DIV/0!	#DIV/0!	#DIV/0!	#DIV/0!	#DIV/0!	#DIV/0!	#DIV/0!	#DIV/0!	#DIV/0!	#DIV/0!
NM_001197046	Fgfr1op			9.30308	13.2655	10.7436	12.1957	12.4808	10.7449	5.58291	8.02989	4.33936		11.1451	9.05255	7.39929	8.21249	11.6554	11.759	7.22363	7.00199	8.54702	5.28706	7.79504	6.51904	#DIV/0!	11.2843	11.4697	11.6128	6.8064	4.33936	10.0988	7.80589	11.7072	7.11281	6.91704	7.15704
NM_173775	Ccdc37													2.1636	1.96524	0.621805	0.86734	1.98599	2.09297			0.332327	0.320311	0.497718	0.876096	#DIV/0!	#DIV/0!	#DIV/0!	#DIV/0!	#DIV/0!	#DIV/0!	2.06442	0.744573	2.03948	#DIV/0!	0.326319	0.686907
NM_153407	Csrnp2			3.79315	5.57779	8.03093			6.42549	4.17326	3.53082	2.16247		4.32572	4.90012	7.04759	6.3048	5.36933	4.69525	3.5998	4.89416	4.38644	5.05503	4.34157	4.48627	#DIV/0!	4.68547	8.03093	6.42549	3.85204	2.16247	4.61292	6.67619	5.03229	4.24698	4.72074	4.41392
XM_001474479	LOC100040595																									#DIV/0!	#DIV/0!	#DIV/0!	#DIV/0!	#DIV/0!	#DIV/0!	#DIV/0!	#DIV/0!	#DIV/0!	#DIV/0!	#DIV/0!	#DIV/0!
NM_178856	Gins2					23.1268	22.971					14.0114		35.2944	38.0772	8.47767	7.16685	36.9049	34.903	8.4227	9.2001	5.49204	3.9701	18.4247	16.2603	#DIV/0!	#DIV/0!	23.0489	#DIV/0!	#DIV/0!	14.0114	36.6858	7.82226	35.9039	8.8114	4.73107	17.3425
NM_030198	Gins3													3.95354	2.87905	1.32086		5.12495	4.44596		1.84514	1.17656	0.907219	2.25551	2.09962	#DIV/0!	#DIV/0!	#DIV/0!	#DIV/0!	#DIV/0!	#DIV/0!	3.41629	1.32086	4.78545	1.84514	1.04189	2.17756
NM_001163476	Gins1					26.2355	18.6134	12.6989						7.32733	5.84409	1.45716	2.71007	8.10837	5.35063	2.57247	1.55441	2.80363	1.8015	2.9859	3.5376	#DIV/0!	#DIV/0!	22.4244	12.6989	#DIV/0!	#DIV/0!	6.58571	2.08361	6.7295	2.06344	2.30256	3.26175
NM_148928	Gtf3c5	13.3581	29.7922	24.9568	23.822	18.3546	34.3311	25.0377	16.688	7.9483	10.6373	11.7941	6.26251	10.7352	11.3123	10.5651	12.0654	15.2079	14.5764	10.5179	12.7815	8.3213	7.6385	8.30842	11.0087	21.5752	24.3894	26.3428	20.8628	9.29279	9.02831	11.0238	11.3153	14.8922	11.6497	7.9799	9.65855
NM_024240	Gins4	36.8851	34.2766	25.6909	47.408	38.3953	35.4126	24.1602	26.8798	28.2654	29.541	46.5236	51.4653	40.213	36.4422	27.2964	28.9529	35.5995	40.1969	25.8156	31.5231	34.4202	29.6604	33.5931	39.9386	35.5809	36.5494	36.9039	25.52	28.9032	48.9945	38.3276	28.1247	37.8982	28.6693	32.0403	36.7659
NM_172571	Fbf1	12.8869	9.14497	2.01597		2.92681	3.11474	1.77086		1.26743	0.804236	0.985116		12.3345	9.88574	6.86813	6.65133	11.6993	10.5703	6.25212	6.84346	6.55949	6.57353	9.88906	9.93677	11.0159	2.01597	3.02077	1.77086	1.03583	0.985116	11.1101	6.75973	11.1348	6.54779	6.56651	9.91291
NM_001033255	Gm136																									#DIV/0!	#DIV/0!	#DIV/0!	#DIV/0!	#DIV/0!	#DIV/0!	#DIV/0!	#DIV/0!	#DIV/0!	#DIV/0!	#DIV/0!	#DIV/0!
NM_001146001	Pdzk1											5.56221		1.15385	0.960298	1.10142	1.02423	1.25079	0.449375	1.27315	0.769301	1.07921	0.472813	2.23344	8.67446	#DIV/0!	#DIV/0!	#DIV/0!	#DIV/0!	#DIV/0!	5.56221	1.05708	1.06282	0.850082	1.02123	0.776011	5.45395
NM_019652	Asna1	55.2102	39.5787	57.197	62.7244	73.8907	50.6761	63.1864	56.6561	49.0631	59.5581	40.6217	42.2587	81.5653	88.977	134.611	135.1	101.057	93.3486	125.756	147.807	100.897	118.108	70.6059	76.7423	47.3944	59.9607	62.2834	59.9213	54.3106	41.4402	85.2712	134.856	97.2026	136.781	109.502	73.6741
NM_001111119	Ccnb1ip1																									#DIV/0!	#DIV/0!	#DIV/0!	#DIV/0!	#DIV/0!	#DIV/0!	#DIV/0!	#DIV/0!	#DIV/0!	#DIV/0!	#DIV/0!	#DIV/0!
NM_016905	Galk1	49.0236	35.1437	16.3554	10.1265	28.4314	35.6877	11.6447	10.9364	5.68244	13.9422	16.9307	14.0713	93.5861	93.622	36.3198	28.2395	82.0768	82.6655	48.8628	46.3705	14.8019	17.3954	37.8032	33.9135	42.0837	13.241	32.0596	11.2905	9.81234	15.501	93.604	32.2797	82.3712	47.6167	16.0987	35.8583
NM_175154	Galk2	36.8577	20.5507	30.9571	29.6079	57.55	48.9963	28.7849	21.1041	19.9372	16.0246	23.2445	19.5423	76.5391	86.8573	34.2016	34.0835	82.2171	78.2474	32.9172	29.47	24.3723	23.6009	29.8838	28.6383	28.7042	30.2825	53.2732	24.9445	17.9809	21.3934	81.6982	34.1426	80.2323	31.1936	23.9866	29.2611
NM_173376	Rbmx2			5.17365							2.88951			5.90005	2.92801	1.75216	1.62936	5.14025	6.34449	2.76184	2.11387	1.56075	2.8582	2.992	2.91182	#DIV/0!	5.17365	#DIV/0!	#DIV/0!	2.88951	#DIV/0!	4.41403	1.69076	5.74237	2.43785	2.20947	2.95191
NM_007414	Adprh	49.2875	126.836	52.193	55.7346	94.7178	94.0796	63.0395	54.469	35.8895	39.5607	51.0087	44.4362	82.7863	95.5184	66.6802	62.374	95.9606	97.3915	87.069	88.3872	34.1615	41.5982	59.29	63.2887	88.0618	53.9638	94.3987	58.7543	37.7251	47.7225	89.1523	64.5271	96.6761	87.7281	37.8798	61.2893
NM_025510	Adprm			4.96103	14.5903	10.0835		9.76154	10.0846	4.36654	6.64982	14.4242	6.75797	10.5608	11.1087	14.1413	14.322	10.7325	11.8248	10.0637	12.162	14.6668	11.8285	12.552	15.9031	#DIV/0!	9.77567	10.0835	9.92308	5.50818	10.5911	10.8347	14.2316	11.2786	11.1128	13.2476	14.2276
NM_001039241	LOC100045026																									#DIV/0!	#DIV/0!	#DIV/0!	#DIV/0!	#DIV/0!	#DIV/0!	#DIV/0!	#DIV/0!	#DIV/0!	#DIV/0!	#DIV/0!	#DIV/0!
NM_009968	Cryz		36.9843	43.8226	37.9651	18.1249	31.2293	21.3062	36.254	42.6078	37.5665	15.6871	16.6593	21.4365	21.6917	26.4614	33.1658	19.5161	22.355	31.373	29.0384	39.814	32.4479	15.8395	17.9557	36.9843	40.8939	24.6771	28.7801	40.0871	16.1732	21.5641	29.8136	20.9356	30.2057	36.1309	16.8976
NM_016669	Crym											6.45063												2.53175	1.97771	#DIV/0!	#DIV/0!	#DIV/0!	#DIV/0!	#DIV/0!	6.45063	#DIV/0!	#DIV/0!	#DIV/0!	#DIV/0!	#DIV/0!	2.25473
NM_008428	Kcnj8									10.5085	6.66809	8.1678	14.0952	0.504278	1.27305			2.61477	1.71844	0.708164	0.427908	28.8138	27.4248	39.9892	49.4716	#DIV/0!	#DIV/0!	#DIV/0!	#DIV/0!	8.58829	11.1315	0.888663	#DIV/0!	2.16661	0.568036	28.1193	44.7304
NM_173765	Aasdh				3.01056									3.89128	3.55158	9.14373	8.46261	3.12497	3.50075	3.71591	4.09444	7.55039	5.22365	6.88196	6.83843	#DIV/0!	3.01056	#DIV/0!	#DIV/0!	#DIV/0!	#DIV/0!	3.72143	8.80317	3.31286	3.90517	6.38702	6.86019
NM_001243238	4930444P10Rik																									#DIV/0!	#DIV/0!	#DIV/0!	#DIV/0!	#DIV/0!	#DIV/0!	#DIV/0!	#DIV/0!	#DIV/0!	#DIV/0!	#DIV/0!	#DIV/0!
NM_027891	Lrwd1	21.1973		5.73196	4.08669	6.61954	5.63566	5.76738			4.07441	2.67363	4.96881	18.2897	15.5788	10.5886	7.52163	19.3311	17.9104	14.6503	13.7829	4.79453	7.42418	12.2424	13.4525	21.1973	4.90932	6.1276	5.76738	4.07441	3.82122	16.9342	9.0551	18.6208	14.2166	6.10936	12.8474
NM_009483	Kdm6a	5.79081	8.61005	8.06673	6.04732	3.61674	3.84897	9.04496	6.0286	4.43755	4.37279	5.27512	4.52471	9.80059	8.5819	11.7514	12.1421	9.48604	9.19976	5.78388	5.89287	9.62669	6.82961	10.2478	8.88278	7.20043	7.05702	3.73285	7.53678	4.40517	4.89992	9.19125	11.9467	9.3429	5.83838	8.22815	9.56529
NM_010193	Fem1b	8.76259	29.3144	5.38521	8.44683	17.7866	28.1504	11.2584	23.2621	5.33238	9.02299	6.90772	7.33579	28.3865	23.5869	9.27102	10.5999	28.2193	30.4618	9.19929	9.61186	8.44777	8.3772	10.9975	8.56555	19.0385	6.91602	22.9685	17.2603	7.17768	7.12175	25.9867	9.93547	29.3406	9.40557	8.41248	9.78154
NM_173423	Fem1c	8.90445	17.3769	13.1338	15.5577	20.8553	30.579	12.7867	15.2957	7.82702	8.86344	12.1672	16.4	13.3136	12.0517	8.41722	10.7715	11.8826	12.2402	5.64788	5.64866	8.74963	7.0012	13.5492	12.3868	13.1407	14.3457	25.7171	14.0412	8.34523	14.2836	12.6826	9.59438	12.0614	5.64827	7.87541	12.968
NM_010192	Fem1a	10.5015	11.7106	11.8752	8.09846	5.24709	4.65334	4.44463		8.52076	10.381	7.50587	9.84655	14.6547	15.436	22.2216	22.7646	12.7831	13.3766	26.0003	27.5908	27.4132	36.3303	23.9805	20.278	11.106	9.98681	4.95022	4.44463	9.4509	8.67621	15.0453	22.4931	13.0798	26.7956	31.8718	22.1293
NM_144511	Ces3b																									#DIV/0!	#DIV/0!	#DIV/0!	#DIV/0!	#DIV/0!	#DIV/0!	#DIV/0!	#DIV/0!	#DIV/0!	#DIV/0!	#DIV/0!	#DIV/0!
NM_001164681	Ces3a																									#DIV/0!	#DIV/0!	#DIV/0!	#DIV/0!	#DIV/0!	#DIV/0!	#DIV/0!	#DIV/0!	#DIV/0!	#DIV/0!	#DIV/0!	#DIV/0!
NM_007771	Cry1			19.5007	15.2936		7.03013	8.90741	21.2359	4.29097	4.66766	2.38228		6.1421	7.54036	16.7466	16.0847	7.14278	5.72586	12.1946	12.1611	7.14343	6.31813	4.73254	6.13526	#DIV/0!	17.3972	7.03013	15.0717	4.47932	2.38228	6.84123	16.4156	6.43432	12.1779	6.73078	5.4339
NM_001113333	Cry2	9.28006	15.5228	15.9691	16.214	7.245	8.22422	11.9233		5.64728	11.467	15.119	22.5301	12.9357	10.5252	19.637	19.9073	11.607	9.89986	19.891	17.6608	13.42	15.4222	43.2897	32.029	12.4014	16.0915	7.73461	11.9233	8.55715	18.8246	11.7305	19.7722	10.7534	18.7759	14.4211	37.6594
NM_001184969	Rhox3e																									#DIV/0!	#DIV/0!	#DIV/0!	#DIV/0!	#DIV/0!	#DIV/0!	#DIV/0!	#DIV/0!	#DIV/0!	#DIV/0!	#DIV/0!	#DIV/0!
NM_001040089	Rhox3f																									#DIV/0!	#DIV/0!	#DIV/0!	#DIV/0!	#DIV/0!	#DIV/0!	#DIV/0!	#DIV/0!	#DIV/0!	#DIV/0!	#DIV/0!	#DIV/0!
NM_001145406	Rhox3g																									#DIV/0!	#DIV/0!	#DIV/0!	#DIV/0!	#DIV/0!	#DIV/0!	#DIV/0!	#DIV/0!	#DIV/0!	#DIV/0!	#DIV/0!	#DIV/0!
NM_194063	Rhox3a																									#DIV/0!	#DIV/0!	#DIV/0!	#DIV/0!	#DIV/0!	#DIV/0!	#DIV/0!	#DIV/0!	#DIV/0!	#DIV/0!	#DIV/0!	#DIV/0!
NM_001102457	Rhox3c																									#DIV/0!	#DIV/0!	#DIV/0!	#DIV/0!	#DIV/0!	#DIV/0!	#DIV/0!	#DIV/0!	#DIV/0!	#DIV/0!	#DIV/0!	#DIV/0!
NM_001114157	Rhox3h																									#DIV/0!	#DIV/0!	#DIV/0!	#DIV/0!	#DIV/0!	#DIV/0!	#DIV/0!	#DIV/0!	#DIV/0!	#DIV/0!	#DIV/0!	#DIV/0!
NM_030250	Nus1	23.0962	36.0576	26.1174	25.6036	34.6202	18.4216	32.1185	34.6243	13.7426	8.24464	5.82631	20.1089	68.7774	75.7214	82.5227	85.5308	57.8661	62.8596	78.3995	67.7628	53.4395	46.7197	52.9463	55.5739	29.5769	25.8605	26.5209	33.3714	10.9936	12.9676	72.2494	84.0268	60.3628	73.0812	50.0796	54.2601
XM_003689389	LOC100862595	74.548	83.1311	73.3038	56.8905	131.92	44.0442	30.0491	62.0873	94.0911	85.2926	57.4616	41.6063	194.67	231.48	146.11	141.882	233.958	233.173	159.244	179.638	103.658	88.365	97.7018	104.263	78.8395	65.0971	87.9822	46.0682	89.6919	49.534	213.075	143.996	233.566	169.441	96.0116	100.982
XM_003689381	LOC100862594			2.73178	5.89167		4.92412	2.68758		5.40995	2.74628	6.54099	7.44251	6.71526	7.46132	4.54875	7.02603	6.43514	5.89789	5.54153	5.63953	4.8622	4.52754	7.50418	8.82385	#DIV/0!	4.31173	4.92412	2.68758	4.07811	6.99175	7.08829	5.78739	6.16652	5.59053	4.69487	8.16401
NM_172716	Pcgf3		25.3789	5.59468							7.03047			35.6227	40.0949	17.1711	18.3537	38.5513	39.0148	15.4307	16.5426	19.8312	17.6908	15.9247	15.915	25.3789	5.59468	#DIV/0!	#DIV/0!	7.03047	#DIV/0!	37.8588	17.7624	38.7831	15.9867	18.761	15.9198
NM_001163308	Pcgf2			5.91849	4.83505	15.0369	19.5585	7.27842	15.0387		2.20367	6.74824		39.1219	34.1023	26.8647	25.888	47.2636	44.4674	27.2064	27.5759	17.2593	17.4957	18.5399	22.3275	#DIV/0!	5.37677	17.2977	11.1585	2.20367	6.74824	36.6121	26.3764	45.8655	27.3912	17.3775	20.4337
NM_029508	Pcgf5			22.8515	16.8015			12.2947		26.7128	14.358	7.32802	13.6187	5.97207	6.15008	13.9062	13.4939	6.86613	9.25055	13.7236	7.98536	20.681	16.611	6.71093	9.61095	#DIV/0!	19.8265	#DIV/0!	12.2947	20.5354	10.4734	6.06107	13.7	8.05834	10.8545	18.646	8.16094
NM_027654	Pcgf6				3.74773									11.2626	11.4058	2.96705	5.01657	10.0317	9.57431	3.40132	3.08287	2.01823	2.91789	5.87261	2.92339	#DIV/0!	3.74773	#DIV/0!	#DIV/0!	#DIV/0!	#DIV/0!	11.3342	3.99181	9.80301	3.2421	2.46806	4.398
NM_010761	Ccndbp1		17.196	25.5878	23.2263	45.7478	25.6238	26.8055	28.8967	34.408	33.8747	39.7105	37.4379	27.139	30.4318	35.4389	35.0693	31.5125	29.3816	28.8367	28.9391	39.4534	33.618	38.3647	49.2796	17.196	24.4071	35.6858	27.8511	34.1413	38.5742	28.7854	35.2541	30.4471	28.8879	36.5357	43.8221
XM_003945510	LOC100862598																									#DIV/0!	#DIV/0!	#DIV/0!	#DIV/0!	#DIV/0!	#DIV/0!	#DIV/0!	#DIV/0!	#DIV/0!	#DIV/0!	#DIV/0!	#DIV/0!
NM_178243	5830403L16Rik										7.24224															#DIV/0!	#DIV/0!	#DIV/0!	#DIV/0!	7.24224	#DIV/0!	#DIV/0!	#DIV/0!	#DIV/0!	#DIV/0!	#DIV/0!	#DIV/0!
NM_177235	Bend6													3.95354	2.65758	0.677362		4.51918	4.04178					0.867503	0.734134	#DIV/0!	#DIV/0!	#DIV/0!	#DIV/0!	#DIV/0!	#DIV/0!	3.30556	0.677362	4.28048	#DIV/0!	#DIV/0!	0.800818
NM_001190400	Bend7										1.74125								0.269245		0.419027	4.11481	3.28614	2.53549	2.67019	#DIV/0!	#DIV/0!	#DIV/0!	#DIV/0!	1.74125	#DIV/0!	#DIV/0!	#DIV/0!	0.269245	0.419027	3.70047	2.60284
NM_001164806	Bend4													0.316283	0.614197									0.789427	0.687149	#DIV/0!	#DIV/0!	#DIV/0!	#DIV/0!	#DIV/0!	#DIV/0!	0.46524	#DIV/0!	#DIV/0!	#DIV/0!	#DIV/0!	0.738288
NM_026279	Bend5													0.406292				0.4496	0.415361				1.04886	2.89739	2.74618	#DIV/0!	#DIV/0!	#DIV/0!	#DIV/0!	#DIV/0!	#DIV/0!	0.406292	#DIV/0!	0.43248	#DIV/0!	1.04886	2.82179
NM_199028	Bend3	9.99189	9.28527	1.63752			4.42753	2.01379		3.60324	1.60049		2.78831	5.65418	4.88558	4.9681	4.72736	3.77216	4.06571	3.86085	3.91754	3.33447	2.67825	4.21712	3.90689	9.63858	1.63752	4.42753	2.01379	2.60186	2.78831	5.26988	4.84773	3.91894	3.8892	3.00636	4.062
NM_030207	Sfi1	4.52053	5.04101	3.88945	2.72352	4.23505	3.00466	4.78315	4.94147	2.75092	2.32744	2.13817	3.02757	7.35737	5.67396	9.36964	8.09324	7.63519	6.98176	6.57494	6.98993	6.62099	7.83563	12.4516	10.2314	4.78077	3.30649	3.61985	4.86231	2.53918	2.58287	6.51566	8.73144	7.30848	6.78244	7.22831	11.3415
XM_001477793	LOC100042550																									#DIV/0!	#DIV/0!	#DIV/0!	#DIV/0!	#DIV/0!	#DIV/0!	#DIV/0!	#DIV/0!	#DIV/0!	#DIV/0!	#DIV/0!	#DIV/0!
XM_003689138	LOC100862043													0.170411	0.231647			0.172412	0.255515		0.144603			0.24305	0.164547	#DIV/0!	#DIV/0!	#DIV/0!	#DIV/0!	#DIV/0!	#DIV/0!	0.201029	#DIV/0!	0.213963	0.144603	#DIV/0!	0.203799
XM_003689010	LOC100862042																									#DIV/0!	#DIV/0!	#DIV/0!	#DIV/0!	#DIV/0!	#DIV/0!	#DIV/0!	#DIV/0!	#DIV/0!	#DIV/0!	#DIV/0!	#DIV/0!
XM_003689067	LOC100862046																									#DIV/0!	#DIV/0!	#DIV/0!	#DIV/0!	#DIV/0!	#DIV/0!	#DIV/0!	#DIV/0!	#DIV/0!	#DIV/0!	#DIV/0!	#DIV/0!
XM_003689030	LOC100862045																									#DIV/0!	#DIV/0!	#DIV/0!	#DIV/0!	#DIV/0!	#DIV/0!	#DIV/0!	#DIV/0!	#DIV/0!	#DIV/0!	#DIV/0!	#DIV/0!
NM_207136	Olfr1349																									#DIV/0!	#DIV/0!	#DIV/0!	#DIV/0!	#DIV/0!	#DIV/0!	#DIV/0!	#DIV/0!	#DIV/0!	#DIV/0!	#DIV/0!	#DIV/0!
NM_146913	Olfr1348																									#DIV/0!	#DIV/0!	#DIV/0!	#DIV/0!	#DIV/0!	#DIV/0!	#DIV/0!	#DIV/0!	#DIV/0!	#DIV/0!	#DIV/0!	#DIV/0!
NM_008112	Gdi2	249.906	319.965	397.423	370.273	502.932	440.211	320.853	310.274	230.307	236.365	230.245	263.455	330.595	302.332	332.635	355.9	280.574	276.339	206.217	201.752	288.747	221.962	268.516	280.152	284.935	383.848	471.572	315.564	233.336	246.85	316.464	344.267	278.457	203.985	255.354	274.334
NM_177061	Olfr1344																									#DIV/0!	#DIV/0!	#DIV/0!	#DIV/0!	#DIV/0!	#DIV/0!	#DIV/0!	#DIV/0!	#DIV/0!	#DIV/0!	#DIV/0!	#DIV/0!
NM_146385	Olfr1347																									#DIV/0!	#DIV/0!	#DIV/0!	#DIV/0!	#DIV/0!	#DIV/0!	#DIV/0!	#DIV/0!	#DIV/0!	#DIV/0!	#DIV/0!	#DIV/0!
NM_146916	Olfr1346																									#DIV/0!	#DIV/0!	#DIV/0!	#DIV/0!	#DIV/0!	#DIV/0!	#DIV/0!	#DIV/0!	#DIV/0!	#DIV/0!	#DIV/0!	#DIV/0!
NM_146853	Olfr1341																									#DIV/0!	#DIV/0!	#DIV/0!	#DIV/0!	#DIV/0!	#DIV/0!	#DIV/0!	#DIV/0!	#DIV/0!	#DIV/0!	#DIV/0!	#DIV/0!
NM_146304	Olfr1340																									#DIV/0!	#DIV/0!	#DIV/0!	#DIV/0!	#DIV/0!	#DIV/0!	#DIV/0!	#DIV/0!	#DIV/0!	#DIV/0!	#DIV/0!	#DIV/0!
NM_146713	Olfr1342																									#DIV/0!	#DIV/0!	#DIV/0!	#DIV/0!	#DIV/0!	#DIV/0!	#DIV/0!	#DIV/0!	#DIV/0!	#DIV/0!	#DIV/0!	#DIV/0!
XM_003945645	LOC101056001																									#DIV/0!	#DIV/0!	#DIV/0!	#DIV/0!	#DIV/0!	#DIV/0!	#DIV/0!	#DIV/0!	#DIV/0!	#DIV/0!	#DIV/0!	#DIV/0!
XM_003945780	LOC101056002																									#DIV/0!	#DIV/0!	#DIV/0!	#DIV/0!	#DIV/0!	#DIV/0!	#DIV/0!	#DIV/0!	#DIV/0!	#DIV/0!	#DIV/0!	#DIV/0!
NM_207105	H2-Ab1									208.572	170.542	443.91	384.762	1.61217		1.97493		0.917494	1.4284	1.58479	1.91522	88.2792	130.591	494.595	425.289	#DIV/0!	#DIV/0!	#DIV/0!	#DIV/0!	189.557	414.336	1.61217	1.97493	1.17295	1.75001	109.435	459.942
XM_001476946	LOC100042080																									#DIV/0!	#DIV/0!	#DIV/0!	#DIV/0!	#DIV/0!	#DIV/0!	#DIV/0!	#DIV/0!	#DIV/0!	#DIV/0!	#DIV/0!	#DIV/0!
XM_001478256	Gm3837	43.4209	60.5253	56.0388	52.3203	54.2384	38.4807	42.6618	40.6835	38.167	46.2017	50.2033	43.6209	51.7341	54.8282	72.2995	63.7309	63.2888	54.3868	65.0534	71.444	69.2315	63.2367	50.1553	61.7078	51.9731	54.1796	46.3595	41.6726	42.1844	46.9121	53.2811	68.0152	58.8378	68.2487	66.2341	55.9316
NM_153119	Plekho2	63.8028	24.7474	2.72773	4.01111	57.1746	23.355	8.38626		8.25297	5.33208	24.4924	17.6498	62.4736	56.5483	5.86998	5.72705	53.82	56.4182	12.2559	11.365	8.53741	11.0047	39.5605	33.3742	44.2751	3.36942	40.2648	8.38626	6.79253	21.0711	59.511	5.79852	55.1191	11.8104	9.77104	36.4673
XM_003945454	Gm9869													2.45914											2.37452	#DIV/0!	#DIV/0!	#DIV/0!	#DIV/0!	#DIV/0!	#DIV/0!	2.45914	#DIV/0!	#DIV/0!	#DIV/0!	#DIV/0!	2.37452
NM_023320	Plekho1	13.4584	22.5119			8.40562	10.4362			5.45996		3.53649		27.8779	30.7317	1.28387	1.5195	47.9145	41.5717	2.06049	2.4901	13.7234	17.9168	44.5444	54.3433	17.9851	#DIV/0!	9.42093	#DIV/0!	5.45996	3.53649	29.3048	1.40168	44.7431	2.2753	15.8201	49.4438
NM_030104	Tmem247																									#DIV/0!	#DIV/0!	#DIV/0!	#DIV/0!	#DIV/0!	#DIV/0!	#DIV/0!	#DIV/0!	#DIV/0!	#DIV/0!	#DIV/0!	#DIV/0!
NM_027457	Tmem242			52.8644	44.7574		30.3195	32.5057	54.9517	121.611	73.8125	26.7131	26.1863	113.266	117.663	252.277	266.76	96.0742	99.6078	217.212	226.588	407.755	335.37	156.335	156.409	#DIV/0!	48.8109	30.3195	43.7287	97.7119	26.4497	115.465	259.518	97.841	221.9	371.562	156.372
NM_001141925	Bean1																	0.556501								#DIV/0!	#DIV/0!	#DIV/0!	#DIV/0!	#DIV/0!	#DIV/0!	#DIV/0!	#DIV/0!	0.556501	#DIV/0!	#DIV/0!	#DIV/0!
NM_011119	Pa2g4	118.454	124.322	113.908	111.667	152.316	129.677	80.0463	106.634	74.4396	74.1412	79.098	85.1665	107.111	113.695	83.2694	88.335	122.834	115.752	80.9237	87.3905	77.6393	73.9605	72.4372	77.3333	121.388	112.787	140.997	93.3401	74.2904	82.1322	110.403	85.8022	119.293	84.1571	75.7999	74.8853
NM_138659	Prpf8	59.4582	57.7698	107.959	102.572	56.9902	62.0842	112.477	99.6524	87.8892	88.0996	79.0792	71.166	55.7823	56.8331	65.2668	70.1879	62.1863	63.3012	70.2756	72.1997	75.7672	76.4572	57.1984	58.5019	58.614	105.266	59.5372	106.065	87.9944	75.1226	56.3077	67.7273	62.7437	71.2377	76.1122	57.8502
NM_027541	Prpf3		8.97108	6.92174	6.30089	13.8174	16.9326	7.90418	8.79393	4.35164	6.07487	5.49631	6.73491	18.2304	17.1536	10.8139	11.8078	20.441	20.9643	8.26981	8.39926	12.1557	11.4287	14.3856	15.1834	8.97108	6.61131	15.375	8.34906	5.21325	6.11561	17.692	11.3109	20.7027	8.33453	11.7922	14.7845
NM_027297	Prpf4			13.6069	10.1632	8.23107	17.5192	8.76511	6.58562	16.3962	9.04701	7.20315	8.82639	9.52386	9.48644	10.7891	12.0736	11.3178	9.68047	9.22378	10.4502	11.7281	11.4924	10.5389	12.2879	#DIV/0!	11.885	12.8751	7.67537	12.7216	8.01477	9.50515	11.4313	10.4991	9.83701	11.6102	11.4134
NM_133701	Prpf6	32.1238	35.8224	50.971	45.3937	46.5106	42.0563	49.44	38.3073	42.2565	32.0761	41.439	36.1835	37.6146	38.3771	46.7014	52.5664	41.9332	41.5385	41.4533	45.1948	32.594	29.9021	34.7059	36.2324	33.9731	48.1823	44.2835	43.8737	37.1663	38.8112	37.9958	49.6339	41.7359	43.324	31.248	35.4691
NM_207204	Ninl									1.59988	1.08287	1.03627		4.33009	4.2938	1.7442	1.84458	2.77692	2.51162	0.991903	1.1466	5.00827	4.36913	1.48921	1.63092	#DIV/0!	#DIV/0!	#DIV/0!	#DIV/0!	1.34138	1.03627	4.31194	1.79439	2.64427	1.06925	4.6887	1.56006
NM_001204276	Hdac7	46.4787	55.0695	2.85644	1.75015	18.1431	23.8133	3.51278		2.74985	1.79475	4.88534	2.43192	56.8704	54.7796	9.6235	10.3078	64.2555	65.8639	15.7567	16.8537	12.8718	19.518	40.201	45.3899	50.7741	2.30329	20.9782	3.51278	2.2723	3.65863	55.825	9.96565	65.0597	16.3052	16.1949	42.7955
NM_138315	Mical1	20.979	23.3944	2.90093	2.21189	8.1892	8.71503	5.15304		2.837	2.88032	5.78834	3.95167	23.0351	23.8731	6.18583	4.82179	26.3427	27.7803	6.94001	7.07003	3.79223	5.10779	12.5824	11.3973	22.1867	2.55641	8.45212	5.15304	2.85866	4.87001	23.4541	5.50381	27.0615	7.00502	4.45001	11.9898
NM_001193305	Mical2	16.2107	30.592	4.90464	6.01019	14.7975	11.6035	3.01581		1.34903	3.76649	3.40778	2.92301	29.4812	26.2114	4.32566	5.22926	24.2176	25.8904	4.03645	3.26302	5.27106	5.65983	3.93333	3.56304	23.4013	5.45742	13.2005	3.01581	2.55776	3.16539	27.8463	4.77746	25.054	3.64973	5.46545	3.74818
NM_153396	Mical3	6.36081		6.64557	3.0658		4.22783	6.73034	11.9196	9.03188	8.07814	12.0344	5.3251	5.99356	5.14618	16.3282	16.3125	4.00921	6.07669	17.7379	16.3504	19.2813	18.5842	23.7376	18.8447	6.36081	4.85568	4.22783	9.32498	8.55501	8.67977	5.56987	16.3204	5.04295	17.0442	18.9327	21.2911
NM_001033770	Gm904																									#DIV/0!	#DIV/0!	#DIV/0!	#DIV/0!	#DIV/0!	#DIV/0!	#DIV/0!	#DIV/0!	#DIV/0!	#DIV/0!	#DIV/0!	#DIV/0!
NM_019490	Uso1	44.4163	36.7482	54.2416	47.6498	63.5356	66.028	48.9459	58.1731	31.7761	31.2777	41.8665	29.7473	67.7038	59.1943	50.5472	56.9418	56.8659	58.3711	41.4279	41.0902	41.5986	34.2058	49.3319	47.0159	40.5823	50.9457	64.7818	53.5595	31.5269	35.8069	63.4491	53.7445	57.6185	41.259	37.9022	48.1739
NM_001033438	Gm906																									#DIV/0!	#DIV/0!	#DIV/0!	#DIV/0!	#DIV/0!	#DIV/0!	#DIV/0!	#DIV/0!	#DIV/0!	#DIV/0!	#DIV/0!	#DIV/0!
NM_183181	Abhd16b															1.5073	0.934442	0.228228		0.886995	0.842233	1.07411	1.44938			#DIV/0!	#DIV/0!	#DIV/0!	#DIV/0!	#DIV/0!	#DIV/0!	#DIV/0!	1.22087	0.228228	0.864614	1.26175	#DIV/0!
NM_178592	Abhd16a	29.5345	46.6579	14.5208	14.2351	12.2975	21.8118	17.1133	21.5231	12.6476	13.5165	23.2826	26.3738	46.3055	45.333	85.0361	75.9007	41.1578	42.2184	91.4043	90.2953	57.7682	70.5449	91.3019	99.1217	38.0962	14.378	17.0547	19.3182	13.0821	24.8282	45.8192	80.4684	41.6881	90.8498	64.1565	95.2118
NM_001159544	Frk	10.7282		3.2966	2.5854	15.076	8.31913					2.81908		11.529	11.5187	2.13988		8.5581	9.90735	0.469285	0.638022	1.49174	1.43781	2.6214	2.5814	10.7282	2.941	11.6976	#DIV/0!	#DIV/0!	2.81908	11.5238	2.13988	9.23273	0.553654	1.46477	2.6014
NM_030721	Acox3	17.6617		50.6535	48.7112	19.6105	18.2609	48.0542	44.1286	35.5607	30.1762	31.7652	30.2289	10.9418	10.5054	39.1429	37.2226	9.23813	11.1652	30.5598	31.7964	25.5407	29.176	27.6372	24.6721	17.6617	49.6823	18.9357	46.0914	32.8685	30.9971	10.7236	38.1827	10.2017	31.1781	27.3584	26.1546
NM_001271898	Acox1	93.5136	71.8376	529.75	508.812	110.321	119.707	697.964	676.282	467.618	478.753	409.329	412.659	51.8491	55.56	321.58	313.322	49.7318	50.8226	404.331	403.771	350.136	336.511	310.757	282.389	82.6756	519.281	115.014	687.123	473.185	410.994	53.7046	317.451	50.2772	404.051	343.323	296.573
NM_001099636	Pnmal2							2.51292						1.10042	1.75982			1.63726	1.41174	0.909018	1.15348	0.385273		0.461612	0.625031	#DIV/0!	#DIV/0!	#DIV/0!	2.51292	#DIV/0!	#DIV/0!	1.43012	#DIV/0!	1.5245	1.03125	0.385273	0.543321
NM_001007569	Pnmal1																									#DIV/0!	#DIV/0!	#DIV/0!	#DIV/0!	#DIV/0!	#DIV/0!	#DIV/0!	#DIV/0!	#DIV/0!	#DIV/0!	#DIV/0!	#DIV/0!
NM_172887	Fry			4.47599	3.72974		1.41192	5.22924	4.83365	17.2358	16.2491	29.1856	33.5348	0.28358	0.24781	6.39512	5.75604	0.19725	0.251255	5.03767	5.22174	17.8237	17.5047	37.4933	33.0229	#DIV/0!	4.10287	1.41192	5.03145	16.7425	31.3602	0.265695	6.07558	0.224252	5.12971	17.6642	35.2581
NM_001033140	Sdhaf1			22.7873	19.5466			17.5146		43.8739	33.4079	17.0507		22.7384	22.4285	77.9775	70.27	23.9639	19.9251	83.1241	74.4228	51.1277	68.7422	37.5786	38.3358	#DIV/0!	21.167	#DIV/0!	17.5146	38.6409	17.0507	22.5835	74.1238	21.9445	78.7735	59.9349	37.9572
NM_025333	Sdhaf2			88.2662	76.4682	36.5066	37.0007	95.9259	46.9425	88.0778	67.6402	45.6394	64.3129	41.8763	35.8618	59.091	63.0305	37.3351	32.2633	52.5979	49.8805	63.1629	60.2823	54.9038	48.7233	#DIV/0!	82.3672	36.7536	71.4342	77.859	54.9762	38.869	61.0608	34.7992	51.2392	61.7226	51.8135
XM_001472852	Gm2244																									#DIV/0!	#DIV/0!	#DIV/0!	#DIV/0!	#DIV/0!	#DIV/0!	#DIV/0!	#DIV/0!	#DIV/0!	#DIV/0!	#DIV/0!	#DIV/0!
NM_178889	Zscan29			5.83002	4.57226			4.30177	6.91313		2.82195		4.23558	5.31886	5.4035	6.52666	6.12025	5.69896	5.00123	5.11789	4.47156	6.80053	6.21561	5.90028	6.08692	#DIV/0!	5.20114	#DIV/0!	5.60745	2.82195	4.23558	5.36118	6.32345	5.3501	4.79473	6.50807	5.9936
XM_001472904	Gm2240																									#DIV/0!	#DIV/0!	#DIV/0!	#DIV/0!	#DIV/0!	#DIV/0!	#DIV/0!	#DIV/0!	#DIV/0!	#DIV/0!	#DIV/0!	#DIV/0!
NM_001081431	Zscan25			3.73036	5.48545		7.84478	4.5875		3.42015	2.08342	3.72167	8.46922	10.3202	12.5447	7.98372	9.30064	10.2122	10.631	10.3994	8.42299	6.93964	8.13493	13.4833	13.0078	#DIV/0!	4.60791	7.84478	4.5875	2.75178	6.09544	11.4324	8.64218	10.4216	9.41118	7.53728	13.2455
NM_001013786	Zscan26			19.8441	25.2899	15.1252	8.94243	21.9635		22.9244	22.1661	16.1212	24.3287	21.876	21.729	44.664	46.3512	23.055	26.0488	15.3604	13.0154	46.8438	29.1384	47.3392	40.1827	#DIV/0!	22.567	12.0338	21.9635	22.5452	20.2249	21.8025	45.5076	24.5519	14.1879	37.9911	43.7609
NM_001081038	Btbd16																									#DIV/0!	#DIV/0!	#DIV/0!	#DIV/0!	#DIV/0!	#DIV/0!	#DIV/0!	#DIV/0!	#DIV/0!	#DIV/0!	#DIV/0!	#DIV/0!
NM_177758	Zscan20										1.64848	1.1218		2.20245	1.8964	1.89741	1.29105	2.57517	2.77556	1.51728	1.3047	1.13775	1.47804	1.60026	1.68528	#DIV/0!	#DIV/0!	#DIV/0!	#DIV/0!	1.64848	1.1218	2.04942	1.59423	2.67537	1.41099	1.3079	1.64277
NM_133700	Btbd10			7.10606	13.2359	19.8595	16.6516	6.9911	7.22249	5.47271	9.52504	15.7995	10.648	17.7383	19.0591	9.22533	10.4437	17.5366	17.4285	7.96617	6.95292	11.4688	12.6038	13.4844	15.9976	#DIV/0!	10.171	18.2556	7.10679	7.49888	13.2237	18.3987	9.83453	17.4825	7.45955	12.0363	14.741
NM_001001447	Zscan22											2.32792	3.70827	3.53563	3.76788	2.01674	2.32193	3.38084	2.99743	3.26972	3.65876	3.38756	3.46296	3.44381	3.49724	#DIV/0!	#DIV/0!	#DIV/0!	#DIV/0!	#DIV/0!	3.01809	3.65176	2.16934	3.18913	3.46424	3.42526	3.47052
NM_178919	Lmf2	62.6184	80.7387	26.4573	29.2378	63.5526	70.2346	37.8607	53.7815	18.5236	14.2392	44.0156	34.0746	57.6011	54.6263	31.0894	32.5718	61.8234	62.0647	44.5964	40.6021	17.3415	23.0086	43.033	45.0838	71.6785	27.8476	66.8936	45.8211	16.3814	39.0451	56.1137	31.8306	61.944	42.5993	20.1751	44.0584
NM_029624	Lmf1	26.3195	32.018	38.8204	46.1293	23.9102	32.8671	47.7404	65.7607	27.8266	42.7057	18.1075	20.8321	28.0233	28.6569	64.4914	61.1294	28.3712	28.344	65.2055	63.8122	40.1902	44.8084	24.9803	23.3168	29.1688	42.4748	28.3886	56.7505	35.2661	19.4698	28.3401	62.8104	28.3576	64.5088	42.4993	24.1486
NM_028765	Acoxl																			0.380274			0.310691	0.482771	0.653681	#DIV/0!	#DIV/0!	#DIV/0!	#DIV/0!	#DIV/0!	#DIV/0!	#DIV/0!	#DIV/0!	#DIV/0!	0.380274	0.310691	0.568226
NM_028484	1700037C18Rik													1.49697	4.3605	1.38925	3.10053	2.68201	2.55064	3.15332	3.59908	2.96997	2.00381	4.98182	6.74548	#DIV/0!	#DIV/0!	#DIV/0!	#DIV/0!	#DIV/0!	#DIV/0!	2.92873	2.24489	2.61632	3.3762	2.48689	5.86365
NM_001097980	Gm16390																									#DIV/0!	#DIV/0!	#DIV/0!	#DIV/0!	#DIV/0!	#DIV/0!	#DIV/0!	#DIV/0!	#DIV/0!	#DIV/0!	#DIV/0!	#DIV/0!
NM_001039483	Tmco1	65.5917	48.7624	155.868	136.994	163.865	119.487	248.967	204.855	108.411	139.084	145.546	229.408	97.389	97.206	213.122	206.414	106.37	90.3569	188.41	197.643	189.976	141.693	143.111	149.496	57.177	146.431	141.676	226.911	123.748	187.477	97.2975	209.768	98.3636	193.026	165.834	146.304
NM_001081312	Tmco2																									#DIV/0!	#DIV/0!	#DIV/0!	#DIV/0!	#DIV/0!	#DIV/0!	#DIV/0!	#DIV/0!	#DIV/0!	#DIV/0!	#DIV/0!	#DIV/0!
NM_172282	Tmco3	24.3123	13.5558	3.48637	5.85905	17.7154	10.7731	4.28745	13.9208	4.93166	5.56329	7.24043	4.74917	27.5155	30.5156	18.4137	19.8682	30.0095	27.6135	21.0927	22.8665	18.3304	21.8673	18.722	21.1453	18.934	4.67271	14.2442	9.10415	5.24748	5.9948	29.0156	19.1409	28.8115	21.9796	20.0988	19.9337
NM_029857	Tmco4	17.4142	9.7096	4.28089	3.67209		6.75189	5.26454		6.47608	3.28748			10.7131	9.01949	16.0838	16.8525	9.04674	9.28863	12.8546	15.7649	12.43	12.7585	7.73657	7.5947	13.5619	3.97649	6.75189	5.26454	4.88178	#DIV/0!	9.86632	16.4681	9.16768	14.3097	12.5942	7.66563
NM_026104	Tmco5																									#DIV/0!	#DIV/0!	#DIV/0!	#DIV/0!	#DIV/0!	#DIV/0!	#DIV/0!	#DIV/0!	#DIV/0!	#DIV/0!	#DIV/0!	#DIV/0!
NM_028036	Tmco6			4.09987	6.69869		9.85355	5.04193	8.68134	3.00715	5.72449	7.01198	3.72326	8.57177	7.9025	12.053	12.5533	8.43152	8.67458	15.6852	14.7677	8.1424	8.44404	15.4363	14.6307	#DIV/0!	5.39928	9.85355	6.86163	4.36582	5.36762	8.23714	12.3031	8.55305	15.2264	8.29322	15.0335
NM_175446	Zmat1				2.0465							2.67776	2.84371	1.58711	1.60523	2.283	3.56117	2.25808	2.25352	1.1144	0.505033	9.60386	5.76642	5.47044	4.08667	#DIV/0!	2.0465	#DIV/0!	#DIV/0!	#DIV/0!	2.76073	1.59617	2.92209	2.2558	0.809717	7.68514	4.77856
NM_009517	Zmat3	42.5744	47.4763	5.81442		14.7725	23.0575					6.96105		34.7748	41.4908	9.51764	6.40907	34.5682	36.4548	8.89785	15.0043	3.15729	4.5647	8.82674	10.2442	45.0253	5.81442	18.915	#DIV/0!	#DIV/0!	6.96105	38.1328	7.96336	35.5115	11.9511	3.861	9.53547
NM_025594	Zmat2	117.07	92.152	91.4155	121.149	133.332	125.11	87.4383	107.538	85.6761	71.8566	82.5166	55.3454	85.374	91.4342	75.0103	84.4149	93.9994	87.2795	68.6817	71.8985	101.628	77.7724	80.1571	94.4496	104.611	106.282	129.221	97.4884	78.7663	68.931	88.4041	79.7126	90.6395	70.2901	89.7004	87.3033
NM_026015	Zmat5	32.2265		27.7275	29.1236		21.4199	24.3562	25.1623	39.2221	39.821	33.873	37.7707	20.8294	17.3005	31.581	27.0287	19.0428	20.3536	34.1849	40.8866	32.2636	35.4161	24.6971	32.7134	32.2265	28.4256	21.4199	24.7593	39.5216	35.8219	19.065	29.3049	19.6982	37.5358	33.8398	28.7053
NM_001277239	Zmat4																									#DIV/0!	#DIV/0!	#DIV/0!	#DIV/0!	#DIV/0!	#DIV/0!	#DIV/0!	#DIV/0!	#DIV/0!	#DIV/0!	#DIV/0!	#DIV/0!
NM_028664	Ankrd45																									#DIV/0!	#DIV/0!	#DIV/0!	#DIV/0!	#DIV/0!	#DIV/0!	#DIV/0!	#DIV/0!	#DIV/0!	#DIV/0!	#DIV/0!	#DIV/0!
NM_001081433	Ankrd44	13.8376	12.3446	16.6681	13.0055	10.371	8.58425	11.2949	9.50783	7.48508	7.59937	14.8355	12.9746	6.85337	6.3614	8.16027	9.37388	5.83271	4.90591	6.77937	6.47383	5.54142	6.52796	14.0165	9.57256	13.0911	14.8368	9.47762	10.4013	7.54223	13.905	6.60738	8.76708	5.36931	6.6266	6.03469	11.7945
NM_175134	Ankrd46	42.0917	26.8217	75.3875	94.1918	60.0892	71.9409	76.3492	86.3882	86.1947	76.7783	106.181	116.789	35.7749	34.1904	35.8775	36.4666	30.6757	30.2544	33.9312	39.0986	42.5861	43.8401	60.9085	51.5446	34.4567	84.7897	66.0151	81.3687	81.4865	111.485	34.9827	36.1721	30.4651	36.5149	43.2131	56.2265
NM_148932	Pom121	11.4519	10.2164	1.97064	3.0358	2.86099	4.56704	3.46207	3.57666	3.09731	2.67291	2.64815	4.21839	14.2331	11.326	13.5068	15.22	13.6017	15.1221	24.5964	22.0362	7.8982	9.00418	17.6544	15.7411	10.8342	2.50322	3.71402	3.51936	2.88511	3.43327	12.7795	14.3634	14.3619	23.3163	8.45119	16.6977
NM_146024	Ankrd40	33.8808	28.3363	30.192	22.4537	15.8706	24.3961	15.3639	26.454	32.0721	27.3287	30.2701	35.4551	63.1896	67.5029	135.453	140.442	60.7283	57.1825	103.373	108.247	181.22	161.499	126.626	133.367	31.1085	26.3229	20.1334	20.909	29.7004	32.8626	65.3463	137.948	58.9554	105.81	171.36	129.997
NM_028665	Ankrd42			2.61687		6.64858		3.21816						4.06194	5.31231	4.80053	4.4641	3.56448	4.06786	1.39696	2.18062	2.26963	1.14134	2.83757	3.36186	#DIV/0!	2.61687	6.64858	3.21816	#DIV/0!	#DIV/0!	4.68712	4.63232	3.81617	1.78879	1.70548	3.09972
NM_019683	Ankrd49		44.9713	11.33	11.1071	14.3929	12.7642				4.74589	4.84441		11.844	8.7122	13.1901	11.1507	10.6668	12.5976	5.79626	4.56834	13.2446	7.20643	12.7975	10.0503	44.9713	11.2186	13.5785	#DIV/0!	4.74589	4.84441	10.2781	12.1704	11.6322	5.1823	10.2255	11.4239
NM_028061	Cyb561d1									8.66526	7.69787	6.73513		0.99798	1.938	6.94625	9.81835	2.99754	1.70043	5.25554	5.08105	9.2069	7.72897	7.47273	6.50457	#DIV/0!	#DIV/0!	#DIV/0!	#DIV/0!	8.18156	6.73513	1.46799	8.3823	2.34898	5.1683	8.46794	6.98865
NM_019720	Cyb561d2	30.8757	48.2028	12.1441	10.4171		19.1539	16.8014	19.2861		5.08691	14.2794	12.4072	24.4285	23.1588	17.9937	16.3343	21.5286	19.14	27.2821	30.1957	7.32711	7.06218	14.8144	15.6014	39.5392	11.2806	19.1539	18.0437	5.08691	13.3433	23.7936	17.164	20.3343	28.7389	7.19464	15.2079
NM_027445	Rnf167			16.5279	14.2965	9.88044		21.5212	12.352	18.1842	22.8058	24.942	31.7852	15.1527	15.6696	48.9781	53.8382	17.9169	16.6244	48.4403	55.6131	71.124	72.5101	50.6029	69.8258	#DIV/0!	15.4122	9.88044	16.9366	20.495	28.3636	15.4111	51.4081	17.2706	52.0267	71.8171	60.2144
NM_001033142	Rnf166				6.97115	18.0668	12.8179				4.76586	7.29718	9.68675	41.2682	40.4197	42.9479	40.6845	35.8955	36.1096	46.8183	42.8172	27.6732	36.5973	35.4697	32.5397	#DIV/0!	6.97115	15.4423	#DIV/0!	4.76586	8.49196	40.8439	41.8162	36.0025	44.8177	32.1352	34.0047
NM_001164504	Rnf165													1.35512	0.956922			0.778995	1.76319	0.865005	0.627215				0.594768	#DIV/0!	#DIV/0!	#DIV/0!	#DIV/0!	#DIV/0!	#DIV/0!	1.15602	#DIV/0!	1.27109	0.74611	#DIV/0!	0.594768
NM_175388	Rnf169		15.4508	7.7853	3.81607		8.77079	2.39354		3.21205	2.17406	4.99318	3.97696	8.75508	8.02191	7.3469	6.51275	8.42122	9.53878	5.88768	5.12717	4.62383	3.3248	8.09017	6.6678	15.4508	5.80068	8.77079	2.39354	2.69306	4.48507	8.38849	6.92982	8.98	5.50743	3.97431	7.37898
NM_027355	Rnf168	12.1109		5.95441	7.00472	13.6153	9.65972	6.59033	6.05196	4.58577	4.65579	6.61945	7.30004	15.618	14.5051	11.1752	12.0328	12.3567	14.3468	7.73466	6.33826	9.87955	6.83877	13.9893	14.2792	12.1109	6.47956	11.6375	6.32114	4.62078	6.95975	15.0616	11.604	13.3518	7.03646	8.35916	14.1342
NM_028932	Eaf1			15.0973	13.5669		11.3389	13.9247		12.4577	9.83723	13.9863	17.1381	30.7675	25.5399	19.8839	22.1224	21.4715	24.3376	21.9394	19.3442	15.3712	12.8035	18.8717	20.9347	#DIV/0!	14.3321	11.3389	13.9247	11.1474	15.5622	28.1537	21.0031	22.9046	20.6418	14.0874	19.9032
NM_134111	Eaf2			12.7391											1.88078	7.90965	7.35532	0.816574		1.81347	1.91763	4.61166	2.59287			#DIV/0!	12.7391	#DIV/0!	#DIV/0!	#DIV/0!	#DIV/0!	1.88078	7.63249	0.816574	1.86555	3.60226	#DIV/0!
NM_027973	Mlf1ip													4.27605	4.05061	1.9745	1.94412	5.67161	4.47811	1.46461	1.76998	0.993204	0.478646	1.04125	1.61128	#DIV/0!	#DIV/0!	#DIV/0!	#DIV/0!	#DIV/0!	#DIV/0!	4.16333	1.95931	5.07486	1.6173	0.735925	1.32627
NM_001277942	Rad51d			13.4878	30.051		26.5224	13.5711		12.1413	14.3811	28.3108	15.0326	13.051	12.0686	16.7836	19.9516	14.1474	10.4832	15.4912	17.7983	17.0154	24.0654	30.3587	26.2539	#DIV/0!	21.7694	26.5224	13.5711	13.2612	21.6717	12.5598	18.3676	12.3153	16.6448	20.5404	28.3063
NM_053269	Rad51c													2.45299	2.83542	1.17076	1.45161	1.84657	2.38832	1.47633	1.28855			0.999599	0.789528	#DIV/0!	#DIV/0!	#DIV/0!	#DIV/0!	#DIV/0!	#DIV/0!	2.64421	1.31119	2.11745	1.38244	#DIV/0!	0.894564
NM_009014	Rad51b						6.94993							2.68705	1.66029			2.08529	2.24757		1.45098		0.70068		0.943488	#DIV/0!	#DIV/0!	6.94993	#DIV/0!	#DIV/0!	#DIV/0!	2.17367	#DIV/0!	2.16643	1.45098	0.70068	0.943488
NM_025685	Col27a1			0.91569			1.98067			1.61192	1.32968			7.12415	5.79068	5.11692	2.7877	6.01628	6.08907	3.12845	2.44173	13.0385	13.6587	2.64779	2.86812	#DIV/0!	0.91569	1.98067	#DIV/0!	1.4708	#DIV/0!	6.45741	3.95231	6.05268	2.78509	13.3486	2.75795
NM_019941	Zfp235							2.36629				2.46816		4.02293	4.32039	2.44371	2.90368	3.89287	3.57267	2.39674	2.89646	2.32187	2.93727	2.86887	2.47196	#DIV/0!	#DIV/0!	#DIV/0!	2.36629	#DIV/0!	2.46816	4.17166	2.6737	3.73277	2.6466	2.62957	2.67041
NM_177832	Zfp236	3.05611	4.25998	0.939095	1.65712	3.81748	2.36985	0.923902		0.826562	0.839182	1.12429		10.3763	9.5435	10.9195	10.8443	9.31529	10.4133	8.4221	8.80487	7.98904	7.45443	6.95838	6.57226	3.65804	1.29811	3.09367	0.923902	0.832872	1.12429	9.9599	10.8819	9.86427	8.61348	7.72174	6.76532
NM_001001792	Zfp239													2.54856	4.12425			4.56607	5.21089	1.19299	0.901082					#DIV/0!	#DIV/0!	#DIV/0!	#DIV/0!	#DIV/0!	#DIV/0!	3.33641	#DIV/0!	4.88848	1.04704	#DIV/0!	#DIV/0!
NM_026271	Fibin		49.31		10.6564	31.5629	50.3844	17.1873			7.80565	7.96767	12.6922	44.273	45.471	8.10786	13.0415	48.1523	45.8646	11.3293	13.3575	7.26119	8.12746	5.05157	4.17995	49.31	10.6564	40.9736	17.1873	7.80565	10.3299	44.872	10.5747	47.0084	12.3434	7.69432	4.61576
NM_001024672	AB099516			6.38561	10.016		9.20823	12.5646		28.1021	31.3843	64.4355	33.0545		0.942761	4.50544	5.3628	0.613973	0.661752	4.54509	6.31665	11.9435	12.6256	18.6953	11.4068	#DIV/0!	8.2008	9.20823	12.5646	29.7432	48.745	0.942761	4.93412	0.637863	5.43087	12.2846	15.051
NM_146770	Olfr259																									#DIV/0!	#DIV/0!	#DIV/0!	#DIV/0!	#DIV/0!	#DIV/0!	#DIV/0!	#DIV/0!	#DIV/0!	#DIV/0!	#DIV/0!	#DIV/0!
NM_207553	Olfr251																									#DIV/0!	#DIV/0!	#DIV/0!	#DIV/0!	#DIV/0!	#DIV/0!	#DIV/0!	#DIV/0!	#DIV/0!	#DIV/0!	#DIV/0!	#DIV/0!
NM_207552	Olfr250																									#DIV/0!	#DIV/0!	#DIV/0!	#DIV/0!	#DIV/0!	#DIV/0!	#DIV/0!	#DIV/0!	#DIV/0!	#DIV/0!	#DIV/0!	#DIV/0!
NM_001005780	Olfr255																									#DIV/0!	#DIV/0!	#DIV/0!	#DIV/0!	#DIV/0!	#DIV/0!	#DIV/0!	#DIV/0!	#DIV/0!	#DIV/0!	#DIV/0!	#DIV/0!
NM_207554	Olfr257																									#DIV/0!	#DIV/0!	#DIV/0!	#DIV/0!	#DIV/0!	#DIV/0!	#DIV/0!	#DIV/0!	#DIV/0!	#DIV/0!	#DIV/0!	#DIV/0!
NM_199035	Alg8			9.62692	6.29168	22.8282	30.0783	14.2067	13.0462	4.94276	3.22601	8.78125	9.61685	18.7856	13.8972	9.41877	6.90588	17.484	14.6323	10.3924	9.937	4.06585	4.29206	9.39497	10.2082	#DIV/0!	7.9593	26.4532	13.6265	4.08438	9.19905	16.3414	8.16232	16.0581	10.1647	4.17896	9.80157
NM_133981	Alg9	15.7356	15.0406	9.94694	17.3356	8.42395	6.97266	23.1059	9.82908	9.72775	9.25902	10.3963	12.7971	17.5755	16.4532	23.082	24.0749	15.4971	16.7031	31.2697	33.9868	18.171	20.5669	20.2734	22.4473	15.3881	13.6413	7.6983	16.4675	9.49339	11.5967	17.0143	23.5784	16.1001	32.6282	19.369	21.3604
NM_010401	Hal																									#DIV/0!	#DIV/0!	#DIV/0!	#DIV/0!	#DIV/0!	#DIV/0!	#DIV/0!	#DIV/0!	#DIV/0!	#DIV/0!	#DIV/0!	#DIV/0!
NM_019998	Alg2	52.9269	44.2655	34.9667	44.6422	70.2446	39.5762	44.0013	49.5902	22.3667	19.5291	40.3325	39.878	22.7717	22.3105	23.2942	21.9818	19.9376	22.2617	23.7307	25.2686	11.5298	14.7778	23.3667	23.0825	48.5962	39.8045	54.9104	46.7957	20.9479	40.1052	22.5411	22.638	21.0997	24.4996	13.1538	23.2246
NM_145939	Alg3	15.6724	13.9815	7.70544	10.5754	7.83077	9.72251	7.58077		7.62984	7.74633	7.2482	4.19857	11.7164	13.4618	14.3528	15.3691	13.9531	13.6415	18.0989	21.2925	10.809	12.5466	11.2797	13.4816	14.827	9.14041	8.77664	7.58077	7.68809	5.72339	12.5891	14.861	13.7973	19.6957	11.6778	12.3806
NM_145362	Alg1	37.0337	31.7674	22.4096	22.6553	32.0261	29.0333	31.0037	21.3532	18.4915	15.6448	21.5589	7.63166	42.1497	37.5655	58.4032	50.3587	41.6907	37.0729	61.1852	57.0003	31.9005	41.9463	31.1339	37.7861	34.4006	22.5324	30.5297	26.1784	17.0682	14.5953	39.8576	54.3809	39.3818	59.0927	36.9234	34.46
NM_001081264	Alg6			5.99233	8.48531	6.76644	8.40107	12.282	11.8427	2.93014	3.7186	2.27747	5.44188	5.06198	3.52241	3.66423	4.89272	4.1078	5.11746	2.84344	2.79199	3.21373	2.71034	2.64722	4.80634	#DIV/0!	7.23882	7.58376	12.0623	3.32437	3.85968	4.29219	4.27847	4.61263	2.81772	2.96203	3.72678
NM_025442	Alg5	42.351	42.5044	40.6031	34.7012	76.7078	75.065	56.3343	55.5535	19.4724	22.0955	32.941	35.4551	68.0707	65.7097	52.4478	62.0239	67.5686	61.9477	62.061	64.5902	48.9953	40.564	40.829	51.7165	42.4277	37.6521	75.8864	55.9439	20.7839	34.198	66.8902	57.2358	64.7581	63.3256	44.7797	46.2727
NM_027056	1700012P22Rik																									#DIV/0!	#DIV/0!	#DIV/0!	#DIV/0!	#DIV/0!	#DIV/0!	#DIV/0!	#DIV/0!	#DIV/0!	#DIV/0!	#DIV/0!	#DIV/0!
NM_011915	Wif1																									#DIV/0!	#DIV/0!	#DIV/0!	#DIV/0!	#DIV/0!	#DIV/0!	#DIV/0!	#DIV/0!	#DIV/0!	#DIV/0!	#DIV/0!	#DIV/0!
NM_001164797	Hephl1			1.16589	1.4287					3.84818		1.99402	1.98524	0.147732	0.215163	2.96139	2.67735			5.34215	4.45024	1.58273	1.61025	2.05437	2.13973	#DIV/0!	1.29729	#DIV/0!	#DIV/0!	3.84818	1.98963	0.181448	2.81937	#DIV/0!	4.8962	1.59649	2.09705
NM_001024616	Rabl6	20.8428	14.7907	15.837	16.8954	10.6509	7.5565	12.0293	16.5699	6.14967	9.88564	9.16142	8.24864	42.1414	39.7142	45.5504	51.0987	37.0977	39.9444	49.3164	47.4788	46.16	46.9289	30.5573	34.1374	17.8168	16.3662	9.10368	14.2996	8.01765	8.70503	40.9278	48.3246	38.521	48.3976	46.5444	32.3474
NM_027207	1600002K03Rik				21.3454		44.8548				8.68624	18.6198		23.2543	30.6156	17.5574	14.6942	28.163	24.4449	16.6049	16.7225	15.0138	11.3054	14.6158	16.7455	#DIV/0!	21.3454	44.8548	#DIV/0!	8.68624	18.6198	26.935	16.1258	26.304	16.6637	13.1596	15.6806
NM_026073	Rabl5			14.5642	12.493	32.3775	59.0682	8.95538		16.0237	9.15097	32.6932	29.7594	28.8353	30.2377	21.5795	20.0672	25.3812	26.0986	16.5214	17.6172	13.4555	12.969	25.992	29.1795	#DIV/0!	13.5286	45.7229	8.95538	12.5873	31.2263	29.5365	20.8234	25.7399	17.0693	13.2122	27.5857
NM_026817	Rabl2				14.815		16.3443					14.2155	14.4103	12.4469	10.0402	7.46386	10.312	13.0774	12.3984	9.14302	8.93696	5.01486	4.39413	6.28164	10.1696	#DIV/0!	14.815	16.3443	#DIV/0!	#DIV/0!	14.3129	11.2435	8.88793	12.7379	9.03999	4.7045	8.2256
NM_001042499	Rabl3	40.6689	25.9151	8.56931	12.6011	14.5145	20.5953	12.2947	18.1452	9.42804	8.77433	4.88534	7.78214	5.42915	9.84012	5.44156	5.62244	6.63725	5.79701	3.55797	4.60694	6.03196	3.73749	4.1298	7.33927	33.292	10.5852	17.5549	15.22	9.10119	6.33374	7.63464	5.532	6.21713	4.08246	4.88472	5.73454
NM_025755	Pacrgl				6.66278							9.29918		11.1955	9.36526	6.13803	4.99438	7.29718	9.03892	7.01443	5.4077	5.33081	4.94045	7.12404	4.98936	#DIV/0!	6.66278	#DIV/0!	#DIV/0!	#DIV/0!	9.29918	10.2804	5.5662	8.16805	6.21106	5.13563	6.0567
NM_027921	Slc16a14																								0.322675	#DIV/0!	#DIV/0!	#DIV/0!	#DIV/0!	#DIV/0!	#DIV/0!	#DIV/0!	#DIV/0!	#DIV/0!	#DIV/0!	#DIV/0!	0.322675
NM_153081	Slc16a11																	0.846976	1.0433		0.405923	0.569447	1.09771	2.59266	5.35814	#DIV/0!	#DIV/0!	#DIV/0!	#DIV/0!	#DIV/0!	#DIV/0!	#DIV/0!	#DIV/0!	0.945137	0.405923	0.83358	3.9754
NM_001114332	Slc16a10			11.8678	15.5124	8.37556		25.9461	28.4802	12.3317	13.6246	33.8289	27.8422	3.2582	2.59576	16.8399	18.6879	2.48291	3.24551	23.1123	19.2116	19.0943	17.2537	20.7329	15.7304	#DIV/0!	13.6901	8.37556	27.2132	12.9781	30.8355	2.92698	17.7639	2.86421	21.1619	18.174	18.2317
NM_172371	Slc16a13											2.6972		1.19897	0.873117			1.57949	2.24718		0.508698	1.42725	2.06346	4.27511	7.81459	#DIV/0!	#DIV/0!	#DIV/0!	#DIV/0!	#DIV/0!	2.6972	1.03605	#DIV/0!	1.91334	0.508698	1.74536	6.04485
NM_172838	Slc16a12		12.6025								1.55163	4.7515	11.3534	2.02416	1.36722			2.05905	1.73944		0.298715	0.733338	0.807797	11.0458	8.3279	12.6025	#DIV/0!	#DIV/0!	#DIV/0!	1.55163	8.05245	1.69569	#DIV/0!	1.89925	0.298715	0.770568	9.68685
NM_001024622	Pcnp	69.2628	42.9097	87.0254	90.8773	48.0657	57.9723	46.5312	28.8428	58.2803	44.3776	50.1522	41.2337	104.039	111.491	93.1705	81.924	105.351	103.256	52.8528	60.6179	81.3278	77.8372	91.288	87.2647	56.0863	88.9513	53.019	37.687	51.329	45.693	107.765	87.5473	104.304	56.7354	79.5825	89.2764
NM_010432	Hipk1	13.6288	12.665	33.2242	32.8443	12.0588	12.0782	26.4377	23.4109	16.8945	16.2169	16.7127	14.8326	27.9126	24.5258	62.6425	63.6013	23.131	26.4018	39.3471	38.9954	38.5331	35.841	39.7097	33.1351	13.1469	33.0342	12.0685	24.9243	16.5557	15.7726	26.2192	63.1219	24.7664	39.1712	37.1871	36.4224
NM_008787	Pcnt	5.1857	4.20564	3.24491	2.38581	4.41655	3.34232	3.56296	3.23918	1.14753	1.8123	3.5677	4.42026	5.30113	4.44854	5.15134	4.65345	4.90281	5.83479	7.01139	6.5917	3.67088	4.41427	9.27819	8.35159	4.69567	2.81536	3.87944	3.40107	1.47991	3.99398	4.87483	4.9024	5.3688	6.80154	4.04257	8.81489
NM_001033315	Hipk4													1.31963	0.47206			1.36147	0.804715						0.335321	#DIV/0!	#DIV/0!	#DIV/0!	#DIV/0!	#DIV/0!	#DIV/0!	0.895843	#DIV/0!	1.08309	#DIV/0!	#DIV/0!	0.335321
NM_018814	Pcnx	12.3151	9.80933	4.61318	4.23978	2.1976	2.33871	5.85047	8.42512	4.12382	3.78421	4.93118	6.28413	12.1658	12.3624	19.2852	19.901	11.5971	12.9104	26.3965	26.1029	16.3956	15.4675	24.36	20.9015	11.0622	4.42648	2.26816	7.1378	3.95401	5.60766	12.2641	19.5931	12.2538	26.2497	15.9315	22.6307
NM_172148	B9d2			7.69666	9.43156			11.8315		10.5849	5.37327	11.5181	10.4845	17.067	15.6244	19.0066	21.2095	17.4215	13.1275	16.4348	15.103	13.3508	12.868	15.6484	18.1277	#DIV/0!	8.56411	#DIV/0!	11.8315	7.9791	11.0013	16.3457	20.1081	15.2745	15.7689	13.1094	16.888
NM_013717	B9d1				8.09516		11.9077							17.1599	20.9286	13.2839	18.6377	20.7754	20.6807	9.40405	12.2527	2.74021	2.88123	7.46172	12.326	#DIV/0!	8.09516	11.9077	#DIV/0!	#DIV/0!	#DIV/0!	19.0442	15.9608	20.728	10.8284	2.81072	9.89388
NM_025997	Fam103a1			31.0707	30.4595	35.8819	30.5487	13.8946	35.8861	21.7537	37.8614	45.8937	34.6294	49.0338	50.7375	56.998	58.5632	46.8484	43.664	34.6807	34.0152	42.1793	42.2969	41.8588	46.3097	#DIV/0!	30.7651	33.2153	24.8903	29.8075	40.2615	49.8856	57.7806	45.2562	34.348	42.2381	44.0843
NM_001159410	Guk1	33.1058	36.9175	21.1596	11.1695			8.00666		28.6524	32.7261	18.0946	31.0411	43.7237	47.8609	84.9829	70.0564	51.2535	47.3704	72.1181	75.0791	115.881	131.332	56.4782	67.5109	35.0117	16.1646	#DIV/0!	8.00666	30.6892	24.5679	45.7923	77.5197	49.3119	73.5986	123.607	61.9945
NM_009349	Inmt				5.00799			18.8469	16.2256	21.0765	17.1187	141.976	69.5884	0.970957	0.628507	2.52305	3.35175	0.92096	0.661752	18.1804	19.7739	9.05391	8.72655	127.866	86.2543	#DIV/0!	5.00799	#DIV/0!	17.5362	19.0976	105.782	0.799732	2.9374	0.791356	18.9771	8.89023	107.06
NM_001037929	Gm14092																									#DIV/0!	#DIV/0!	#DIV/0!	#DIV/0!	#DIV/0!	#DIV/0!	#DIV/0!	#DIV/0!	#DIV/0!	#DIV/0!	#DIV/0!	#DIV/0!
NM_001201460	H2-Q9			7.06997	8.91113	10.2642	16.385	16.1469	17.9645	26.669	41.7424	57.0038	67.4155	2.81552	3.35506	5.98595	4.50617	3.72257	2.79114	14.0183	11.837	16.9102	33.6254	53.4812	76.4925	#DIV/0!	7.99055	13.3246	17.0557	34.2057	62.2096	3.08529	5.24606	3.25685	12.9276	25.2678	64.9869
NM_023124	H2-Q8			5.17365	6.08624		7.46054	7.63492	13.146	20.4916	17.337	37.1635	38.057	1.83557	2.16418	3.50431	4.88808	1.65815	1.69782	5.15543	5.67406	12.6421	23.9186	47.311	67.0984	#DIV/0!	5.62995	7.46054	10.3905	18.9143	37.6103	1.99988	4.1962	1.67798	5.41475	18.2803	57.2047
NM_001143689	H2-Q4	19.3843	21.6162	17.1547	18.6858	16.9495	20.6147	22.2685	16.9515	50.3302	55.3568	139.363	131.122	27.1713	22.8646	6.5898	4.7523	25.5049	21.4815	13.2278	14.5511	36.082	60.8259	132.967	172.927	20.5003	17.9203	18.7821	19.61	52.8435	135.243	25.0179	5.67105	23.4932	13.8894	48.4539	152.947
NM_001198561	H2-Q7				12.2916			13.4919	19.9121	25.8652	22.7588	56.2909	64.0493	1.19156	2.69957	3.53862	4.5246	3.13946	2.03026	9.48217	9.26847	12.293	28.2542	51.5507	64.4313	#DIV/0!	12.2916	#DIV/0!	16.702	24.312	60.1701	1.94557	4.03161	2.58486	9.37532	20.2736	57.991
NM_207648	H2-Q6			6.20838	10.1437	13.1445	7.46054	8.90741	10.5168	20.4916	24.2718	31.8544	28.1904	1.44223	2.6734	3.65033	2.44404	1.74105	1.69782	4.78719	6.89788	13.8907	22.4143	44.506	60.2619	#DIV/0!	8.17606	10.3025	9.71212	22.3817	30.0224	2.05782	3.04718	1.71944	5.84253	18.1525	52.3839
NM_010390	H2-Q1	14.9186			3.59525			4.51008			13.3137	21.1691	28.7257	3.13674	3.94806	7.11583	4.09059	3.15887	2.37537	8.80992	8.28083	14.2443	15.1955	26.5114	27.9323	14.9186	3.59525	#DIV/0!	4.51008	13.3137	24.9474	3.5424	5.60321	2.76712	8.54537	14.7199	27.2218
NM_010392	H2-Q2					9.5243					5.75765	17.6315	11.4898												0.687996	#DIV/0!	#DIV/0!	9.5243	#DIV/0!	5.75765	14.5606	#DIV/0!	#DIV/0!	#DIV/0!	#DIV/0!	#DIV/0!	0.687996
NM_153137	Traf3ip3													0.750428	0.566717			0.52725	0.227312		0.283013	0.595535	3.82668	2.14061	1.69075	#DIV/0!	#DIV/0!	#DIV/0!	#DIV/0!	#DIV/0!	#DIV/0!	0.658573	#DIV/0!	0.377281	0.283013	2.21111	1.91568
NM_134000	Traf3ip2			9.12449	5.36699	7.72743	6.57888	5.98458	7.72832		1.35895	6.24222	8.28632	16.5719	16.4649	11.5024	11.6541	11.8925	12.923	13.3138	12.1	4.12891	3.89119	12.2027	13.8433	#DIV/0!	7.24574	7.15315	6.85645	1.35895	7.26427	16.5184	11.5782	12.4078	12.7069	4.01005	13.023
NM_028718	Traf3ip1	13.1859		2.70121	2.64807			3.32189			3.01728			5.95558	5.98204	5.2602	5.3878	6.75273	5.7386	4.22982	4.2985	6.11162	7.54002	7.12732	7.46924	13.1859	2.67464	#DIV/0!	3.32189	3.01728	#DIV/0!	5.96881	5.324	6.24566	4.26416	6.82582	7.29828
NM_009075	Rpia	22.6399		17.8096	20.7329	22.6241	24.0768	31.4839	36.7685	25.7176	22.3802	25.7003	18.1953	14.3864	14.1055	25.2886	23.0781	20.2454	18.3603	47.3383	48.5912	31.9003	31.2323	23.335	28.4636	22.6399	19.2712	23.3505	34.1262	24.0489	21.9478	14.246	24.1834	19.3028	47.9647	31.5663	25.8993
NM_001099738	Dnajc28			33.8287	38.8252			28.4109	18.8687	45.3886	35.9437	11.2892	11.2395	1.98642	2.53781	16.766	15.591	1.91719	1.85262	9.98367	8.25051	38.705	28.1891	3.4296	4.03804	#DIV/0!	36.3269	#DIV/0!	23.6398	40.6661	11.2643	2.26211	16.1785	1.8849	9.11709	33.4471	3.73382
NM_153082	Dnajc27													4.06911	3.03919	2.78865	2.59322	3.2658	3.9466	2.41759	3.32006	6.70685	3.41174	4.46431	4.98692	#DIV/0!	#DIV/0!	#DIV/0!	#DIV/0!	#DIV/0!	#DIV/0!	3.55415	2.69094	3.6062	2.86883	5.05929	4.72562
NM_001033165	Dnajc25	42.2878	30.0088	9.45047	16.6762	38.4168	34.0696	19.7573	14.408	16.636	14.2509	6.46523	15.4482	47.8993	36.2765	27.205	31.499	36.2706	34.6044	33.1283	30.0775	23.6629	21.1586	23.7401	24.2818	36.1483	13.0633	36.2432	17.0826	15.4435	10.9567	42.0879	29.352	35.4375	31.6029	22.4107	24.011
NM_026992	Dnajc24			34.1043	37.8912	23.106	20.4914	33.5526		30.0175	30.4759	50.5513	55.7487	20.4547	18.462	21.1752	21.4813	19.4925	16.4934	16.9921	17.1125	25.3779	16.8578	25.8865	26.4272	#DIV/0!	35.9978	21.7987	33.5526	30.2467	53.15	19.4584	21.3282	17.9929	17.0523	21.1179	26.1568
NM_176835	Dnajc22									5.47425	4.44627					2.10637	2.08933			0.885379	0.641988	6.15416	5.35295	0.719372	3.28739	#DIV/0!	#DIV/0!	#DIV/0!	#DIV/0!	4.96026	#DIV/0!	#DIV/0!	2.09785	#DIV/0!	0.763683	5.75355	2.00338
NM_030046	Dnajc21			10.1721	8.72552		5.72988	10.1639	9.69262	5.59575	7.81163	7.61133	12.9906	19.0922	17.8338	34.9882	35.3726	17.6252	16.2516	14.0279	11.5525	39.4131	32.3499	25.6219	26.7584	#DIV/0!	9.44883	5.72988	9.92828	6.70369	10.3009	18.463	35.1804	16.9384	12.7902	35.8815	26.1901
NM_001163028	Bcmo1														0.552728			0.257118	0.221701						0.314098	#DIV/0!	#DIV/0!	#DIV/0!	#DIV/0!	#DIV/0!	#DIV/0!	0.552728	#DIV/0!	0.239409	#DIV/0!	#DIV/0!	0.314098
NM_177594	Mtmr9	35.2778	19.6698	36.5474	30.9703	26.7547	30.1475	22.0917	28.3318	31.35	26.2933	29.1345	32.9089	24.2538	23.6257	31.643	35.4405	25.958	24.8218	27.1156	32.303	33.917	30.7094	31.4576	28.194	27.4738	33.7589	28.4511	25.2117	28.8216	31.0217	23.9397	33.5418	25.3899	29.7093	32.3132	29.8258
NM_001040699	Mtmr7													1.03726	0.944188			0.655896	0.839488				0.371905		0.81377	#DIV/0!	#DIV/0!	#DIV/0!	#DIV/0!	#DIV/0!	#DIV/0!	0.990721	#DIV/0!	0.747692	#DIV/0!	0.371905	0.81377
NM_144843	Mtmr6	31.1656	9.92967	12.5865	17.7036	29.1974	24.6605	18.8435	15.2957	25.2873	24.7565	29.4821	28.3273	45.2801	37.771	29.9622	31.8838	34.7271	36.9569	19.5728	17.4167	33.6778	31.0281	46.0869	46.6011	20.5476	15.1451	26.9289	17.0696	25.0219	28.9047	41.5255	30.923	35.842	18.4948	32.3529	46.344
NM_133215	Mtmr4	5.77406	12.8777	19.588	20.8725	15.8676	15.3513	19.8995	15.8695	8.12065	7.92754	17.9644	14.695	16.2231	16.1013	11.417	11.1756	16.0133	16.1807	11.9721	13.9494	9.50606	9.24489	13.6983	12.1915	9.32589	20.2302	15.6095	17.8845	8.02409	16.3297	16.1622	11.2963	16.097	12.9607	9.37548	12.9449
NM_028860	Mtmr3	15.4139	15.8664	20.1117	15.7156	26.6593	13.6601	14.6963	17.7749	10.2618	13.6743	17.6969	23.0288	28.2538	25.7478	24.3904	26.0851	28.9125	27.135	24.8436	22.5646	19.6083	20.2129	29.9727	28.6367	15.6401	17.9136	20.1597	16.2356	11.968	20.3628	27.0008	25.2377	28.0237	23.7041	19.9106	29.3047
NM_023858	Mtmr2	21.3619	9.52858	26.2567	31.403	24.0154	12.3055	22.6029	20.0152	23.6881	19.9437	11.6757	17.8836	43.5176	39.9279	48.0187	47.9611	38.9205	42.4935	32.7988	30.829	51.4069	41.1502	33.5961	39.3216	15.4453	28.8299	18.1604	21.3091	21.8159	14.7797	41.7228	47.9899	40.707	31.8139	46.2785	36.4588
NM_016985	Mtmr1			17.6661	27.2149	11.5415	4.54911	13.656	14.1079	8.3299	12.9675	8.63264		7.86673	6.64469	18.7324	20.2677	6.5517	6.45129	10.8677	10.7457	22.6118	15.9971	12.9532	10.8691	#DIV/0!	22.4405	8.04532	13.8819	10.6487	8.63264	7.25571	19.5	6.50149	10.8067	19.3045	11.9111
NM_001252593	Cars	93.6662	83.9701	37.9247	36.2934	65.3831	81.3817	25.5404	27.5329	14.4051	11.0949	13.513	11.6853	77.0025	74.2664	30.9631	30.215	85.6263	80.5537	28.8415	30.3889	14.0968	13.4558	17.9507	19.3892	88.8182	37.1091	73.3824	26.5366	12.75	12.5992	75.6344	30.589	83.09	29.6152	13.7763	18.6699
NM_021022	Abcb11															0.144356										#DIV/0!	#DIV/0!	#DIV/0!	#DIV/0!	#DIV/0!	#DIV/0!	#DIV/0!	0.144356	#DIV/0!	#DIV/0!	#DIV/0!	#DIV/0!
NM_153152	2410015M20Rik	195.334	140.945	559.273	459.661	136.351	198.567	430.731	574.178	693.009	692.548	311.594	373.228	124.195	136.574	682.78	647.902	130.361	127.089	683.059	777.491	520.638	565.874	185.812	193.879	168.139	509.467	167.459	502.455	692.779	342.411	130.385	665.341	128.725	730.275	543.256	189.846
NM_139150	Carf										1.36864			3.78825	3.37675	8.36841	7.46036	2.70961	3.55536	2.52913	1.84441	5.9141	4.77397	3.27724	3.59793	#DIV/0!	#DIV/0!	#DIV/0!	#DIV/0!	1.36864	#DIV/0!	3.5825	7.91438	3.13249	2.18677	5.34403	3.43759
NM_172709	Otop1			5.62728	9.37817					99.6781	92.0858					7.70255	9.30418			2.60346	3.38831	132.328	162.149	0.610188	0.826206	#DIV/0!	7.50272	#DIV/0!	#DIV/0!	95.8819	#DIV/0!	#DIV/0!	8.50336	#DIV/0!	2.99589	147.238	0.718197
NM_011075	Abcb1b					2.69068				1.16517	1.4787	3.16973	2.88528	3.45547	3.25741	0.410972		3.45786	3.22393	0.471123	0.455482	4.51272	3.31028	9.28262	11.3703	#DIV/0!	#DIV/0!	2.69068	#DIV/0!	1.32194	3.02751	3.35644	0.410972	3.34089	0.463302	3.9115	10.3264
NM_007592	Car8										7.11974			2.93691	2.85163			4.08567	5.10419			6.29294	7.41327	1.88496	2.12689	#DIV/0!	#DIV/0!	#DIV/0!	#DIV/0!	7.11974	#DIV/0!	2.89427	#DIV/0!	4.59493	#DIV/0!	6.85311	2.00593
NM_172801	Otop2																									#DIV/0!	#DIV/0!	#DIV/0!	#DIV/0!	#DIV/0!	#DIV/0!	#DIV/0!	#DIV/0!	#DIV/0!	#DIV/0!	#DIV/0!	#DIV/0!
NM_153790	Scarf2	62.6747	93.8009			22.6626	22.6561	2.49308	4.12095		0.905787	3.12049	2.20924	79.5292	73.1292	6.75128	7.44863	86.7394	87.0117	18.3254	12.8169	3.30247	4.12619	19.4911	19.2478	78.2378	#DIV/0!	22.6593	3.30701	0.905787	2.66487	76.3292	7.09996	86.8755	15.5711	3.71433	19.3694
NM_001004157	Scarf1									3.17204	3.91057	5.63541	8.4159	0.417514	0.354716	4.99837	4.43188	0.396015	0.355694	1.83225	1.94856	12.7358	18.3231	15.7803	27.3132	#DIV/0!	#DIV/0!	#DIV/0!	#DIV/0!	3.54131	7.02566	0.386115	4.71512	0.375855	1.89041	15.5294	21.5468
NM_009801	Car2			93.3639	90.2559			36.6776	36.244	21.4	18.1056	15.5244	12.3648			41.9031	44.5817			20.9975	22.0293	21.124	18.2865	4.21826	6.02891	#DIV/0!	91.8099	#DIV/0!	36.4608	19.7528	13.9446	#DIV/0!	43.2424	#DIV/0!	21.5134	19.7052	5.12358
NM_007606	Car3	933.661	1111.75	7168.27	6639.53	375.577	334.246	8038.76	7762.82	15365.2	15502	35899.1	39542.8	90.3702	90.2985	1888.75	2012.64	1.66239	2.12771	2452.79	2437.16	6140.04	6762.04	17398	16866.8	1022.7	6903.9	354.911	7900.79	15433.6	37720.9	90.3343	1950.7	1.89505	2444.97	6451.04	17132.4
NM_001083957	Car1																				0.555572	1.55876	1.5024	4.20214	3.63513	#DIV/0!	#DIV/0!	#DIV/0!	#DIV/0!	#DIV/0!	#DIV/0!	#DIV/0!	#DIV/0!	#DIV/0!	0.555572	1.53058	3.91864
NM_009802	Car6													8.76374	7.85469			10.8275	10.935		0.457632					#DIV/0!	#DIV/0!	#DIV/0!	#DIV/0!	#DIV/0!	#DIV/0!	8.30922	#DIV/0!	10.8813	0.457632	#DIV/0!	#DIV/0!
NM_053070	Car7												6.95884	0.809131		1.44174			0.661752		0.549274	5.97173	6.68417	7.8474	12.0318	#DIV/0!	#DIV/0!	#DIV/0!	#DIV/0!	#DIV/0!	6.95884	0.809131	1.44174	0.661752	0.549274	6.32795	9.93962
NM_007607	Car4									17.0329	27.1746	21.7496	24.1017			2.34067	1.45108			1.37741	2.14019	52.5412	61.8952	68.3478	97.1443	#DIV/0!	#DIV/0!	#DIV/0!	#DIV/0!	22.1037	22.9257	#DIV/0!	1.89588	#DIV/0!	1.7588	57.2182	82.746
XM_893730	Gm6934																									#DIV/0!	#DIV/0!	#DIV/0!	#DIV/0!	#DIV/0!	#DIV/0!	#DIV/0!	#DIV/0!	#DIV/0!	#DIV/0!	#DIV/0!	#DIV/0!
NM_008828	Pgk1	424.679	480.918	2249.01	2303.93	865.628	777.522	1596.37	1525.82	973.19	1038.67	227.687	241.43	396.135	433.419	1290.01	1287.53	469.793	462.321	1089.41	1162.97	836.055	750.057	149.475	176.944	452.799	2276.47	821.575	1561.09	1005.93	234.558	414.777	1288.77	466.057	1126.19	793.056	163.209
NM_178670	8030462N17Rik			23.6806	17.411	8.59491	10.6713	13.5208	12.8939	6.5134	8.02989	10.8484	9.21655	5.89404	6.24314	7.51864	7.10269	6.84417	6.28122	5.8692	7.36573	5.99567	7.86912	7.18367	6.62251	#DIV/0!	20.5458	9.63308	13.2073	7.27164	10.0325	6.06859	7.31066	6.5627	6.61746	6.93239	6.90309
NM_026218	Fgfr1op2			25.3176	39.1887	20.3127	28.8226	27.8576	13.5433	24.9226	22.3263	23.9292	27.2273	59.7706	62.4613	85.3668	93.3724	63.0989	62.0253	43.1539	47.4234	90.6465	65.2846	56.3506	61.7898	#DIV/0!	32.2531	24.5676	20.7005	23.6244	25.5782	61.116	89.3696	62.5621	45.2887	77.9655	59.0702
NM_173760	Ppip5k2	4.89467		2.7073	3.83362	7.64261	10.3022	5.54896		1.65478	2.01605	3.08685	4.50745	13.7981	11.954	5.43337	6.23678	12.2199	12.4954	3.37221	2.3611	6.21614	3.49862	7.99146	6.07278	4.89467	3.27046	8.97242	5.54896	1.83542	3.79715	12.8761	5.83507	12.3577	2.86665	4.85738	7.03212
NM_178795	Ppip5k1		4.26907	15.7634	12.4549		3.39273	12.1521	13.75	26.144	22.6012	11.4681	17.6272	4.71031	4.3709	21.0821	22.2906	3.69486	3.51507	16.8718	16.9491	54.829	54.4884	32.4	30.8588	4.26907	14.1092	3.39273	12.951	24.3726	14.5476	4.5406	21.6864	3.60496	16.9105	54.6587	31.6294
NM_001082532	Pigyl			94.3289	73.9785		42.5077	87.0026	95.8743	57.0799	55.3172	44.3657	64.2479	23.3075	21.4701	50.5816	43.3233	16.6277	18.7363	62.105	50.7121	41.9732	56.9121	39.2091	31.1614	#DIV/0!	84.1537	42.5077	91.4384	56.1985	54.3068	22.3888	46.9525	17.682	56.4085	49.4427	35.1853
NM_172749	Zfp646	8.45599	8.57235	2.07872	2.77885		2.04379	2.32396	2.88105	1.45538	0.949886	2.42401	1.28711	10.2964	10.2067	8.6933	8.28243	12.4009	12.6478	10.357	10.5252	7.83865	9.75311	10.0407	11.3757	8.51417	2.42878	2.04379	2.60251	1.20263	1.85556	10.2516	8.48787	12.5243	10.4411	8.79588	10.7082
NM_001130868	Kars	61.6327	71.1834	29.2198	35.0105	46.7423	68.2755	37.2647	41.248	22.6226	18.1327	14.8072	21.376	51.8348	53.5916	43.5998	47.5737	58.9642	59.8143	48.3356	54.1664	45.2167	47.9085	43.7125	47.0057	66.408	32.1152	57.5089	39.2563	20.3776	18.0916	52.7132	45.5868	59.3892	51.251	46.5626	45.3591
NM_001166207	Dpy19l2																									#DIV/0!	#DIV/0!	#DIV/0!	#DIV/0!	#DIV/0!	#DIV/0!	#DIV/0!	#DIV/0!	#DIV/0!	#DIV/0!	#DIV/0!	#DIV/0!
NM_178704	Dpy19l3	13.4302	12.837	2.82987	3.23656	38.3453	23.8043	6.38019	4.79372	3.11345	1.58049	9.27647	8.99471	11.7135	12.0117	1.59732	1.11403	9.3342	10.305	3.10525	2.9413	0.924834	0.754257	4.26186	3.17385	13.1336	3.03321	31.0748	5.58695	2.34697	9.13559	11.8626	1.35567	9.81959	3.02327	0.839546	3.71785
NM_001081201	Dpy19l4	30.4427		18.7091	20.6337	29.7085	38.7824	24.7337	16.6387	7.71899	11.7553	13.5992	14.0172	16.9502	11.7968	11.1544	11.2933	13.5665	13.5316	6.57508	6.23609	7.69	5.84796	10.5662	7.1534	30.4427	19.6714	34.2455	20.6862	9.73714	13.8082	14.3735	11.2238	13.5491	6.40558	6.76898	8.85979
NM_026009	Ccdc47	99.5	164.849	191.486	224.029	113.635	120.932	169.308	175.8	96.1106	99.9199	130.281	116.142	85.5419	79.0167	175.242	178.825	76.3776	74.5357	85.0593	69.7317	93.817	74.8799	71.359	74.8174	132.175	207.757	117.283	172.554	98.0153	123.212	82.2793	177.034	75.4566	77.3955	84.3485	73.0882
NM_130856	Krtap6-5																									#DIV/0!	#DIV/0!	#DIV/0!	#DIV/0!	#DIV/0!	#DIV/0!	#DIV/0!	#DIV/0!	#DIV/0!	#DIV/0!	#DIV/0!	#DIV/0!
NM_025918	Ccdc43			6.07207	7.44076		13.6814	7.46729			10.1738	7.78876		15.9651	16.9956	16.28	14.3423	18.4878	17.1735	14.0462	14.853	16.9439	19.8624	12.894	13.9299	#DIV/0!	6.75642	13.6814	7.46729	10.1738	7.78876	16.4803	15.3111	17.8307	14.4496	18.4032	13.4119
NM_010673	Krtap6-2																									#DIV/0!	#DIV/0!	#DIV/0!	#DIV/0!	#DIV/0!	#DIV/0!	#DIV/0!	#DIV/0!	#DIV/0!	#DIV/0!	#DIV/0!	#DIV/0!
NM_010672	Krtap6-1																									#DIV/0!	#DIV/0!	#DIV/0!	#DIV/0!	#DIV/0!	#DIV/0!	#DIV/0!	#DIV/0!	#DIV/0!	#DIV/0!	#DIV/0!	#DIV/0!
NM_175430	Ccdc40														0.139473			0.11354	0.269226						1.35234	#DIV/0!	#DIV/0!	#DIV/0!	#DIV/0!	#DIV/0!	#DIV/0!	0.139473	#DIV/0!	0.191383	#DIV/0!	#DIV/0!	1.35234
NM_019673	Actl6a		35.686	37.7608	41.6452	65.9571	53.8849	34.828	25.9861	32.0241	25.0439	30.2728	26.7907	30.0043	33.9723	29.6399	28.9046	40.3409	34.7162	30.0967	25.7986	27.2919	25.3902	26.7284	29.8381	35.686	39.703	59.921	30.4071	28.534	28.5318	31.9883	29.2722	37.5286	27.9477	26.341	28.2832
NM_031404	Actl6b																									#DIV/0!	#DIV/0!	#DIV/0!	#DIV/0!	#DIV/0!	#DIV/0!	#DIV/0!	#DIV/0!	#DIV/0!	#DIV/0!	#DIV/0!	#DIV/0!
NM_001025259	Mbp												14.3143			1.48283		0.84196				13.4726	13.7493	1.89907	3.21421	#DIV/0!	#DIV/0!	#DIV/0!	#DIV/0!	#DIV/0!	14.3143	#DIV/0!	1.48283	0.84196	#DIV/0!	13.6109	2.55664
NM_001101452	Gm4794																									#DIV/0!	#DIV/0!	#DIV/0!	#DIV/0!	#DIV/0!	#DIV/0!	#DIV/0!	#DIV/0!	#DIV/0!	#DIV/0!	#DIV/0!	#DIV/0!
NM_001243258	Gm4791																									#DIV/0!	#DIV/0!	#DIV/0!	#DIV/0!	#DIV/0!	#DIV/0!	#DIV/0!	#DIV/0!	#DIV/0!	#DIV/0!	#DIV/0!	#DIV/0!
NM_153789	Mylip	21.5968	27.5238	17.4441	20.8186	34.685	56.0517	21.4524	15.4173	8.34444	12.2842	14.9173	15.4973	34.8855	35.4587	17.9802	18.7106	40.2903	37.6618	18.4894	19.7348	15.1009	17.973	32.8963	41.8511	24.5603	19.1313	45.3684	18.4349	10.3143	15.2073	35.1721	18.3454	38.9761	19.1121	16.5369	37.3737
XM_003945316	A030014E15Rik																									#DIV/0!	#DIV/0!	#DIV/0!	#DIV/0!	#DIV/0!	#DIV/0!	#DIV/0!	#DIV/0!	#DIV/0!	#DIV/0!	#DIV/0!	#DIV/0!
NM_133216	Xpnpep1	86.6247	128.798	54.2509	50.6984	90.1713	76.769	49.8815	54.1091	32.3539	35.1133	39.8888	48.3465	83.9682	86.0835	61.3868	58.5484	79.3398	82.0987	69.0184	68.5805	41.8327	37.9614	43.7075	44.9129	107.711	52.4746	83.4702	51.9953	33.7336	44.1177	85.0258	59.9676	80.7192	68.7994	39.8971	44.3102
NM_133213	Xpnpep2									5.51211	6.43572	18.8511	9.55465	2.92023	2.28067	0.35349		1.08386	1.4278		0.323214	1.20912	0.801212	9.32597	5.45559	#DIV/0!	#DIV/0!	#DIV/0!	#DIV/0!	5.97392	14.2029	2.60045	0.35349	1.25583	0.323214	1.00516	7.39078
NM_177310	Xpnpep3		31.7236	28.8476	31.7079		11.03	47.3014	46.6457	28.8531	31.2465	17.941	21.4344	4.43069	5.48508	12.7057	13.9947	3.92237	4.60507	14.4663	12.9709	13.0538	12.3276	8.68905	6.95212	31.7236	30.2777	11.03	46.9736	30.0498	19.6877	4.95788	13.3502	4.26372	13.7186	12.6907	7.82058
NM_001003949	Tmem259	59.8171	69.3724	22.9393	21.3348	26.899	25.4455	36.167	34.3749	25.2381	21.3528	15.0896	26.4408	104.044	103.99	164.922	150.199	107.405	102.049	197.186	178.851	120.304	153.836	130.323	147.529	64.5947	22.1371	26.1722	35.2709	23.2955	20.7652	104.017	157.561	104.727	188.019	137.07	138.926
NM_001163431	Tmem258	92.0756		99.5927	102.071	126.516	130.559	139.178	115.028	94.6312	139.057	108.394	98.6664	102.677	125.873	169.923	163.954	134.206	135.658	219.106	233.151	92.8645	97.4045	63.8137	72.558	92.0756	100.832	128.538	127.103	116.844	103.53	114.275	166.939	134.932	226.128	95.1345	68.1859
NM_026982	Tmem256	350.805	431.664	68.3953	72.8802	264.432	160.806	65.826	60.4486	143.955	152.796	137.32	129.626	166.17	199.029	137.638	116.285	146.773	160.762	131.758	135.25	111.239	105.055	132.743	156.086	391.235	70.6378	212.619	63.1373	148.376	133.473	182.599	126.961	153.768	133.504	108.147	144.414
NM_001033805	Tmem253										4.61191			1.46487		1.8644	2.60061				0.710299	3.98576	4.80205		1.2124	#DIV/0!	#DIV/0!	#DIV/0!	#DIV/0!	4.61191	#DIV/0!	1.46487	2.23251	#DIV/0!	0.710299	4.3939	1.2124
NM_183160	Tmem252																							6.6519	11.7088	#DIV/0!	#DIV/0!	#DIV/0!	#DIV/0!	#DIV/0!	#DIV/0!	#DIV/0!	#DIV/0!	#DIV/0!	#DIV/0!	#DIV/0!	9.18037
NM_177140	Tmem251		37.4739	8.26098			18.6134					8.83043		22.7671	23.6305	15.1544	16.2604	25.6489	26.0397	14.6998	12.6574	17.1333	13.5113	16.7957	15.4138	37.4739	8.26098	18.6134	#DIV/0!	#DIV/0!	8.83043	23.1988	15.7074	25.8443	13.6786	15.3223	16.1048
NM_001038997	Gm5771																									#DIV/0!	#DIV/0!	#DIV/0!	#DIV/0!	#DIV/0!	#DIV/0!	#DIV/0!	#DIV/0!	#DIV/0!	#DIV/0!	#DIV/0!	#DIV/0!
XM_001473811	LOC100040054																									#DIV/0!	#DIV/0!	#DIV/0!	#DIV/0!	#DIV/0!	#DIV/0!	#DIV/0!	#DIV/0!	#DIV/0!	#DIV/0!	#DIV/0!	#DIV/0!
XM_003688782	Adh6b										1.96306					0.495989						1.5905	0.894247	0.635216	0.645071	#DIV/0!	#DIV/0!	#DIV/0!	#DIV/0!	1.96306	#DIV/0!	#DIV/0!	0.495989	#DIV/0!	#DIV/0!	1.24237	0.640144
XM_001480563	Gm4425													2.52649				2.28228	0.983954							#DIV/0!	#DIV/0!	#DIV/0!	#DIV/0!	#DIV/0!	#DIV/0!	2.52649	#DIV/0!	1.63312	#DIV/0!	#DIV/0!	#DIV/0!
NM_026945	Adh6a																									#DIV/0!	#DIV/0!	#DIV/0!	#DIV/0!	#DIV/0!	#DIV/0!	#DIV/0!	#DIV/0!	#DIV/0!	#DIV/0!	#DIV/0!	#DIV/0!
NM_175439	Mars2	9.37497		13.2516	14.1205		8.30833	11.3367	11.7119	8.8745	7.07929	4.92698	6.27877	3.57728	4.74934	7.15464	8.61895	4.15479	4.08005	7.68921	5.69934	5.56194	5.4446	4.06087	3.45418	9.37497	13.6861	8.30833	11.5243	7.9769	5.60288	4.16331	7.88679	4.11742	6.69428	5.50327	3.75753
NM_001167568	Vmn1r187																									#DIV/0!	#DIV/0!	#DIV/0!	#DIV/0!	#DIV/0!	#DIV/0!	#DIV/0!	#DIV/0!	#DIV/0!	#DIV/0!	#DIV/0!	#DIV/0!
NM_001167567	Vmn1r186																									#DIV/0!	#DIV/0!	#DIV/0!	#DIV/0!	#DIV/0!	#DIV/0!	#DIV/0!	#DIV/0!	#DIV/0!	#DIV/0!	#DIV/0!	#DIV/0!
NM_134231	Vmn1r185																									#DIV/0!	#DIV/0!	#DIV/0!	#DIV/0!	#DIV/0!	#DIV/0!	#DIV/0!	#DIV/0!	#DIV/0!	#DIV/0!	#DIV/0!	#DIV/0!
NM_175008	4930474N05Rik																									#DIV/0!	#DIV/0!	#DIV/0!	#DIV/0!	#DIV/0!	#DIV/0!	#DIV/0!	#DIV/0!	#DIV/0!	#DIV/0!	#DIV/0!	#DIV/0!
NM_203489	Vmn1r183																									#DIV/0!	#DIV/0!	#DIV/0!	#DIV/0!	#DIV/0!	#DIV/0!	#DIV/0!	#DIV/0!	#DIV/0!	#DIV/0!	#DIV/0!	#DIV/0!
NM_207546	Vmn1r181																									#DIV/0!	#DIV/0!	#DIV/0!	#DIV/0!	#DIV/0!	#DIV/0!	#DIV/0!	#DIV/0!	#DIV/0!	#DIV/0!	#DIV/0!	#DIV/0!
NM_206869	Vmn1r180																									#DIV/0!	#DIV/0!	#DIV/0!	#DIV/0!	#DIV/0!	#DIV/0!	#DIV/0!	#DIV/0!	#DIV/0!	#DIV/0!	#DIV/0!	#DIV/0!
NM_017470	Dnal4	52.0503			28.2233						12.506	16.4129	17.43	27.5625	24.4008	19.8615	18.4695	23.3239	23.7577	22.7685	26.8278	9.65005	12.5565	19.6556	22.3089	52.0503	28.2233	#DIV/0!	#DIV/0!	12.506	16.9215	25.9816	19.1655	23.5408	24.7981	11.1033	20.9823
NM_201365	Fam178b																								0.544638	#DIV/0!	#DIV/0!	#DIV/0!	#DIV/0!	#DIV/0!	#DIV/0!	#DIV/0!	#DIV/0!	#DIV/0!	#DIV/0!	#DIV/0!	0.544638
NM_145844	Vmn1r189																									#DIV/0!	#DIV/0!	#DIV/0!	#DIV/0!	#DIV/0!	#DIV/0!	#DIV/0!	#DIV/0!	#DIV/0!	#DIV/0!	#DIV/0!	#DIV/0!
NM_145850	Vmn1r188																									#DIV/0!	#DIV/0!	#DIV/0!	#DIV/0!	#DIV/0!	#DIV/0!	#DIV/0!	#DIV/0!	#DIV/0!	#DIV/0!	#DIV/0!	#DIV/0!
NM_001099742	Scgb1c1																									#DIV/0!	#DIV/0!	#DIV/0!	#DIV/0!	#DIV/0!	#DIV/0!	#DIV/0!	#DIV/0!	#DIV/0!	#DIV/0!	#DIV/0!	#DIV/0!
NM_029602	Znrd1as			12.7043	11.3222			11.3625		5.0827	5.1603	8.88877	7.86634	5.56107	4.68911	18.0903	18.1865	4.34933	4.68779	10.0701	8.94103	18.6401	11.9215	12.7322	12.4351	#DIV/0!	12.0132	#DIV/0!	11.3625	5.1215	8.37755	5.12509	18.1384	4.51856	9.50558	15.2808	12.5837
NM_146691	Olfr1467																									#DIV/0!	#DIV/0!	#DIV/0!	#DIV/0!	#DIV/0!	#DIV/0!	#DIV/0!	#DIV/0!	#DIV/0!	#DIV/0!	#DIV/0!	#DIV/0!
NM_177368	Tmtc2				1.98025						0.902539	1.72739	2.20132	1.33097	1.98819	1.19719	2.43863	1.10059	1.36068	1.15022	0.825334	1.03594	0.998483	2.40939	2.3232	#DIV/0!	1.98025	#DIV/0!	#DIV/0!	0.902539	1.96436	1.65958	1.81791	1.23063	0.987775	1.01721	2.3663
NM_001081093	Arfip1	51.5163	32.8273	47.0382	52.3203	80.4383	76.6353	40.0476	39.0746	27.8664	28.7971	32.4891	44.3603	54.101	47.6331	27.0613	37.5097	44.1398	44.0594	19.3156	18.7716	21.4217	17.0963	21.9062	23.6848	42.1718	49.6793	78.5368	39.5611	28.3318	38.4247	50.8671	32.2855	44.0996	19.0436	19.259	22.7955
NM_029802	Arfip2	28.1706		9.89303	19.3968	20.1079	21.399	10.9496	25.1378	17.4151	14.9183	16.074	21.5622	55.7835	56.5978	55.9807	49.0716	55.1702	55.7897	40.489	47.1226	36.858	38.9772	51.6704	52.8956	28.1706	14.6449	20.7535	18.0437	16.1667	18.8181	56.1906	52.5261	55.4799	43.8058	37.9176	52.283
NM_001167539	Vmn1r238																									#DIV/0!	#DIV/0!	#DIV/0!	#DIV/0!	#DIV/0!	#DIV/0!	#DIV/0!	#DIV/0!	#DIV/0!	#DIV/0!	#DIV/0!	#DIV/0!
NM_028824	1700016H13Rik																									#DIV/0!	#DIV/0!	#DIV/0!	#DIV/0!	#DIV/0!	#DIV/0!	#DIV/0!	#DIV/0!	#DIV/0!	#DIV/0!	#DIV/0!	#DIV/0!
NM_134199	Vmn1r235																									#DIV/0!	#DIV/0!	#DIV/0!	#DIV/0!	#DIV/0!	#DIV/0!	#DIV/0!	#DIV/0!	#DIV/0!	#DIV/0!	#DIV/0!	#DIV/0!
NM_134198	Vmn1r234																									#DIV/0!	#DIV/0!	#DIV/0!	#DIV/0!	#DIV/0!	#DIV/0!	#DIV/0!	#DIV/0!	#DIV/0!	#DIV/0!	#DIV/0!	#DIV/0!
NM_134200	Vmn1r237																									#DIV/0!	#DIV/0!	#DIV/0!	#DIV/0!	#DIV/0!	#DIV/0!	#DIV/0!	#DIV/0!	#DIV/0!	#DIV/0!	#DIV/0!	#DIV/0!
NM_134201	Vmn1r236																									#DIV/0!	#DIV/0!	#DIV/0!	#DIV/0!	#DIV/0!	#DIV/0!	#DIV/0!	#DIV/0!	#DIV/0!	#DIV/0!	#DIV/0!	#DIV/0!
NM_134196	Vmn1r231																									#DIV/0!	#DIV/0!	#DIV/0!	#DIV/0!	#DIV/0!	#DIV/0!	#DIV/0!	#DIV/0!	#DIV/0!	#DIV/0!	#DIV/0!	#DIV/0!
NM_134197	Vmn1r230																									#DIV/0!	#DIV/0!	#DIV/0!	#DIV/0!	#DIV/0!	#DIV/0!	#DIV/0!	#DIV/0!	#DIV/0!	#DIV/0!	#DIV/0!	#DIV/0!
NM_134202	Vmn1r233																									#DIV/0!	#DIV/0!	#DIV/0!	#DIV/0!	#DIV/0!	#DIV/0!	#DIV/0!	#DIV/0!	#DIV/0!	#DIV/0!	#DIV/0!	#DIV/0!
NM_134193	Vmn1r232																									#DIV/0!	#DIV/0!	#DIV/0!	#DIV/0!	#DIV/0!	#DIV/0!	#DIV/0!	#DIV/0!	#DIV/0!	#DIV/0!	#DIV/0!	#DIV/0!
NM_177614	Os9	66.7834	81.9198	43.2319	54.7203	91.7633	81.8727	73.3551	97.336	48.1663	52.875	135.711	142.382	121.625	123.143	83.4772	76.1189	121.457	121.457	109.257	110.796	45.1514	62.9313	152.7	147.972	74.3516	48.9761	86.818	85.3455	50.5206	139.047	122.384	79.7981	121.457	110.027	54.0413	150.336
NM_001080940	Gm6484			27.2224	26.6869			52.3086	103.757	26.2066	28.5072	8.72968	20.859	6.89879	6.69845	93.6346	84.8398	3.68075	5.28958	237.055	236.539	53.6363	68.7644	20.6014	27.062	#DIV/0!	26.9547	#DIV/0!	78.0326	27.3569	14.7943	6.79862	89.2372	4.48516	236.797	61.2004	23.8317
NM_007876	Dpep1	113.839	115.745	293.017	319.528	100.376	96.436	454.48	462.203	92.3673	87.3419	180.891	124.454	118.165	117.974	306.976	297.019	74.2586	63.5465	368.203	393.644	44.0734	43.5568	121.677	105.136	114.792	306.272	98.4061	458.341	89.8546	152.672	118.069	301.997	68.9025	380.924	43.8151	113.407
NM_176913	Dpep2							3.5917				5.4946	3.97848			2.88494	2.7594			3.84579	3.45432	0.440534	0.594448	5.70048	4.57396	#DIV/0!	#DIV/0!	#DIV/0!	3.5917	#DIV/0!	4.73654	#DIV/0!	2.82217	#DIV/0!	3.65005	0.517491	5.13722
NM_027960	Dpep3																								0.335094	#DIV/0!	#DIV/0!	#DIV/0!	#DIV/0!	#DIV/0!	#DIV/0!	#DIV/0!	#DIV/0!	#DIV/0!	#DIV/0!	#DIV/0!	0.335094
NM_008234	Hells	15.0608	11.1966			18.8129	12.6057	3.54128				1.40714		14.8037	10.6791	0.870747	1.61945	14.1733	14.4591	1.46402	0.619243	0.6205	0.358839	0.966482	1.05697	13.1287	#DIV/0!	15.7093	3.54128	#DIV/0!	1.40714	12.7414	1.2451	14.3162	1.04163	0.48967	1.01173
NM_021395	Hyou1	92.1554	110.435	32.1218	32.4843	73.8792	85.9368	45.7399	41.2397	46.129	55.3313	58.9858	61.2594	58.868	60.6529	30.7275	27.9529	59.4942	61.1456	29.4216	30.4661	36.109	34.7543	29.9424	35.8678	101.295	32.3031	79.908	43.4898	50.7301	60.1226	59.7605	29.3402	60.3199	29.9438	35.4317	32.9051
NM_133670	Sult1a1			180.757	159.607	16.2852	11.5539	190.76	130.297	88.8572	67.3025	202.81	234.005			73.9886	66.9528			60.9071	54.033	50.2754	52.7443	190.442	246.098	#DIV/0!	170.182	13.9196	160.529	78.0798	218.408	#DIV/0!	70.4707	#DIV/0!	57.4701	51.5099	218.27
NM_181418	Ushbp1									4.91717	2.49613							0.278523	0.257312			35.3545	50.97	88.5786	117.567	#DIV/0!	#DIV/0!	#DIV/0!	#DIV/0!	3.70665	#DIV/0!	#DIV/0!	#DIV/0!	0.267918	#DIV/0!	43.1623	103.073
XM_001472641	Gm6158			5.15786	5.05639			7.61162	10.4847	6.80968	4.03296	6.17501		17.254	14.9761	16.5947	15.7024	17.0268	19.6881	13.7671	12.6445	20.3834	15.8971	18.0836	21.5826	#DIV/0!	5.10712	#DIV/0!	9.04817	5.42132	6.17501	16.1151	16.1486	18.3574	13.2058	18.1402	19.8331
XM_884867	Gm6155	35.3318	39.3998	23.8852	21.2866		23.4839	21.3625	22.0696	47.7795	29.1054	24.139	23.663			1.22563			0.750081					1.56968		37.3658	22.5859	23.4839	21.716	38.4425	23.901	#DIV/0!	1.22563	0.750081	#DIV/0!	#DIV/0!	1.56968
XM_003689038	LOC100862209																									#DIV/0!	#DIV/0!	#DIV/0!	#DIV/0!	#DIV/0!	#DIV/0!	#DIV/0!	#DIV/0!	#DIV/0!	#DIV/0!	#DIV/0!	#DIV/0!
XM_003688927	LOC100862207																									#DIV/0!	#DIV/0!	#DIV/0!	#DIV/0!	#DIV/0!	#DIV/0!	#DIV/0!	#DIV/0!	#DIV/0!	#DIV/0!	#DIV/0!	#DIV/0!
XM_003688896	LOC100862206			6.54921	7.49042		17.7077	9.3964	11.0942	7.2055	5.48664	4.66711	7.4345	1.93634	1.20864	1.0782		1.0495	1.50824		1.17364				0.801305	#DIV/0!	7.01981	17.7077	10.2453	6.34607	6.0508	1.57249	1.0782	1.27887	1.17364	#DIV/0!	0.801305
XM_003689148	LOC100862202																									#DIV/0!	#DIV/0!	#DIV/0!	#DIV/0!	#DIV/0!	#DIV/0!	#DIV/0!	#DIV/0!	#DIV/0!	#DIV/0!	#DIV/0!	#DIV/0!
NM_011428	Snap25																									#DIV/0!	#DIV/0!	#DIV/0!	#DIV/0!	#DIV/0!	#DIV/0!	#DIV/0!	#DIV/0!	#DIV/0!	#DIV/0!	#DIV/0!	#DIV/0!
NM_001177793	Snap23	32.6344	94.6186	83.4333	69.2085	85.6057	86.7642	47.3558	48.9232	44.1318	67.2084	105.649	93.9829	79.6963	67.7092	49.5844	63.5846	65.1793	64.5704	33.1188	28.8104	49.129	41.9876	55.6739	62.4269	63.6265	76.3209	86.185	48.1395	55.6701	99.8162	73.7028	56.5845	64.8749	30.9646	45.5583	59.0504
NM_001276299	Avpr2																									#DIV/0!	#DIV/0!	#DIV/0!	#DIV/0!	#DIV/0!	#DIV/0!	#DIV/0!	#DIV/0!	#DIV/0!	#DIV/0!	#DIV/0!	#DIV/0!
NM_023348	Snap29	21.0997	29.4113	22.0442	33.0515	39.5344	51.4224	17.5414	16.4746	42.7999	39.1081	55.4443	47.693	31.2188	29.0359	19.2132	21.0997	25.9748	22.061	17.9979	16.4522	24.4491	20.9258	27.653	27.1301	25.2555	27.5479	45.4784	17.008	40.954	51.5686	30.1274	20.1565	24.0179	17.2251	22.6874	27.3916
NM_001161338	Sh3bp5l			12.0514	5.06326			7.41024			5.28843	5.15283	15.2439	20.8333	16.2038	21.2574	15.3623	14.76	14.0502	22.9762	16.475	19.8658	20.7744	34.0695	31.1751	#DIV/0!	8.55731	#DIV/0!	7.41024	5.28843	10.1984	18.5185	18.3099	14.4051	19.7256	20.3201	32.6223
NM_001111142	Lrrc73													1.48778	1.83855	0.75312	1.40068	2.13814	1.10617	0.759748		0.805018		1.15743	0.91419	#DIV/0!	#DIV/0!	#DIV/0!	#DIV/0!	#DIV/0!	#DIV/0!	1.66316	1.0769	1.62215	0.759748	0.805018	1.03581
NM_198651	4430402I18Rik			4.86115							2.71497			0.739156	0.956922	25.6552	22.1987	0.467397	1.17546	14.3591	13.3806	15.398	12.8624	9.31234	11.4195	#DIV/0!	4.86115	#DIV/0!	#DIV/0!	2.71497	#DIV/0!	0.848039	23.9269	0.821429	13.8698	14.1302	10.3659
NM_011262	Dpf2	17.5531	70.4669	61.2736	61.7602	81.1268	68.4465	47.7589	57.0146	37.0301	34.7036	26.568	38.7948	46.6938	57.6544	47.3729	50.0549	63.4781	57.9838	42.9985	48.6232	34.2355	36.6362	35.5602	42.2361	44.01	61.5169	74.7866	52.3867	35.8669	32.6814	52.1741	48.7139	60.7309	45.8108	35.4359	38.8982
NM_058212	Dpf3			4.73848	3.71621						5.29293	4.0521				3.07583	3.48206			2.52953	1.42657	5.28904	6.06226	2.22652	2.6669	#DIV/0!	4.22735	#DIV/0!	#DIV/0!	5.29293	4.0521	#DIV/0!	3.27894	#DIV/0!	1.97805	5.67565	2.44671
NM_013874	Dpf1													1.98355	1.81895	1.59537	0.912964	2.09046	2.70376	2.32127	2.80526			1.25736	0.638432	#DIV/0!	#DIV/0!	#DIV/0!	#DIV/0!	#DIV/0!	#DIV/0!	1.90125	1.25417	2.39711	2.56326	#DIV/0!	0.947895
NM_172267	Phyhd1		59.0364	29.2823	28.7062	22.0434	33.2333	40.0119	33.0689	23.8642	24.8343	65.8476	48.7528	61.0156	54.8404	100.854	90.7969	64.5648	66.1238	68.1234	69.1501	29.4456	28.8539	108.78	101.776	59.0364	28.9943	27.6384	36.5404	24.3493	57.3002	57.928	95.8253	65.3443	68.6367	29.1497	105.278
NM_001011819	Olfr312																									#DIV/0!	#DIV/0!	#DIV/0!	#DIV/0!	#DIV/0!	#DIV/0!	#DIV/0!	#DIV/0!	#DIV/0!	#DIV/0!	#DIV/0!	#DIV/0!
NM_001011818	Olfr316																									#DIV/0!	#DIV/0!	#DIV/0!	#DIV/0!	#DIV/0!	#DIV/0!	#DIV/0!	#DIV/0!	#DIV/0!	#DIV/0!	#DIV/0!	#DIV/0!
NM_001011769	Olfr317																									#DIV/0!	#DIV/0!	#DIV/0!	#DIV/0!	#DIV/0!	#DIV/0!	#DIV/0!	#DIV/0!	#DIV/0!	#DIV/0!	#DIV/0!	#DIV/0!
NM_001145780	Use1	43.4718	129.272	70.0563	59.3658	42.2348	51.3677	59.8694	60.3424	40.4979	40.4531	50.7698	33.9671	105.771	110.004	129.186	133.376	96.5666	93.622	133.323	139.544	92.2377	107.201	106.007	105.909	86.3718	64.7111	46.8012	60.1059	40.4755	42.3685	107.887	131.281	95.0943	136.434	99.7194	105.958
XM_001473737	Gm2483																									#DIV/0!	#DIV/0!	#DIV/0!	#DIV/0!	#DIV/0!	#DIV/0!	#DIV/0!	#DIV/0!	#DIV/0!	#DIV/0!	#DIV/0!	#DIV/0!
NM_028133	Egln3			190.396	164.529	14.3328	15.2531	112.736	121.843	9.31003	5.51377	4.82419		2.14448	1.90869	107.867	101.788	3.9551	3.41031	97.8743	95.838	12.3384	9.84187	3.05858	3.10603	#DIV/0!	177.462	14.793	117.29	7.4119	4.82419	2.02658	104.827	3.68271	96.8562	11.0901	3.0823
NM_053208	Egln2		18.2682	8.85972	8.68542	10.2316	13.0663	3.96199		3.54456	7.19737	5.51008	5.48582	57.152	61.8343	66.4887	64.0485	57.2423	57.1061	71.9467	76.9019	48.7167	69.3204	72.0521	72.5294	18.2682	8.77257	11.649	3.96199	5.37097	5.49795	59.4932	65.2686	57.1742	74.4243	59.0186	72.2908
NM_053207	Egln1	34.3177	30.6151	23.6215	44.6594	12.8602	27.3719	16.5995	45.0159	19.4914	28.7412	7.21421	14.9395	46.3932	47.018	123.331	120.223	54.8871	51.0715	127.749	112.478	124.45	151.593	81.415	86.1875	32.4664	34.1404	20.116	30.8077	24.1163	11.0769	46.7056	121.777	52.9793	120.114	138.021	83.8012
NM_009518	Wnt10a																									#DIV/0!	#DIV/0!	#DIV/0!	#DIV/0!	#DIV/0!	#DIV/0!	#DIV/0!	#DIV/0!	#DIV/0!	#DIV/0!	#DIV/0!	#DIV/0!
NM_011718	Wnt10b										1.93787											0.523365	0.630552	1.72443	1.69812	#DIV/0!	#DIV/0!	#DIV/0!	#DIV/0!	1.93787	#DIV/0!	#DIV/0!	#DIV/0!	#DIV/0!	#DIV/0!	0.576958	1.71127
NM_146226	Apeh	35.6573	29.2989	49.3639	37.5383	32.8194	29.1056	43.1186	48.0626	31.9773	30.9196	26.0381	21.3673	33.7301	31.8992	43.3575	42.9826	37.039	34.0248	50.1587	52.5313	40.7783	45.0049	31.516	33.5855	32.4781	43.4511	30.9625	45.5906	31.4484	23.7027	32.8146	43.1701	35.5319	51.345	42.8916	32.5507
NM_023294	Ndc80	14.9766	14.3151			29.3979	31.2855	6.46803				2.69859		13.6621	14.9477	0.296873	0.690168	16.8988	15.8974	1.31025	1.47033		0.53525	1.23567	1.15832	14.6459	#DIV/0!	30.3417	6.46803	#DIV/0!	2.69859	14.3049	0.493521	16.3981	1.39029	0.53525	1.197
NM_133197	Mcf2																									#DIV/0!	#DIV/0!	#DIV/0!	#DIV/0!	#DIV/0!	#DIV/0!	#DIV/0!	#DIV/0!	#DIV/0!	#DIV/0!	#DIV/0!	#DIV/0!
NM_011784	Aplnr									11.8163	13.9961	29.8489	30.4795									15.2548	19.5176	59.6848	92.6408	#DIV/0!	#DIV/0!	#DIV/0!	#DIV/0!	12.9062	30.1642	#DIV/0!	#DIV/0!	#DIV/0!	#DIV/0!	17.3862	76.1628
NM_001013022	Odf3b																							1.79165	5.89153	#DIV/0!	#DIV/0!	#DIV/0!	#DIV/0!	#DIV/0!	#DIV/0!	#DIV/0!	#DIV/0!	#DIV/0!	#DIV/0!	#DIV/0!	3.84159
NM_028803	Gbe1	9.78413	21.8213	384.352	385.751	30.5541	34.6837	280.997	308.021	263.036	276.992	87.6198	97.6367	6.33916	8.28568	187.283	195.178	7.59302	6.2314	133.875	123.203	282.035	226.729	72.4172	70.9216	15.8027	385.051	32.6189	294.509	270.014	92.6283	7.31242	191.231	6.91221	128.539	254.382	71.6694
NM_178692	C130074G19Rik			73.9649	79.5269			61.6183	72.7517	84.002	74.624	165.268	162.509	3.93028	2.05485	76.4284	73.8899	1.33822	1.23631	73.8743	79.0154	52.9039	76.3131	215.6	239.38	#DIV/0!	76.7459	#DIV/0!	67.185	79.313	163.889	2.99257	75.1592	1.28727	76.4448	64.6085	227.49
NM_001256501	Gm10408																								0.945645	#DIV/0!	#DIV/0!	#DIV/0!	#DIV/0!	#DIV/0!	#DIV/0!	#DIV/0!	#DIV/0!	#DIV/0!	#DIV/0!	#DIV/0!	0.945645
NM_177380	Cyp3a44																									#DIV/0!	#DIV/0!	#DIV/0!	#DIV/0!	#DIV/0!	#DIV/0!	#DIV/0!	#DIV/0!	#DIV/0!	#DIV/0!	#DIV/0!	#DIV/0!
NM_013570	Krt33b																									#DIV/0!	#DIV/0!	#DIV/0!	#DIV/0!	#DIV/0!	#DIV/0!	#DIV/0!	#DIV/0!	#DIV/0!	#DIV/0!	#DIV/0!	#DIV/0!
NM_001164727	Gm10406																	1.31684					1.43361	1.18807	1.80975	#DIV/0!	#DIV/0!	#DIV/0!	#DIV/0!	#DIV/0!	#DIV/0!	#DIV/0!	#DIV/0!	1.31684	#DIV/0!	1.43361	1.49891
NM_010191	Fdft1	141.9	95.6784	178.47	174.959	389.54	334.859	182.566	249.417	71.4017	86.5372	40.9294	33.1519	145.965	165.48	161.752	176.071	188.498	185.442	177.986	185.44	197.126	172.072	40.9036	52.0096	118.789	176.715	362.2	215.992	78.9695	37.0407	155.722	168.912	186.97	181.713	184.599	46.4566
NM_016680	Clasrp									5.56157	2.82325			23.059	19.7151	20.0444	17.114	29.2837	28.6813	9.98447	10.4357	16.3933	21.5329	30.2388	31.2336	#DIV/0!	#DIV/0!	#DIV/0!	#DIV/0!	4.19241	#DIV/0!	21.3871	18.5792	28.9825	10.2101	18.9631	30.7362
NM_001102613	Phldb3												2.83932	1.05644	0.897545			1.62832	1.75504		0.224113	0.471593	0.303028	1.13007	1.21136	#DIV/0!	#DIV/0!	#DIV/0!	#DIV/0!	#DIV/0!	2.83932	0.976994	#DIV/0!	1.69168	0.224113	0.38731	1.17072
NM_024205	Jkamp	22.0588	24.5985	23.8597	21.2639	19.288	27.3686	30.6758	30.3132	26.2506	21.8057	38.9521	41.366	25.5606	28.1541	31.5263	37.5711	27.8072	27.1613	31.4564	35.4496	30.4271	28.6962	32.536	32.51	23.3286	22.5618	23.3283	30.4945	24.0282	40.1591	26.8573	34.5487	27.4843	33.453	29.5617	32.523
NM_198605	Ska3					10.4305	7.40013							4.68182	5.96013		1.07745	8.61833	6.02722	1.75326	0.971126				0.602763	#DIV/0!	#DIV/0!	8.9153	#DIV/0!	#DIV/0!	#DIV/0!	5.32098	1.07745	7.32277	1.3622	#DIV/0!	0.602763
NM_025377	Ska2			19.6084	10.9844	99.6368	65.6404	13.7794		12.3276	6.25794	16.7681	19.0791	41.1736	37.2208	9.48682	11.0274	33.4423	40.1573	5.98144	4.81905	7.60542	8.95941	7.59364	10.6247	#DIV/0!	15.2964	82.6386	13.7794	9.29279	17.9236	39.1972	10.2571	36.7998	5.40024	8.28241	9.10915
NM_177705	4932411N23Rik																									#DIV/0!	#DIV/0!	#DIV/0!	#DIV/0!	#DIV/0!	#DIV/0!	#DIV/0!	#DIV/0!	#DIV/0!	#DIV/0!	#DIV/0!	#DIV/0!
NM_001195255	Gm581																									#DIV/0!	#DIV/0!	#DIV/0!	#DIV/0!	#DIV/0!	#DIV/0!	#DIV/0!	#DIV/0!	#DIV/0!	#DIV/0!	#DIV/0!	#DIV/0!
NM_178777	Nhlh2																									#DIV/0!	#DIV/0!	#DIV/0!	#DIV/0!	#DIV/0!	#DIV/0!	#DIV/0!	#DIV/0!	#DIV/0!	#DIV/0!	#DIV/0!	#DIV/0!
NM_178380	Dhx38	7.83367	17.4712	7.97803	9.97862	12.5811	12.893	8.45793	8.38835	5.44811	5.224	8.23391	10.1183	18.789	19.3264	12.345	12.2018	21.1389	20.7407	14.2453	15.0561	12.3242	16.1981	17.0035	20.9362	12.6524	8.97832	12.737	8.42314	5.33606	9.17609	19.0577	12.2734	20.9398	14.6507	14.2612	18.9698
NM_001190705	Dlk1	106.822	68.7239	18.1799	29.7038	130.869	116.515	156.501	177.079		2.25635			72.8195	76.0481	30.9274	21.4706	121.793	116.094	189.606	171.8	4.26563	3.08355	0.730119	1.73004	87.7732	23.9418	123.692	166.79	2.25635	#DIV/0!	74.4338	26.199	118.943	180.703	3.67459	1.23008
NM_001038664	Gngt2			24.2592	23.782				61.6417	26.6902	37.9369	16.5961	26.4369	9.83655	14.9233	17.801	31.8336	11.2738	11.3131	17.267	20.3455	95.1384	83.9394	27.1821	40.9605	#DIV/0!	24.0206	#DIV/0!	61.6417	32.3135	21.5165	12.3799	24.8173	11.2935	18.8062	89.5389	34.0713
NM_010314	Gngt1																									#DIV/0!	#DIV/0!	#DIV/0!	#DIV/0!	#DIV/0!	#DIV/0!	#DIV/0!	#DIV/0!	#DIV/0!	#DIV/0!	#DIV/0!	#DIV/0!
NM_207666	Dlk2													0.503093	0.781574			1.08163	0.960068							#DIV/0!	#DIV/0!	#DIV/0!	#DIV/0!	#DIV/0!	#DIV/0!	0.642333	#DIV/0!	1.02085	#DIV/0!	#DIV/0!	#DIV/0!
NM_019650	Gosr2	58.1895	64.8892	34.9667	26.4882	109.029	83.0833	17.5914	32.3087	33.2247	24.8552	39.4158	38.9717	91.0305	98.3599	61.6779	61.3181	84.0508	85.513	56.5643	68.1871	52.5028	55.9191	56.5865	63.3956	61.5393	30.7275	96.0563	24.9501	29.04	39.1938	94.6952	61.498	84.7819	62.3757	54.2109	59.9911
NM_133941	Dhx32	16.4634	18.3589	30.5784	37.0303	14.8524	12.1585	23.2264	25.1378	26.7163	27.6265	38.4545	45.9422	15.1567	17.2615	42.8327	45.6727	16.5381	15.8445	27.3661	33.1203	42.5285	40.7947	51.6866	59.1458	17.4111	33.8044	13.5055	24.1821	27.1714	42.1984	16.2091	44.2527	16.1913	30.2432	41.6616	55.4162
NM_016810	Gosr1	27.4268		47.1958	62.1304	37.6856	43.7513	43.1156	37.69	47.4745	48.9525	43.8187	31.2269	33.6603	32.351	47.9513	48.8375	27.8754	31.7914	34.7923	43.2064	40.2723	42.541	32.168	23.5928	27.4268	54.6631	40.7185	40.4028	48.2135	37.5228	33.0056	48.3944	29.8334	38.9994	41.4066	27.8804
NM_027883	Dhx34	8.4012	8.03012	1.77021	2.02462			2.53979		2.5968	3.46035	2.01838	1.6076	7.77594	6.64266	8.74294	6.42674	9.07759	8.02594	10.0274	9.6437	10.636	13.8544	10.2374	9.56596	8.21566	1.89741	#DIV/0!	2.53979	3.02857	1.81299	7.2093	7.58484	8.55176	9.83554	12.2452	9.90167
NM_145742	Dhx35	8.09218		3.97856	5.3629		6.27505	7.9507	5.05468	3.83009	6.11062	4.67809		6.74273	6.42455	8.00028	11.3552	7.77027	6.65701	7.52203	6.57715	7.35136	7.66397	7.63957	6.9975	8.09218	4.67073	6.27505	6.50269	4.97036	4.67809	6.58364	9.67773	7.21364	7.04959	7.50767	7.31854
NM_028136	Dhx36	37.0631	30.6151	62.4281	68.4778	46.2967	51.0942	55.6083	43.7297	24.1322	30.1547	22.5083	20.6855	31.6415	24.3705	30.4757	35.7791	28.8766	27.8598	14.5313	12.8805	24.5845	18.0047	18.5394	18.0839	33.8391	65.453	48.6954	49.669	27.1435	21.5969	28.006	33.1274	28.3682	13.7059	21.2946	18.3117
NM_203319	Dhx37	9.55965	14.6579	9.10634	8.92719	5.97062	7.413	6.86376	8.95697	6.14061	7.54687	6.28004	3.20123	8.48659	8.89068	8.62205	8.32617	9.88547	10.0205	9.93153	9.63338	7.04507	8.79755	7.43233	7.79922	12.1088	9.01677	6.69181	7.91037	6.84374	4.74064	8.68864	8.47411	9.953	9.78245	7.92131	7.61577
NM_133805	Cops8	124.602	124.322	58.037	71.119	110.589	124.955	75.3377	57.3493	70.9477	77.4332	84.0955	39.5293	55.1547	61.0901	55.2807	43.5791	59.1607	57.9172	53.6444	55.1222	64.1966	64.2193	57.6875	60.1605	124.462	64.578	117.772	66.3435	74.1904	61.8124	58.1224	49.4299	58.539	54.3833	64.2079	58.924
NM_009939	Cops2	65.0824	76.0318	91.4232	96.3464	96.7815	113.982	84.3225	85.1776	37.7193	37.4442	37.1356	50.8529	127.042	106.012	135.352	140.962	103.896	98.3621	43.1104	32.5209	101.701	63.7984	69.6691	60.2166	70.5571	93.8848	105.382	84.7501	37.5817	43.9942	116.527	138.157	101.129	37.8156	82.7496	64.9428
NM_011991	Cops3	58.4184	57.9062	117.28	116.537	91.2152	93.4769	79.4728	115.553	70.222	75.7501	53.216	57.6007	67.6316	71.0663	94.9074	107.205	62.0715	60.9076	71.9773	69.8278	97.5965	71.4497	57.0975	58.569	58.1623	116.909	92.3461	97.5128	72.986	55.4084	69.349	101.056	61.4896	70.9026	84.5231	57.8332
NM_012002	Cops6	80.4669	103.9	178.029	184.733	163.996	157.637	174.124	119.043	124.852	112.222	88.1393	90.765	133.899	153.707	199.948	213.122	132.301	131.178	195.075	192.427	163.318	165.283	142.431	148.78	92.1833	181.381	160.816	146.584	118.537	89.4522	143.803	206.535	131.74	193.751	164.301	145.606
NM_012001	Cops4	50.7171	26.393	55.6888	58.6674	67.5757	65.9218	48.0416	42.2397	52.1247	57.0985	43.3574	46.4217	67.7205	71.7874	54.7741	56.4979	64.2667	64.9611	50.1387	51.3875	66.1962	50.3897	52.2741	55.8309	38.555	57.1781	66.7488	45.1406	54.6116	44.8896	69.754	55.636	64.6139	50.7631	58.2929	54.0525
NM_001277101	Cops5	64.9263	91.7088	121.301	108.484	110.839	103.571	91.5977	83.8146	73.7524	80.8213	70.0634	86.9673	76.1772	77.1069	81.5314	81.8214	74.2581	78.9342	67.9727	59.721	73.989	61.104	67.8812	70.0409	78.3176	114.892	107.205	87.7061	77.2868	78.5153	76.642	81.6764	76.5962	63.8469	67.5465	68.961
NM_053272	Dhcr24	87.8223	103.869	28.1313	26.9365	134.634	113.208	33.7907	29.9221	9.35708	11.6922	29.6509	33.8649	94.3365	93.4483	22.064	19.9167	100.12	103.052	36.3209	37.985	11.3482	13.8863	23.5282	22.0122	95.8458	27.5339	123.921	31.8564	10.5247	31.7579	93.8924	20.9904	101.586	37.1529	12.6172	22.7702
NM_001034037	1700024G13Rik																								3.09068	#DIV/0!	#DIV/0!	#DIV/0!	#DIV/0!	#DIV/0!	#DIV/0!	#DIV/0!	#DIV/0!	#DIV/0!	#DIV/0!	#DIV/0!	3.09068
NM_009764	Brca1			1.11883	1.09682			1.37591	2.36909				1.01606	3.5206	2.54656	1.5525	2.398	2.82385	3.01139	1.79179	1.54384	0.112507		0.438098	0.524748	#DIV/0!	1.10783	#DIV/0!	1.8725	#DIV/0!	1.01606	3.03358	1.97525	2.91762	1.66781	0.112507	0.481423
NM_001081001	Brca2			0.507576	0.796145		1.28089	0.998728		0.446752	0.283483	0.694483	0.55314	1.74939	1.49875	1.2033	1.41204	1.89519	2.13911	1.15609	0.53484	0.750297	0.516549	0.807232	0.782493	#DIV/0!	0.65186	1.28089	0.998728	0.365118	0.623812	1.62407	1.30767	2.01715	0.845464	0.633423	0.794862
XM_003945638	1700047G07Rik																									#DIV/0!	#DIV/0!	#DIV/0!	#DIV/0!	#DIV/0!	#DIV/0!	#DIV/0!	#DIV/0!	#DIV/0!	#DIV/0!	#DIV/0!	#DIV/0!
NM_153788	Acap1																					0.619523	4.17986	2.80416	3.07101	#DIV/0!	#DIV/0!	#DIV/0!	#DIV/0!	#DIV/0!	#DIV/0!	#DIV/0!	#DIV/0!	#DIV/0!	#DIV/0!	2.39969	2.93758
NM_030138	Acap2	32.115	25.8646	48.2456	40.847	71.3169	52.9692	46.3863	52.3794	20.267	22.0462	34.881	37.0426	32.7894	28.9773	23.7044	23.3669	27.2002	30.5668	18.6528	17.6374	13.959	10.0748	22.8282	17.0111	28.9898	44.5463	62.1431	49.3829	21.1566	35.9618	30.8833	23.5356	28.8835	18.1451	12.0169	19.9197
NM_207223	Acap3	13.1947	22.0708	3.64907	4.37223	13.3915	12.4243	6.482		2.67649	1.81157	6.93441	5.52311	24.0437	23.7446	10.2986	7.44863	20.3367	21.254	11.5436	11.0295	6.54379	8.72395	17.1463	19.0493	17.6327	4.01065	12.9079	6.482	2.24403	6.22876	23.8941	8.8736	20.7953	11.2865	7.63387	18.0978
NM_173066	Ep400	18.3353	22.491	5.9722	6.51751	10.5927	8.93706	7.89878	6.87176	3.22335	3.08377	4.62531	3.99095	15.0636	13.6141	9.01585	9.55213	14.4278	16.8741	11.0281	11.2678	7.49555	7.79791	12.9314	11.9119	20.4132	6.24486	9.7649	7.38527	3.15356	4.30813	14.3388	9.28399	15.651	11.148	7.64673	12.4217
NM_025763	4933436I01Rik																									#DIV/0!	#DIV/0!	#DIV/0!	#DIV/0!	#DIV/0!	#DIV/0!	#DIV/0!	#DIV/0!	#DIV/0!	#DIV/0!	#DIV/0!	#DIV/0!
NM_010388	H2-DMb2										4.32874	11.0465	10.5579	0.982089	0.95357			1.34553				1.94845	6.1974	11.4392	14.3825	#DIV/0!	#DIV/0!	#DIV/0!	#DIV/0!	4.32874	10.8022	0.967829	#DIV/0!	1.34553	#DIV/0!	4.07293	12.9108
NM_010387	H2-DMb1										10.8218	24.3023	14.0772	7.52935	6.35713	1.45827	1.69509	2.89806	3.90448	2.52846	3.19454	10.5216	9.5778	39.6869	40.7767	#DIV/0!	#DIV/0!	#DIV/0!	#DIV/0!	10.8218	19.1897	6.94324	1.57668	3.40127	2.8615	10.0497	40.2318
NM_001114334	Rps6kb1	41.8515	26.2519	27.6497	22.6932	35.9411	41.726	26.0953	22.8743	21.2236	13.2877	18.6957	17.5185	66.4856	60.1247	41.2855	44.383	55.8491	65.8039	26.0877	19.0821	40.1539	33.1865	37.7676	36.5833	34.0517	25.1714	38.8336	24.4848	17.2556	18.1071	63.3051	42.8342	60.8265	22.5849	36.6702	37.1755
NM_021485	Rps6kb2			5.5678	6.14055		5.01807	5.99125		3.82859	1.55482	4.16612		14.8156	13.2722	16.794	15.5257	17.0082	14.966	14.9851	16.7625	15.9567	20.1353	28.0487	27.6749	#DIV/0!	5.85417	5.01807	5.99125	2.69171	4.16612	14.0439	16.1599	15.9871	15.8738	18.046	27.8618
NM_181548	Eras																									#DIV/0!	#DIV/0!	#DIV/0!	#DIV/0!	#DIV/0!	#DIV/0!	#DIV/0!	#DIV/0!	#DIV/0!	#DIV/0!	#DIV/0!	#DIV/0!
NM_198022	Tnrc6c	7.95771	7.26049	2.3119	2.26642	5.87376	8.97568	2.18702	3.16316	1.36962	2.68174	3.34572	5.32958	16.2697	15.2502	7.80461	7.18763	16.0019	18.7522	8.54417	7.47652	6.25011	7.26515	13.1451	11.9021	7.6091	2.28916	7.42472	2.67509	2.02568	4.33765	15.76	7.49612	17.3771	8.01034	6.75763	12.5236
NM_145575	Cald1	233.197	231.152	44.587	46.8319	398.1	436.292	53.2654	42.0805	18.2204	15.6527	88.7847	72.8842	540.756	537.434	53.3902	53.3261	513.166	523.506	47.7169	49.242	28.7268	32.596	102.796	98.8185	232.174	45.7095	417.196	47.673	16.9366	80.8345	539.095	53.3581	518.336	48.4794	30.6614	100.807
NM_001081415	Samd1	15.8755	23.6045	7.80527	8.92701	8.26274	15.2417	4.79937			3.26946	6.67465	3.54414	28.764	31.8499	19.0913	19.9725	36.6898	35.1074	20.7176	20.5613	9.22233	12.7659	21.394	19.816	19.74	8.36614	11.7522	4.79937	3.26946	5.1094	30.3069	19.5319	35.8986	20.6395	10.9941	20.605
XM_001477307	LOC100042321																									#DIV/0!	#DIV/0!	#DIV/0!	#DIV/0!	#DIV/0!	#DIV/0!	#DIV/0!	#DIV/0!	#DIV/0!	#DIV/0!	#DIV/0!	#DIV/0!
NM_001077713	Acn9			29.5872	18.4578				41.0073	32.5522	27.0403	11.5006		9.88384	9.2659	22.0143	24.7069	7.75854	7.20087	16.7517	10.7006	40.1655	26.5909	11.1803	11.1892	#DIV/0!	24.0225	#DIV/0!	41.0073	29.7962	11.5006	9.57487	23.3606	7.47971	13.7262	33.3782	11.1848
NM_015814	Dkk3	78.6461	65.7758	7.73335		51.5756	67.9557	4.75514	9.82506			11.573	9.21765	102.523	103.589	4.6379	4.82026	52.5138	57.6021	5.67638	4.05358	0.729044	1.26483	3.14459	2.83856	72.2109	7.73335	59.7656	7.2901	#DIV/0!	10.3953	103.056	4.72908	55.0579	4.86498	0.996937	2.99158
NM_021446	0610007P14Rik	107.523	43.6012	21.6263	23.5565	109.891	121.278	47.281	30.5287	10.5749	9.39432	24.6583	22.9131	118.747	129.193	45.098	37.8382	128.805	139.866	60.2892	64.0751	14.8604	17.4672	32.5699	34.3982	75.5623	22.5914	115.584	38.9049	9.98461	23.7857	123.97	41.4681	134.335	62.1821	16.1638	33.484
NM_021541	Cryba2																									#DIV/0!	#DIV/0!	#DIV/0!	#DIV/0!	#DIV/0!	#DIV/0!	#DIV/0!	#DIV/0!	#DIV/0!	#DIV/0!	#DIV/0!	#DIV/0!
NM_009965	Cryba1																									#DIV/0!	#DIV/0!	#DIV/0!	#DIV/0!	#DIV/0!	#DIV/0!	#DIV/0!	#DIV/0!	#DIV/0!	#DIV/0!	#DIV/0!	#DIV/0!
NM_001045524	AK129341													0.853754	0.866641	1.46939	0.964527	0.834331	0.793463	0.817458	0.724458	2.0788	1.46933	2.1586	1.7237	#DIV/0!	#DIV/0!	#DIV/0!	#DIV/0!	#DIV/0!	#DIV/0!	0.860198	1.21696	0.813897	0.770958	1.77407	1.94115
NM_015830	Solh	5.01976		3.39349	3.93159			1.51754	4.7033		1.55068	3.95717		8.20897	6.41443	8.79366	7.12484	8.2312	9.05824	7.68531	6.46822	6.46806	7.62456	10.7046	11.1348	5.01976	3.66254	#DIV/0!	3.11042	1.55068	3.95717	7.3117	7.95925	8.64472	7.07676	7.04631	10.9197
NM_011614	Tnfsf12	22.0293												26.4185	23.3194	3.24777	3.55312	23.3225	22.916	16.3817	16.3037	9.59787	13.3842	32.0521	35.9451	22.0293	#DIV/0!	#DIV/0!	#DIV/0!	#DIV/0!	#DIV/0!	24.8689	3.40045	23.1193	16.3427	11.491	33.9986
NM_011613	Tnfsf11													1.89354	1.96987			0.342102	0.368724							#DIV/0!	#DIV/0!	#DIV/0!	#DIV/0!	#DIV/0!	#DIV/0!	1.93171	#DIV/0!	0.355413	#DIV/0!	#DIV/0!	#DIV/0!
NM_007677	Psg17																									#DIV/0!	#DIV/0!	#DIV/0!	#DIV/0!	#DIV/0!	#DIV/0!	#DIV/0!	#DIV/0!	#DIV/0!	#DIV/0!	#DIV/0!	#DIV/0!
NM_177371	Tnfsf15																									#DIV/0!	#DIV/0!	#DIV/0!	#DIV/0!	#DIV/0!	#DIV/0!	#DIV/0!	#DIV/0!	#DIV/0!	#DIV/0!	#DIV/0!	#DIV/0!
NM_019418	Tnfsf14																							1.78417	0.690229	#DIV/0!	#DIV/0!	#DIV/0!	#DIV/0!	#DIV/0!	#DIV/0!	#DIV/0!	#DIV/0!	#DIV/0!	#DIV/0!	#DIV/0!	1.2372
NM_183391	Tnfsf18																									#DIV/0!	#DIV/0!	#DIV/0!	#DIV/0!	#DIV/0!	#DIV/0!	#DIV/0!	#DIV/0!	#DIV/0!	#DIV/0!	#DIV/0!	#DIV/0!
NM_011963	Psg18																									#DIV/0!	#DIV/0!	#DIV/0!	#DIV/0!	#DIV/0!	#DIV/0!	#DIV/0!	#DIV/0!	#DIV/0!	#DIV/0!	#DIV/0!	#DIV/0!
NM_011964	Psg19																									#DIV/0!	#DIV/0!	#DIV/0!	#DIV/0!	#DIV/0!	#DIV/0!	#DIV/0!	#DIV/0!	#DIV/0!	#DIV/0!	#DIV/0!	#DIV/0!
NM_178029	Setd1a	14.4174	11.6115	5.1194	4.24658	7.50386	7.09838	5.32715	5.00315	2.81621	2.5293	4.54622	3.75507	17.9886	17.0786	24.2563	23.9774	20.0046	20.9492	19.0951	18.1013	15.622	18.2347	30.3535	27.9215	13.0144	4.68299	7.30112	5.16515	2.67275	4.15064	17.5336	24.1169	20.4769	18.5982	16.9283	29.1375
NM_001040398	Setd1b	18.004	12.355	3.74497	4.3388	6.05481	7.36411	3.1401	3.02776	3.74568	2.18665	3.05693	2.55072	10.4397	9.2569	9.34415	8.08617	11.0205	11.5841	11.6315	10.7805	6.93258	7.94406	14.0591	12.0382	15.1795	4.04188	6.70946	3.08393	2.96617	2.80382	9.84829	8.71516	11.3023	11.206	7.43832	13.0486
NM_172415	Arhgef10l	11.8565	20.4334		1.03902	7.40516	8.11946			1.74913	1.62785	3.62539	4.33132	25.7181	24.6779	3.40252	2.92067	26.708	27.5049	6.36515	4.70084	2.03831	2.31131	8.38006	8.72079	16.145	1.03902	7.76231	#DIV/0!	1.68849	3.97836	25.198	3.1616	27.1065	5.53299	2.17481	8.55042
NM_207134	Olfr1061																									#DIV/0!	#DIV/0!	#DIV/0!	#DIV/0!	#DIV/0!	#DIV/0!	#DIV/0!	#DIV/0!	#DIV/0!	#DIV/0!	#DIV/0!	#DIV/0!
NM_147078	Olfr1062																									#DIV/0!	#DIV/0!	#DIV/0!	#DIV/0!	#DIV/0!	#DIV/0!	#DIV/0!	#DIV/0!	#DIV/0!	#DIV/0!	#DIV/0!	#DIV/0!
NM_146408	Olfr1065																									#DIV/0!	#DIV/0!	#DIV/0!	#DIV/0!	#DIV/0!	#DIV/0!	#DIV/0!	#DIV/0!	#DIV/0!	#DIV/0!	#DIV/0!	#DIV/0!
NM_001011735	Olfr1066																									#DIV/0!	#DIV/0!	#DIV/0!	#DIV/0!	#DIV/0!	#DIV/0!	#DIV/0!	#DIV/0!	#DIV/0!	#DIV/0!	#DIV/0!	#DIV/0!
NM_172416	Ostm1	28.4202	18.1099	10.9787	10.7627	38.0363	25.1867	13.5014	12.6802	16.4712	10.5911	22.1908	19.0341	40.3428	46.4161	22.2526	18.3357	37.2659	36.8905	16.5167	17.2775	13.3985	12.1885	25.7935	24.3008	23.2651	10.8707	31.6115	13.0908	13.5311	20.6124	43.3795	20.2941	37.0782	16.8971	12.7935	25.0472
NM_001166065	Gcnt4													4.22974	3.74185			2.08026	2.94682	0.659986						#DIV/0!	#DIV/0!	#DIV/0!	#DIV/0!	#DIV/0!	#DIV/0!	3.98579	#DIV/0!	2.51354	0.659986	#DIV/0!	#DIV/0!
NM_025937	Nkap	16.5396		13.8241	16.7408	18.5942	10.2605	9.00027	18.5963	14.3147	13.1708	10.4308	17.7236	10.407	8.60405	7.11448	9.60369	8.01415	9.6912	5.93268	5.59581	10.0579	4.96533	9.40548	9.84988	16.5396	15.2824	14.4273	13.7983	13.7427	14.0772	9.50551	8.35908	8.85267	5.76424	7.5116	9.62768
NM_019465	Crtam																									#DIV/0!	#DIV/0!	#DIV/0!	#DIV/0!	#DIV/0!	#DIV/0!	#DIV/0!	#DIV/0!	#DIV/0!	#DIV/0!	#DIV/0!	#DIV/0!
NM_028087	Gcnt3																									#DIV/0!	#DIV/0!	#DIV/0!	#DIV/0!	#DIV/0!	#DIV/0!	#DIV/0!	#DIV/0!	#DIV/0!	#DIV/0!	#DIV/0!	#DIV/0!
NM_029459	Prame																									#DIV/0!	#DIV/0!	#DIV/0!	#DIV/0!	#DIV/0!	#DIV/0!	#DIV/0!	#DIV/0!	#DIV/0!	#DIV/0!	#DIV/0!	#DIV/0!
NM_133219	Gcnt2			5.04914	4.94981						2.34997	5.757	5.73166	2.66577	1.96715	5.93746	4.41708	1.48339	2.18021	1.64717	2.26205	1.77705	2.93623	10.1896	5.97177	#DIV/0!	4.99947	#DIV/0!	#DIV/0!	2.34997	5.74433	2.31646	5.17727	1.8318	1.95461	2.35664	8.08066
NM_001113530	Csf1	447.827	516.035	65.4414	67.7514	435.085	401.285	64.6834	52.8379	12.112	20.4949	41.8407	34.1583	473.894	472.849	87.2538	91.4919	366.699	390.746	57.7887	58.3296	7.28789	8.2692	41.7806	39.8846	481.931	66.5964	418.185	58.7607	16.3035	37.9995	473.371	89.3728	378.723	58.0592	7.77855	40.8326
NM_009969	Csf2																									#DIV/0!	#DIV/0!	#DIV/0!	#DIV/0!	#DIV/0!	#DIV/0!	#DIV/0!	#DIV/0!	#DIV/0!	#DIV/0!	#DIV/0!	#DIV/0!
NM_009971	Csf3																									#DIV/0!	#DIV/0!	#DIV/0!	#DIV/0!	#DIV/0!	#DIV/0!	#DIV/0!	#DIV/0!	#DIV/0!	#DIV/0!	#DIV/0!	#DIV/0!
XM_003945876	LOC101056632															1.54974		0.586636		1.62852				1.98476		#DIV/0!	#DIV/0!	#DIV/0!	#DIV/0!	#DIV/0!	#DIV/0!	#DIV/0!	1.54974	0.586636	1.62852	#DIV/0!	1.98476
XM_003946060	LOC101056633			10.6741																						#DIV/0!	10.6741	#DIV/0!	#DIV/0!	#DIV/0!	#DIV/0!	#DIV/0!	#DIV/0!	#DIV/0!	#DIV/0!	#DIV/0!	#DIV/0!
XM_003946207	LOC101056630																									#DIV/0!	#DIV/0!	#DIV/0!	#DIV/0!	#DIV/0!	#DIV/0!	#DIV/0!	#DIV/0!	#DIV/0!	#DIV/0!	#DIV/0!	#DIV/0!
XM_003946340	LOC101056634																									#DIV/0!	#DIV/0!	#DIV/0!	#DIV/0!	#DIV/0!	#DIV/0!	#DIV/0!	#DIV/0!	#DIV/0!	#DIV/0!	#DIV/0!	#DIV/0!
XM_003946112	LOC101056638													1.28704	0.833113	6.21104	6.22004			5.42224	2.00224	5.61765	8.86015	3.67132	2.07126	#DIV/0!	#DIV/0!	#DIV/0!	#DIV/0!	#DIV/0!	#DIV/0!	1.06008	6.21554	#DIV/0!	3.71224	7.2389	2.87129
NM_001025312	Dclre1b			6.50544	10.3634			4.00012			3.17915	3.47694		4.12157	4.00188	11.2455	8.75003	4.10481	3.44108	6.65617	6.64503	6.62348	6.14755	8.9646	8.45696	#DIV/0!	8.4344	#DIV/0!	4.00012	3.17915	3.47694	4.06173	9.99775	3.77294	6.6506	6.38552	8.71078
NM_001110214	Dclre1c				3.4044			4.27067		3.82073	5.04278	4.7515		2.90423	1.96538	1.86217	2.18736	2.50425	3.29894	0.865124	0.896145	2.5143	2.12047	6.65259	3.5691	#DIV/0!	3.4044	#DIV/0!	4.27067	4.43175	4.7515	2.4348	2.02476	2.9016	0.880634	2.31738	5.11084
NM_018831	Dclre1a			2.25843		3.27881		2.77736	3.27919	2.12978	0.720768	1.65539	1.75798	8.21714	7.26403	6.41937	5.41911	8.86683	8.74883	3.84648	4.47502	5.74244	4.97195	6.70534	7.89492	#DIV/0!	2.25843	3.27881	3.02828	1.42528	1.70668	7.74059	5.91924	8.80783	4.16075	5.3572	7.30013
NM_001033249	Zfp583											2.54147		3.23861	3.29082	2.09691	2.96392	3.33379	2.92591	1.37498	1.46994	3.13796	1.98753	2.041	2.47265	#DIV/0!	#DIV/0!	#DIV/0!	#DIV/0!	#DIV/0!	2.54147	3.26472	2.53041	3.12985	1.42246	2.56275	2.25682
NM_026900	Zfp580						14.1145							9.92201	11.3198	5.52482	3.08257	14.2735	12.0031	14.2819	8.62986	1.77166	3.69981	12.0286	13.6523	#DIV/0!	#DIV/0!	14.1145	#DIV/0!	#DIV/0!	#DIV/0!	10.6209	4.3037	13.1383	11.4559	2.73573	12.8405
NM_172723	Adap1										9.06955	4.62891	6.14471	0.800205	0.776967	12.3488	12.5488	0.867429	0.467466	17.3377	18.8185	21.9088	24.2645	24.7825	30.7964	#DIV/0!	#DIV/0!	#DIV/0!	#DIV/0!	9.06955	5.38681	0.788586	12.4488	0.667447	18.0781	23.0866	27.7894
NM_172133	Adap2			3.54248						4.87184	1.97849	9.84535			0.980636	6.49854	6.0431			2.20626	1.90447	6.14485	4.76389	22.7274	21.563	#DIV/0!	3.54248	#DIV/0!	#DIV/0!	3.42517	9.84535	0.980636	6.27082	#DIV/0!	2.05536	5.45437	22.1452
NM_001002842	Pram1													0.443725				0.440918	0.604838			0.528206			0.550872	#DIV/0!	#DIV/0!	#DIV/0!	#DIV/0!	#DIV/0!	#DIV/0!	0.443725	#DIV/0!	0.522878	#DIV/0!	0.528206	0.550872
NM_153799	Edc3	16.2188		3.98703	9.12006	16.8829	17.9669	6.53755	10.1309	8.04205	5.19581	9.66024	6.33638	12.8827	14.6342	7.97044	8.54542	13.364	12.8546	11.2332	10.503	6.31459	9.66075	10.5681	13.3337	16.2188	6.55354	17.4249	8.33422	6.61893	7.99831	13.7584	8.25793	13.1093	10.8681	7.98767	11.9509
NM_001040106	Aak1	5.73114	15.9775	3.52218	6.90577	8.94868	13.3326	5.19779	8.05474	2.7126	3.73759	3.61437	6.23734	17.495	14.3436	6.6104	8.31942	11.345	15.3608	7.01955	6.02151	3.24076	3.68686	5.91982	3.57683	10.8543	5.21398	11.1406	6.62627	3.22509	4.92585	15.9193	7.46491	13.3529	6.52053	3.46381	4.74833
NM_181594	Edc4	10.876	13.2308	9.96535	10.0076	13.5856	22.7822	10.1628	10.4992	8.28984	5.0227	14.5495	11.5883	21.0967	21.2317	12.5532	11.801	26.369	25.7342	12.4993	12.9625	10.7786	13.0391	17.7022	18.8839	12.0534	9.98647	18.1839	10.331	6.65627	13.0689	21.1642	12.1771	26.0516	12.7309	11.9088	18.2931
NM_027106	Avpi1			23.6924	20.9037	30.0972		14.5682		10.4267	9.26262	14.1823	12.9096	37.2261	24.4853	41.7911	39.1732	26.387	31.7141	47.6396	36.9381	24.301	24.4557	17.9834	20.8714	#DIV/0!	22.298	30.0972	14.5682	9.84464	13.546	30.8557	40.4822	29.0506	42.2888	24.3783	19.4274
NM_001195229	Nek10																									#DIV/0!	#DIV/0!	#DIV/0!	#DIV/0!	#DIV/0!	#DIV/0!	#DIV/0!	#DIV/0!	#DIV/0!	#DIV/0!	#DIV/0!	#DIV/0!
NM_001276467	Asap1	40.3422	42.1753	13.9461	11.8488	46.4557	50.8352	9.52809	7.87476	5.45551	7.61586	12.191	9.70984	59.7683	58.6046	18.9799	21.7978	71.391	80.8809	18.9153	17.361	13.8369	14.0575	21.4513	23.3956	41.2587	12.8975	48.6455	8.70143	6.53569	10.9504	59.1864	20.3889	76.1359	18.1382	13.9472	22.4234
NM_001098168	Asap2			6.34654	7.94992	7.16641	8.89766	3.46881	8.06314	7.37044	5.71069	11.1559	13.9286	5.09314	4.20779	6.21926	4.81179	5.33939	5.5722	4.3918	4.92838	6.11601	6.97133	13.445	15.0125	#DIV/0!	7.14823	8.03203	5.76598	6.54057	12.5423	4.65046	5.51553	5.4558	4.66009	6.54367	14.2287
NM_001008232	Asap3	12.1591	6.77955	1.86816	1.46512	11.3913	11.4492	3.21638	3.79753	2.05536	2.29542	3.19509	2.03586	25.0447	21.7891	4.21792	3.43202	23.3509	23.7483	7.57928	7.91418	3.77593	3.58508	11.9517	11.0629	9.46934	1.66664	11.4202	3.50695	2.17539	2.61548	23.4169	3.82497	23.5496	7.74673	3.68051	11.5073
XM_003086934	LOC100045968			15.0599	12.303		18.0974	15.4336		30.3767	21.0276	36.4889	20.5148	20.9909	14.514	23.7307	28.9843	18.1001	17.1242	20.9918	23.4794	22.7158	17.5156	15.4229	15.9692	#DIV/0!	13.6815	18.0974	15.4336	25.7021	28.5019	17.7525	26.3575	17.6121	22.2356	20.1157	15.696
NM_029762	Hyls1			4.29676	7.3714		11.6176	14.5311				3.67436	8.77964	6.6695	10.4406	5.30535	5.35641	9.38152	9.36945	6.30776	3.81146	4.2127	3.59187	4.27089	4.20572	#DIV/0!	5.83408	11.6176	14.5311	#DIV/0!	6.227	8.55506	5.33088	9.37549	5.05961	3.90229	4.2383
NM_138601	D10Jhu81e	20.6249	34.4994	157.175	164.024	41.8653	36.5567	118.468	115.948	320.75	297.33	83.463	120.866	28.4284	27.9148	198.184	175.645	26.9138	29.2271	152.472	158.913	352.175	413.89	117.744	106.079	27.5622	160.6	39.211	117.208	309.04	102.165	28.1716	186.914	28.0705	155.692	383.033	111.912
NM_001033288	Sbspon																									#DIV/0!	#DIV/0!	#DIV/0!	#DIV/0!	#DIV/0!	#DIV/0!	#DIV/0!	#DIV/0!	#DIV/0!	#DIV/0!	#DIV/0!	#DIV/0!
NM_133787	Nmd3	16.3798	18.2657	51.6749	44.0793	49.4463	45.968	34.6628	42.6311	22.1506	27.7362	19.5123	18.2837	40.4773	36.99	35.2287	38.0436	39.3072	35.5851	17.435	17.2458	31.5827	19.4157	17.95	19.4601	17.3228	47.8771	47.7072	38.647	24.9434	18.898	38.7337	36.6361	37.4462	17.3404	25.4992	18.7051
NM_001164640	Apol7a														0.595981			0.840955	0.697229							#DIV/0!	#DIV/0!	#DIV/0!	#DIV/0!	#DIV/0!	#DIV/0!	0.595981	#DIV/0!	0.769092	#DIV/0!	#DIV/0!	#DIV/0!
NM_175391	Apol7c																									#DIV/0!	#DIV/0!	#DIV/0!	#DIV/0!	#DIV/0!	#DIV/0!	#DIV/0!	#DIV/0!	#DIV/0!	#DIV/0!	#DIV/0!	#DIV/0!
NM_001024848	Apol7b																									#DIV/0!	#DIV/0!	#DIV/0!	#DIV/0!	#DIV/0!	#DIV/0!	#DIV/0!	#DIV/0!	#DIV/0!	#DIV/0!	#DIV/0!	#DIV/0!
NM_001134802	Apol7e																						0.531733			#DIV/0!	#DIV/0!	#DIV/0!	#DIV/0!	#DIV/0!	#DIV/0!	#DIV/0!	#DIV/0!	#DIV/0!	#DIV/0!	0.531733	#DIV/0!
XM_138107	Ism2													1.26324	0.438057			0.513513	0.368983							#DIV/0!	#DIV/0!	#DIV/0!	#DIV/0!	#DIV/0!	#DIV/0!	0.850651	#DIV/0!	0.441248	#DIV/0!	#DIV/0!	#DIV/0!
NM_001276489	Ism1	11.9133	13.285									3.7566		11.411	12.7011	10.125	11.1448	1.99456	3.09821	6.12324	4.95953	2.76089	2.02241	3.30794	3.76237	12.5991	#DIV/0!	#DIV/0!	#DIV/0!	#DIV/0!	3.7566	12.056	10.6349	2.54639	5.54138	2.39165	3.53516
NM_021438	Fibp	15.3774	25.7218	21.7361	20.382	19.2084	18.7383	23.2439	12.0066	11.4373	9.50063	21.012	10.2988	34.6073	32.7884	35.6065	34.9713	36.1949	32.6456	34.3055	40.0356	28.2244	31.7379	46.2847	48.5637	20.5496	21.059	18.9733	17.6253	10.4689	15.6554	33.6978	35.2889	34.4202	37.1705	29.9811	47.4242
NM_134093	Letmd1	19.0619	25.5079	303.648	296.756	28.5729	40.5434	124.473	119.068	552.67	590.421	25.6458	29.3628	18.1691	16.3731	194.537	195.292	21.5513	19.0198	115.402	115.379	481.761	514.482	33.1968	31.1892	22.2849	300.202	34.5582	121.77	571.545	27.5043	17.2711	194.915	20.2855	115.39	498.121	32.193
NM_198117	Pcdha2																		0.184621							#DIV/0!	#DIV/0!	#DIV/0!	#DIV/0!	#DIV/0!	#DIV/0!	#DIV/0!	#DIV/0!	0.184621	#DIV/0!	#DIV/0!	#DIV/0!
NM_138662	Pcdha3																									#DIV/0!	#DIV/0!	#DIV/0!	#DIV/0!	#DIV/0!	#DIV/0!	#DIV/0!	#DIV/0!	#DIV/0!	#DIV/0!	#DIV/0!	#DIV/0!
NM_001195074	Kcnmb3																									#DIV/0!	#DIV/0!	#DIV/0!	#DIV/0!	#DIV/0!	#DIV/0!	#DIV/0!	#DIV/0!	#DIV/0!	#DIV/0!	#DIV/0!	#DIV/0!
NM_054072	Pcdha1													0.270885												#DIV/0!	#DIV/0!	#DIV/0!	#DIV/0!	#DIV/0!	#DIV/0!	0.270885	#DIV/0!	#DIV/0!	#DIV/0!	#DIV/0!	#DIV/0!
NM_007767	Pcdha6													0.180972												#DIV/0!	#DIV/0!	#DIV/0!	#DIV/0!	#DIV/0!	#DIV/0!	0.180972	#DIV/0!	#DIV/0!	#DIV/0!	#DIV/0!	#DIV/0!
NM_009957	Pcdha7													0.182709												#DIV/0!	#DIV/0!	#DIV/0!	#DIV/0!	#DIV/0!	#DIV/0!	0.182709	#DIV/0!	#DIV/0!	#DIV/0!	#DIV/0!	#DIV/0!
NM_007766	Pcdha4														0.175531											#DIV/0!	#DIV/0!	#DIV/0!	#DIV/0!	#DIV/0!	#DIV/0!	0.175531	#DIV/0!	#DIV/0!	#DIV/0!	#DIV/0!	#DIV/0!
NM_009959	Pcdha5													0.183295				0.115905	0.124924							#DIV/0!	#DIV/0!	#DIV/0!	#DIV/0!	#DIV/0!	#DIV/0!	0.183295	#DIV/0!	0.120414	#DIV/0!	#DIV/0!	#DIV/0!
NM_201243	Pcdha8																									#DIV/0!	#DIV/0!	#DIV/0!	#DIV/0!	#DIV/0!	#DIV/0!	#DIV/0!	#DIV/0!	#DIV/0!	#DIV/0!	#DIV/0!	#DIV/0!
NM_001013826	Dupd1																					1.89123				#DIV/0!	#DIV/0!	#DIV/0!	#DIV/0!	#DIV/0!	#DIV/0!	#DIV/0!	#DIV/0!	#DIV/0!	#DIV/0!	1.89123	#DIV/0!
NM_177868	Fhad1																								0.523988	#DIV/0!	#DIV/0!	#DIV/0!	#DIV/0!	#DIV/0!	#DIV/0!	#DIV/0!	#DIV/0!	#DIV/0!	#DIV/0!	#DIV/0!	0.523988
NM_001174049	Cacna2d2																									#DIV/0!	#DIV/0!	#DIV/0!	#DIV/0!	#DIV/0!	#DIV/0!	#DIV/0!	#DIV/0!	#DIV/0!	#DIV/0!	#DIV/0!	#DIV/0!
NM_009785	Cacna2d3													0.156934											0.227301	#DIV/0!	#DIV/0!	#DIV/0!	#DIV/0!	#DIV/0!	#DIV/0!	0.156934	#DIV/0!	#DIV/0!	#DIV/0!	#DIV/0!	0.227301
NM_001110846	Cacna2d1	8.91476	8.521	4.38299	2.45529	14.3173	18.0582	4.62008	3.182	4.13332	3.49702	5.0867	6.39702	11.7422	10.6309	3.13664	2.87574	8.42844	9.27359	2.39547	1.6831	4.06113	1.68405	2.94212	2.56641	8.71788	3.41914	16.1878	3.90104	3.81517	5.74186	11.1865	3.00619	8.85102	2.03928	2.87259	2.75426
NM_001033382	Cacna2d4																									#DIV/0!	#DIV/0!	#DIV/0!	#DIV/0!	#DIV/0!	#DIV/0!	#DIV/0!	#DIV/0!	#DIV/0!	#DIV/0!	#DIV/0!	#DIV/0!
NM_025857	Aagab	26.0526		29.8874	18.8353	16.2715	15.3923	17.0647	16.2734	15.2668	25.0383	25.5581	27.6266	16.5008	17.8602	25.0036	19.6095	17.7893	14.8411	17.4742	19.6256	23.6675	24.8291	24.1131	22.8548	26.0526	24.3613	15.8319	16.6691	20.1526	26.5923	17.1805	22.3065	16.3152	18.5499	24.2483	23.4839
NM_001033168	1700066B19Rik																									#DIV/0!	#DIV/0!	#DIV/0!	#DIV/0!	#DIV/0!	#DIV/0!	#DIV/0!	#DIV/0!	#DIV/0!	#DIV/0!	#DIV/0!	#DIV/0!
XM_003946330	LOC101056416																									#DIV/0!	#DIV/0!	#DIV/0!	#DIV/0!	#DIV/0!	#DIV/0!	#DIV/0!	#DIV/0!	#DIV/0!	#DIV/0!	#DIV/0!	#DIV/0!
NM_001083891	Ndufv3	105.095	73.2472	552.229	642.674	139.482	104.78	385.231	352.85	671.523	665.543	240.261	281.545	74.0659	100.125	833.949	779.741	108.677	92.3131	816.578	913.915	708.749	825.851	256.214	290.02	89.1712	597.451	122.131	369.04	668.533	260.903	87.0953	806.845	100.495	865.247	767.3	273.117
NM_001278415	Ndufv2	72.0522	40.174	903.333	826.958	208.131	155.645	781.44	776.362	1069.37	1017.69	168.507	205.088	106.327	100.515	954.473	972.126	103.424	91.7784	641.784	598.956	1303.44	835.612	150.049	191.792	56.1131	865.145	181.888	778.901	1043.53	186.798	103.421	963.299	97.6013	620.37	1069.53	170.92
NM_133666	Ndufv1	82.8548	118.793	944.202	937.037	131.219	141.611	706.714	743.043	1346.15	1345.98	207.145	218	65.6276	64.0798	713.719	688.804	71.807	66.4642	667.396	689.773	1072.21	1111.17	160.122	172.842	100.824	940.619	136.415	724.878	1346.06	212.573	64.8537	701.262	69.1356	678.584	1091.69	166.482
XM_003945352	2310047K21Rik													1.13107	1.31787	1.63751	1.63988	0.786744	1.38758	1.11187	0.863801	2.28891	1.55729	2.58113	1.96588	#DIV/0!	#DIV/0!	#DIV/0!	#DIV/0!	#DIV/0!	#DIV/0!	1.22447	1.63869	1.08716	0.987834	1.9231	2.2735
NM_024188	Oxct1	129.401	100.126	263.571	229.747	135.249	153.295	196.396	199.598	174.99	183.463	170.987	149.452	149.878	157.266	217.479	228.987	162.55	162.473	159.416	166.618	188.205	157.805	142.197	127.484	114.764	246.659	144.272	197.997	179.227	160.22	153.572	223.233	162.512	163.017	173.005	134.84
XM_003945559	LOC101055659	42.0917		20.6946	27.8953		18.6514		26.2921	14.2303	11.558	13.2727														42.0917	24.2949	18.6514	26.2921	12.8941	13.2727	#DIV/0!	#DIV/0!	#DIV/0!	#DIV/0!	#DIV/0!	#DIV/0!
XM_003945401	LOC101055658																									#DIV/0!	#DIV/0!	#DIV/0!	#DIV/0!	#DIV/0!	#DIV/0!	#DIV/0!	#DIV/0!	#DIV/0!	#DIV/0!	#DIV/0!	#DIV/0!
XM_003945760	LOC101055654															0.905651								1.73981	0.785245	#DIV/0!	#DIV/0!	#DIV/0!	#DIV/0!	#DIV/0!	#DIV/0!	#DIV/0!	0.905651	#DIV/0!	#DIV/0!	#DIV/0!	1.26253
XM_003945373	LOC101055657																							1.17663	1.39403	#DIV/0!	#DIV/0!	#DIV/0!	#DIV/0!	#DIV/0!	#DIV/0!	#DIV/0!	#DIV/0!	#DIV/0!	#DIV/0!	#DIV/0!	1.28533
XM_003945472	LOC101055656																									#DIV/0!	#DIV/0!	#DIV/0!	#DIV/0!	#DIV/0!	#DIV/0!	#DIV/0!	#DIV/0!	#DIV/0!	#DIV/0!	#DIV/0!	#DIV/0!
XM_003945372	LOC101055651																									#DIV/0!	#DIV/0!	#DIV/0!	#DIV/0!	#DIV/0!	#DIV/0!	#DIV/0!	#DIV/0!	#DIV/0!	#DIV/0!	#DIV/0!	#DIV/0!
XM_003945630	LOC101055650													5.8111	3.76157	8.26918	6.01799	6.94088	7.48102	10.8808	7.39657	4.99596	4.07451	11.0508	7.79326	#DIV/0!	#DIV/0!	#DIV/0!	#DIV/0!	#DIV/0!	#DIV/0!	4.78634	7.14359	7.21095	9.13869	4.53523	9.42205
XM_003945752	LOC101055653													5.33491	3.95084	0.805589		3.25911	3.82087	1.77774	0.92074	0.430551	0.622476	1.28965	0.349243	#DIV/0!	#DIV/0!	#DIV/0!	#DIV/0!	#DIV/0!	#DIV/0!	4.64287	0.805589	3.53999	1.34924	0.526514	0.819449
XM_003945655	LOC101055652													2.09875	1.35853			2.80169	2.54292		0.791513			4.65633	2.92721	#DIV/0!	#DIV/0!	#DIV/0!	#DIV/0!	#DIV/0!	#DIV/0!	1.72864	#DIV/0!	2.67231	0.791513	#DIV/0!	3.79177
NM_019636	Tbc1d1	4.73049					2.62017					1.74026	2.37614	6.40976	5.75864	1.10766	0.762984	8.31593	8.38561	1.60368	1.87553	2.41182	2.66274	5.67433	5.4778	4.73049	#DIV/0!	2.62017	#DIV/0!	#DIV/0!	2.0582	6.0842	0.93532	8.35077	1.73961	2.53728	5.57607
NM_172598	Wdhd1	5.08473			3.36978	3.96968	10.7023	2.69006	4.76417		0.698112	1.33613	2.1284	4.35559	4.45979	1.10241	0.902132	7.23606	6.69271	1.44575	1.81438	1.41405	1.31749	1.52481	1.87346	5.08473	3.36978	7.33597	3.72712	0.698112	1.73226	4.40769	1.00227	6.96438	1.63006	1.36577	1.69913
NM_021610	Gpa33																									#DIV/0!	#DIV/0!	#DIV/0!	#DIV/0!	#DIV/0!	#DIV/0!	#DIV/0!	#DIV/0!	#DIV/0!	#DIV/0!	#DIV/0!	#DIV/0!
NM_011834	Aadat														0.488483			0.89075	1.02864						0.388625	#DIV/0!	#DIV/0!	#DIV/0!	#DIV/0!	#DIV/0!	#DIV/0!	0.488483	#DIV/0!	0.959697	#DIV/0!	#DIV/0!	0.388625
NM_145424	BC089597																									#DIV/0!	#DIV/0!	#DIV/0!	#DIV/0!	#DIV/0!	#DIV/0!	#DIV/0!	#DIV/0!	#DIV/0!	#DIV/0!	#DIV/0!	#DIV/0!
NM_023383	Aadac																							0.766137	2.80088	#DIV/0!	#DIV/0!	#DIV/0!	#DIV/0!	#DIV/0!	#DIV/0!	#DIV/0!	#DIV/0!	#DIV/0!	#DIV/0!	#DIV/0!	1.78351
NM_145436	Cdc27	38.3023	31.5699	25.791	24.8823	31.203	33.9444	19.131	19.7642	12.1609	12.118	16.1037	19.5182	37.1412	33.3932	17.966	17.6202	34.1135	33.9045	10.5627	9.11159	18.6483	12.9747	21.0856	17.2805	34.9361	25.3366	32.5737	19.4476	12.1394	17.8109	35.2672	17.7931	34.009	9.83715	15.8115	19.183
NM_139291	Cdc26			63.1306	54.1526		42.6731	58.2274	60.1546	34.7285	50.6844	37.1153	21.4993	52.9959	50.486	61.246	51.7761	52.48	50.4305	41.424	53.0306	49.9925	36.7123	36.3668	44.4137	#DIV/0!	58.6416	42.6731	59.191	42.7064	29.3073	51.7409	56.511	51.4553	47.2273	43.3524	40.3902
NM_178347	Cdc23	32.2085	23.0894	42.982	42.1364	61.7858	41.7965	42.4257	35.9261	21.7779	27.796	24.6651	32.3569	39.7008	41.4007	32.8802	30.7243	39.9675	40.7822	31.3984	28.8844	23.9709	19.9798	28.925	27.3325	27.6489	42.5592	51.7911	39.1759	24.787	28.511	40.5507	31.8023	40.3749	30.1414	21.9754	28.1287
NM_023223	Cdc20	33.0219	12.2746	4.05885	5.30533	48.1235	68.2846	5.82339	12.0323			2.31394	3.686	32.2296	34.6228	3.34106	2.30799	45.8551	41.712	12.1577	12.7288	0.510185	0.786781	2.32284	3.3107	22.6483	4.68209	58.204	8.92782	#DIV/0!	2.99997	33.4262	2.82452	43.7836	12.4433	0.648483	2.81677
NM_146266	Olfr772																									#DIV/0!	#DIV/0!	#DIV/0!	#DIV/0!	#DIV/0!	#DIV/0!	#DIV/0!	#DIV/0!	#DIV/0!	#DIV/0!	#DIV/0!	#DIV/0!
NM_207008	Olfr773																									#DIV/0!	#DIV/0!	#DIV/0!	#DIV/0!	#DIV/0!	#DIV/0!	#DIV/0!	#DIV/0!	#DIV/0!	#DIV/0!	#DIV/0!	#DIV/0!
NM_146863	Olfr770																									#DIV/0!	#DIV/0!	#DIV/0!	#DIV/0!	#DIV/0!	#DIV/0!	#DIV/0!	#DIV/0!	#DIV/0!	#DIV/0!	#DIV/0!	#DIV/0!
NM_146547	Olfr771																									#DIV/0!	#DIV/0!	#DIV/0!	#DIV/0!	#DIV/0!	#DIV/0!	#DIV/0!	#DIV/0!	#DIV/0!	#DIV/0!	#DIV/0!	#DIV/0!
NM_207559	Olfr776																									#DIV/0!	#DIV/0!	#DIV/0!	#DIV/0!	#DIV/0!	#DIV/0!	#DIV/0!	#DIV/0!	#DIV/0!	#DIV/0!	#DIV/0!	#DIV/0!
NM_146544	Olfr777																									#DIV/0!	#DIV/0!	#DIV/0!	#DIV/0!	#DIV/0!	#DIV/0!	#DIV/0!	#DIV/0!	#DIV/0!	#DIV/0!	#DIV/0!	#DIV/0!
NM_207620	Olfr774																									#DIV/0!	#DIV/0!	#DIV/0!	#DIV/0!	#DIV/0!	#DIV/0!	#DIV/0!	#DIV/0!	#DIV/0!	#DIV/0!	#DIV/0!	#DIV/0!
NM_146545	Olfr775																									#DIV/0!	#DIV/0!	#DIV/0!	#DIV/0!	#DIV/0!	#DIV/0!	#DIV/0!	#DIV/0!	#DIV/0!	#DIV/0!	#DIV/0!	#DIV/0!
NM_001161329	Nol11	35.1728	13.0742	24.4982	21.6618	24.4086	19.9148	20.6756	26.8525	11.0984	15.2921	17.6634	15.7044	19.5991	17.848	14.0314	14.1196	21.4766	19.5803	12.565	12.0859	14.8534	9.91666	13.4558	12.2834	24.1235	23.08	22.1617	23.7641	13.1952	16.6839	18.7236	14.0755	20.5284	12.3254	12.385	12.8696
NM_001008421	Nol10	25.9936	24.527	15.2376	15.9015	17.4835	15.9481	18.1343	11.2407	8.65266	6.31405	6.72534	6.02616	14.1383	13.3648	8.18466	9.41707	15.3598	13.1591	6.7348	5.76072	6.45029	5.14516	6.12939	7.39721	25.2603	15.5695	16.7158	14.6875	7.48335	6.37575	13.7515	8.80086	14.2594	6.24776	5.79772	6.7633
NM_133800	Nol12	37.9019	35.2215	9.31732		19.7268		9.54852	27.6208					53.9146	55.5969	23.8853	27.7133	55.7421	55.5203	33.7116	37.7351	22.9547	24.3824	34.7997	30.7797	36.5617	9.31732	19.7268	18.5846	#DIV/0!	#DIV/0!	54.7558	25.7993	55.6312	35.7233	23.6685	32.7897
NM_029309	Morn5																				1.49066		1.15174		1.69625	#DIV/0!	#DIV/0!	#DIV/0!	#DIV/0!	#DIV/0!	#DIV/0!	#DIV/0!	#DIV/0!	#DIV/0!	1.49066	1.15174	1.69625
NM_198108	Morn4													4.67236	4.82022	1.95127		5.72437	5.57276	2.05046	0.99119		1.34021	3.7485	2.81974	#DIV/0!	#DIV/0!	#DIV/0!	#DIV/0!	#DIV/0!	#DIV/0!	4.74629	1.95127	5.64856	1.52082	1.34021	3.28412
NM_001081100	Morn1				6.24339			4.35114			1.58086	2.42051		1.43464	1.5671	4.59335	4.82858	1.13397	0.916663	3.65161	3.57603	2.98862	2.98344	2.30194	3.03029	#DIV/0!	6.24339	#DIV/0!	4.35114	1.58086	2.42051	1.50087	4.71096	1.02532	3.61382	2.98603	2.66611
NM_029112	Morn3																								1.36903	#DIV/0!	#DIV/0!	#DIV/0!	#DIV/0!	#DIV/0!	#DIV/0!	#DIV/0!	#DIV/0!	#DIV/0!	#DIV/0!	#DIV/0!	1.36903
NM_194269	Morn2			16.9713										5.91376	3.65402	19.1589	18.9297	3.39955	4.03051	13.5896	11.4049	21.1191	20.9723	4.60067	17.1308	#DIV/0!	16.9713	#DIV/0!	#DIV/0!	#DIV/0!	#DIV/0!	4.78389	19.0443	3.71503	12.4973	21.0457	10.8657
NM_020625	Zbtb22	12.9175		2.64623	2.59417	5.37855				3.49369	2.95586	3.62066	2.88378	20.4538	17.125	26.8859	18.0568	17.7255	19.2421	20.7186	21.2827	13.571	16.7736	22.5727	24.9303	12.9175	2.6202	5.37855	#DIV/0!	3.22478	3.25222	18.7894	22.4713	18.4838	21.0006	15.1723	23.7515
NM_181058	Zbtb20	8.2253		16.176	24.2823	8.99016	11.8454	16.7846	16.698	23.3586	25.4092	39.7695	31.6756	5.7007	4.78884	6.34858	10.4807	3.24025	4.14722	3.23821	4.13078	3.58365	4.33597	8.13067	6.55597	8.2253	20.2292	10.4178	16.7413	24.3839	35.7225	5.24477	8.41462	3.69373	3.6845	3.95981	7.34332
NM_001081685	Zbtb21	12.295		4.9115	2.963		4.76708	2.78771	4.79997	3.32534	4.00914	4.52313	4.11723	10.532	8.64572	8.21024	6.74246	8.96041	10.3755	5.17656	6.2965	7.40832	8.78826	7.37409	7.6734	12.295	3.93725	4.76708	3.79384	3.66724	4.32018	9.58884	7.47635	9.66796	5.73653	8.09829	7.52375
NM_199025	Zbtb26				4.51174									3.1102	3.01988	4.00487	4.02616	2.45837	3.24586	1.77437	1.15464	3.00816	1.78424	3.88145	3.19087	#DIV/0!	4.51174	#DIV/0!	#DIV/0!	#DIV/0!	#DIV/0!	3.06504	4.01551	2.85211	1.46451	2.3962	3.53616
NM_001277230	Zbtb24			16.2017	8.40862	14.5281	12.0252	10.5482			5.85505	8.14989	7.78945	9.90242	8.32506	8.87606	8.75424	11.2252	10.2881	6.61388	4.40633	5.17511	6.09644	9.81749	9.67829	#DIV/0!	12.3052	13.2767	10.5482	5.85505	7.96967	9.11374	8.81515	10.7566	5.5101	5.63578	9.74789
NM_001172104	Zbtb25										2.57624	2.62971		10.9104	11.5395	8.57038	10.4918	10.1022	10.0253	6.15603	5.04237	6.03	4.69429	5.83542	8.18345	#DIV/0!	#DIV/0!	#DIV/0!	#DIV/0!	2.57624	2.62971	11.225	9.5311	10.0638	5.5992	5.36215	7.00943
NM_138604	Otud5	16.9852	18.9409	15.5088	11.1104	36.3716	40.8574	21.273	24.2506	9.84399	12.3263	21.4237	17.0635	33.8609	41.097	21.7164	24.2647	40.3856	41.0558	25.58	23.602	20.6937	24.5416	47.8632	45.7594	17.963	13.3096	38.6145	22.7618	11.0851	19.2436	37.4789	22.9906	40.7207	24.591	22.6176	46.8113
NM_001256033	Otud4	11.1721	9.68987	10.0702	10.1712	6.2024	11.0011	8.25604	6.20312	9.40062	6.30596	9.39433	6.23531	16.2401	16.1439	12.5739	14.9763	16.9198	19.7386	6.51604	6.72625	13.3023	9.2278	10.0371	9.03539	10.431	10.1207	8.60175	7.22958	7.85329	7.81482	16.192	13.7751	18.3292	6.62115	11.265	9.53625
NM_028453	Otud3				9.18903							2.91478		8.85393	8.2823	12.8663	15.6546	9.01251	8.6836	13.95	11.5445	7.969	8.30029	12.628	11.26	#DIV/0!	9.18903	#DIV/0!	#DIV/0!	#DIV/0!	2.91478	8.56812	14.2605	8.84806	12.7472	8.13464	11.944
NM_027715	Otud1			6.69085	7.28802	7.5552	6.70027	5.4855		3.27171	2.90645	6.99313	7.08894	7.53607	7.50016	6.50422	7.02393	6.73105	7.06225	8.86326	6.23491	5.27039	7.67378	13.3011	14.0987	#DIV/0!	6.98944	7.12773	5.4855	3.08908	7.04103	7.51811	6.76408	6.89665	7.54908	6.47208	13.6999
NM_146443	Olfr382																									#DIV/0!	#DIV/0!	#DIV/0!	#DIV/0!	#DIV/0!	#DIV/0!	#DIV/0!	#DIV/0!	#DIV/0!	#DIV/0!	#DIV/0!	#DIV/0!
NM_173870	Mgat4a											3.77725	3.43828	1.75904	1.39742	1.15756	0.993636	0.910071	0.871904		0.54278	2.95056	2.93562	6.27212	4.32349	#DIV/0!	#DIV/0!	#DIV/0!	#DIV/0!	#DIV/0!	3.60777	1.57823	1.0756	0.890988	0.54278	2.94309	5.2978
NM_145965	Gphn		7.93774	30.6223	27.0179	14.4488	9.46246	29.5889	31.124	25.9902	22.2335	30.3016	27.4121	9.36791	10.7643	26.1123	26.9803	10.4103	9.36921	24.287	22.2013	27.3838	24.9309	26.4059	25.0492	7.93774	28.8201	11.9556	30.3564	24.1118	28.8568	10.0661	26.5463	9.88974	23.2442	26.1573	25.7276
NM_176836	Fam76b			10.9464	13.6577	10.1131		15.9092		5.47425	3.3347	6.80784	9.48902	17.401	14.0797	14.4637	20.8933	15.309	16.93	7.43718	5.88489	10.0568	9.11448	13.3084	15.4629	#DIV/0!	12.3021	10.1131	15.9092	4.40447	8.14843	15.7404	17.6785	16.1195	6.66103	9.58564	14.3856
XM_001480802	Gm15483	117.857	70.768	57.9449	74.2834	124.569	124.534	57.5555	67.9549	51.4916	43.5649	30.4931	33.3948	81.6123	90.7585	58.4951	60.2446	97.1418	92.3835	80.1075	78.8378	40.3393	39.2048	48.3323	47.7187	94.3124	66.1141	124.552	62.7552	47.5282	31.944	86.1854	59.3698	94.7627	79.4726	39.7721	48.0255
NM_147025	Olfr380																									#DIV/0!	#DIV/0!	#DIV/0!	#DIV/0!	#DIV/0!	#DIV/0!	#DIV/0!	#DIV/0!	#DIV/0!	#DIV/0!	#DIV/0!	#DIV/0!
NM_145926	Mgat4b	47.6153	41.9191	22.7942	14.4946	6.26081	14.4361	22.7285	15.6538	8.13355	13.4188	10.5364	11.7489	61.9031	63.0615	130.227	116.735	63.9726	56.5546	140.976	139.7	95.2474	105.955	106.438	118.717	44.7672	18.6444	10.3485	19.1912	10.7762	11.1426	62.4823	123.481	60.2636	140.338	100.601	112.577
NM_013564	Insl3													1.39663		6.61027	7.23176	1.10393	1.90374	4.41294	4.4442	12.469	19.2291	15.4377	20.5657	#DIV/0!	#DIV/0!	#DIV/0!	#DIV/0!	#DIV/0!	#DIV/0!	1.39663	6.92102	1.50383	4.42857	15.8491	18.0017
NM_022997	Vps35	113.912	78.9108	110.738	103.568	160.616	169.017	111.138	91.6372	77.022	88.8614	100.865	115.015	159.403	146.996	114.355	117.141	144.345	140.591	61.5308	53.3294	89.8521	59.0926	96.6907	84.512	96.4113	107.153	164.817	101.387	82.9417	107.94	153.199	115.748	142.468	57.4301	74.4723	90.6014
NM_027338	Vps36			7.86751	15.4255	15.5468	14.1815	10.7503	15.5486	12.503	15.135	11.2131	16.6712	38.2147	41.407	36.1433	30.9719	37.1225	40.2378	28.1549	24.9079	44.1719	36.3474	29.5428	35.0815	#DIV/0!	11.6465	14.8641	13.1494	13.819	13.9422	39.8108	33.5576	38.6801	26.5314	40.2596	32.3121
NM_178851	Vps39	6.28091	14.0081	13.8962	13.6228	11.7685	9.04523	8.5446	15.6932	8.91842	11.6416	7.92218	12.0939	16.0918	15.7195	14.9793	16.5128	13.0209	13.9675	12.7071	14.9829	17.4671	14.3102	15.696	15.5381	10.1445	13.7595	10.4069	12.1189	10.28	10.008	15.9057	15.746	13.4942	13.845	15.8886	15.6171
NM_001081127	Adamts14	6.837				6.40522						0.958175	1.90791	5.64362	5.37634	0.513869		6.08246	5.7333	0.598144	0.572262	0.380271	1.18101	5.2143	4.35268	6.837	#DIV/0!	6.40522	#DIV/0!	#DIV/0!	1.43304	5.50998	0.513869	5.90788	0.585203	0.780642	4.78349
NM_001199333	LOC100048884							36.6103	33.0942	42.9884	25.979						1.95324			9.93248	10.2029	6.17426	9.19703			#DIV/0!	#DIV/0!	#DIV/0!	34.8522	34.4837	#DIV/0!	#DIV/0!	1.95324	#DIV/0!	10.0677	7.68565	#DIV/0!
NM_001025383	Gm14685																					0.439732	0.56511			#DIV/0!	#DIV/0!	#DIV/0!	#DIV/0!	#DIV/0!	#DIV/0!	#DIV/0!	#DIV/0!	#DIV/0!	#DIV/0!	0.502421	#DIV/0!
XM_981835	Gm7942																									#DIV/0!	#DIV/0!	#DIV/0!	#DIV/0!	#DIV/0!	#DIV/0!	#DIV/0!	#DIV/0!	#DIV/0!	#DIV/0!	#DIV/0!	#DIV/0!
NM_029609	Lhpp			8.74168	7.34546			12.2861		12.3656	13.9493	34.1733	22.1149	7.12075	7.22125	6.16779	4.91618	6.20375	3.8825	5.55542	5.77381	12.9973	16.5215	10.6074	14.2098	#DIV/0!	8.04357	#DIV/0!	12.2861	13.1575	28.1441	7.171	5.54198	5.04313	5.66461	14.7594	12.4086
NM_177145	Pde4dip													1.96668	1.27305				1.78718			1.95094				#DIV/0!	#DIV/0!	#DIV/0!	#DIV/0!	#DIV/0!	#DIV/0!	1.61987	#DIV/0!	1.78718	#DIV/0!	1.95094	#DIV/0!
NM_027077	1700016C15Rik																									#DIV/0!	#DIV/0!	#DIV/0!	#DIV/0!	#DIV/0!	#DIV/0!	#DIV/0!	#DIV/0!	#DIV/0!	#DIV/0!	#DIV/0!	#DIV/0!
NM_007907	Eef2	2214.62	2123.18	509.773	477.362	1075.14	1090.6	398.413	460.111	346.476	340.553	276.37	291.173	2424.85	2422.38	1407.54	1410.09	2356.89	2291.66	1758.94	1855.22	815.949	989.783	1038.16	1003.92	2168.9	493.568	1082.87	429.262	343.515	283.772	2423.62	1408.82	2324.27	1807.08	902.866	1021.04
XM_286185	Gm5093	62.2901	115.77	57.8476	50.0379	99.4219	101.206	71.1397	60.5247	46.7975	56.0642	33.4638	30.1297	123.747	142.761	84.2711	81.2676	109.059	130.476	110.504	108.848	53.3797	53.4285	69.1837	75.149	89.03	53.9428	100.314	65.8322	51.4308	31.7967	133.254	82.7693	119.768	109.676	53.4041	72.1663
XM_285300	Gm5097																									#DIV/0!	#DIV/0!	#DIV/0!	#DIV/0!	#DIV/0!	#DIV/0!	#DIV/0!	#DIV/0!	#DIV/0!	#DIV/0!	#DIV/0!	#DIV/0!
XM_001472912	Gm11810									16.802	13.6468															#DIV/0!	#DIV/0!	#DIV/0!	#DIV/0!	15.2244	#DIV/0!	#DIV/0!	#DIV/0!	#DIV/0!	#DIV/0!	#DIV/0!	#DIV/0!
NM_028013	Endod1					11.9829	10.9306			5.18908	5.26831	15.5568	10.0961	7.59841	9.28437	2.37696	1.59147	6.20841	6.05148	1.67851	0.941795	4.97988	5.77937	11.8114	9.56277	#DIV/0!	#DIV/0!	11.4567	#DIV/0!	5.22869	12.8265	8.44139	1.98421	6.12994	1.31015	5.37963	10.6871
NM_025829	Eif4e3			21.1596	22.339			14.0116		100.283	92.7239	36.1892	68.7339	10.106	11.014	32.6151	28.1934	12.9112	12.932	27.5149	29.5766	128.157	138.431	59.7139	56.7569	#DIV/0!	21.7493	#DIV/0!	14.0116	96.5036	52.4615	10.56	30.4042	12.9216	28.5458	133.294	58.2354
NM_175090	Slc31a1	69.915	77.9648	108.278	106.148	126.633	96.0387	164.862	113.546	54.8371	49.915	64.6687	58.5309	56.1871	55.8242	92.8891	78.9366	62.2451	58.0349	88.0793	79.0936	36.8125	34.482	40.0687	35.1177	73.9399	107.213	111.336	139.204	52.3761	61.5998	56.0057	85.9128	60.14	83.5864	35.6472	37.5932
NM_025286	Slc31a2				13.8388	29.8877		23.1469		15.5311	19.7103	18.1075	35.2544	14.0117	15.631	12.9481	16.6717	13.0074	15.6451	10.885	11.6367	11.711	9.57737	22.1102	24.7562	#DIV/0!	13.8388	29.8877	23.1469	17.6207	26.6809	14.8213	14.8099	14.3263	11.2609	10.6442	23.4332
NM_028420	Camk2n2													11.8275	5.74203	8.98072	11.1351	6.79909	7.32819	6.79482	3.64957	5.11978	3.701	6.901	7.78674	#DIV/0!	#DIV/0!	#DIV/0!	#DIV/0!	#DIV/0!	#DIV/0!	8.78478	10.0579	7.06364	5.22219	4.41039	7.34387
NM_025451	Camk2n1											33.0692		21.778	20.6169	12.7328	5.63833	39.936	37.4778	12.9978	10.6259	12.9621	12.4935	62.122	52.5715	#DIV/0!	#DIV/0!	#DIV/0!	#DIV/0!	#DIV/0!	33.0692	21.1974	9.18558	38.7069	11.8119	12.7278	57.3467
XM_486686	Gm5637	55.3442	37.0298	9.07008	16.8941	50.6969	50.6823	21.1929	16.1327	21.9538	16.7167	43.435	42.0082	61.2569	55.7955	17.9186	16.9009	51.5983	50.5223	24.2093	22.2353	8.20859	14.1094	33.1114	30.1849	46.187	12.9821	50.6896	18.6628	19.3353	42.7216	58.5262	17.4097	51.0603	23.2223	11.159	31.6481
NM_001085524	Gm5634																									#DIV/0!	#DIV/0!	#DIV/0!	#DIV/0!	#DIV/0!	#DIV/0!	#DIV/0!	#DIV/0!	#DIV/0!	#DIV/0!	#DIV/0!	#DIV/0!
NM_001038697	Gm5635																									#DIV/0!	#DIV/0!	#DIV/0!	#DIV/0!	#DIV/0!	#DIV/0!	#DIV/0!	#DIV/0!	#DIV/0!	#DIV/0!	#DIV/0!	#DIV/0!
XM_001480560	Gm5633			8.46205	15.2086	14.3328	17.7953	12.1408	21.5017	9.31003	7.87682	4.82419	7.68473	4.11025	3.99089	1.79115		3.05108	3.28851	1.2548	2.57792		1.43527	1.27441	1.72557	#DIV/0!	11.8353	16.0641	16.8213	8.59342	6.25446	4.05057	1.79115	3.1698	1.91636	1.43527	1.49999
NM_028836	Ctbs			12.9727	7.41855	19.2263	21.4351	7.97678	10.9877	14.2727	17.5095	20.3382	33.8706	13.1504	15.5616	7.475	11.0651	13.1662	12.7904	8.46414	8.25287	11.5775	5.18652	16.216	14.0206	#DIV/0!	10.1956	20.3307	9.48225	15.8911	27.1044	14.356	9.27003	12.9783	8.35851	8.38201	15.1183
NM_001164192	Mtm1	14.4062	13.3874	36.595	34.7178	19.4949	21.2786	29.0346	22.4967	35.0671	37.91	18.6755	10.4524	11.8169	9.36779	21.5722	21.3771	9.9315	11.0612	6.93193	6.60024	24.3052	18.7068	8.96032	10.0382	13.8968	35.6564	20.3867	25.7657	36.4886	14.564	10.5923	21.4746	10.4963	6.76608	21.506	9.49924
XM_486706	Gm5639																						0.282555		0.237793	#DIV/0!	#DIV/0!	#DIV/0!	#DIV/0!	#DIV/0!	#DIV/0!	#DIV/0!	#DIV/0!	#DIV/0!	#DIV/0!	0.282555	0.237793
NM_001122820	Ap3m2			7.26618	6.33176	10.2561	8.73169	9.92864	12.3087	4.44129	6.76365	6.90405	9.89806	11.7646	11.721	9.34205	7.6279	10.6737	10.807	7.47045	5.98976	4.50579	6.33825	12.5481	16.9903	#DIV/0!	6.79897	9.49388	11.1187	5.60247	8.40106	11.7428	8.48497	10.7403	6.7301	5.42202	14.7692
NM_016710	Hmgn5			16.6235	19.5558	8.44696		14.3103	10.5599	33.8353	31.1025	25.588	28.3059	12.0064	10.942	17.2415	16.1422	10.6556	10.5517	9.16991	5.45155	64.8171	53.894	24.7852	30.6104	#DIV/0!	18.0897	8.44696	12.4351	32.4689	26.947	11.4742	16.6919	10.6037	7.31073	59.3556	27.6978
NM_175074	Hmgn3	106.223			21.3323			42.8167		23.941	12.1533	48.3817	53.3561	40.2565	37.4812	20.8805	17.1328	43.5886	45.8531	43.3676	29.4805	11.1597	2.53087	54.2701	58.0407	106.223	21.3323	#DIV/0!	42.8167	18.0472	50.8689	38.8688	19.0066	44.7208	36.424	6.84528	56.1554
NM_016957	Hmgn2	60.6616		14.9123	40.202		40.3198	22.9235		24.61	31.2322	117.958	101.568	166.754	167.874	66.2856	68.4891	156.524	171.924	82.2595	94.6004	50.0472	35.2298	128.686	155.998	60.6616	27.5571	40.3198	22.9235	27.9211	109.763	167.314	67.3874	164.224	88.4299	42.6385	142.342
NM_008251	Hmgn1	71.1205		69.9335	65.1298	44.4194	37.8172	51.6015	62.1943	84.6357	76.1634	86.7149	104.791	255.651	210.799	125.823	121.135	234.502	253.657	161.152	140.612	85.4429	73.2032	116.907	120.646	71.1205	67.5316	41.1183	56.8979	80.3995	95.7527	233.225	123.479	244.079	150.882	79.323	118.777
NM_001127685	BC048943																									#DIV/0!	#DIV/0!	#DIV/0!	#DIV/0!	#DIV/0!	#DIV/0!	#DIV/0!	#DIV/0!	#DIV/0!	#DIV/0!	#DIV/0!	#DIV/0!
NM_001029936	Specc1	8.42981	7.83365				6.22559					1.7721	2.3524	7.87745	8.41356	0.243687		12.1763	12.7063	0.368747	0.408495	0.989821	0.803395	2.43431	2.07063	8.13173	#DIV/0!	6.22559	#DIV/0!	#DIV/0!	2.06225	8.14551	0.243687	12.4413	0.388621	0.896608	2.25247
NM_001033145	1190002N15Rik	31.9271	53.4047	10.988	16.1577	31.9049	29.7094	23.1648	23.9315	10.3621	8.32858	12.7522	14.968	25.161	23.7544	13.2904	12.3589	19.1174	20.1307	15.7815	11.9833	11.4833	13.4643	25.3897	22.4706	42.6659	13.5729	30.8071	23.5481	9.34533	13.8601	24.4577	12.8246	19.6241	13.8824	12.4738	23.9302
NM_001042605	Cd74						8.71434			747.314	756.699	2171.49	1577.25	3.06293	1.93309			0.871564	1.25252			201.082	279.91	911.494	899.83	#DIV/0!	#DIV/0!	8.71434	#DIV/0!	752.007	1874.37	2.49801	#DIV/0!	1.06204	#DIV/0!	240.496	905.662
NM_011617	Cd70																									#DIV/0!	#DIV/0!	#DIV/0!	#DIV/0!	#DIV/0!	#DIV/0!	#DIV/0!	#DIV/0!	#DIV/0!	#DIV/0!	#DIV/0!	#DIV/0!
NM_001177585	Gm20410																									#DIV/0!	#DIV/0!	#DIV/0!	#DIV/0!	#DIV/0!	#DIV/0!	#DIV/0!	#DIV/0!	#DIV/0!	#DIV/0!	#DIV/0!	#DIV/0!
NM_026428	Dcxr	44.959	37.6015	38.6825	33.8585	21.0599	24.9024	22.0865	24.5727	10.6397	20.0612	31.8978	39.5203	30.6345	33.6543	35.0909	39.1579	22.3601	25.4126	33.4331	39.0669	11.4611	20.0849	33.9555	33.8062	41.2803	36.2705	22.9811	23.3296	15.3505	35.7091	32.1444	37.1244	23.8863	36.25	15.773	33.8808
XM_141933	Mageb17-ps																									#DIV/0!	#DIV/0!	#DIV/0!	#DIV/0!	#DIV/0!	#DIV/0!	#DIV/0!	#DIV/0!	#DIV/0!	#DIV/0!	#DIV/0!	#DIV/0!
NM_026675	Nudt22			6.57042	6.44116	13.911	13.8173	13.4669		6.02404	3.66961	13.1102	17.9006	9.15803	9.431	9.58073	10.6337	8.68646	9.55158	9.35327	9.18403	6.93741	7.32339	18.4052	17.1499	#DIV/0!	6.50579	13.8642	13.4669	4.84682	15.5054	9.29452	10.1072	9.11902	9.26865	7.1304	17.7775
NM_026623	Nudt21	30.1976	40.4093	56.4178	55.3079	94.3017	82.9617	51.123	79.2226	27.7688	29.8512	31.7404	24.2693	99.5186	100.647	74.1652	79.8776	104.565	108.984	63.9334	62.5771	36.5028	30.4343	33.2712	35.7855	35.3034	55.8628	88.6317	65.1728	28.81	28.0049	100.083	77.0214	106.775	63.2552	33.4686	34.5284
NM_027342	Fam162a			143.311	136.235	88.268	62.6238	122.834	104.83	88.3921	97.0181	51.9918	20.7052	135.919	149.604	576.355	572.149	175.895	177.019	440.861	448.498	238.437	225.712	73.7749	97.2358	#DIV/0!	139.773	75.4459	113.832	92.7051	36.3485	142.761	574.252	176.457	444.679	232.074	85.5053
XM_983271	Gm7160				15.3883									1.98901		4.43012	4.94357			2.79319	2.02534	4.26186	5.47702	2.26947	3.84113	#DIV/0!	15.3883	#DIV/0!	#DIV/0!	#DIV/0!	#DIV/0!	1.98901	4.68684	#DIV/0!	2.40927	4.86944	3.0553
NM_001166734	Vmn1r57																									#DIV/0!	#DIV/0!	#DIV/0!	#DIV/0!	#DIV/0!	#DIV/0!	#DIV/0!	#DIV/0!	#DIV/0!	#DIV/0!	#DIV/0!	#DIV/0!
NM_053224	Vmn1r54																									#DIV/0!	#DIV/0!	#DIV/0!	#DIV/0!	#DIV/0!	#DIV/0!	#DIV/0!	#DIV/0!	#DIV/0!	#DIV/0!	#DIV/0!	#DIV/0!
NM_001166706	Vmn1r55																									#DIV/0!	#DIV/0!	#DIV/0!	#DIV/0!	#DIV/0!	#DIV/0!	#DIV/0!	#DIV/0!	#DIV/0!	#DIV/0!	#DIV/0!	#DIV/0!
NM_053222	Vmn1r52																									#DIV/0!	#DIV/0!	#DIV/0!	#DIV/0!	#DIV/0!	#DIV/0!	#DIV/0!	#DIV/0!	#DIV/0!	#DIV/0!	#DIV/0!	#DIV/0!
NM_053226	Vmn1r53																									#DIV/0!	#DIV/0!	#DIV/0!	#DIV/0!	#DIV/0!	#DIV/0!	#DIV/0!	#DIV/0!	#DIV/0!	#DIV/0!	#DIV/0!	#DIV/0!
XM_910904	Gm7166																									#DIV/0!	#DIV/0!	#DIV/0!	#DIV/0!	#DIV/0!	#DIV/0!	#DIV/0!	#DIV/0!	#DIV/0!	#DIV/0!	#DIV/0!	#DIV/0!
NM_011683	Vmn1r51																									#DIV/0!	#DIV/0!	#DIV/0!	#DIV/0!	#DIV/0!	#DIV/0!	#DIV/0!	#DIV/0!	#DIV/0!	#DIV/0!	#DIV/0!	#DIV/0!
NM_001122977	Gm7168																									#DIV/0!	#DIV/0!	#DIV/0!	#DIV/0!	#DIV/0!	#DIV/0!	#DIV/0!	#DIV/0!	#DIV/0!	#DIV/0!	#DIV/0!	#DIV/0!
NM_021347	Gsdma																									#DIV/0!	#DIV/0!	#DIV/0!	#DIV/0!	#DIV/0!	#DIV/0!	#DIV/0!	#DIV/0!	#DIV/0!	#DIV/0!	#DIV/0!	#DIV/0!
NM_031378	Gsdmc																									#DIV/0!	#DIV/0!	#DIV/0!	#DIV/0!	#DIV/0!	#DIV/0!	#DIV/0!	#DIV/0!	#DIV/0!	#DIV/0!	#DIV/0!	#DIV/0!
NM_026960	Gsdmd	25.3759				24.6538	22.4887			4.57547	5.41955	14.2253	7.55341	27.4018	33.4282	1.85835	2.54669	35.9318	32.7422	4.31675	3.87533	6.37741	8.46448	21.921	25.5261	25.3759	#DIV/0!	23.5713	#DIV/0!	4.99751	10.8893	30.415	2.20252	34.337	4.09604	7.42095	23.7236
NM_030739	Vmn1r58																									#DIV/0!	#DIV/0!	#DIV/0!	#DIV/0!	#DIV/0!	#DIV/0!	#DIV/0!	#DIV/0!	#DIV/0!	#DIV/0!	#DIV/0!	#DIV/0!
NM_207543	Vmn1r59																									#DIV/0!	#DIV/0!	#DIV/0!	#DIV/0!	#DIV/0!	#DIV/0!	#DIV/0!	#DIV/0!	#DIV/0!	#DIV/0!	#DIV/0!	#DIV/0!
NM_001048146	Azi2	33.9306	48.6478	15.4906	15.1858	24.2193	12.8872	19.0499		9.17692	9.98255	9.17078	8.11592	35.18	33.572	39.3463	44.4069	33.7981	33.6498	21.8394	25.1117	49.4268	41.4032	29.7178	27.5546	41.2892	15.3382	18.5532	19.0499	9.57974	8.64335	34.376	41.8766	33.724	23.4756	45.415	28.6362
NM_009734	Azi1			1.5949	2.50163		4.0248	1.96137			2.31597	2.18219		5.73941	5.84745	5.08634	4.68802	6.59399	7.13467	6.58416	5.89913	4.08966	5.61126	5.70706	6.32247	#DIV/0!	2.04826	4.0248	1.96137	2.31597	2.18219	5.79343	4.88718	6.86433	6.24164	4.85046	6.01476
XM_001477944	Gm3676																									#DIV/0!	#DIV/0!	#DIV/0!	#DIV/0!	#DIV/0!	#DIV/0!	#DIV/0!	#DIV/0!	#DIV/0!	#DIV/0!	#DIV/0!	#DIV/0!
NM_008212	Hadh	96.1332	97.456	1759.52	1601.7	188.312	168.455	1214.01	1318.34	2655.58	2703.93	429.9	509.219	61.3866	63.8331	879.93	852.515	50.0061	48.7026	614.72	646.101	1982.4	1813.58	383.409	383.115	96.7946	1680.61	178.383	1266.17	2679.76	469.559	62.6099	866.222	49.3543	630.41	1897.99	383.262
NM_024193	Nop56	35.5194	39.609	21.5381	21.685	51.7631	51.4144	18.6125	19.2285	8.32576	13.6547	23.3961	11.1014	56.6477	59.2998	28.9143	26.7351	70.8015	73.5463	27.9672	29.0415	18.0875	18.6183	21.987	23.9306	37.5642	21.6115	51.5887	18.9205	10.9902	17.2487	57.9737	27.8247	72.1739	28.5044	18.3529	22.9588
NM_001004164	Gnptab	11.1276	18.6131	9.57411	12.0674	7.64488	8.87537	14.8016	17.3767	11.4364	8.86105	14.2692	19.004	28.6304	28.9096	31.4982	36.9005	20.3397	23.647	38.3076	35.9711	26.5306	23.3443	38.0659	36.414	14.8703	10.8208	8.26012	16.0892	10.1487	16.6366	28.77	34.1994	21.9933	37.1394	24.9375	37.2399
NM_001037914	Mcidas																									#DIV/0!	#DIV/0!	#DIV/0!	#DIV/0!	#DIV/0!	#DIV/0!	#DIV/0!	#DIV/0!	#DIV/0!	#DIV/0!	#DIV/0!	#DIV/0!
NM_011578	Tgfbr3	223.06	228.915	82.6486	84.918	171.62	186.937	166.141	174.669	43.2796	58.3653	131.499	112.044	103.668	103.64	68.4625	68.0965	87.9987	97.935	101.462	105.1	33.923	33.3319	73.3183	68.5975	225.987	83.7833	179.279	170.405	50.8224	121.772	103.654	68.2795	92.9669	103.281	33.6275	70.9579
NM_029575	Tgfbr2	145.331	145.858	45.8489	40.8609	127.076	136.309	55.6517	62.0326	92.3705	81.1437	85.0345	86.7894	90.4636	88.4226	69.0677	67.6652	98.9493	106.444	81.3729	81.8852	91.3409	107.602	93.1903	86.4765	145.595	43.3549	131.693	58.8421	86.7571	85.912	89.4431	68.3664	102.697	81.6291	99.4716	89.8334
NM_021350	Chml										3.64403	5.57951	4.44396	3.0314	2.14063	3.83627	3.28202	2.26539	1.78431	0.774006	0.584616	1.39421	1.42285	4.61835	2.26184	#DIV/0!	#DIV/0!	#DIV/0!	#DIV/0!	3.64403	5.01173	2.58602	3.55914	2.02485	0.679311	1.40853	3.44009
NM_010001	Cyp2c37																									#DIV/0!	#DIV/0!	#DIV/0!	#DIV/0!	#DIV/0!	#DIV/0!	#DIV/0!	#DIV/0!	#DIV/0!	#DIV/0!	#DIV/0!	#DIV/0!
NM_183142	Alg11	12.2041		14.2505	15.4407	22.8668	25.687	27.6709	22.8694	6.60149	6.70229	19.2415	15.3254	15.0158	13.8416	9.63125	9.84205	11.8989	11.7238	9.20885	10.4837	5.88282	5.01587	9.35276	7.89194	12.2041	14.8456	24.2769	25.2702	6.65189	17.2834	14.4287	9.73665	11.8113	9.8463	5.44935	8.62235
NM_001142357	Alg12			9.02908	12.2559		8.76358	5.12481	10.5889	4.58487	5.04278	7.12725	5.6767	5.80845	6.83609	13.2312	14.2178	9.34922	7.67754	13.5948	15.0851	11.3144	10.1984	7.40571	8.58283	#DIV/0!	10.6425	8.76358	7.85683	4.81383	6.40197	6.32227	13.7245	8.51338	14.34	10.7564	7.99427
NM_026247	Alg13			8.16125	16.0014		14.7109				9.11619			4.1365	6.77763	9.21322	4.81924	4.57742	4.40503	2.54141	3.29067	9.8481	6.22914	3.31859	4.49343	#DIV/0!	12.0813	14.7109	#DIV/0!	9.11619	#DIV/0!	5.45707	7.01623	4.49122	2.91604	8.03862	3.90601
NM_024178	Alg14	50.5358		24.8462	22.8351	27.6176	27.9913	30.5553		29.0445	26.0188	26.5589	21.1536	34.4345	35.5362	32.8697	33.4189	23.8895	26.4191	34.5406	33.7278	42.8644	32.0583	37.8868	36.0996	50.5358	23.8406	27.8044	30.5553	27.5317	23.8563	34.9853	33.1443	25.1543	34.1342	37.4614	36.9932
NM_001145352	6430550D23Rik															2.19468	4.89808					2.81509	2.26109	3.37288	3.80579	#DIV/0!	#DIV/0!	#DIV/0!	#DIV/0!	#DIV/0!	#DIV/0!	#DIV/0!	3.54638	#DIV/0!	#DIV/0!	2.53809	3.58933
NM_183163	Rhbdl2																								0.546558	#DIV/0!	#DIV/0!	#DIV/0!	#DIV/0!	#DIV/0!	#DIV/0!	#DIV/0!	#DIV/0!	#DIV/0!	#DIV/0!	#DIV/0!	0.546558
XM_001477675	LOC100042435																									#DIV/0!	#DIV/0!	#DIV/0!	#DIV/0!	#DIV/0!	#DIV/0!	#DIV/0!	#DIV/0!	#DIV/0!	#DIV/0!	#DIV/0!	#DIV/0!
NM_001244649	Gm8765																									#DIV/0!	#DIV/0!	#DIV/0!	#DIV/0!	#DIV/0!	#DIV/0!	#DIV/0!	#DIV/0!	#DIV/0!	#DIV/0!	#DIV/0!	#DIV/0!
NM_001270900	Gm8764																									#DIV/0!	#DIV/0!	#DIV/0!	#DIV/0!	#DIV/0!	#DIV/0!	#DIV/0!	#DIV/0!	#DIV/0!	#DIV/0!	#DIV/0!	#DIV/0!
NM_008302	Hsp90ab1	800.71	719.399	363.355	374.497	974.121	969.407	396.941	386.375	685.094	690.345	414.03	376.784	939.265	1039.79	492.4	502.878	1193.06	1129.21	652.539	696.163	742.886	738.064	538.4	640.146	760.055	368.926	971.764	391.658	687.72	395.407	989.527	497.639	1161.14	674.351	740.475	589.273
NM_021896	Gucy1a3			2.44346		8.69121	6.16618	13.2216	14.9009	4.83897	4.09405	16.2982	13.314	3.71537	4.32898	1.37921	1.02604	4.03309	4.85338	10.1742	9.40556	3.5382	3.83655	18.1052	20.2695	#DIV/0!	2.44346	7.4287	14.0613	4.46651	14.8061	4.02217	1.20262	4.44324	9.78989	3.68737	19.1874
NM_001033322	Gucy1a2					4.70132	8.33865	2.84452	7.0528		1.03347	2.76918		2.57918	1.70746			2.26104	1.79778		0.348183	0.418668	0.336275	0.752436	0.792409	#DIV/0!	#DIV/0!	6.51999	4.94866	1.03347	2.76918	2.14332	#DIV/0!	2.02941	0.348183	0.377472	0.772422
NM_026176	Pdcl	22.79		38.0964	43.9375	34.1612	42.4138	45.4721	45.5535	14.7932	29.4123	36.4107	33.5793	28.2536	23.711	21.6616	20.2905	23.073	21.0947	16.3493	15.0595	17.2389	16.9414	20.0472	25.7734	22.79	41.0169	38.2875	45.5128	22.1027	34.995	25.9823	20.976	22.0838	15.7044	17.0902	22.9103
NM_001205009	Gm2696																									#DIV/0!	#DIV/0!	#DIV/0!	#DIV/0!	#DIV/0!	#DIV/0!	#DIV/0!	#DIV/0!	#DIV/0!	#DIV/0!	#DIV/0!	#DIV/0!
NM_001033479	Gm1527																									#DIV/0!	#DIV/0!	#DIV/0!	#DIV/0!	#DIV/0!	#DIV/0!	#DIV/0!	#DIV/0!	#DIV/0!	#DIV/0!	#DIV/0!	#DIV/0!
NM_009312	Tac2																									#DIV/0!	#DIV/0!	#DIV/0!	#DIV/0!	#DIV/0!	#DIV/0!	#DIV/0!	#DIV/0!	#DIV/0!	#DIV/0!	#DIV/0!	#DIV/0!
NM_053093	Tac4																									#DIV/0!	#DIV/0!	#DIV/0!	#DIV/0!	#DIV/0!	#DIV/0!	#DIV/0!	#DIV/0!	#DIV/0!	#DIV/0!	#DIV/0!	#DIV/0!
NM_153514	Rhobtb2	11.322	8.41706	5.56652	5.00226	7.07134	6.68923	5.13419	5.89346	3.06217	2.84985	2.77678		6.70076	5.87838	10.8662	8.27848	6.91324	6.7702	9.74014	9.97538	11.0552	13.2182	7.54501	7.26477	9.86954	5.28439	6.88028	5.51382	2.95601	2.77678	6.28957	9.57232	6.84172	9.85776	12.1367	7.40489
NM_028493	Rhobtb3	24.7274	25.0677	4.42086	4.33389	19.6559	9.96094	6.79584	5.61662	2.43194	2.7777		5.26938	35.361	33.0424	8.88969	10.1521	26.3894	31.7836	8.1616	5.40698	5.25126	2.97256	4.79372	3.71868	24.8976	4.37738	14.8084	6.20623	2.60482	5.26938	34.2017	9.52087	29.0865	6.78429	4.11191	4.2562
NM_001081347	Rhobtb1		8.81633	8.74587	4.28691		3.50327	6.57279	9.87685		2.17094	7.8945	5.29499	4.98691	5.26055	12.4786	10.5839	4.86638	5.03528	11.3261	11.9636	5.27678	5.79238	16.3327	15.516	8.81633	6.51639	3.50327	8.22482	2.17094	6.59474	5.12373	11.5313	4.95083	11.6449	5.53458	15.9244
NM_173032	Tbck	9.01439		14.6255	12.5999	14.6382	8.78766	16.896	10.1353	17.0664	13.119	13.6439	10.2634	6.79514	6.59782	7.25471	6.62996	5.5042	5.81771	6.62455	6.09963	7.62093	5.60568	5.68682	5.63948	9.01439	13.6127	11.7129	13.5157	15.0927	11.9537	6.69648	6.94233	5.66096	6.36209	6.61331	5.66315
NM_178337	Tbce	15.7242		19.3272	15.7892	29.4624	29.0317	20.5991	11.4589	17.0112	17.2709	17.6294	14.9191	28.7347	22.7482	21.6367	17.7532	26.8938	30.0994	10.3174	10.4598	18.4632	14.7048	18.163	19.8636	15.7242	17.5582	29.247	16.029	17.1411	16.2743	25.7415	19.6949	28.4966	10.3886	16.584	19.0133
NM_029878	Tbcd	37.9177	46.1273	20.0547	22.4292	30.8585	34.1128	18.7577	12.919	9.94453	12.3049	18.1159	25.3949	32.7488	31.6936	14.7079	16.1605	35.306	35.2239	17.4409	17.2809	13.3355	15.2351	22.614	26.6108	42.0225	21.242	32.4856	15.8383	11.1247	21.7554	32.2212	15.4342	35.265	17.3609	14.2853	24.6124
NM_178385	Tbcc	36.2194	62.8282	12.8609	22.3063	42.7293	32.0985	18.2493	17.5964	20.6804	15.4708	28.764	9.43347	25.0712	28.4815	17.3107	16.8765	26.9509	23.7512	24.1174	21.4871	12.2363	17.1155	24.1367	25.2979	49.5238	17.5836	37.4139	17.9229	18.0756	19.0987	26.7764	17.0936	25.3511	22.8022	14.6759	24.7173
NM_025548	Tbcb	179.836	150.406	63.5499	62.2997	115.829	97.1192	50.9688	63.1869	50.1587	50.9246	59.0701	43.2842	84.7264	89.9146	56.7303	53.2983	92.2078	92.7021	56.2954	62.8339	50.8455	63.2674	66.9123	91.6147	165.121	62.9248	106.474	57.0779	50.5417	51.1771	87.3205	55.0143	92.455	59.5646	57.0565	79.2635
NM_009321	Tbca	177.147	98.7713	208.406	201.257	205.474	263.522	183.613	142.267	273.78	293.595	186.198	194.912	284.57	322.229	337.98	343.682	317.769	300.323	276.749	252.176	316.229	279.471	223.734	228.347	137.959	204.831	234.498	162.94	283.687	190.555	303.4	340.831	309.046	264.462	297.85	226.041
NM_028355	Tmem48	18.3696	18.2085	15.5542	14.7564	16.5721	39.7945	23.4475	15.2991	18.217	12.0499	11.5849	10.9358	15.2586	14.5686	15.5767	14.7484	16.885	16.8557	21.8742	19.0979	19.2232	12.7655	10.2466	7.85789	18.289	15.1553	28.1833	19.3733	15.1334	11.2603	14.9136	15.1625	16.8704	20.4861	15.9944	9.05224
NM_172614	Tmem44													2.3703	3.35631	0.879894		4.30914	3.70212		0.502833	4.23238	4.19266	8.16993	12.5881	#DIV/0!	#DIV/0!	#DIV/0!	#DIV/0!	#DIV/0!	#DIV/0!	2.8633	0.879894	4.00563	0.502833	4.21252	10.379
NM_138751	Tmem47	45.4127	67.5218			51.9992	30.1844	13.7288			7.27413	14.3199	10.1382	26.1695	24.7228	2.10045	2.44155	25.6419	24.9058	2.64866	2.20062	4.77102	2.43451	5.04385	12.976	56.4672	#DIV/0!	41.0918	13.7288	7.27413	12.229	25.4462	2.271	25.2739	2.42464	3.60277	9.00992
NM_024230	Smtnl1																					5.87856	3.95551			#DIV/0!	#DIV/0!	#DIV/0!	#DIV/0!	#DIV/0!	#DIV/0!	#DIV/0!	#DIV/0!	#DIV/0!	#DIV/0!	4.91703	#DIV/0!
NM_028766	Tmem43	65.2036	57.4034	43.0248	30.6	81.4478	101.884	41.4987	32.1542	70.5404	64.0788	242.398	249.375	68.9485	70.3714	41.5469	39.8529	60.4975	62.7283	49.3884	47.8938	38.302	47.7101	178.076	156.892	61.3035	36.8124	91.666	36.8265	67.3096	245.886	69.6599	40.6999	61.6129	48.6411	43.006	167.484
NM_001164823	Tmem42											11.1459		9.90925	8.65934	11.7711	9.57791	4.17733	6.30338	9.74098	9.80998	7.07753	8.71653	14.6043	14.0335	#DIV/0!	#DIV/0!	#DIV/0!	#DIV/0!	#DIV/0!	11.1459	9.2843	10.6745	5.24036	9.77548	7.89703	14.3189
NM_139154	Rab40c			26.4009	21.1758	12.1956	12.9787	23.6125	30.4926		5.36183	4.10485	6.53884	15.51	13.1403	15.2407	12.5978	14.1345	13.4726	13.2394	15.3547	8.14544	12.5615	14.9644	19.3811	#DIV/0!	23.7884	12.5872	27.0526	5.36183	5.32184	14.3251	13.9192	13.8035	14.297	10.3535	17.1728
NM_139147	Rab40b							5.94535			3.37511			5.81957	4.90708	16.2024	14.9083	3.87362	2.81817	15.9149	16.1142	10.209	6.67709	9.17392	7.54172	#DIV/0!	#DIV/0!	#DIV/0!	5.94535	3.37511	#DIV/0!	5.36332	15.5554	3.34589	16.0145	8.44306	8.35782
NM_172488	Lacc1				6.15533		9.90312	9.65199	9.97145	5.18105	3.06842	8.05401	9.62227	19.7906	17.5744	9.414	9.2692	16.9164	15.4539	9.91583	8.77648	5.56409	7.87321	13.475	13.54	#DIV/0!	6.15533	9.90312	9.81172	4.12473	8.83814	18.6825	9.3416	16.1851	9.34616	6.71865	13.5075
XM_003945785	Gm17768																									#DIV/0!	#DIV/0!	#DIV/0!	#DIV/0!	#DIV/0!	#DIV/0!	#DIV/0!	#DIV/0!	#DIV/0!	#DIV/0!	#DIV/0!	#DIV/0!
XM_003085440	Gm15682		76.3472	23.1419	22.6866	69.4859	60.6749	12.9361	37.4198	18.517	16.4498	26.9859	22.9266	174.075	209.916	98.5619	89.998	208.011	192.04	80.8611	89.5773	61.5621	65.1475	71.479	70.0138	76.3472	22.9142	65.0804	25.1779	17.4834	24.9563	191.995	94.2799	200.026	85.2192	63.3548	70.7464
XM_003945543	Gm626																									#DIV/0!	#DIV/0!	#DIV/0!	#DIV/0!	#DIV/0!	#DIV/0!	#DIV/0!	#DIV/0!	#DIV/0!	#DIV/0!	#DIV/0!	#DIV/0!
NM_019919	Ltbp1	5.61987	4.47637			5.51568	7.11496	1.21354	3.51038	9.33691	6.39313	32.0666	23.6584	2.47577	2.01537	0.640548	0.466166	7.00533	7.36299	1.72082	1.90985	3.7509	4.10305	22.6132	20.0422	5.04812	#DIV/0!	6.31532	2.36196	7.86502	27.8625	2.24557	0.553357	7.18416	1.81533	3.92698	21.3277
XM_001479232	LOC100047957	24.8743	41.6073	88.6644	92.9146	72.4996	51.4365	61.4119	62.1497	59.4267	59.1957	48.8043	31.9302	31.6382	32.6003	51.197	48.9463	28.9067	28.9559	28.6528	29.2575	46.2703	40.0042	23.2068	28.8039	33.2408	90.7895	61.968	61.7808	59.3112	40.3673	32.1192	50.0717	28.9313	28.9552	43.1373	26.0053
NM_198885	Scx													2.68117	2.40306			1.95624	2.24904						1.59318	#DIV/0!	#DIV/0!	#DIV/0!	#DIV/0!	#DIV/0!	#DIV/0!	2.54211	#DIV/0!	2.10264	#DIV/0!	#DIV/0!	1.59318
NM_011328	Sct																								1.54699	#DIV/0!	#DIV/0!	#DIV/0!	#DIV/0!	#DIV/0!	#DIV/0!	#DIV/0!	#DIV/0!	#DIV/0!	#DIV/0!	#DIV/0!	1.54699
XM_003945379	Gm15688																									#DIV/0!	#DIV/0!	#DIV/0!	#DIV/0!	#DIV/0!	#DIV/0!	#DIV/0!	#DIV/0!	#DIV/0!	#DIV/0!	#DIV/0!	#DIV/0!
NM_024269	Arl2bp			24.3546	19.5344		35.9181	13.6139	28.1291	26.7951	13.6021	15.1467	24.128	48.815	49.0318	50.926	50.5529	49.1398	50.4781	48.0648	42.3745	58.7768	62.4456	67.6221	78.017	#DIV/0!	21.9445	35.9181	20.8715	20.1986	19.6374	48.9234	50.7395	49.8089	45.2197	60.6112	72.8195
NM_028180	1700030F18Rik																									#DIV/0!	#DIV/0!	#DIV/0!	#DIV/0!	#DIV/0!	#DIV/0!	#DIV/0!	#DIV/0!	#DIV/0!	#DIV/0!	#DIV/0!	#DIV/0!
NM_021050	Cftr																							0.165472	0.672155	#DIV/0!	#DIV/0!	#DIV/0!	#DIV/0!	#DIV/0!	#DIV/0!	#DIV/0!	#DIV/0!	#DIV/0!	#DIV/0!	#DIV/0!	0.418813
NM_183321	BC053749			2.13033										3.71163	3.93147	2.931	1.53751	5.07807	4.46138	2.36922	2.51962	2.00832	2.40027	2.8875	3.45359	#DIV/0!	2.13033	#DIV/0!	#DIV/0!	#DIV/0!	#DIV/0!	3.82155	2.23425	4.76973	2.44442	2.20429	3.17055
NM_001081106	Cytl1										14.8682	8.27827										6.57079	9.14797	7.43537	14.5092	#DIV/0!	#DIV/0!	#DIV/0!	#DIV/0!	14.8682	8.27827	#DIV/0!	#DIV/0!	#DIV/0!	#DIV/0!	7.85938	10.9723
NM_153801	Tecrl																									#DIV/0!	#DIV/0!	#DIV/0!	#DIV/0!	#DIV/0!	#DIV/0!	#DIV/0!	#DIV/0!	#DIV/0!	#DIV/0!	#DIV/0!	#DIV/0!
NM_183088	2410018M08Rik	50.8809	38.5015	185.385	150.646	38.5881	43.4815	136.24	173.667	108.616	109.776	54.6265	63.8941	22.5848	22.2037	127.271	114.072	23.6589	21.1407	117.564	111.096	98.9817	101.313	49.8919	48.3157	44.6912	168.015	41.0348	154.953	109.196	59.2603	22.3943	120.671	22.3998	114.33	100.147	49.1038
NM_012053	Rpl8	1728.97	1624.55	425.029	401.235	886.549	872.536	364.593	429.993	233.811	231.519	271.475	250.176	1636.79	1607.66	844.673	735.383	1634.55	1614.81	1194.45	1198.64	465.983	583.971	707.91	774.426	1676.76	413.132	879.542	397.293	232.665	260.825	1622.23	790.028	1624.68	1196.54	524.977	741.168
NM_011292	Rpl9	1006.27	1074.38	585.965	545.2	815.687	815.884	470.336	459.156	304.971	301.788	163.528	157.73	1021.47	1141.39	734.279	768.919	1043.73	1085.41	966.51	930.536	526.604	449.666	562.779	591.58	1040.32	565.582	815.786	464.746	303.379	160.629	1081.43	751.599	1064.57	948.523	488.135	577.18
NM_011290	Rpl6	333.707	475.498	112.797	98.2917	301.054	295.739	149.925	98.4328	91.5085	97.3601	102.304	127.269	1506.94	1549.39	615.781	615.087	1394.2	1442.38	850.907	866	349.559	334.932	544.838	543.811	404.602	105.544	298.396	124.179	94.4343	114.786	1528.17	615.434	1418.29	858.453	342.245	544.324
NM_011291	Rpl7	929.646	889.394	407.113	362.376	837.622	751.843	373.19	377.608	305.018	285.264	230.67	219.448	1849.02	1959.88	914.948	963.57	1897.55	1861.44	977.31	996.72	614.639	585.153	653.146	719.659	909.52	384.744	794.732	375.399	295.141	225.059	1904.45	939.259	1879.5	987.015	599.896	686.402
NM_024212	Rpl4	1100.87	1030.32	171.556	165.023	499.303	556.044	146.594	157.585	132.035	134.051	140.507	147.02	1576.17	1673.09	639.201	675.363	1631.37	1605.09	723.48	775.601	403.097	405.501	533.331	585.557	1065.6	168.29	527.674	152.089	133.043	143.764	1624.63	657.282	1618.23	749.54	404.299	559.444
NM_016980	Rpl5	411.113	499.656	177.144	156.961	418.328	417.556	166.178	190.433	123.684	105.278	122.352	102.092	1272.96	1361.03	528.145	549.245	1557.65	1428.51	569.609	533.556	350.097	308.053	422.134	423.334	455.384	167.052	417.942	178.306	114.481	112.222	1316.99	538.695	1493.08	551.582	329.075	422.734
NM_013762	Rpl3	531.377	554.574	195.941	185.519	514.839	487.523	190.505	227.662	125.292	133.285	130.323	114.065	1519.7	1596	645.158	624.996	1633.64	1554.53	898.625	954.268	385.099	409.278	499.387	532.337	542.975	190.73	501.181	209.084	129.288	122.194	1557.85	635.077	1594.08	926.446	397.189	515.862
NM_001099347	Gm10230																									#DIV/0!	#DIV/0!	#DIV/0!	#DIV/0!	#DIV/0!	#DIV/0!	#DIV/0!	#DIV/0!	#DIV/0!	#DIV/0!	#DIV/0!	#DIV/0!
XM_001479761	Gm10237							19.2345			10.1913	8.91669		2.97278	4.49003	2.20709	4.10482	6.68373	5.40289	4.63856	5.04513	1.57279	1.51592	4.23995	4.4652	#DIV/0!	#DIV/0!	#DIV/0!	19.2345	10.1913	8.91669	3.7314	3.15595	6.04331	4.84185	1.54435	4.35257
NM_008779	Cntn3																									#DIV/0!	#DIV/0!	#DIV/0!	#DIV/0!	#DIV/0!	#DIV/0!	#DIV/0!	#DIV/0!	#DIV/0!	#DIV/0!	#DIV/0!	#DIV/0!
NM_001159647	Cntn1													1.4687	1.14084	0.186927		0.318416	0.114398	0.471431	0.427293					#DIV/0!	#DIV/0!	#DIV/0!	#DIV/0!	#DIV/0!	#DIV/0!	1.30477	0.186927	0.216407	0.449362	#DIV/0!	#DIV/0!
NM_017383	Cntn6																									#DIV/0!	#DIV/0!	#DIV/0!	#DIV/0!	#DIV/0!	#DIV/0!	#DIV/0!	#DIV/0!	#DIV/0!	#DIV/0!	#DIV/0!	#DIV/0!
NM_001014976	Espl1	3.24496	3.61857	0.638159		2.83736	2.87576	1.76579			0.356415	0.818579	0.869308	4.48785	4.23975	0.427748	0.251223	5.31775	5.74536	1.39106	1.50955	0.288773	0.32472	1.3263	1.62015	3.43176	0.638159	2.85656	1.76579	0.356415	0.843944	4.3638	0.339485	5.53156	1.45031	0.306747	1.47323
NM_146820	Olfr655																									#DIV/0!	#DIV/0!	#DIV/0!	#DIV/0!	#DIV/0!	#DIV/0!	#DIV/0!	#DIV/0!	#DIV/0!	#DIV/0!	#DIV/0!	#DIV/0!
XM_003086536	LOC100504817			8.49073	7.13459						6.097	7.26081		2.45914	2.83542	2.73862	2.86502	3.98471	3.35203	1.29502	2.6084	2.56142	1.76343	2.1921	4.60063	#DIV/0!	7.81266	#DIV/0!	#DIV/0!	6.097	7.26081	2.64728	2.80182	3.66837	1.95171	2.16243	3.39637
NM_177699	Fhod1	11.4806	10.242	2.82225	1.38337	5.73632	7.63081	2.42952	6.45411	3.41558	2.04911	3.37881	5.3823	12.8383	11.4238	8.52264	7.3328	12.5955	12.5764	7.58321	7.34358	9.06737	11.2424	26.4714	30.0071	10.8613	2.10281	6.68356	4.44181	2.73234	4.38056	12.131	7.92772	12.586	7.46339	10.1549	28.2393
NM_025400	Nat9		31.7236	27.9734	31.5365	14.2142	17.648	22.3607	24.8777	27.6989	28.1219	33.4899	53.3479	13.4693	12.734	39.0791	31.2013	14.2326	13.0452	24.3905	33.5364	34.1772	43.9219	29.5744	30.2899	31.7236	29.755	15.9311	23.6192	27.9104	43.4189	13.1016	35.1402	13.6389	28.9635	39.0495	29.9321
NM_175276	Fhod3													0.135652	0.368797	0.241711	0.337157	0.137245	0.184907		0.161152	0.904285	0.933845	0.386951	0.523939	#DIV/0!	#DIV/0!	#DIV/0!	#DIV/0!	#DIV/0!	#DIV/0!	0.252225	0.289434	0.161076	0.161152	0.919065	0.455445
NM_146689	Olfr1459																									#DIV/0!	#DIV/0!	#DIV/0!	#DIV/0!	#DIV/0!	#DIV/0!	#DIV/0!	#DIV/0!	#DIV/0!	#DIV/0!	#DIV/0!	#DIV/0!
XM_001475614	Olfr1458																									#DIV/0!	#DIV/0!	#DIV/0!	#DIV/0!	#DIV/0!	#DIV/0!	#DIV/0!	#DIV/0!	#DIV/0!	#DIV/0!	#DIV/0!	#DIV/0!
NM_001276423	Cass4											2.59848		0.605047	0.747698			0.278251	0.449856	0.308973		0.39286	0.252437	3.37336	2.49624	#DIV/0!	#DIV/0!	#DIV/0!	#DIV/0!	#DIV/0!	2.59848	0.676372	#DIV/0!	0.364053	0.308973	0.322648	2.9348
NM_008674	Nat3																									#DIV/0!	#DIV/0!	#DIV/0!	#DIV/0!	#DIV/0!	#DIV/0!	#DIV/0!	#DIV/0!	#DIV/0!	#DIV/0!	#DIV/0!	#DIV/0!
NM_146692	Olfr1454																									#DIV/0!	#DIV/0!	#DIV/0!	#DIV/0!	#DIV/0!	#DIV/0!	#DIV/0!	#DIV/0!	#DIV/0!	#DIV/0!	#DIV/0!	#DIV/0!
NM_146575	Olfr1457																									#DIV/0!	#DIV/0!	#DIV/0!	#DIV/0!	#DIV/0!	#DIV/0!	#DIV/0!	#DIV/0!	#DIV/0!	#DIV/0!	#DIV/0!	#DIV/0!
NM_010066	Dnmt1	22.0724	23.667	3.54777	2.45504	15.3763	18.8087	8.72592	9.54501	5.74013	6.06089	9.4585	4.26424	27.2899	27.9609	5.24193	5.69611	37.2887	35.5947	10.5464	9.51412	6.9882	8.25253	13.8039	13.7882	22.8697	3.0014	17.0925	9.13547	5.90051	6.86137	27.6254	5.46902	36.4417	10.0303	7.62036	13.7961
NM_146705	Olfr1451																									#DIV/0!	#DIV/0!	#DIV/0!	#DIV/0!	#DIV/0!	#DIV/0!	#DIV/0!	#DIV/0!	#DIV/0!	#DIV/0!	#DIV/0!	#DIV/0!
NM_146371	Olfr1450																									#DIV/0!	#DIV/0!	#DIV/0!	#DIV/0!	#DIV/0!	#DIV/0!	#DIV/0!	#DIV/0!	#DIV/0!	#DIV/0!	#DIV/0!	#DIV/0!
NM_146700	Olfr1453																									#DIV/0!	#DIV/0!	#DIV/0!	#DIV/0!	#DIV/0!	#DIV/0!	#DIV/0!	#DIV/0!	#DIV/0!	#DIV/0!	#DIV/0!	#DIV/0!
NM_011747	Zfp13			2.67379										7.8771	6.57923	4.05603	4.21035	6.42709	7.0427	6.42305	6.10918	2.62148	3.20696	6.76503	7.3607	#DIV/0!	2.67379	#DIV/0!	#DIV/0!	#DIV/0!	#DIV/0!	7.22817	4.13319	6.73489	6.26612	2.91422	7.06287
NM_145145	Pomt1	9.20756	20.5354	43.9113	44.3788	8.05101	24.4799	76.8264	66.7161	28.3894	36.4078	20.1302	27.7499	12.9637	14.3695	52.7016	56.0772	12.405	14.6996	69.5983	69.7993	34.7559	34.8155	23.8074	21.712	14.8715	44.1451	16.2655	71.7712	32.3986	23.9401	13.6666	54.3894	13.5523	69.6988	34.7857	22.7597
XM_003085040	Gm2959																									#DIV/0!	#DIV/0!	#DIV/0!	#DIV/0!	#DIV/0!	#DIV/0!	#DIV/0!	#DIV/0!	#DIV/0!	#DIV/0!	#DIV/0!	#DIV/0!
NM_001082975	Sdr39u1			41.4362	57.5464			31.1405	46.7945	93.7097	90.6406	18.7013	20.3828	15.6055	13.3114	98.5895	94.5498	19.8281	15.9041	77.8289	80.6903	144.446	142.068	44.7229	50.1344	#DIV/0!	49.4913	#DIV/0!	38.9675	92.1752	19.5421	14.4584	96.5696	17.8661	79.2596	143.257	47.4287
NM_001080814	Fat3							0.365298						0.037639	0.0365459					0.0528569	0.0319388					#DIV/0!	#DIV/0!	#DIV/0!	0.365298	#DIV/0!	#DIV/0!	0.0370924	#DIV/0!	#DIV/0!	0.0423978	#DIV/0!	#DIV/0!
NM_001029988	Fat2																									#DIV/0!	#DIV/0!	#DIV/0!	#DIV/0!	#DIV/0!	#DIV/0!	#DIV/0!	#DIV/0!	#DIV/0!	#DIV/0!	#DIV/0!	#DIV/0!
NM_001081286	Fat1	109.325	114.564	14.8733	18.3341	70.8994	73.7928	18.5625	17.7737	6.07565	7.36098	17.2523	15.4462	77.4653	78.2324	15.9177	16.0388	73.0664	85.5816	17.2291	16.8233	5.53084	4.65648	9.30138	8.89165	111.944	16.6037	72.3461	18.1681	6.71832	16.3492	77.8488	15.9783	79.324	17.0262	5.09366	9.09652
NM_183221	Fat4	8.55635	8.00254	0.746363	0.864712	6.89548	4.89216	3.25423	3.10333	0.671855	1.02317	1.21848	1.29399	4.69425	4.39932	0.612776	0.498602	5.27345	6.12915	2.22154	2.37103	1.35094	1.25278	2.42793	2.9803	8.27944	0.805537	5.89382	3.17878	0.847512	1.25623	4.54678	0.555689	5.7013	2.29629	1.30186	2.70412
NM_001243132	Tspan2										4.33647	5.31178	12.6922	2.16446	2.29266			1.24424	0.804642			4.4504	5.4183	9.82251	18.4298	#DIV/0!	#DIV/0!	#DIV/0!	#DIV/0!	4.33647	9.00197	2.22856	#DIV/0!	1.02444	#DIV/0!	4.93435	14.1262
NM_019793	Tspan3	140.933	132.981	141.245	197.25	203.127	175.337	239.248	253.938	142.205	168.935	211.944	235.97	155.843	155.579	236.357	234.305	165.274	150.403	286.665	283.394	197.774	207.09	199.635	222.378	136.957	169.248	189.232	246.593	155.57	223.957	155.711	235.331	157.838	285.03	202.432	211.007
NM_133681	Tspan1																									#DIV/0!	#DIV/0!	#DIV/0!	#DIV/0!	#DIV/0!	#DIV/0!	#DIV/0!	#DIV/0!	#DIV/0!	#DIV/0!	#DIV/0!	#DIV/0!
NM_019656	Tspan6	55.97	143.553	20.6384	18.8836	216.733	193.448	28.7648	48.9453	13.624	15.3689	21.1787	28.1139	139.474	127.129	12.6201	13.7217	106.936	100.88	14.445	15.5336	12.6596	8.40131	24.1197	24.9147	99.7612	19.761	205.09	38.855	14.4964	24.6463	133.301	13.1709	103.908	14.9893	10.5305	24.5172
NM_019634	Tspan7	22.0293	42.9899	9.47697	5.30887	20.6381	24.4036	16.6494	17.2004	67.0285	82.4184	134.298	143.85	10.4645	8.99462	3.8209	5.32969	10.6307	9.93807	6.74543	6.11388	52.2778	72.2353	98.6031	165.646	32.5096	7.39292	22.5209	16.9249	74.7235	139.074	9.72954	4.57529	10.2844	6.42966	62.2565	132.124
NM_001252588	Tspan4	397.52	430.44	189.778	197.151	403	418.666	130.625	212.319	79.4668	92.5449	116.266	84.8862	372.729	402.678	282.189	270.589	375.721	341.971	164.563	182.277	95.9163	103.567	103.916	119.91	413.98	193.464	410.833	171.472	86.0059	100.576	387.703	276.389	358.846	173.42	99.7415	111.913
NM_019571	Tspan5	20.4714				22.375	15.8745	10.8303			4.21595	19.3656	29.1348	21.6807	21.3607	11.7173	11.8867	24.4957	28.7923	13.6561	12.851	4.93398	4.38977	33.6507	34.9424	20.4714	#DIV/0!	19.1247	10.8303	4.21595	24.2502	21.5207	11.802	26.644	13.2536	4.66187	34.2966
NM_001168680	Tspan8											8.58563	13.6765						0.495456			1.51439		3.11049	1.57937	#DIV/0!	#DIV/0!	#DIV/0!	#DIV/0!	#DIV/0!	11.1311	#DIV/0!	#DIV/0!	0.495456	#DIV/0!	1.51439	2.34493
NM_175414	Tspan9	45.8969	51.1813	26.7965	19.3563	103.913	83.8922	38.1569	28.669	7.75836	18.1167	55.4782	40.3448	32.1672	30.3655	8.55771	10.734	33.1099	35.4429	23.3393	18.5004	10.4238	11.8923	29.0565	32.2682	48.5391	23.0764	93.9025	33.4129	12.9375	47.9115	31.2663	9.64585	34.2764	20.9198	11.158	30.6624
NM_001002787	Ccin													0.363788	0.353224			0.230037	0.347114							#DIV/0!	#DIV/0!	#DIV/0!	#DIV/0!	#DIV/0!	#DIV/0!	0.358506	#DIV/0!	0.288576	#DIV/0!	#DIV/0!	#DIV/0!
NM_013637	Prm1																									#DIV/0!	#DIV/0!	#DIV/0!	#DIV/0!	#DIV/0!	#DIV/0!	#DIV/0!	#DIV/0!	#DIV/0!	#DIV/0!	#DIV/0!	#DIV/0!
NM_013638	Prm3																									#DIV/0!	#DIV/0!	#DIV/0!	#DIV/0!	#DIV/0!	#DIV/0!	#DIV/0!	#DIV/0!	#DIV/0!	#DIV/0!	#DIV/0!	#DIV/0!
NM_008933	Prm2																									#DIV/0!	#DIV/0!	#DIV/0!	#DIV/0!	#DIV/0!	#DIV/0!	#DIV/0!	#DIV/0!	#DIV/0!	#DIV/0!	#DIV/0!	#DIV/0!
NM_001199308	Gm14440			20.9079						28.7539	11.6772	22.3492		4.63624	7.71703	8.11351	5.48719	5.44453	5.41682	6.51073	3.37209	9.46103	7.59912	7.55711	12.7906	#DIV/0!	20.9079	#DIV/0!	#DIV/0!	20.2155	22.3492	6.17663	6.80035	5.43067	4.94141	8.53008	10.1738
NM_001110517	Gm14446													0.909986	1.14863			0.460335	0.558178				0.417629	0.778725	0.702939	#DIV/0!	#DIV/0!	#DIV/0!	#DIV/0!	#DIV/0!	#DIV/0!	1.02931	#DIV/0!	0.509256	#DIV/0!	0.417629	0.740832
NM_001177408	Gm15319																									#DIV/0!	#DIV/0!	#DIV/0!	#DIV/0!	#DIV/0!	#DIV/0!	#DIV/0!	#DIV/0!	#DIV/0!	#DIV/0!	#DIV/0!	#DIV/0!
NM_001177528	Gm15315																									#DIV/0!	#DIV/0!	#DIV/0!	#DIV/0!	#DIV/0!	#DIV/0!	#DIV/0!	#DIV/0!	#DIV/0!	#DIV/0!	#DIV/0!	#DIV/0!
NM_026044	Wdr85		16.05	5.66105	6.24339		10.2042	6.96182			1.97608	8.47179	6.7476	8.69751	12.0144	9.88569	6.87144	11.2263	11	8.81424	10.3477	6.29745	9.15607	6.39427	10.0432	16.05	5.95222	10.2042	6.96182	1.97608	7.6097	10.356	8.37856	11.1131	9.58096	7.72676	8.21876
NM_001081441	Wdr86								13.5374					3.26288	1.63869	3.50841	3.02949	0.78261	1.15024	9.63822	9.92926	0.669673	1.93638	3.5304	3.25925	#DIV/0!	#DIV/0!	#DIV/0!	13.5374	#DIV/0!	#DIV/0!	2.45078	3.26895	0.966427	9.78374	1.30303	3.39482
NM_025557	Pcp4l1																	1.97207				5.19744			7.2273	#DIV/0!	#DIV/0!	#DIV/0!	#DIV/0!	#DIV/0!	#DIV/0!	#DIV/0!	#DIV/0!	1.97207	#DIV/0!	5.19744	7.2273
NM_138950	Wdr81	31.2714	32.4943	8.21152	8.04997	23.526	20.4702	8.59433	10.2106	5.57441	3.70797	6.87264	8.56786	22.6695	20.5495	11.0204	9.17054	23.448	24.3674	10.6324	10.3132	6.00851	8.28048	16.4504	13.3175	31.8829	8.13075	21.9981	9.40246	4.64119	7.72025	21.6095	10.0955	23.9077	10.4728	7.14449	14.884
NM_029896	Wdr82	30.6853	39.1067	39.8717	34.8617	54.7571	50.5033	51.6838	35.5963	16.5984	30.0926	45.1544	42.5702	44.7872	41.8956	25.6989	35.0691	45.1576	44.1117	30.2971	28.0398	26.1695	26.1633	35.4445	28.2154	34.896	37.3667	52.6302	43.64	23.3455	43.8623	43.3414	30.384	44.6346	29.1685	26.1664	31.83
NM_026399	Wdr83	39.2026	29.1442	13.9202	13.6464	21.7641	13.5109	15.8019	13.6041	8.24663	7.17647	12.8195	11.6691	15.0606	15.5454	26.2916	21.3578	15.4433	16.1828	28.0092	29.474	22.9349	28.7996	27.2858	28.6917	34.1734	13.7833	17.6375	14.703	7.71155	12.2443	15.303	23.8247	15.8131	28.7416	25.8673	27.9887
NM_029482	4930579G24Rik													12.2737	6.70345	4.27143	6.35532	8.97379	11.7634	5.9249	6.18384	1.82631	3.52055	4.9234	5.55531	#DIV/0!	#DIV/0!	#DIV/0!	#DIV/0!	#DIV/0!	#DIV/0!	9.48856	5.31337	10.3686	6.05437	2.67343	5.23936
XM_001480144	Wdr88																									#DIV/0!	#DIV/0!	#DIV/0!	#DIV/0!	#DIV/0!	#DIV/0!	#DIV/0!	#DIV/0!	#DIV/0!	#DIV/0!	#DIV/0!	#DIV/0!
NM_028203	Wdr89			7.86751	8.56971	11.1048		6.45019		4.80884	2.92936	6.72788	5.95401	2.76918	2.79632	4.56417	3.90017	3.08186	2.49127	2.95549	3.28973	2.63713	2.03342	2.52772	1.28347	#DIV/0!	8.21861	11.1048	6.45019	3.8691	6.34094	2.78275	4.23217	2.78657	3.12261	2.33527	1.9056
NM_008850	Pitpna	80.9813	62.0848	73.4087	98.7987	88.5117	105.409	70.3849	75.876	43.8047	52.8124	93.6308	66.1005	99.9542	94.7554	87.6114	71.5119	109.362	92.7295	63.0987	75.3183	79.5733	72.174	102.985	121.937	71.5331	86.1037	96.9602	73.1304	48.3085	79.8656	97.3548	79.5617	101.046	69.2085	75.8736	112.461
NM_019640	Pitpnb	141.717	124.17	159.26	163.445	151.734	159.235	123.939	173.882	95.8229	89.642	82.9909	93.2186	62.7473	59.3943	51.2676	59.7566	69.4855	65.6521	47.3794	44.1475	61.369	49.9249	61.8362	58.4569	132.944	161.352	155.484	148.911	92.7324	88.1047	61.0708	55.5121	67.5688	45.7634	55.6469	60.1465
XM_003946406	LOC101056460																									#DIV/0!	#DIV/0!	#DIV/0!	#DIV/0!	#DIV/0!	#DIV/0!	#DIV/0!	#DIV/0!	#DIV/0!	#DIV/0!	#DIV/0!	#DIV/0!
XM_003945859	LOC101056466													3.30781	1.99842	0.654887	1.67472	3.06776	2.80551			1.05002	1.43375	2.20164	2.55519	#DIV/0!	#DIV/0!	#DIV/0!	#DIV/0!	#DIV/0!	#DIV/0!	2.65312	1.16481	2.93663	#DIV/0!	1.24189	2.37841
NM_172471	Itih5		8.04745	68.4775	79.9999	6.3101	5.1164	48.4328	54.0928	129.99	128.21	249.707	279.359	1.21387	2.40088	52.5208	59.2225	1.02343	0.674101	28.2845	29.7947	55.2302	47.3528	118.689	86.3011	8.04745	74.2387	5.71325	51.2628	129.1	264.533	1.80738	55.8717	0.848767	29.0396	51.2915	102.495
NM_010255	Gamt			15.7104	29.4025	21.7717	20.5953	31.615	14.5162	20.4274	22.3347	52.5174	75.8759	21.8976	25.8303	34.2617	32.6102	28.0367	27.2583	32.0218	39.159	14.8645	17.234	61.947	73.5675	#DIV/0!	22.5565	21.1835	23.0656	21.381	64.1967	23.864	33.4359	27.6475	35.5904	16.0492	67.7572
NM_029023	Scpep1	416.144	501.317	118.727	125.908	684.87	648.759	180.903	176.455	116.659	108.848	98.975	80.3572	504.498	542.581	167.855	155.797	572.214	591.658	185.224	188.436	92.8082	85.653	77.7303	87.0673	458.73	122.318	666.815	178.679	112.753	89.6661	523.54	161.826	581.936	186.83	89.2306	82.3988
NM_178412	BC051070																									#DIV/0!	#DIV/0!	#DIV/0!	#DIV/0!	#DIV/0!	#DIV/0!	#DIV/0!	#DIV/0!	#DIV/0!	#DIV/0!	#DIV/0!	#DIV/0!
NM_001085522	Gm13251			2.94606										22.0994	16.6007	5.82016	6.03081	16.4292	15.6215	1.67754	0.950299	1.95524	0.942274	4.68532	6.12774	#DIV/0!	2.94606	#DIV/0!	#DIV/0!	#DIV/0!	#DIV/0!	19.35	5.92549	16.0254	1.31392	1.44876	5.40653
NM_170759	Zfp628	10.5905			1.27611	4.96083	4.69277	2.00102			1.09052	1.66973		5.97916	4.72449	4.77588	4.52658	6.62301	6.09856	7.06473	7.24307	3.23971	5.2989	6.99869	6.9281	10.5905	1.27611	4.8268	2.00102	1.09052	1.66973	5.35182	4.65123	6.36078	7.1539	4.2693	6.96339
NM_177226	Zfp629	7.92352	10.603	8.18085	5.3466		4.21321	7.66523	3.95947	3.85742	4.13389	1.99881	4.77602	7.10817	6.27867	11.819	10.5306	7.86584	6.59397	10.3287	9.25695	8.4615	9.85463	7.88517	7.34021	9.26325	6.76372	4.21321	5.81235	3.99566	3.38741	6.69342	11.1748	7.2299	9.79282	9.15807	7.61269
NM_144523	Zfp622	25.9615	57.9011	39.7105	34.7583	48.6439	37.0679	32.266	23.4238	9.36211	13.0695	21.2239	16.4214	39.4455	37.8638	34.3223	28.2878	37.3292	37.907	30.1575	33.1668	15.8301	18.4537	24.2211	27.8504	41.9313	37.2344	42.8559	27.8449	11.2158	18.8227	38.6547	31.305	37.6181	31.6621	17.1419	26.0357
NM_030199	Zfp623			4.05885	3.979	13.7496	8.53558	3.32765			2.26688	6.94182	3.686	12.3433	11.9848	7.44579	7.81166	10.19	11.684	5.77794	5.01877	6.32629	6.58929	6.11274	7.20078	#DIV/0!	4.01892	11.1426	3.32765	2.26688	5.31391	12.164	7.62872	10.937	5.39835	6.45779	6.65676
NM_172307	Mbtps2			12.4542	12.8518	21.6498	18.9045	14.5098	13.3245	7.21171	10.9827	10.0896	12.5007	11.7942	9.43553	9.1572	8.60145	9.71628	13.133	5.48202	4.86305	6.62435	4.38362	6.98923	7.29816	#DIV/0!	12.653	20.2772	13.9171	9.09722	11.2952	10.6148	8.87933	11.4246	5.17253	5.50399	7.14369
NM_019709	Mbtps1	32.6551	33.5016	6.10091	6.61045	13.8687	17.9426	9.47716	11.4226	3.53278	5.38008	9.0614	11.3726	75.9629	73.0063	54.011	58.1472	73.8395	73.6236	71.8218	71.0876	44.5105	44.4883	60.9319	56.5734	33.0784	6.35568	15.9057	10.4499	4.45643	10.217	74.4846	56.0791	73.7315	71.4547	44.4994	58.7527
NM_173418	Lrit2																									#DIV/0!	#DIV/0!	#DIV/0!	#DIV/0!	#DIV/0!	#DIV/0!	#DIV/0!	#DIV/0!	#DIV/0!	#DIV/0!	#DIV/0!	#DIV/0!
NM_001205102	Lrit3																									#DIV/0!	#DIV/0!	#DIV/0!	#DIV/0!	#DIV/0!	#DIV/0!	#DIV/0!	#DIV/0!	#DIV/0!	#DIV/0!	#DIV/0!	#DIV/0!
NM_146245	Lrit1																									#DIV/0!	#DIV/0!	#DIV/0!	#DIV/0!	#DIV/0!	#DIV/0!	#DIV/0!	#DIV/0!	#DIV/0!	#DIV/0!	#DIV/0!	#DIV/0!
NM_013880	Plcl2			1.49739	2.05511	7.60875	6.47785		4.56578	1.64745	2.67616	4.35367	2.44772	4.28806	3.83193	1.98623	2.35791	4.65515	5.40535	1.86515	1.77103	2.1231	2.52526	8.33492	7.69475	#DIV/0!	1.77625	7.0433	4.56578	2.16181	3.40069	4.05999	2.17207	5.03025	1.81809	2.32418	8.01483
NM_001114663	Plcl1	5.01518	9.78707	1.23287		5.48154	3.33343	2.65327			1.20499		2.939	5.93632	5.3468	1.2613	1.21335	4.81568	5.03073	0.76783	0.795362	0.790336	0.582523	2.33949	2.4512	7.40112	1.23287	4.40749	2.65327	1.20499	2.939	5.64156	1.23733	4.9232	0.781596	0.68643	2.39535
NM_201396	Sall4																									#DIV/0!	#DIV/0!	#DIV/0!	#DIV/0!	#DIV/0!	#DIV/0!	#DIV/0!	#DIV/0!	#DIV/0!	#DIV/0!	#DIV/0!	#DIV/0!
NM_021390	Sall1																							0.184598	1.34348	#DIV/0!	#DIV/0!	#DIV/0!	#DIV/0!	#DIV/0!	#DIV/0!	#DIV/0!	#DIV/0!	#DIV/0!	#DIV/0!	#DIV/0!	0.764038
NM_178280	Sall3																									#DIV/0!	#DIV/0!	#DIV/0!	#DIV/0!	#DIV/0!	#DIV/0!	#DIV/0!	#DIV/0!	#DIV/0!	#DIV/0!	#DIV/0!	#DIV/0!
NM_015772	Sall2	6.84304	7.63093	1.34577	1.31929	5.9835	7.27737	2.48249			0.751617	1.72624		8.95252	8.81672	2.08895	1.05957	9.16546	8.6584	3.2927	3.18338	1.72542	1.32064	4.07379	3.99292	7.23698	1.33253	6.63043	2.48249	0.751617	1.72624	8.88462	1.57426	8.91193	3.23804	1.52303	4.03336
NM_028712	Rap2b	74.8636	41.7416	11.0421	30.6705	70.1359	66.346	24.8955	18.7051	22.2725	16.4455	33.0492	40.1112	39.4098	40.9824	21.8145	25.5986	42.9102	34.4884	22.2685	23.5475	12.2141	8.82933	38.9136	34.6762	58.3026	20.8563	68.2409	21.8003	19.359	36.5802	40.1961	23.7066	38.6993	22.908	10.5217	36.7949
NM_172413	Rap2c	29.9455		40.4878	32.4747	93.5145	69.6633	29.4219	18.7051	20.2478	14.3898	33.0492	20.0556	50.8363	50.945	35.5784	28.0136	50.578	49.7459	19.3212	19.9857	31.9231	21.9395	30.2662	27.2456	29.9455	36.4812	81.5889	24.0635	17.3188	26.5524	50.8907	31.796	50.1619	19.6534	26.9313	28.7559
NM_172134	Pdxk	30.7835	49.0397	44.3235	40.2721	35.706	31.1784	33.2366	43.9509	52.3333	63.3966	67.486	67.7411	21.2324	20.8818	21.9673	17.3069	18.8831	17.7384	21.9298	23.0151	23.4811	28.4473	29.5013	27.7766	39.9116	42.2978	33.4422	38.5938	57.865	67.6135	21.0571	19.6371	18.3108	22.4724	25.9642	28.6389
NM_016749	Mybph													2.83369	2.40747	5.42392	5.68573	0.223981	0.301764	3.85503	4.13281	12.1224	8.33128	3.53637	3.42022	#DIV/0!	#DIV/0!	#DIV/0!	#DIV/0!	#DIV/0!	#DIV/0!	2.62058	5.55483	0.262873	3.99392	10.2269	3.4783
NM_212450	Ctdspl2	20.6692		21.0501	20.636	12.9093	24.8596	16.0678	23.9772	10.3819	6.89179	14.2766	6.92148	14.8081	12.4134	9.52586	10.287	11.283	13.8535	4.1332	6.16567	7.00717	4.74877	10.3633	8.43702	20.6692	20.8431	18.8844	20.0225	8.63683	10.599	13.6107	9.90644	12.5683	5.14944	5.87797	9.40016
NM_020271	Pdxp			5.77469	4.52887									2.63419	2.4156	10.9194	13.0336	2.77617	3.49091	17.2631	13.9083	0.871033	2.01489	3.13086	2.96747	#DIV/0!	5.15178	#DIV/0!	#DIV/0!	#DIV/0!	#DIV/0!	2.5249	11.9765	3.13354	15.5857	1.44296	3.04917
NM_009599	Ache														0.676566	0.310397						1.0783	0.799474	1.49073	0.941953	#DIV/0!	#DIV/0!	#DIV/0!	#DIV/0!	#DIV/0!	#DIV/0!	0.676566	0.310397	#DIV/0!	#DIV/0!	0.938889	1.21634
NM_008065	Gabpa	66.5321	43.8409	145.712	133.371	86.8848	84.4234	91.425	73.6718	65.4341	71.8309	43.2303	27.343	35.7021	31.647	48.8865	50.7284	30.0217	30.1751	24.2086	20.3034	44.5179	35.4507	19.2127	19.8292	55.1865	139.541	85.6541	82.5484	68.6325	35.2867	33.6746	49.8075	30.0984	22.256	39.9843	19.5209
NM_025654	Rdm1			28.801	21.1758			16.2336	15.2463	26.406	26.8091	14.367	13.0777	1.06441	2.80522	47.246	39.3682	2.01921	2.27998	30.1089	35.8705	42.3563	37.6845	28.6276	26.8693	#DIV/0!	24.9884	#DIV/0!	15.74	26.6076	13.7223	1.93482	43.3071	2.14959	32.9897	40.0204	27.7484
NM_028242	Htatsf1	12.7034	26.3084	25.429	21.4299	32.8699	20.9079	21.3966	22.6716	18.1606	20.9295	34.335	29.1702	28.9427	27.8278	26.1256	28.5682	30.312	32.748	15.083	14.6302	42.1244	33.0778	35.7974	41.5382	19.5059	23.4294	26.8889	22.0341	19.5451	31.7526	28.3853	27.3469	31.53	14.8566	37.6011	38.6678
NM_008814	Pdx1																									#DIV/0!	#DIV/0!	#DIV/0!	#DIV/0!	#DIV/0!	#DIV/0!	#DIV/0!	#DIV/0!	#DIV/0!	#DIV/0!	#DIV/0!	#DIV/0!
NM_001164662	Cyfip1	58.2222	51.4505	55.0901	54.8005	102.23	95.8943	46.1619	55.5809	39.2187	35.2928	60.966	65.4798	53.1753	56.6149	29.9523	29.1998	63.9174	64.6003	30.7061	32.056	28.3096	26.8149	45.876	47.4468	54.8364	54.9453	99.062	50.8714	37.2557	63.2229	54.8951	29.576	64.2589	31.381	27.5623	46.6614
NM_001252460	Cyfip2										0.602333	1.84451	2.20366	0.170819	0.19903				0.209558		0.11596	0.488019	0.823154	1.60797	1.48447	#DIV/0!	#DIV/0!	#DIV/0!	#DIV/0!	0.602333	2.02409	0.184924	#DIV/0!	0.209558	0.11596	0.655587	1.54622
NM_030718	Abo																									#DIV/0!	#DIV/0!	#DIV/0!	#DIV/0!	#DIV/0!	#DIV/0!	#DIV/0!	#DIV/0!	#DIV/0!	#DIV/0!	#DIV/0!	#DIV/0!
NM_198018	Abr	34.7035	14.0724			16.7486	16.7755	1.90751		2.13318	1.7326	3.64766	2.64117	18.819	18.0817	2.4624	2.84956	16.9955	16.4762	3.5881	3.58572	3.21699	4.34095	8.40963	9.53644	24.388	#DIV/0!	16.762	1.90751	1.93289	3.14441	18.4503	2.65598	16.7359	3.58691	3.77897	8.97304
NM_032006	Mmp1a																									#DIV/0!	#DIV/0!	#DIV/0!	#DIV/0!	#DIV/0!	#DIV/0!	#DIV/0!	#DIV/0!	#DIV/0!	#DIV/0!	#DIV/0!	#DIV/0!
NM_032007	Mmp1b																									#DIV/0!	#DIV/0!	#DIV/0!	#DIV/0!	#DIV/0!	#DIV/0!	#DIV/0!	#DIV/0!	#DIV/0!	#DIV/0!	#DIV/0!	#DIV/0!
NM_025888	Kctd20	36.0404	21.9218	49.9366	36.3209	30.6949	49.3616	34.6674	47.0709	12.406	19.3429	26.1729	24.1376	36.8426	39.241	36.8245	39.7397	43.4318	47.0203	36.8333	38.5375	34.3811	32.6696	41.339	41.8818	28.9811	43.1287	40.0283	40.8692	15.8745	25.1552	38.0418	38.2821	45.2261	37.6854	33.5253	41.6104
NM_001039039	Kctd21			9.07704	10.1697			12.7574	16.4746	15.6933	11.5876	11.0889	8.83203	3.94343	3.98845	8.96617	10.8902	3.94817	2.9116	7.84522	11.1541	12.3223	10.9342	11.0143	10.4713	#DIV/0!	9.62336	#DIV/0!	14.616	13.6404	9.96044	3.96594	9.92818	3.42988	9.49964	11.6283	10.7428
NM_175491	Smcr8		11.7096	4.73245	8.85694	6.55831	9.30589	6.34894	7.65225	7.10003	6.24732	3.67903	10.549	13.3015	12.1212	11.6563	10.7265	13.5473	15.4561	10.7177	10.3619	8.56591	7.69327	8.70815	7.84312	11.7096	6.7947	7.9321	7.00059	6.67367	7.11401	12.7113	11.1914	14.5017	10.5398	8.12959	8.27563
XM_001477101	Gm3476																									#DIV/0!	#DIV/0!	#DIV/0!	#DIV/0!	#DIV/0!	#DIV/0!	#DIV/0!	#DIV/0!	#DIV/0!	#DIV/0!	#DIV/0!	#DIV/0!
XM_001477422	Gm3470									10.5003	14.6583			3.62795	1.1742	15.151	15.0285	2.86762	1.64841	18.6809	18.7277	30.9506	51.3379	18.1104	18.3914	#DIV/0!	#DIV/0!	#DIV/0!	#DIV/0!	12.5793	#DIV/0!	2.40108	15.0897	2.25801	18.7043	41.1442	18.2509
NM_033612	Cela1											5.41968		8.03062	9.20095	14.1304	9.64717	9.24209	7.22468	10.1498	12.1297	7.07409	5.15981	16.2643	19.5408	#DIV/0!	#DIV/0!	#DIV/0!	#DIV/0!	#DIV/0!	5.41968	8.61579	11.8888	8.23339	11.1397	6.11695	17.9026
NM_008608	Mmp14	615.916	589.464	30.7459	36.3967	711.879	770.659	118.426	137.086	32.5505	30.7795	68.9552	70.3309	725.954	753.263	49.3621	51.7642	769.729	790.652	137.808	141.591	18.2004	20.4942	81.0411	72.2551	602.69	33.5713	741.269	127.756	31.665	69.643	739.608	50.5632	780.19	139.699	19.3473	76.6481
NM_008609	Mmp15			2.56978	2.01538					5.6546	6.88912	7.91114	7.00117	1.36761	1.58082	6.74487	5.5303	1.2766	1.42032	8.13947	8.12344	13.489	17.3351	18.6697	24.9018	#DIV/0!	2.29258	#DIV/0!	#DIV/0!	6.27186	7.45615	1.47422	6.13759	1.34846	8.13145	15.4121	21.7857
NM_019724	Mmp16													1.40965	1.43715			1.24793	1.20093						0.408344	#DIV/0!	#DIV/0!	#DIV/0!	#DIV/0!	#DIV/0!	#DIV/0!	1.4234	#DIV/0!	1.22443	#DIV/0!	#DIV/0!	0.408344
NM_011846	Mmp17													5.77317	4.09634	1.31883	1.0731	6.31834	5.90202	3.01427	3.2031	1.14539	1.35874	1.7946	1.21496	#DIV/0!	#DIV/0!	#DIV/0!	#DIV/0!	#DIV/0!	#DIV/0!	4.93475	1.19596	6.11018	3.10868	1.25206	1.50478
NM_019471	Mmp10										3.16835			0.988384	1.48315			0.795446	0.612391		0.457472					#DIV/0!	#DIV/0!	#DIV/0!	#DIV/0!	3.16835	#DIV/0!	1.23576	#DIV/0!	0.703919	0.457472	#DIV/0!	#DIV/0!
NM_008606	Mmp11	92.1005	105.817	12.3495	12.1066	137.706	147.167	16.8747	10.4599		1.53273			176.913	179.541	84.8101	71.4839	270.244	269.292	42.3631	44.3353	3.62203	3.39133	18.7228	25.4349	98.9587	12.2281	142.436	13.6673	1.53273	#DIV/0!	178.227	78.147	269.768	43.3492	3.50668	22.0788
NM_008605	Mmp12			3.56803		21.7564	20.5808	5.26546	10.8795			3.05119	5.8325	1.6276	1.75593	1.40978	0.749131	7.37589	7.58012	5.07924	2.22512		0.726222	4.12689	3.75436	#DIV/0!	3.56803	21.1686	8.07247	#DIV/0!	4.44184	1.69176	1.07946	7.478	3.65218	0.726222	3.94063
NM_008607	Mmp13						5.15609							2.53718	2.55148			0.458387	0.617573			0.647193	0.519827	0.646191	1.04995	#DIV/0!	#DIV/0!	5.15609	#DIV/0!	#DIV/0!	#DIV/0!	2.54433	#DIV/0!	0.53798	#DIV/0!	0.58351	0.848069
NM_001164197	Mmp19	60.3509	47.1097	80.8558	56.7218	65.9629	57.4958	87.5754	94.2437	52.2324	46.8155	70.4122	56.587	55.4565	62.5162	41.2426	45.75	52.8387	54.1319	63.2266	64.286	31.2173	28.4709	49.4681	42.5663	53.7303	68.7888	61.7294	90.9095	49.524	63.4996	58.9864	43.4963	53.4853	63.7563	29.8441	46.0172
NM_153094	Klrb1f																									#DIV/0!	#DIV/0!	#DIV/0!	#DIV/0!	#DIV/0!	#DIV/0!	#DIV/0!	#DIV/0!	#DIV/0!	#DIV/0!	#DIV/0!	#DIV/0!
NM_001159902	Klrb1a																							1.21767	1.03047	#DIV/0!	#DIV/0!	#DIV/0!	#DIV/0!	#DIV/0!	#DIV/0!	#DIV/0!	#DIV/0!	#DIV/0!	#DIV/0!	#DIV/0!	1.12407
NM_030599	Klrb1b																							1.09246		#DIV/0!	#DIV/0!	#DIV/0!	#DIV/0!	#DIV/0!	#DIV/0!	#DIV/0!	#DIV/0!	#DIV/0!	#DIV/0!	#DIV/0!	1.09246
NM_001159904	Klrb1c																					0.750691	1.08532		1.21785	#DIV/0!	#DIV/0!	#DIV/0!	#DIV/0!	#DIV/0!	#DIV/0!	#DIV/0!	#DIV/0!	#DIV/0!	#DIV/0!	0.918007	1.21785
NM_029522	Gpsm2				2.43768	22.7434	23.3073	6.11592	6.31835	2.18863	1.94429	3.40225	2.70982	25.2065	24.2297	2.31587	1.30519	23.3108	23.364	3.45128	4.33129	1.12521	0.86762	3.50522	3.34663	#DIV/0!	2.43768	23.0254	6.21714	2.06646	3.05603	24.7181	1.81053	23.3374	3.89129	0.996414	3.42592
NM_134116	Gpsm3											18.1033	25.954	18.509	16.1483	2.98732	5.00034	13.4002	13.8945	10.1709	7.51153	5.42841	8.00208	21.8075	22.7934	#DIV/0!	#DIV/0!	#DIV/0!	#DIV/0!	#DIV/0!	22.0287	17.3287	3.99383	13.6473	8.84124	6.71525	22.3005
NM_001199147	Gpsm1	13.6395				6.08485	8.63407	2.35623			1.07009			16.8123	14.2615	1.82499	1.00568	15.8891	17.1255	6.05161	5.04725	1.5895	2.01949	6.8387	7.32573	13.6395	#DIV/0!	7.35946	2.35623	1.07009	#DIV/0!	15.5369	1.41534	16.5073	5.54943	1.8045	7.08222
NM_001195189	4930469G21Rik																									#DIV/0!	#DIV/0!	#DIV/0!	#DIV/0!	#DIV/0!	#DIV/0!	#DIV/0!	#DIV/0!	#DIV/0!	#DIV/0!	#DIV/0!	#DIV/0!
NM_011148	Ppef2															0.818393					0.287807	0.403748	0.324292	0.483748	0.272918	#DIV/0!	#DIV/0!	#DIV/0!	#DIV/0!	#DIV/0!	#DIV/0!	#DIV/0!	0.818393	#DIV/0!	0.287807	0.36402	0.378333
NM_011147	Ppef1						3.74556							2.89629	3.45132			2.24767	2.33286							#DIV/0!	#DIV/0!	3.74556	#DIV/0!	#DIV/0!	#DIV/0!	3.1738	#DIV/0!	2.29026	#DIV/0!	#DIV/0!	#DIV/0!
NM_147118	Olfr635																									#DIV/0!	#DIV/0!	#DIV/0!	#DIV/0!	#DIV/0!	#DIV/0!	#DIV/0!	#DIV/0!	#DIV/0!	#DIV/0!	#DIV/0!	#DIV/0!
NM_146354	Olfr633																									#DIV/0!	#DIV/0!	#DIV/0!	#DIV/0!	#DIV/0!	#DIV/0!	#DIV/0!	#DIV/0!	#DIV/0!	#DIV/0!	#DIV/0!	#DIV/0!
NM_147119	Olfr632																									#DIV/0!	#DIV/0!	#DIV/0!	#DIV/0!	#DIV/0!	#DIV/0!	#DIV/0!	#DIV/0!	#DIV/0!	#DIV/0!	#DIV/0!	#DIV/0!
NM_001271020	Olfr631																									#DIV/0!	#DIV/0!	#DIV/0!	#DIV/0!	#DIV/0!	#DIV/0!	#DIV/0!	#DIV/0!	#DIV/0!	#DIV/0!	#DIV/0!	#DIV/0!
NM_147098	Olfr630																									#DIV/0!	#DIV/0!	#DIV/0!	#DIV/0!	#DIV/0!	#DIV/0!	#DIV/0!	#DIV/0!	#DIV/0!	#DIV/0!	#DIV/0!	#DIV/0!
NM_147084	Olfr639																									#DIV/0!	#DIV/0!	#DIV/0!	#DIV/0!	#DIV/0!	#DIV/0!	#DIV/0!	#DIV/0!	#DIV/0!	#DIV/0!	#DIV/0!	#DIV/0!
NM_147120	Olfr638																									#DIV/0!	#DIV/0!	#DIV/0!	#DIV/0!	#DIV/0!	#DIV/0!	#DIV/0!	#DIV/0!	#DIV/0!	#DIV/0!	#DIV/0!	#DIV/0!
NM_025909	Oma1	15.8146		19.4384	19.6912	8.23107	14.0153	18.3271	19.7568	18.5348	16.2846	18.2849	11.4743	5.82926	5.7397	11.1548	9.69288	6.07422	5.31587	10.2615	10.3806	11.7281	12.9054	13.7006	14.9834	15.8146	19.5648	11.1232	19.042	17.4097	14.8796	5.78448	10.4239	5.69504	10.321	12.3167	14.342
NM_001077596	Shroom3												1.52999	1.44691	1.81945	1.05662	0.933441	0.644954	0.662811	0.53296	0.402551	0.480009	0.544298	3.95817	3.38973	#DIV/0!	#DIV/0!	#DIV/0!	#DIV/0!	#DIV/0!	1.52999	1.63318	0.995031	0.653882	0.467755	0.512153	3.67395
NM_001081422	Bod1l	8.16111	8.59515	7.80199	8.19482	5.09714	7.03167	5.48269	6.51377	6.1313	5.97592	10.2937	11.2353	15.4504	14.988	8.57173	9.88696	12.1186	14.3707	4.68058	2.63649	8.03602	6.80564	9.99087	8.94582	8.37813	7.9984	6.06441	5.99823	6.05361	10.7645	15.2192	9.22935	13.2447	3.65853	7.42083	9.46834
NM_027618	Poteg																									#DIV/0!	#DIV/0!	#DIV/0!	#DIV/0!	#DIV/0!	#DIV/0!	#DIV/0!	#DIV/0!	#DIV/0!	#DIV/0!	#DIV/0!	#DIV/0!
NM_001004182	Tmem178b																									#DIV/0!	#DIV/0!	#DIV/0!	#DIV/0!	#DIV/0!	#DIV/0!	#DIV/0!	#DIV/0!	#DIV/0!	#DIV/0!	#DIV/0!	#DIV/0!
NM_207248	4930433I11Rik																									#DIV/0!	#DIV/0!	#DIV/0!	#DIV/0!	#DIV/0!	#DIV/0!	#DIV/0!	#DIV/0!	#DIV/0!	#DIV/0!	#DIV/0!	#DIV/0!
NM_001040459	Shroom4									1.00804	2.04687	1.17526	1.2481	1.36414	1.12725	0.193937		0.880949	1.28579	0.489108	0.147772	3.17861	2.59747	4.47076	6.19362	#DIV/0!	#DIV/0!	#DIV/0!	#DIV/0!	1.52746	1.21168	1.24569	0.193937	1.08337	0.31844	2.88804	5.33219
NM_177545	Vangl1	15.6645	11.6454	5.77615	10.0667	6.52234	19.6666	8.6819	9.78464	4.23665	3.58445	9.33008	12.2396	12.1984	11.9231	5.34334	4.88465	10.0276	10.1428	9.47882	9.24693	3.1946	4.8519	8.46707	8.55917	13.6549	7.92142	13.0944	9.23327	3.91055	10.7849	12.0608	5.11399	10.0852	9.36287	4.02325	8.51312
NM_033509	Vangl2													9.27755	9.7256	0.457166	0.850252	9.96795	9.79239	2.07535	2.15972	0.977338	0.7536	2.57618	4.04313	#DIV/0!	#DIV/0!	#DIV/0!	#DIV/0!	#DIV/0!	#DIV/0!	9.50157	0.653709	9.88017	2.11753	0.865469	3.30965
NM_021500	Maea	65.8611	108.233	69.0226	53.4635	108.249	113.664	59.732	47.635	64.6891	71.3878	59.7531	63.843	108.083	110.081	66.4961	52.1076	123.103	112.887	63.8364	62.0285	66.3226	66.4023	62.986	63.0769	87.0473	61.243	110.956	53.6835	68.0384	61.798	109.082	59.3018	117.995	62.9325	66.3625	63.0314
NM_027945	Csl	29.4642	26.2853	359.258	357.161	77.2897	58.7518	312.65	334.961	325.93	325.647	50.7901	59.1999	0.367114	0.980247	7.7679	6.46313	0.928562	0.375308	7.08872	9.42339	14.0936	12.1097	1.9635	2.03827	27.8747	358.21	68.0207	323.805	325.789	54.995	0.673681	7.11551	0.651935	8.25605	13.1017	2.00088
NM_025312	Sostdc1																					1.23349	1.42667			#DIV/0!	#DIV/0!	#DIV/0!	#DIV/0!	#DIV/0!	#DIV/0!	#DIV/0!	#DIV/0!	#DIV/0!	#DIV/0!	1.33008	#DIV/0!
NM_001160366	Srcrb4d							2.83417		2.53557	1.93072	2.95619		1.16809	0.992399	1.62605	1.5121	0.507807	0.746351	1.53784	1.73458	2.78097	1.42397	2.29075	1.19839	#DIV/0!	#DIV/0!	#DIV/0!	2.83417	2.23314	2.95619	1.08024	1.56908	0.627079	1.63621	2.10247	1.74457
NM_016779	Dmp1																									#DIV/0!	#DIV/0!	#DIV/0!	#DIV/0!	#DIV/0!	#DIV/0!	#DIV/0!	#DIV/0!	#DIV/0!	#DIV/0!	#DIV/0!	#DIV/0!
NM_175296	Mael																									#DIV/0!	#DIV/0!	#DIV/0!	#DIV/0!	#DIV/0!	#DIV/0!	#DIV/0!	#DIV/0!	#DIV/0!	#DIV/0!	#DIV/0!	#DIV/0!
NM_001034864	Gm4907																									#DIV/0!	#DIV/0!	#DIV/0!	#DIV/0!	#DIV/0!	#DIV/0!	#DIV/0!	#DIV/0!	#DIV/0!	#DIV/0!	#DIV/0!	#DIV/0!
NM_001114529	Gm4906																									#DIV/0!	#DIV/0!	#DIV/0!	#DIV/0!	#DIV/0!	#DIV/0!	#DIV/0!	#DIV/0!	#DIV/0!	#DIV/0!	#DIV/0!	#DIV/0!
NM_152944	Mmp21																									#DIV/0!	#DIV/0!	#DIV/0!	#DIV/0!	#DIV/0!	#DIV/0!	#DIV/0!	#DIV/0!	#DIV/0!	#DIV/0!	#DIV/0!	#DIV/0!
NM_146235	Ercc6l					4.15313	4.91089	1.34018			0.608644	1.63085		5.97226	3.88823	0.307561	0.572013	5.56651	5.31737	0.630232	0.790928	0.36985	0.27726	1.23092	1.13335	#DIV/0!	#DIV/0!	4.53201	1.34018	0.608644	1.63085	4.93025	0.439787	5.44194	0.71058	0.323555	1.18214
NM_027896	Coasy			95.3469	90.5318	15.2355	14.0519	61.9462	65.5203	89.0674	91.0972	45.1266	50.646	16.4887	17.1165	100.783	92.854	19.5555	16.9344	91.874	95.6842	134.23	145.069	56.8962	59.7232	#DIV/0!	92.9393	14.6437	63.7332	90.0823	47.8863	16.8026	96.8183	18.2449	93.7791	139.65	58.3097
NM_028119	Ddb2			9.37475	13.0196			7.6859	9.92536	4.29758	2.1816	3.34033	5.32099	5.84045	4.32522	11.0241	10.8666	6.38476	7.21895	6.53366	6.97193	9.30918	9.65405	13.6951	12.426	#DIV/0!	11.1972	#DIV/0!	8.80563	3.23959	4.33066	5.08284	10.9453	6.80185	6.75279	9.48161	13.0605
NM_001190491	Dmpk	86.9495	62.7392	12.5733	14.1748	22.3611	18.131	6.95805	9.58446	13.1416	11.2356	19.8912	39.3932	111.841	107.665	79.1313	67.4809	104.521	100.113	64.9942	58.1318	35.7492	46.6124	114.41	126.684	74.8443	13.3741	20.2461	8.27125	12.1886	29.6422	109.753	73.3061	102.317	61.563	41.1808	120.547
NM_001013028	AI597468	83.213	92.7938	23.3783	14.324	66.8211	52.6753	14.3751		25.7211	22.8496	57.4767	67.6732	55.1729	58.2447	20.2062	16.8727	58.5369	61.5779	11.44	16.6531	17.1907	15.2946	17.4282	21.0952	88.0034	18.8512	59.7482	14.3751	24.2853	62.575	56.7088	18.5395	60.0574	14.0466	16.2427	19.2617
NM_146115	Tor4a										9.29157	4.06476	6.47498	1.60612	1.85189	1.78866	2.07913	2.22166	2.66821	3.52422	3.57758	8.12565	13.0147	9.163	10.0806	#DIV/0!	#DIV/0!	#DIV/0!	#DIV/0!	9.29157	5.26987	1.72901	1.9339	2.44493	3.5509	10.5702	9.62179
XM_980899	Gm7889	16.6835		15.3797	14.072					24.8173	19.4698	10.5215	5.58677	3.63773	2.39678	5.64269	5.38178	2.30028	2.1251	4.37873	3.74828	9.27927	11.776	5.18835	6.02153	16.6835	14.7259	#DIV/0!	#DIV/0!	22.1436	8.05415	3.01726	5.51223	2.21269	4.06351	10.5276	5.60494
NM_029532	Snrnp35	33.7192		17.9598	24.3781	21.0599	14.9414	15.2906		10.6397	13.1169	8.26981	11.2915	5.60174	8.15861	12.0869	10.5146	7.74856	7.39708	9.34159	10.5466	8.96048	10.0424	10.7359	9.12767	33.7192	21.1689	18.0006	15.2906	11.8783	9.78067	6.88017	11.3007	7.57282	9.94409	9.50146	9.9318
NM_011243	Rarb			3.01348	2.95419					8.28865	2.52456			0.381842	0.741508	5.20917	4.3498	0.663998	0.78073	2.94924	2.1871	11.3635	7.55735	0.544606	1.65916	#DIV/0!	2.98384	#DIV/0!	#DIV/0!	5.4066	#DIV/0!	0.561675	4.77949	0.722364	2.56817	9.46045	1.10189
NM_021893	Cd274			8.14019	7.98005				17.7291	52.4561	62.3497	12.9277	12.6728	1.62086	3.14758	7.54847	6.40907	1.02493	0.502132	4.75932	5.37653	59.6378	62.7224	14.5011	13.0898	#DIV/0!	8.06012	#DIV/0!	17.7291	57.4029	12.8002	2.38422	6.97877	0.763532	5.06792	61.1801	13.7954
NM_133983	Cd276	17.3684	19.3681			27.1192	28.8605			5.87185	3.5769	7.3023	5.81613	34.2189	29.8108	1.05437	1.68081	28.8221	31.1572	2.46918	2.75447	1.93204	1.86219	4.24391	6.39933	18.3682	#DIV/0!	27.9899	#DIV/0!	4.72438	6.55921	32.0148	1.36759	29.9896	2.61182	1.89711	5.32162
NM_001214911	Fignl2													4.38487	3.03188	3.77339	4.26577	4.49517	3.84882	5.50464	4.17181	3.55889	6.17439	11.1813	8.85288	#DIV/0!	#DIV/0!	#DIV/0!	#DIV/0!	#DIV/0!	#DIV/0!	3.70838	4.01958	4.17199	4.83823	4.86664	10.0171
NM_001163359	Fignl1					17.5858	8.91191	3.04007			1.38065			6.13945	7.60353	0.837208		8.20018	8.53943	2.99121	1.54164	0.372875	0.718786	1.16157	1.51229	#DIV/0!	#DIV/0!	13.2489	3.04007	1.38065	#DIV/0!	6.87149	0.837208	8.36981	2.26642	0.545831	1.33693
NM_033606	Dqx1													0.417175	0.520792	3.84944	3.20935	0.489907	0.609266	0.836921	0.404567	2.48301	1.70945	0.85	1.61128	#DIV/0!	#DIV/0!	#DIV/0!	#DIV/0!	#DIV/0!	#DIV/0!	0.468984	3.52939	0.549587	0.620744	2.09623	1.23064
NM_013724	Nrk						3.34845	1.71335		1.02189	1.0375	1.78712	2.53049	0.382498	0.285685			0.911658	1.08287	0.289233	0.124835			0.293753	0.198873	#DIV/0!	#DIV/0!	3.34845	1.71335	1.02969	2.1588	0.334092	#DIV/0!	0.997263	0.207034	#DIV/0!	0.246313
NM_134122	Nrm		23.3499				13.9175				2.87484	7.7031	12.2707	5.70704	7.28287	5.26611	6.07909	8.86729	7.00131	11.6782	9.96222	2.71745	3.18045	7.67459	10.7064	23.3499	#DIV/0!	13.9175	#DIV/0!	2.87484	9.9869	6.49495	5.6726	7.9343	10.8202	2.94895	9.19051
NM_001136074	Nrl																									#DIV/0!	#DIV/0!	#DIV/0!	#DIV/0!	#DIV/0!	#DIV/0!	#DIV/0!	#DIV/0!	#DIV/0!	#DIV/0!	#DIV/0!	#DIV/0!
XM_003946332	Gm3317																									#DIV/0!	#DIV/0!	#DIV/0!	#DIV/0!	#DIV/0!	#DIV/0!	#DIV/0!	#DIV/0!	#DIV/0!	#DIV/0!	#DIV/0!	#DIV/0!
NM_001013372	Nrp													4.4198	3.37186	4.92211		3.99259	3.0123	3.10339	1.60734	1.50323		2.70162	2.13386	#DIV/0!	#DIV/0!	#DIV/0!	#DIV/0!	#DIV/0!	#DIV/0!	3.89583	4.92211	3.50244	2.35536	1.50323	2.41774
NM_030052	Cox7b2																									#DIV/0!	#DIV/0!	#DIV/0!	#DIV/0!	#DIV/0!	#DIV/0!	#DIV/0!	#DIV/0!	#DIV/0!	#DIV/0!	#DIV/0!	#DIV/0!
NM_001177302	Rara	35.6627	36.4547	7.30573		31.5544	22.387	6.28909		8.03784	5.71239	9.99595	8.95675	42.6757	39.3691	7.2165	7.66942	42.6148	41.5146	15.99	14.6893	6.83221	12.4269	28.7829	30.6596	36.0587	7.30573	26.9707	6.28909	6.87512	9.47635	41.0224	7.44296	42.0647	15.3397	9.62954	29.7213
NM_012054	Aoah											9.05375	4.80741						0.304775	0.837309	0.316215	0.97592	0.76961	4.14567	3.38238	#DIV/0!	#DIV/0!	#DIV/0!	#DIV/0!	#DIV/0!	6.93058	#DIV/0!	#DIV/0!	0.304775	0.576762	0.872765	3.76403
NM_001042727	Rarg	30.7147	27.4009	6.04042	3.70099	15.3467	12.2491	5.57127		4.15358	9.6991	18.7247	15.4281	34.4426	33.7211	20.3505	16.2491	41.3808	38.276	19.8847	19.0784	18.564	22.3934	41.3461	47.3918	29.0578	4.8707	13.7979	5.57127	6.92634	17.0764	34.0818	18.2998	39.8284	19.4815	20.4787	44.3689
NM_026435	Ufm1			78.9132	69.6247	40.0984	49.7853	48.5228	50.1288	82.4801	55.0917	94.4753	53.7482	98.4923	79.6125	94.6528	94.2324	70.8164	73.2605	70.9123	64.4852	100.58	53.9213	71.3074	96.0687	#DIV/0!	74.269	44.9419	49.3258	68.7859	74.1118	89.0524	94.4426	72.0385	67.6987	77.2507	83.688
NM_021375	Rhbg																									#DIV/0!	#DIV/0!	#DIV/0!	#DIV/0!	#DIV/0!	#DIV/0!	#DIV/0!	#DIV/0!	#DIV/0!	#DIV/0!	#DIV/0!	#DIV/0!
NM_010181	Fbn2	37.358	31.1126	5.69617	5.01431	38.986	43.7942	10.2931	11.5199			0.596457		21.167	20.5238	3.37924	3.11191	40.592	45.4374	6.18498	6.81209		0.067602	0.483203	0.241794	34.2353	5.35524	41.3901	10.9065	#DIV/0!	0.596457	20.8454	3.24557	43.0147	6.49854	0.067602	0.362498
NM_007993	Fbn1	864.616	793.955	87.865	87.7508	722.901	775.997	136.551	134.495	162.54	159.701	605.324	454.728	553.054	573.968	40.2008	43.8043	537.257	579.695	46.5071	45.1376	21.6629	17.1689	144.316	108.914	829.285	87.8079	749.449	135.523	161.12	530.026	563.511	42.0025	558.476	45.8224	19.4159	126.615
NM_025936	Rars	54.1118	58.0212	52.6971	49.6542	118.287	122.655	52.8512	45.5004	23.6415	21.4307	31.9384	25.0897	84.5363	88.7537	37.9752	39.6105	93.0143	90.974	33.5935	32.0712	24.5404	20.5291	29.4954	31.6118	56.0665	51.1756	120.471	49.1758	22.5361	28.5141	86.645	38.7929	91.9942	32.8324	22.5348	30.5536
NM_009525	Wnt5b													1.54807	1.38749		0.986576	0.903605	0.568122	0.668916	0.505241		0.546517	4.24606	4.13945	#DIV/0!	#DIV/0!	#DIV/0!	#DIV/0!	#DIV/0!	#DIV/0!	1.46778	0.986576	0.735863	0.587078	0.546517	4.19276
NM_009524	Wnt5a	61.4052	40.2795	11.5433	13.9277	20.3038	27.2094			9.76928	16.3654	22.7797	20.5627	27.3407	25.2358	13.1565	13.0501	19.0672	20.0909	8.05819	4.58274	13.1256	13.6837	23.5895	19.1209	50.8424	12.7355	23.7566	#DIV/0!	13.0674	21.6712	26.2882	13.1033	19.5791	6.32046	13.4047	21.3552
NM_009926	Col11a2			0.819091										1.58277	1.33526	8.32204	5.58914	1.83762	2.03368	2.04052	1.54123	1.57525	1.99462	0.592116	0.551194	#DIV/0!	0.819091	#DIV/0!	#DIV/0!	#DIV/0!	#DIV/0!	1.45902	6.95559	1.93565	1.79087	1.78493	0.571655
NM_001042726	Pcdh8																0.364435			0.679508	1.00782			0.376433		#DIV/0!	#DIV/0!	#DIV/0!	#DIV/0!	#DIV/0!	#DIV/0!	#DIV/0!	0.364435	#DIV/0!	0.843663	#DIV/0!	0.376433
NM_001271800	Pcdh9							1.43132						1.88034	0.85917	0.533775	0.687277	1.37552	1.68359	0.776643	0.312858					#DIV/0!	#DIV/0!	#DIV/0!	1.43132	#DIV/0!	#DIV/0!	1.36976	0.610526	1.52956	0.544751	#DIV/0!	#DIV/0!
NM_145710	Obox6																									#DIV/0!	#DIV/0!	#DIV/0!	#DIV/0!	#DIV/0!	#DIV/0!	#DIV/0!	#DIV/0!	#DIV/0!	#DIV/0!	#DIV/0!	#DIV/0!
NM_145709	Obox5																									#DIV/0!	#DIV/0!	#DIV/0!	#DIV/0!	#DIV/0!	#DIV/0!	#DIV/0!	#DIV/0!	#DIV/0!	#DIV/0!	#DIV/0!	#DIV/0!
NM_177205	9430015G10Rik													6.22072	6.6649	3.34441	1.77715	8.95233	6.43266	3.31359	3.82245	4.34091	2.70727	6.11886	2.48552	#DIV/0!	#DIV/0!	#DIV/0!	#DIV/0!	#DIV/0!	#DIV/0!	6.44281	2.56078	7.69249	3.56802	3.52409	4.30219
NM_145707	Obox3																									#DIV/0!	#DIV/0!	#DIV/0!	#DIV/0!	#DIV/0!	#DIV/0!	#DIV/0!	#DIV/0!	#DIV/0!	#DIV/0!	#DIV/0!	#DIV/0!
NM_145708	Obox2																									#DIV/0!	#DIV/0!	#DIV/0!	#DIV/0!	#DIV/0!	#DIV/0!	#DIV/0!	#DIV/0!	#DIV/0!	#DIV/0!	#DIV/0!	#DIV/0!
NM_027802	Obox1																									#DIV/0!	#DIV/0!	#DIV/0!	#DIV/0!	#DIV/0!	#DIV/0!	#DIV/0!	#DIV/0!	#DIV/0!	#DIV/0!	#DIV/0!	#DIV/0!
NM_018764	Pcdh7	35.9924	38.703	2.52798	4.95649	29.7052	28.4798	7.77212	6.42349	4.17196	2.4708	10.5387	11.6223	34.8352	34.8345	7.0008	7.38095	38.0547	39.3787	11.4708	9.61538	1.81123	1.42416	17.1324	12.3334	37.3477	3.74223	29.0925	7.09781	3.32138	11.0805	34.8348	7.19088	38.7167	10.5431	1.61769	14.7329
NM_183179	Kcnv2																									#DIV/0!	#DIV/0!	#DIV/0!	#DIV/0!	#DIV/0!	#DIV/0!	#DIV/0!	#DIV/0!	#DIV/0!	#DIV/0!	#DIV/0!	#DIV/0!
NM_026200	Kcnv1																									#DIV/0!	#DIV/0!	#DIV/0!	#DIV/0!	#DIV/0!	#DIV/0!	#DIV/0!	#DIV/0!	#DIV/0!	#DIV/0!	#DIV/0!	#DIV/0!
NM_029825	Scfd1	47.2901	52.7349	68.6944	66.825	73.8394	61.912	60.4348	56.393	51.7421	44.8589	50.1581	53.9863	57.6498	59.0312	50.3323	59.6329	50.6802	46.6837	23.7891	21.6471	45.1129	31.4205	41.7325	43.9639	50.0125	67.7597	67.8757	58.4139	48.3005	52.0722	58.3405	54.9826	48.6819	22.7181	38.2667	42.8482
NM_001114660	Scfd2		13.437	11.3548	7.74361	6.27148	8.89889	12.1425	8.78109	10.3201	9.09899	15.1983	8.74259	5.44237	6.55985	8.35985	8.68093	5.14235	4.30612	8.08203	7.00686	7.67001	7.67978	6.95924	7.67124	13.437	9.54922	7.58519	10.4618	9.70952	11.9705	6.00111	8.52039	4.72423	7.54444	7.67489	7.31524
NM_027184	Ipmk			3.40852	5.84757	10.8249	10.752			4.68761	2.85551	2.91478		17.8158	18.8711	9.1387	8.49824	13.587	15.8218	6.21685	7.51306	7.06927	8.30029	11.858	10.9472	#DIV/0!	4.62804	10.7884	#DIV/0!	3.77156	2.91478	18.3434	8.81847	14.7044	6.86495	7.68478	11.4026
NM_173776	Maml2													13.8406	14.7424	3.45079	4.49253	12.1482	14.2903	2.32077	3.8564	3.81154	3.1997	10.9013	9.07576	#DIV/0!	#DIV/0!	#DIV/0!	#DIV/0!	#DIV/0!	#DIV/0!	14.2915	3.97166	13.2192	3.08859	3.50562	9.98854
NM_001004176	Maml3										0.664917			2.97937	2.67314	2.09998	1.64036	2.07475	2.10769	1.00627	0.992063	1.25703	1.21158	3.0122	2.2942	#DIV/0!	#DIV/0!	#DIV/0!	#DIV/0!	0.664917	#DIV/0!	2.82625	1.87017	2.09122	0.999167	1.2343	2.6532
NM_175334	Maml1	9.43008	27.0407	3.31168	3.57118	4.20693	8.35717	4.47988	5.89038	2.55048	3.88413	4.24795	4.96232	19.2609	17.3163	9.67349	10.1689	17.3006	20.7061	11.0786	11.2164	4.6955	5.63308	12.3889	12.7634	18.2354	3.44143	6.28205	5.18513	3.2173	4.60514	18.2886	9.92118	19.0033	11.1475	5.16429	12.5762
NM_001190732	Gm20594	30408.1	29838.4	3643.35	3650.85	10624.5	10514.1	2626.5	2257.39	394.921	826.961	291.607	391.173													30123.3	3647.1	10569.3	2441.95	610.941	341.39	#DIV/0!	#DIV/0!	#DIV/0!	#DIV/0!	#DIV/0!	#DIV/0!
NM_001159516	Qk	47.3148	71.9487	152.264	118.171	91.3399	123.889	102.728	91.3505	205.913	216.734	142.867	188.691	61.9003	57.8912	91.7644	99.3474	65.1518	68.3956	54.9411	58.3242	134.931	109.76	89.0502	79.1762	59.6317	135.217	107.614	97.0391	211.323	165.779	59.8957	95.5559	66.7737	56.6326	122.345	84.1132
NM_023493	Cml5																		0.641083							#DIV/0!	#DIV/0!	#DIV/0!	#DIV/0!	#DIV/0!	#DIV/0!	#DIV/0!	#DIV/0!	0.641083	#DIV/0!	#DIV/0!	#DIV/0!
NM_001039652	Oprm1																									#DIV/0!	#DIV/0!	#DIV/0!	#DIV/0!	#DIV/0!	#DIV/0!	#DIV/0!	#DIV/0!	#DIV/0!	#DIV/0!	#DIV/0!	#DIV/0!
NM_023160	Cml1													3.86574	2.50232	6.35513	4.57528	1.97885	2.50922	4.65318	7.34162	4.16349	5.06899	4.7259	6.5767	#DIV/0!	#DIV/0!	#DIV/0!	#DIV/0!	#DIV/0!	#DIV/0!	3.18403	5.4652	2.24404	5.9974	4.61624	5.6513
NM_053096	Cml2																									#DIV/0!	#DIV/0!	#DIV/0!	#DIV/0!	#DIV/0!	#DIV/0!	#DIV/0!	#DIV/0!	#DIV/0!	#DIV/0!	#DIV/0!	#DIV/0!
NM_001037842	Cml3													3.57439	4.20124			1.07063	1.66682							#DIV/0!	#DIV/0!	#DIV/0!	#DIV/0!	#DIV/0!	#DIV/0!	3.88782	#DIV/0!	1.36872	#DIV/0!	#DIV/0!	#DIV/0!
NM_009358	Ppp2r5d	32.371	15.4706	28.4203	26.1895	31.7708	29.7125	30.7565	28.8859	33.1444	26.3489	28.6781	41.8116	34.9314	38.6724	46.1202	49.8246	37.7554	36.5701	53.3027	56.4101	47.5836	45.2847	43.8632	44.9262	23.9208	27.3049	30.7417	29.8212	29.7466	35.2448	36.8019	47.9724	37.1627	54.8564	46.4341	44.3947
NM_012024	Ppp2r5e	11.7605	16.3932	27.465	24.0905	34.8896	29.9645	23.9986	20.2016	25.4461	20.587	28.4311	23.6293	25.4599	23.031	20.3981	24.8488	23.2802	22.5328	14.9188	12.3563	22.1308	13.3448	21.2911	17.5978	14.0768	25.7777	32.427	22.1001	23.0165	26.0302	24.2454	22.6235	22.9065	13.6376	17.7378	19.4444
NM_144880	Ppp2r5a	22.6027	25.2051	268.789	260.777	31.7629	28.7946	240.012	213.542	290.375	311.877	177.587	223.283	43.3874	38.7948	536.598	557.413	36.7291	37.6079	381.52	373.095	856.015	629.577	412.711	429.312	23.9039	264.783	30.2788	226.777	301.126	200.435	41.0911	547.005	37.1685	377.307	742.796	421.011
NM_198168	Ppp2r5b	24.866	27.7289	8.15032	9.98747		6.12134	5.84679	13.8064	7.47255	6.82798	7.55052	9.25204	26.8512	26.74	34.8867	31.907	21.8224	22.2889	38.0701	38.3397	39.8519	40.3858	34.9826	40.8853	26.2974	9.06889	6.12134	9.8266	7.15027	8.40128	26.7956	33.3968	22.0557	38.2049	40.1188	37.934
NM_001081458	Ppp2r5c			12.6941	12.4444	22.7657	22.8816	13.7743	9.48683	10.68	17.0987	12.1324	16.2749	69.0705	68.5346	40.6729	41.5459	67.7276	68.613	33.3509	37.3339	46.1788	39.0812	47.7717	43.9448	#DIV/0!	12.5692	22.8237	11.6306	13.8894	14.2036	68.8025	41.1094	68.1703	35.3424	42.63	45.8583
NM_001161548	Tmem184a																					0.793679	1.63925		0.919708	#DIV/0!	#DIV/0!	#DIV/0!	#DIV/0!	#DIV/0!	#DIV/0!	#DIV/0!	#DIV/0!	#DIV/0!	#DIV/0!	1.21646	0.919708
NM_001253819	Tmem184b	13.2636	33.2792	13.0423	13.5848	20.71	17.6318	33.0806	14.4987	17.0397	21.8525	20.9119	18.8767	45.4466	48.5396	53.3722	48.776	46.6987	45.4754	78.4712	80.4585	52.3779	73.4745	60.6938	63.8295	23.2714	13.3135	19.1709	23.7896	19.4461	19.8943	46.9931	51.0741	46.0871	79.4648	62.9262	62.2617
NM_145599	Tmem184c			4.34276	5.85383	6.89594	3.91399	8.67852	6.89674	3.58346	4.54772	6.96318		30.5404	32.3251	32.6325	34.1922	30.1422	29.6282	13.9097	10.3895	34.3899	22.1766	25.7035	24.7739	#DIV/0!	5.09829	5.40496	7.78763	4.06559	6.96318	31.4328	33.4123	29.8852	12.1496	28.2833	25.2387
NM_182745	1700028K03Rik																									#DIV/0!	#DIV/0!	#DIV/0!	#DIV/0!	#DIV/0!	#DIV/0!	#DIV/0!	#DIV/0!	#DIV/0!	#DIV/0!	#DIV/0!	#DIV/0!
NM_145427	Atpaf2			112.042	125.37	23.0029	26.5199	80.7234	100.649	146.927	127.048	42.5832	41.6249	18.4991	17.9619	141.176	148.806	21.0377	19.2541	143.184	146.997	196.996	183.621	57.8823	66.4653	#DIV/0!	118.706	24.7614	90.6863	136.988	42.104	18.2305	144.991	20.1459	145.091	190.308	62.1738
NM_181040	Atpaf1		17.5905	54.2887	48.4688	22.1672	26.2118	38.1503	44.3396	43.7301	40.0663	27.3575	23.7705	20.5142	18.4872	40.9032	44.5244	17.7878	20.3441	30.7059	27.7268	39.6275	42.5638	29.0833	23.3667	17.5905	51.3788	24.1895	41.2449	41.8982	25.564	19.5007	42.7138	19.066	29.2163	41.0957	26.225
NM_008340	Igfals							4.13154	8.53657	16.6331	15.9489	47.8823	80.0882	0.283799	0.482226	2.92349	3.37988	0.358914	0.531911	6.77522	7.10417	9.96604	14.0015	50.1916	60.8354	#DIV/0!	#DIV/0!	#DIV/0!	6.33406	16.291	63.9852	0.383012	3.15168	0.445413	6.9397	11.9838	55.5135
XM_003689370	LOC100862515						2.09434					2.48395	2.3741	4.78479	5.11042	0.778792	0.991027	6.37705	6.84822	0.826996	1.24928	1.84017	2.28039	3.25469	3.48288	#DIV/0!	#DIV/0!	2.09434	#DIV/0!	#DIV/0!	2.42903	4.94761	0.88491	6.61263	1.03814	2.06028	3.36878
NM_001162537	9330159F19Rik									2.86653	1.74618	2.67363	4.96881			0.367659						1.88637	1.43938	8.75805	7.45942	#DIV/0!	#DIV/0!	#DIV/0!	#DIV/0!	2.30635	3.82122	#DIV/0!	0.367659	#DIV/0!	#DIV/0!	1.66288	8.10874
NM_001205226	Cnot1	12.7655	20.7058	22.3946	19.0175	18.4826	22.369	18.7696	22.1092	13.0256	15.0568	18.9067	20.0136	30.0937	29.2373	33.4735	36.1627	32.0928	34.8243	30.0776	29.3704	27.1095	23.0186	29.2845	26.4577	16.7356	20.7061	20.4258	20.4394	14.0412	19.4602	29.6655	34.8181	33.4585	29.724	25.0641	27.8711
NM_001199122	Ghitm	222.115	234.419	2214.3	2201.33	435.993	493.866	1484.45	1511.29	1553.33	1545.46	414.397	410.414	287.743	297.382	1372.87	1372.1	266.013	263.642	697.471	705.346	1362.17	1034.09	260.617	249.927	228.267	2207.81	464.93	1497.87	1549.4	412.406	292.562	1372.48	264.827	701.408	1198.13	255.272
NM_027725	Daw1																								0.532483	#DIV/0!	#DIV/0!	#DIV/0!	#DIV/0!	#DIV/0!	#DIV/0!	#DIV/0!	#DIV/0!	#DIV/0!	#DIV/0!	#DIV/0!	0.532483
XM_003945312	LOC100505265																									#DIV/0!	#DIV/0!	#DIV/0!	#DIV/0!	#DIV/0!	#DIV/0!	#DIV/0!	#DIV/0!	#DIV/0!	#DIV/0!	#DIV/0!	#DIV/0!
NM_030203	Tspyl4											3.55389	5.66119	8.32025	7.26055	1.99392	1.30883	6.06039	7.60871	2.07062	2.9492	3.00892	2.17509	5.7081	2.94917	#DIV/0!	#DIV/0!	#DIV/0!	#DIV/0!	#DIV/0!	4.60754	7.7904	1.65137	6.83455	2.50991	2.59201	4.32863
NM_001085421	Tspyl5													0.947877	1.63618	0.469157		0.932367	0.717802		0.536218		0.483354	1.50213	1.22035	#DIV/0!	#DIV/0!	#DIV/0!	#DIV/0!	#DIV/0!	#DIV/0!	1.29203	0.469157	0.825085	0.536218	0.483354	1.36124
NM_009433	Tspyl1	86.9181	60.5784	98.8217	94.2593	137.977	131.591	86.4933	76.9141	96.9706	73.0926	72.3258	76.4037	54.7126	49.1806	38.5685	39.2534	50.219	52.8968	41.8228	41.9276	37.1976	40.6416	54.5436	50.7603	73.7483	96.5405	134.784	81.7037	85.0316	74.3647	51.9466	38.911	51.5579	41.8752	38.9196	52.6519
NM_029836	Tspyl2	12.1741	13.5758	5.98545	4.40078	11.4053	8.09173	5.52058	5.0696	2.19508	3.90005	10.6634	8.15345	29.0098	28.8424	13.0916	17.0176	34.37	31.6603	9.49685	8.25911	14.5956	15.0831	26.5019	27.5844	12.8749	5.19311	9.7485	5.29509	3.04757	9.40843	28.9261	15.0546	33.0152	8.87798	14.8394	27.0431
NM_198617	Tspyl3													5.11912	5.59177	0.712614		3.96535	5.40783	1.61749	1.62895	0.609376	1.17469	2.37289	3.46008	#DIV/0!	#DIV/0!	#DIV/0!	#DIV/0!	#DIV/0!	#DIV/0!	5.35545	0.712614	4.68659	1.62322	0.892031	2.91648
NM_001195672	Ccdc170			1.88658							2.63415					1.93009	2.10428			0.58748	0.811393	0.995975	1.43995	1.53427	2.07743	#DIV/0!	1.88658	#DIV/0!	#DIV/0!	2.63415	#DIV/0!	#DIV/0!	2.01718	#DIV/0!	0.699436	1.21796	1.80585
NM_001081012	Ccdc171					2.59318								1.61663	1.25575	0.720145	0.80361	1.4925	1.67475	0.681078	0.576157	0.654305	0.48226	1.19898	0.842942	#DIV/0!	#DIV/0!	2.59318	#DIV/0!	#DIV/0!	#DIV/0!	1.43619	0.761878	1.58363	0.628617	0.568282	1.02096
NM_029372	Ccdc172																									#DIV/0!	#DIV/0!	#DIV/0!	#DIV/0!	#DIV/0!	#DIV/0!	#DIV/0!	#DIV/0!	#DIV/0!	#DIV/0!	#DIV/0!	#DIV/0!
NM_001077684	Ccdc173													1.01666	1.06307	1.39348	1.13384	1.28574	1.2259		0.265444	1.21022	0.89728	1.33848	2.18989	#DIV/0!	#DIV/0!	#DIV/0!	#DIV/0!	#DIV/0!	#DIV/0!	1.03986	1.26366	1.25582	0.265444	1.05375	1.76418
NM_172730	Ccdc174		13.1145	15.178	17.005	7.34518	13.028	19.5544	16.5286	7.9519	11.7063	8.03488	4.92277	16.0269	13.6941	21.316	19.1582	14.8252	12.6708	12.0894	8.47069	18.2061	12.5042	21.5523	21.8424	13.1145	16.0915	10.1866	18.0415	9.82911	6.47882	14.8605	20.2371	13.748	10.28	15.3551	21.6974
NM_028687	Ccdc175																									#DIV/0!	#DIV/0!	#DIV/0!	#DIV/0!	#DIV/0!	#DIV/0!	#DIV/0!	#DIV/0!	#DIV/0!	#DIV/0!	#DIV/0!	#DIV/0!
NM_028377	Ccdc176							3.89456		4.18108	4.59866	2.16652		1.20384	0.701329	4.46886	5.15303	0.405992	0.382888	1.23975	1.56634	10.7956	5.15658	1.25912	1.23991	#DIV/0!	#DIV/0!	#DIV/0!	3.89456	4.38987	2.16652	0.952585	4.81094	0.39444	1.40305	7.97608	1.24952
NM_001008423	Ccdc177																									#DIV/0!	#DIV/0!	#DIV/0!	#DIV/0!	#DIV/0!	#DIV/0!	#DIV/0!	#DIV/0!	#DIV/0!	#DIV/0!	#DIV/0!	#DIV/0!
NM_024248	Cars2	9.95172	19.4207	15.29	14.3897	6.2155	5.51216	12.7863	10.8784	10.7662	19.8118	5.7531	14.1632	12.8645	10.5345	20.1089	19.1009	12.4961	11.3558	17.4128	18.7417	35.1479	38.4118	18.7902	17.5851	14.6862	14.8399	5.86383	11.8323	15.289	9.95816	11.6995	19.6049	11.926	18.0773	36.7798	18.1877
NM_030692	Sacm1l	49.1348	52.1829	146.095	166.903	94.9864	71.5374	125.906	116.92	95.555	92.5166	66.401	60.3303	48.4662	41.5391	77.9178	78.9481	35.0712	38.2475	38.79	32.4062	77.7347	48.918	50.4147	42.576	50.6589	156.499	83.2619	121.413	94.0358	63.3657	45.0026	78.4329	36.6594	35.5981	63.3263	46.4953
NM_011018	Sqstm1	475.243	491.859	368.81	337.6	711.981	706.083	292.039	324.018	178.941	182.1	276.208	270.441	528.086	532.667	364.413	337.07	551.736	560.975	326.912	326.518	181.287	200.375	282.618	292.141	483.551	353.205	709.032	308.029	180.52	273.324	530.377	350.741	556.355	326.715	190.831	287.379
NM_001135991	Krtap10-4																									#DIV/0!	#DIV/0!	#DIV/0!	#DIV/0!	#DIV/0!	#DIV/0!	#DIV/0!	#DIV/0!	#DIV/0!	#DIV/0!	#DIV/0!	#DIV/0!
NM_030233	Saal1	20.2773		9.96945	6.28285	9.04608	15.4031	8.75728	9.04713	3.13385	5.56798	6.69848	7.76028	11.1887	9.9877	9.64671	9.90508	13.4654	12.7914	9.63023	9.95367	6.55207	5.59048	10.2955	10.1067	20.2773	8.12615	12.2246	8.9022	4.35092	7.22938	10.5882	9.77589	13.1284	9.79195	6.07128	10.2011
NM_172555	Papolg			5.02676	4.47988		5.76603	5.61981		2.51386	5.10449	7.42489	6.84751	7.64339	5.17251	5.73919	5.03714	6.11474	7.0247	2.68343	2.26022	5.79003	3.9862	5.36814	5.92667	#DIV/0!	4.75332	5.76603	5.61981	3.80918	7.1362	6.40795	5.38817	6.56972	2.47182	4.88812	5.6474
NM_011112	Papola	20.4483	20.7297	25.5908	29.1192	24.3816	33.7725	23.6032	20.9009	12.5693	13.7821	15.2406	11.205	84.3089	72.134	65.1301	69.3207	72.0587	72.6938	43.6667	39.259	51.6278	37.6696	45.0098	44.1705	20.589	27.355	29.077	22.2521	13.1757	13.2228	78.2215	67.2254	72.3762	41.4628	44.6487	44.5901
NM_019943	Papolb														0.258835											#DIV/0!	#DIV/0!	#DIV/0!	#DIV/0!	#DIV/0!	#DIV/0!	0.258835	#DIV/0!	#DIV/0!	#DIV/0!	#DIV/0!	#DIV/0!
NM_028000	Ppapdc1b	42.1994	35.2935	6.4836	20.3394	39.5344	28.0486	12.7574	13.1797		4.34534	9.97997	10.5984	79.1971	72.9088	59.4695	58.1944	84.47	75.5896	53.3014	58.4194	10.7576	14.5161	33.043	38.8706	38.7464	13.4115	33.7915	12.9685	4.34534	10.2892	76.053	58.832	80.0298	55.8604	12.6368	35.9568
NM_001080963	Ppapdc1a																									#DIV/0!	#DIV/0!	#DIV/0!	#DIV/0!	#DIV/0!	#DIV/0!	#DIV/0!	#DIV/0!	#DIV/0!	#DIV/0!	#DIV/0!	#DIV/0!
NM_001205036	LOC100504608						13.0934							2.39308	3.39601			3.9577	2.88561							#DIV/0!	#DIV/0!	13.0934	#DIV/0!	#DIV/0!	#DIV/0!	2.89454	#DIV/0!	3.42165	#DIV/0!	#DIV/0!	#DIV/0!
XM_001480833	LOC100048662																									#DIV/0!	#DIV/0!	#DIV/0!	#DIV/0!	#DIV/0!	#DIV/0!	#DIV/0!	#DIV/0!	#DIV/0!	#DIV/0!	#DIV/0!	#DIV/0!
NM_026756	Nfic	86.6055	85.8461	42.58	31.6933	58.0975	79.5946	37.8184	44.0791	48.582	57.2509	64.0584	75.189	68.7411	69.1703	25.4808	27.5234	56.3563	62.6486	47.9864	44.7654	33.3024	41.8425	62.5592	51.036	86.2258	37.1366	68.846	40.9487	52.9164	69.6237	68.9557	26.5021	59.5025	46.3759	37.5725	56.7976
NM_025830	Wwp2	7.89622	8.80536	4.27044	5.70876	14.7951	18.1944	6.68396	7.89165	5.12551	6.72153	10.6236	8.99028	20.5131	23.3564	8.98439	8.76229	21.3077	21.323	10.4313	10.1851	7.84676	10.3851	15.5757	18.3348	8.35079	4.9896	16.4947	7.2878	5.92352	9.80692	21.9348	8.87334	21.3154	10.3082	9.11592	16.9552
NM_177327	Wwp1			5.15112	3.96769	3.73922	5.96897			7.69136	7.39781	11.6417	10.5254	24.0103	20.597	20.8201	22.0165	21.2852	22.6238	8.05303	7.71445	48.5055	31.2926	28.7258	26.0202	#DIV/0!	4.55941	4.8541	#DIV/0!	7.54458	11.0835	22.3036	21.4183	21.9545	7.88374	39.8991	27.373
NM_001122953	Nfia	26.5178	26.2853	42.7343	41.8936	36.8046	22.1951	46.3185	55.2133	35.8602	46.1165	59.4616	43.4132	27.9007	23.7933	43.8477	50.7546	20.8346	24.4576	51.4254	46.9612	38.1291	37.9088	51.8364	40.4109	26.4015	42.314	29.4999	50.7659	40.9884	51.4374	25.847	47.3012	22.6461	49.1933	38.0189	46.1237
NM_021323	Usp29																									#DIV/0!	#DIV/0!	#DIV/0!	#DIV/0!	#DIV/0!	#DIV/0!	#DIV/0!	#DIV/0!	#DIV/0!	#DIV/0!	#DIV/0!	#DIV/0!
NM_175482	Usp28		5.83191	6.10671	7.2469	5.71609	6.37279	5.13834	7.35011	5.30421	2.8721	4.12273	3.06476	6.3125	6.32691	6.30425	6.57942	7.1592	6.96689	6.11952	5.77121	7.17499	5.9343	4.87919	5.82002	5.83191	6.67681	6.04444	6.24423	4.08816	3.59375	6.3197	6.44183	7.06304	5.94537	6.55465	5.3496
NM_031388	Usp26																									#DIV/0!	#DIV/0!	#DIV/0!	#DIV/0!	#DIV/0!	#DIV/0!	#DIV/0!	#DIV/0!	#DIV/0!	#DIV/0!	#DIV/0!	#DIV/0!
NM_013918	Usp25	9.11743	15.977	29.1371	27.3083	18.7103	19.6231	22.0505	29.289	13.0341	23.0686	17.2499	17.8827	35.9869	33.6813	39.2184	40.9235	30.9912	33.2923	24.6702	21.0006	38.2987	30.909	34.8929	37.4517	12.5472	28.2227	19.1667	25.6698	18.0514	17.5663	34.8341	40.0709	32.1417	22.8354	34.6039	36.1723
NM_183225	Usp24	12.0813	7.61479	18.4652	17.5956	12.7947	11.1723	14.7682	14.4367	12.786	14.063	15.3487	18.2934	15.9529	14.4411	19.2965	20.6383	14.1226	14.8983	11.9941	11.2044	17.9968	12.4839	14.2818	11.7702	9.84806	18.0304	11.9835	14.6024	13.4245	16.8211	15.197	19.9674	14.5105	11.5992	15.2404	13.026
NM_001004143	Usp22	49.6986	35.0026	31.5078	29.6272	70.2485	90.4064	30.8398	26.142	32.5428	37.7083	36.2916	35.0369	32.3466	34.3343	26.7675	24.8072	39.1562	39.76	22.083	24.1984	19.301	20.3793	18.8257	20.5339	42.3506	30.5675	80.3275	28.4909	35.1256	35.6642	33.3405	25.7874	39.4581	23.1407	19.8402	19.6798
NM_013919	Usp21	26.6911	13.5292	3.57895			6.45117		7.5783	2.62506	3.33143	4.59079		18.8956	19.3743	16.4978	13.463	21.9851	21.4294	16.2396	17.4449	17.0948	18.7314	20.9132	25.0327	20.1101	3.57895	6.45117	7.5783	2.97825	4.59079	19.1349	14.9804	21.7072	16.8423	17.9131	22.9729
NM_028846	Usp20		8.36349	7.3748	6.50675		3.988	6.34855	5.62172	10.1423	7.00206	4.7299	5.02302	6.26097	6.57819	11.5515	12.4839	5.90903	5.79567	10.6296	9.9912	7.84234	9.43507	6.86392	6.76738	8.36349	6.94077	3.988	5.98514	8.57217	4.87646	6.41958	12.0177	5.85235	10.3104	8.6387	6.81565
NM_001166394	4931428F04Rik													1.83165	2.75661	2.24379	1.51749	3.7063	2.99605	2.05776	1.78739	2.07136	2.62692	2.08992	2.82979	#DIV/0!	#DIV/0!	#DIV/0!	#DIV/0!	#DIV/0!	#DIV/0!	2.29413	1.88064	3.35117	1.92258	2.34914	2.45986
NM_019771	Dstn	381.79	286.917	326.45	304.026	1171.53	989.31	318.659	264.402	233.456	238.16	467.597	466.928	356.773	357.206	120.636	117.268	368.482	373.194	109.281	106.179	115.1	95.8101	228.983	236.904	334.353	315.238	1080.42	291.531	235.808	467.263	356.99	118.952	370.838	107.73	105.455	232.943
NM_145562	Parm1			36.4597	39.0933			79.8664	52.1115	198.06	201.084	34.1013	71.3946	10.106	10.9339	49.0374	49.3385	4.74714	3.54223	76.2309	83.7946	134.221	155.871	12.7664	22.0257	#DIV/0!	37.7765	#DIV/0!	65.9889	199.572	52.748	10.5199	49.188	4.14469	80.0127	145.046	17.396
NM_020559	Alas1	64.1855	73.9614	1121.86	1072.97	130.954	127.038	1101.51	1126.6	585.601	595.424	360.262	294.464	33.3221	34.4898	361.814	345.912	28.4456	27.6615	409.079	421.194	311.46	302.034	173.565	152.512	69.0734	1097.41	128.996	1114.06	590.513	327.363	33.906	353.863	28.0535	415.136	306.747	163.038
NM_001102446	Alas2									93.5121	62.3043	108.015	37.7896							0.420117		34.9887	30.4628	35.948	24.2649	#DIV/0!	#DIV/0!	#DIV/0!	#DIV/0!	77.9082	72.9023	#DIV/0!	#DIV/0!	#DIV/0!	0.420117	32.7258	30.1064
NM_010332	Ednra	12.8604		3.16145	4.64888	22.0885	12.8219	24.2992	12.0497	4.34782	4.85563	18.2486	24.7627	7.9117	7.00127	2.89978	1.45199	6.4594	4.36836	4.07854	5.52378	2.74195	2.2981	12.4268	14.3119	12.8604	3.90517	17.4552	18.1745	4.60173	21.5057	7.45648	2.17588	5.41388	4.80116	2.52003	13.3694
NM_001276296	Ednrb						9.63466			35.2842	36.6758	93.3752	66.5701	2.51562	2.34862			1.89663	2.11017			13.7059	12.3223	42.641	41.0137	#DIV/0!	#DIV/0!	9.63466	#DIV/0!	35.98	79.9726	2.43212	#DIV/0!	2.0034	#DIV/0!	13.0141	41.8274
NM_207618	V1rd18																									#DIV/0!	#DIV/0!	#DIV/0!	#DIV/0!	#DIV/0!	#DIV/0!	#DIV/0!	#DIV/0!	#DIV/0!	#DIV/0!	#DIV/0!	#DIV/0!
NM_207619	V1rd19																									#DIV/0!	#DIV/0!	#DIV/0!	#DIV/0!	#DIV/0!	#DIV/0!	#DIV/0!	#DIV/0!	#DIV/0!	#DIV/0!	#DIV/0!	#DIV/0!
NM_021535	Smu1	77.6279	44.7754	92.1252	104.505	128.733	119.8	108.438	101.995	68.778	73.8708	69.2143	58.2651	59.2004	61.5293	58.9643	61.1354	66.1171	64.0451	50.2328	50.3056	58.561	52.2342	45.6663	50.8029	61.2016	98.315	124.266	105.216	71.3244	63.7397	60.3649	60.0498	65.0811	50.2692	55.3976	48.2346
NM_027939	1700006A11Rik																									#DIV/0!	#DIV/0!	#DIV/0!	#DIV/0!	#DIV/0!	#DIV/0!	#DIV/0!	#DIV/0!	#DIV/0!	#DIV/0!	#DIV/0!	#DIV/0!
NM_030712	Cxcr6																					0.724897	0.838425	1.21594		#DIV/0!	#DIV/0!	#DIV/0!	#DIV/0!	#DIV/0!	#DIV/0!	#DIV/0!	#DIV/0!	#DIV/0!	#DIV/0!	0.781661	1.21594
NM_007551	Cxcr5																					0.544318	0.655796		0.441525	#DIV/0!	#DIV/0!	#DIV/0!	#DIV/0!	#DIV/0!	#DIV/0!	#DIV/0!	#DIV/0!	#DIV/0!	#DIV/0!	0.600057	0.441525
NM_009911	Cxcr4										3.14927	9.64391	15.3623	1.42899	2.54374	1.19355		1.43071	1.2174	0.836145	0.505241	2.40983	6.69484	15.2858	27.4814	#DIV/0!	#DIV/0!	#DIV/0!	#DIV/0!	3.14927	12.5031	1.98636	1.19355	1.32406	0.670693	4.55233	21.3836
NM_001081982	Nfix	376.697	395.767	61.9901	53.268	241.105	234.514	57.4107	52.5048	88.4101	84.6309	111.257	117.804	160.685	152.347	42.3339	38.1619	134.659	141.9	64.1414	59.4116	49.4068	58.4129	75.9318	72.2875	386.232	57.629	237.81	54.9578	86.5205	114.53	156.516	40.2479	138.279	61.7765	53.9099	74.1097
NM_028636	Man2c1	18.5155	10.3236	23.4083	21.3542	13.2162	15.2368	19.5912	28.9137	20.7463	18.521	16.9593	20.3723	23.2757	19.3998	32.7109	28.072	25.9976	22.265	26.4962	26.1478	26.0398	32.85	40.5416	38.3463	14.4196	22.3813	14.2265	24.2524	19.6337	18.6658	21.3377	30.3914	24.1313	26.322	29.4449	39.444
NM_026192	Calcoco1	19.8795	33.2524	56.6882	52.2195	38.4897	40.5206	36.6599	45.9446	35.4858	32.4794	38.4471	40.6078	44.2749	42.7486	64.5469	60.0233	46.6351	45.6218	64.8715	67.4678	56.1689	63.232	69.9479	69.8372	26.566	54.4539	39.5051	41.3022	33.9826	39.5274	43.5117	62.2851	46.1284	66.1697	59.7005	69.8925
NM_001271018	Calcoco2																									#DIV/0!	#DIV/0!	#DIV/0!	#DIV/0!	#DIV/0!	#DIV/0!	#DIV/0!	#DIV/0!	#DIV/0!	#DIV/0!	#DIV/0!	#DIV/0!
NM_026655	2310057M21Rik			6.84132	3.72596		8.22114	6.54367		5.85424	5.51909	3.25018	6.21288	8.28346	7.94939	6.43596	7.97988	8.10055	7.94318	6.4926	4.33181	6.53549	8.06738	7.69307	7.4404	#DIV/0!	5.28364	8.22114	6.54367	5.68667	4.73153	8.11643	7.20792	8.02187	5.41221	7.30143	7.56673
NM_178674	Fbxl21													1.18242	0.669717			1.24615	1.27597	0.830246	0.752514	1.17296	1.46971	1.5459	0.666013	#DIV/0!	#DIV/0!	#DIV/0!	#DIV/0!	#DIV/0!	#DIV/0!	0.92607	#DIV/0!	1.26106	0.79138	1.32133	1.10596
NM_001256066	Scgb1b29																									#DIV/0!	#DIV/0!	#DIV/0!	#DIV/0!	#DIV/0!	#DIV/0!	#DIV/0!	#DIV/0!	#DIV/0!	#DIV/0!	#DIV/0!	#DIV/0!
NM_001270543	Scgb1b20																									#DIV/0!	#DIV/0!	#DIV/0!	#DIV/0!	#DIV/0!	#DIV/0!	#DIV/0!	#DIV/0!	#DIV/0!	#DIV/0!	#DIV/0!	#DIV/0!
NM_009596	Scgb1b27																									#DIV/0!	#DIV/0!	#DIV/0!	#DIV/0!	#DIV/0!	#DIV/0!	#DIV/0!	#DIV/0!	#DIV/0!	#DIV/0!	#DIV/0!	#DIV/0!
NM_001099329	Scgb1b24																									#DIV/0!	#DIV/0!	#DIV/0!	#DIV/0!	#DIV/0!	#DIV/0!	#DIV/0!	#DIV/0!	#DIV/0!	#DIV/0!	#DIV/0!	#DIV/0!
NM_001163386	4930579F01Rik																									#DIV/0!	#DIV/0!	#DIV/0!	#DIV/0!	#DIV/0!	#DIV/0!	#DIV/0!	#DIV/0!	#DIV/0!	#DIV/0!	#DIV/0!	#DIV/0!
XM_001472687	LOC100044610																									#DIV/0!	#DIV/0!	#DIV/0!	#DIV/0!	#DIV/0!	#DIV/0!	#DIV/0!	#DIV/0!	#DIV/0!	#DIV/0!	#DIV/0!	#DIV/0!
NM_029172	Zc2hc1b																									#DIV/0!	#DIV/0!	#DIV/0!	#DIV/0!	#DIV/0!	#DIV/0!	#DIV/0!	#DIV/0!	#DIV/0!	#DIV/0!	#DIV/0!	#DIV/0!
NM_172414	Zc2hc1c														0.315246									1.27344	1.64589	#DIV/0!	#DIV/0!	#DIV/0!	#DIV/0!	#DIV/0!	#DIV/0!	0.315246	#DIV/0!	#DIV/0!	#DIV/0!	#DIV/0!	1.45967
NM_173181	Zc2hc1a	29.6457		23.9454	17.3506	31.7412	31.9026	8.96228	15.8724	5.72717	14.5365	28.4895	31.2005	29.682	25.874	14.3974	16.6672	23.8576	25.4444	9.26284	8.50755	9.57921	6.96248	17.6863	17.069	29.6457	20.648	31.8219	12.4173	10.1318	29.845	27.778	15.5323	24.651	8.88519	8.27085	17.3776
XM_003084522	LOC100502777													1.30498	0.87721	0.89433		1.5869	0.957818	0.845813		0.836464	0.691045	2.00441	1.16314	#DIV/0!	#DIV/0!	#DIV/0!	#DIV/0!	#DIV/0!	#DIV/0!	1.09109	0.89433	1.27236	0.845813	0.763755	1.58377
NM_007732	Col17a1													0.119498								0.177811		0.213043	0.403851	#DIV/0!	#DIV/0!	#DIV/0!	#DIV/0!	#DIV/0!	#DIV/0!	0.119498	#DIV/0!	#DIV/0!	#DIV/0!	0.177811	0.308447
NM_012060	Bcap31	190.298	218.449	806.275	878.087	475.414	468.739	1138.75	1052.32	613.079	597.849	833.027	892.148	211.651	239.699	532.763	545.98	221.368	214.83	611.342	632.291	414.24	393.261	404.564	478.599	204.374	842.181	472.076	1095.54	605.464	862.588	225.675	539.372	218.099	621.816	403.751	441.581
NM_001025438	Camk2d	16.511	39.8926	65.618	59.685	44.6861	73.1621	61.5615	51.5668	41.6788	40.0483	102.392	74.6416	40.4585	40.4488	47.5385	44.562	38.9714	40.4268	26.1211	32.2947	29.7948	26.8489	48.1684	43.9496	28.2018	62.6515	58.9241	56.5642	40.8635	88.5167	40.4536	46.0502	39.6991	29.2079	28.3218	46.059
NM_021512	Nup160	13.7238	7.65196	7.47032	4.96098	12.2449	16.5061	8.29777	7.9601	4.77227	5.2489	5.56393	5.25221	7.3894	8.21249	4.55666	4.99624	8.90111	9.63541	4.71683	4.58614	3.63482	3.8187	5.44379	5.3366	10.6879	6.21565	14.3755	8.12894	5.01059	5.40807	7.80094	4.77645	9.26826	4.65148	3.72676	5.3902
NM_001039139	Camk2g	13.8702	15.4671	6.81934	6.68518	15.5931	40.5639	11.7408	10.3966	7.5027	4.57035	7.58099	9.28937	34.3043	31.4623	11.9324	14.4966	30.3796	30.6237	10.0716	11.5117	14.5033	13.8798	21.6905	19.8577	14.6686	6.75226	28.0785	11.0687	6.03653	8.43518	32.8833	13.2145	30.5017	10.7917	14.1915	20.7741
NM_177407	Camk2a													0.626344	0.347517			0.226321	0.304916			1.17165	0.92396	0.893328		#DIV/0!	#DIV/0!	#DIV/0!	#DIV/0!	#DIV/0!	#DIV/0!	0.486931	#DIV/0!	0.265618	#DIV/0!	1.0478	0.893328
NM_001174054	Camk2b										2.13849			0.323449		0.540313	1.33986	0.255661	0.220445	0.681335	0.34308	8.27816	7.97884	2.6526	3.27935	#DIV/0!	#DIV/0!	#DIV/0!	#DIV/0!	2.13849	#DIV/0!	0.323449	0.940084	0.238053	0.512208	8.1285	2.96597
NM_178648	Ubxn8			18.2599	13.1272	15.4641	19.7485	17.9645	15.4659	18.7505	12.2379	22.9019	18.2409	16.1962	12.7305	23.8774	25.8781	13.4602	13.141	30.3261	29.7119	17.0764	17.5209	39.6	37.3844	#DIV/0!	15.6936	17.6063	16.7152	15.4942	20.5714	14.4633	24.8778	13.3006	30.019	17.2986	38.4922
NM_026390	Ubxn4	37.9933	36.3152	76.7198	82.4045	84.7475	62.5311	62.3518	44.0738	44.7729	38.7498	46.2099	40.8946	77.6012	73.624	76.8182	81.9397	69.917	70.576	50.3333	46.2664	58.6657	46.9426	50.1553	56.6471	37.1542	79.5621	73.6393	53.2128	41.7613	43.5523	75.6126	79.379	70.2465	48.2999	52.8041	53.4012
NM_024432	Ubxn6	65.2295	83.1311	37.4155	32.9366	32.98	33.0331	31.9271	31.0436	19.3223	26.0143	15.0184	19.763	55.9241	55.8972	90.5105	83.3657	45.825	50.3802	105.71	103.859	69.6813	80.1502	73.4144	72.0308	74.1803	35.176	33.0066	31.4854	22.6683	17.3907	55.9106	86.9381	48.1026	104.784	74.9157	72.7226
NM_177633	Ubxn7	16.8481	21.9193	23.4698	29.7752	38.5835	53.5036	33.1072	22.802	17.4677	23.5173	28.9246	25.3886	16.6189	15.6267	17.8257	16.8482	15.8737	20.1493	10.4407	11.7269	11.245	7.72742	10.6039	11.6552	19.3837	26.6225	46.0435	27.9546	20.4925	27.1566	16.1228	17.337	18.0115	11.0838	9.48623	11.1295
NM_146093	Ubxn1	78.5272	123.626	102.198	122.452	77.8956	94.1549	124.285	115.414	143.673	140.159	108.758	117.56	122.159	123.781	262.791	237.519	130.108	137.977	210.345	224.899	199.884	226.5	149.809	176.169	101.077	112.325	86.0252	119.849	141.916	113.159	122.97	250.155	134.043	217.622	213.192	162.989
NM_001113350	Xkr5													0.696251	1.29061			1.72104	2.02753	0.622207	0.644518				0.366705	#DIV/0!	#DIV/0!	#DIV/0!	#DIV/0!	#DIV/0!	#DIV/0!	0.993429	#DIV/0!	1.87428	0.633363	#DIV/0!	0.366705
NM_001011874	Xkr4													2.4468	1.54102	0.441872		0.91996	1.03662	0.371467	0.392803				0.255417	#DIV/0!	#DIV/0!	#DIV/0!	#DIV/0!	#DIV/0!	#DIV/0!	1.99391	0.441872	0.97829	0.382135	#DIV/0!	0.255417
NM_001011732	Xkr7																									#DIV/0!	#DIV/0!	#DIV/0!	#DIV/0!	#DIV/0!	#DIV/0!	#DIV/0!	#DIV/0!	#DIV/0!	#DIV/0!	#DIV/0!	#DIV/0!
NM_173393	Xkr6													1.20711	1.10694	0.597465		0.424056	0.868406	0.470877	0.512149				0.32377	#DIV/0!	#DIV/0!	#DIV/0!	#DIV/0!	#DIV/0!	#DIV/0!	1.15702	0.597465	0.646231	0.491513	#DIV/0!	0.32377
XM_001479052	Gm10063	247.715	120.102	39.7142	15.5732	80.7203	66.8137	13.0239			14.787	11.3205	14.4264	480.747	535.192	161.4	155.647	560.471	505.996	219.072	243.967	116.213	135.876	172.255	198.575	183.909	27.6437	73.767	13.0239	14.787	12.8734	507.97	158.523	533.234	231.52	126.044	185.415
NM_001011873	Xkr9																									#DIV/0!	#DIV/0!	#DIV/0!	#DIV/0!	#DIV/0!	#DIV/0!	#DIV/0!	#DIV/0!	#DIV/0!	#DIV/0!	#DIV/0!	#DIV/0!
NM_201368	Xkr8					8.55211	9.10124	4.13954	8.5531		4.69994	4.31775	6.87799	7.78404	7.35093	4.98747	2.65025	6.54039	7.55807	6.2892	6.33375	4.3157	5.87245	5.01874	7.10435	#DIV/0!	#DIV/0!	8.82668	6.34632	4.69994	5.59787	7.56748	3.81886	7.04923	6.31147	5.09407	6.06154
NM_021882	Pmel														1.32722	1.29392	2.12337	0.864353	0.512389	1.72762	2.08783		0.313666		1.1219	#DIV/0!	#DIV/0!	#DIV/0!	#DIV/0!	#DIV/0!	#DIV/0!	1.32722	1.70865	0.688371	1.90772	0.313666	1.1219
NM_027817	Grap									15.3765	6.07106	13.2795	14.8075	1.18061		1.97218		0.622122			0.667877	8.66658	16.9322	35.361	37.4296	#DIV/0!	#DIV/0!	#DIV/0!	#DIV/0!	10.7238	14.0435	1.18061	1.97218	0.622122	0.667877	12.7994	36.3953
NM_010368	Gusb	36.0353	35.4567	6.77413	13.7926	41.0411	42.2675	22.4287	25.1572	17.1992	18.9169	37.8765	41.1702	54.9351	54.5579	23.4566	25.4368	48.8497	49.8611	36.0695	37.0347	22.7151	23.3331	61.4005	60.3129	35.746	10.2833	41.6543	23.7929	18.058	39.5233	54.7465	24.4467	49.3554	36.5521	23.0241	60.8567
NM_183319	Xkrx															0.63644	1.18367		0.259665	1.20383		1.36059	1.52996	0.543395	0.827737	#DIV/0!	#DIV/0!	#DIV/0!	#DIV/0!	#DIV/0!	#DIV/0!	#DIV/0!	0.910056	0.259665	1.20383	1.44528	0.685566
XM_001477915	LOC100042619																									#DIV/0!	#DIV/0!	#DIV/0!	#DIV/0!	#DIV/0!	#DIV/0!	#DIV/0!	#DIV/0!	#DIV/0!	#DIV/0!	#DIV/0!	#DIV/0!
NM_177708	Rtn4rl1			13.6519	11.8963			6.52899			1.69437	19.4573	19.63	2.21037	1.95956	23.1175	19.9049	2.73464	2.42346	16.6	13.2109	4.23282	6.39531	33.9929	33.2211	#DIV/0!	12.7741	#DIV/0!	6.52899	1.69437	19.5437	2.08497	21.5112	2.57905	14.9054	5.31406	33.607
NM_199223	Rtn4rl2	26.1489	25.5146				5.79345				2.6926			17.3085	18.6841	10.7716	12.0201	7.33946	6.03705	10.8664	10.7994	1.33319	1.4018	20.4752	21.8251	25.8318	#DIV/0!	5.79345	#DIV/0!	2.6926	#DIV/0!	17.9963	11.3959	6.68826	10.8329	1.3675	21.1501
NM_172721	Fbxw8	41.3417	51.2241	91.4664	80.2575	54.5102	63.0989	58.3247	65.9937	31.6805	41.309	78.2172	66.913	56.59	59.3924	75.6894	76.4602	55.0558	55.4394	72.6382	77.5844	30.9995	36.6095	77.8548	71.4984	46.2829	85.862	58.8045	62.1592	36.4948	72.5651	57.9912	76.0748	55.2476	75.1113	33.8045	74.6766
NM_026791	Fbxw9		20.0578		5.05712	14.9786	7.9702				2.88111	3.15098		22.7846	24.0269	11.8551	11.6045	25.0361	22.9113	16.7851	15.5306	4.89095	5.99977	12.386	16.6807	20.0578	5.05712	11.4744	#DIV/0!	2.88111	3.15098	23.4057	11.7298	23.9737	16.1578	5.44536	14.5334
NM_008890	Pnmt																									#DIV/0!	#DIV/0!	#DIV/0!	#DIV/0!	#DIV/0!	#DIV/0!	#DIV/0!	#DIV/0!	#DIV/0!	#DIV/0!	#DIV/0!	#DIV/0!
NM_001164768	Fbxw2	48.3869	57.3304	20.0725	20.4065	32.1096	13.4005	15.5422	15.1122	11.451	11.6258	16.5292	18.2287	46.6294	43.5375	54.8662	48.192	44.6751	43.4007	43.5226	43.5644	66.1602	63.0115	62.2063	64.3083	52.8587	20.2395	22.7551	15.3272	11.5384	17.379	45.0835	51.5291	44.0379	43.5435	64.5858	63.2573
NM_013907	Fbxw4	20.0892		7.40773	4.84133			7.08544		11.7723	11.4924		7.84847	15.2269	15.291	22.8809	22.4654	16.0256	15.2824	23.7267	22.6558	36.5002	42.7192	19.1887	22.4572	20.0892	6.12453	#DIV/0!	7.08544	11.6323	7.84847	15.259	22.6732	15.654	23.1912	39.6097	20.823
NM_013908	Fbxw5	38.3497	24.0554	18.8548	19.6391	10.4789	8.49661	13.0428	17.966	13.6134	14.1504	12.5966	9.63159	21.7261	22.545	56.6219	54.5866	23.9357	23.305	52.3182	54.9273	54.2136	62.8754	45.4689	45.4894	31.2025	19.247	9.48778	15.5044	13.8819	11.1141	22.1355	55.6042	23.6204	53.6227	58.5445	45.4792
NM_080428	Fbxw7			2.68405		5.45542	3.87048							5.23755	6.40635	4.54503	4.36739	5.20442	5.42399	3.34325	2.48191	4.1295	4.13627	4.26863	5.84548	#DIV/0!	2.68405	4.66295	#DIV/0!	#DIV/0!	#DIV/0!	5.82195	4.45621	5.3142	2.91258	4.13289	5.05705
NM_053117	Pard6g											3.77678	4.813	13.7668	14.7798	3.61471	3.47729	14.0134	13.1968	6.44429	7.31305	2.93116	5.39353	11.8129	12.7527	#DIV/0!	#DIV/0!	#DIV/0!	#DIV/0!	#DIV/0!	4.29489	14.2733	3.546	13.6051	6.87867	4.16234	12.2828
NM_172306	Cyp4a12b																									#DIV/0!	#DIV/0!	#DIV/0!	#DIV/0!	#DIV/0!	#DIV/0!	#DIV/0!	#DIV/0!	#DIV/0!	#DIV/0!	#DIV/0!	#DIV/0!
NM_021409	Pard6b											3.11085				0.770006	0.954723	0.582954	0.628319		1.46678		0.793308	3.61589	1.66908	#DIV/0!	#DIV/0!	#DIV/0!	#DIV/0!	#DIV/0!	3.11085	#DIV/0!	0.862364	0.605636	1.46678	0.793308	2.64249
NM_001047436	Pard6a	16.633		5.11106				5.02837		4.4986	5.13819			7.12394	10.5642	18.6078	14.4869	10.7295	12.0941	16.7344	15.8271	9.09702	9.957	10.7148	8.62977	16.633	5.11106	#DIV/0!	5.02837	4.81839	#DIV/0!	8.84409	16.5473	11.4118	16.2807	9.52701	9.67228
[truncated: 20,651 more rows]

## Sheet: 2.Ribo+RNA_5068_average
	Ribo_BATD0	Ribo_BATD5	Ribo_SubD0	Ribo_SubD5	Ribo_BAT	Ribo_Epi	RNA_BATD0	RNA_BATD5	RNA_SubD0	RNA_SubD5	RNA_BAT	RNA_EPI
[truncated: 5,086 more rows]

## Sheet: 3. Eff_derived from 2
	Ribo_BATD0	Ribo_BATD5	Ribo_SubD0	Ribo_SubD5	Ribo_BAT	Ribo_Epi	RNA_BATD0	RNA_BATD5	RNA_SubD0	RNA_SubD5	RNA_BAT	RNA_EPI	EFF_BATD0	Eff_BATD5	Eff_SubD0	Eff_SubD5	Eff_BAT	Eff_EPI
[truncated: 5,086 more rows]

[truncated: 4 more sheets: 4.(Ribo+RNA)_log2, 5. Eff_log2, 6. (Ribo+RNA+Eff)_log2_DiF, Ribo+RNA+Eff+Protein_819)]
