# Supplementary material for: Integrative analyses of translatome and transcriptome reveal important translational controls in brown and white adipose regulated by microRNAs
Source: Sci Rep. 2017 Jul 18;7:5681. doi: 10.1038/s41598-017-06077-3 (PMC5515893; doi:10.1038/s41598-017-06077-3)
Supplement: Supplementary file 3 — dataset 2 [file 41598_2017_6077_MOESM3_ESM.xls]

## Sheet: Sheet1
	Ribo-fold change	RNA-fold change	Eff-fold change	Eff-RNA
PLEKHG3	-1.65	-0.65	-1	-0.35
NSA2	-0.25	-0.95	0.7	1.65
NAMPT	3.3	3.3	0	-3.3
MIER3	0.15	-0.55	0.7	1.25
DAG1	0.35	1.3	-0.95	-2.25
MYADM	-0.4	-0.9	0.5	1.4
MLLT4	-0.65	-0.25	-0.4	-0.15
MLLT1	-1.85	-1.1	-0.75	0.35
BTG1	2.35	2.2	0.15	-2.05
NUPL1	-1.2	-0.9	-0.3	0.6
NPAT	0.2	-0.6	0.8	1.4
GGA1	-0.15	0.1	-0.25	-0.35
SORBS1	2.8	2.9	-0.1	-3
LOC100045848	0.25	0.1	0.15	0.05
MKL1	-2.6	-2.1	-0.5	1.6
LMNA	-2.15	-2	-0.15	1.85
SUPT16	-0.1	-0.75	0.65	1.4
PREPL	0.05	-0.25	0.3	0.55
PRMT10	0.5	0.4	0.1	-0.3
USP8	1.95	0.65	1.3	0.65
USP4	-0.35	-0.1	-0.25	-0.15
USP5	-0.35	-0.5	0.15	0.65
USP7	0.15	-0.3	0.45	0.75
RPL38	-0.15	-0.2	0.05	0.25
RPL39	-1.6	-1.1	-0.5	0.6
RPL36	0.15	0.15	0	-0.15
RPL37	-1.1	-0.5	-0.6	-0.1
RPL34	-0.25	-0.85	0.6	1.45
RPL35	-1.9	-0.95	-0.95	0
BRI3	-2	0.1	-2.1	-2.2
RPL30	-0.7	-0.9	0.2	1.1
RPL31	-0.75	-1	0.25	1.25
CD302	-0.35	-0.1	-0.25	-0.15
BCAS3	1	0.6	0.4	-0.2
NCOR2	-3.45	-2.05	-1.4	0.65
ANKRD52	-1.2	-0.8	-0.4	0.4
PPME1	0.1	0.5	-0.4	-0.9
HDAC1	0.55	-0.5	1.05	1.55
HDAC3	1.2	0.8	0.4	-0.4
HDAC2	1.05	-0.3	1.35	1.65
SAV1	-2	-0.1	-1.9	-1.8
GMPS	1.5	0.5	1	0.5
PVR	-1.8	-1.05	-0.75	0.3
LIX1L	-1.25	-1.75	0.5	2.25
H2AFV	-1.1	0.25	-1.35	-1.6
H2AFY	-0.15	-0.05	-0.1	-0.05
H2AFZ	0.45	-0.5	0.95	1.45
PPP1R37	-2	0.35	-2.35	-2.7
PRAMEF8	-0.85	-0.05	-0.8	-0.75
PHC3	-1.1	-0.65	-0.45	0.2
GOLT1B	-0.35	-1.15	0.8	1.95
CHMP3	0.6	-0.1	0.7	0.8
CHMP7	-0.3	0	-0.3	-0.3
CHMP5	0.25	0.05	0.2	0.15
MARK2	0.5	0.25	0.25	0
MARK3	0.9	0	0.9	0.9
RPS15A-PS5	-0.4	-1.05	0.65	1.7
EXTL3	-1.8	-0.15	-1.65	-1.5
TMEM160	-1.7	-0.3	-1.4	-1.1
TMEM165	-1.3	-1.3	0	1.3
TMEM167	-0.8	-0.8	0	0.8
TMEM168	1.4	-0.2	1.6	1.8
AKIRIN2	-0.15	-0.45	0.3	0.75
AP3M1	0.75	0.1	0.65	0.55
LIMD1	-0.6	0.95	-1.55	-2.5
NOP58	-0.75	-1.35	0.6	1.95
ACSF2	2.05	1.85	0.2	-1.65
ACSF3	1.95	2.1	-0.15	-2.25
GGA2	-1.6	-1.8	0.2	2
SARNP	-0.35	-0.1	-0.25	-0.15
CDK13	-0.8	0.05	-0.85	-0.9
TPCN1	0.25	1.65	-1.4	-3.05
TPCN2	-0.95	-0.9	-0.05	0.85
LTBP4	-1.9	-0.5	-1.4	-0.9
LTBP3	-1.7	0.2	-1.9	-2.1
LTBP2	-5.35	-3.45	-1.9	1.55
IMPAD1	-1.05	-0.35	-0.7	-0.35
XRN1	0.1	-0.3	0.4	0.7
XRN2	0.1	-0.2	0.3	0.5
DYNLRB1	0.2	-0.05	0.25	0.3
PHB	1.7	1.6	0.1	-1.5
3230401D17RIK	-0.05	0.2	-0.25	-0.45
GM10480	1.6	1.5	0.1	-1.4
CNOT8	1.25	0.45	0.8	0.35
CNOT3	-0.55	-0.25	-0.3	-0.05
LEPREL2	-4.65	-2.6	-2.05	0.55
TTYH2	-0.8	0.25	-1.05	-1.3
FBXL20	0.5	0.4	0.1	-0.3
D19BWG1357E	0	-0.5	0.5	1
DLC1	0.65	1.8	-1.15	-2.95
U2SURP	-0.05	-0.2	0.15	0.35
1810026J23RIK	0.25	0.2	0.05	-0.15
LNPEP	1.2	0.95	0.25	-0.7
GSS	0.45	0.6	-0.15	-0.75
GSR	1.35	0.2	1.15	0.95
GSN	1.95	2.75	-0.8	-3.55
SOD1	1.65	2.45	-0.8	-3.25
UQCRC1	4.05	3.45	0.6	-2.85
SDPR	3.4	2.8	0.6	-2.2
GM15210	-2	-1	-1	0
LOC101056543	-2.85	-1.65	-1.2	0.45
LOC101056544	-1.8	-0.9	-0.9	0
ID2	-0.4	-0.45	0.05	0.5
ID3	-1.75	-1.75	0	1.75
IDE	1.3	0.45	0.85	0.4
MED30	0.15	0.15	0	-0.15
SLC52A2	-1.55	-0.25	-1.3	-1.05
AACS	2.2	1.25	0.95	-0.3
LRRC17	-3.75	-3.85	0.1	3.95
LRRC14	-1.6	-0.5	-1.1	-0.6
BASP1	-3.95	-3.55	-0.4	3.15
APOPT1	0.35	1.05	-0.7	-1.75
ZCCHC17	0.05	-0.15	0.2	0.35
HDAC5	-2.05	0.15	-2.2	-2.35
TCOF1	-2.35	-1.75	-0.6	1.15
DNAJA2	1	-0.1	1.1	1.2
DNAJA3	2.55	2.2	0.35	-1.85
DNAJA1	0	-0.85	0.85	1.7
LACTB2	3.4	1.6	1.8	0.2
SRP19	0.35	0.15	0.2	0.05
DOCK9	-1.1	0.05	-1.15	-1.2
DOCK1	-1.35	-1.8	0.45	2.25
DOCK6	-2.7	-1.95	-0.75	1.2
DOCK7	-1.2	-1.5	0.3	1.8
DOCK4	-1.45	-1.35	-0.1	1.25
HSD17B12	2.05	1.5	0.55	-0.95
HSD17B10	1.95	1.9	0.05	-1.85
HSD17B11	-0.25	-0.4	0.15	0.55
NUP214	-0.75	-0.45	-0.3	0.15
BBX	-0.5	-0.4	-0.1	0.3
DUSP11	-0.45	-0.4	-0.05	0.35
SGPL1	1.7	0.9	0.8	-0.1
SLC20A2	-1.35	-0.35	-1	-0.65
EIF3J1	0.95	0.25	0.7	0.45
SPTBN1	-1.95	-0.4	-1.55	-1.15
SKI	-3.15	-1.7	-1.45	0.25
SCOC	0.2	0.2	0	-0.2
RAB22A	0.25	-0.55	0.8	1.35
ADI1	0.35	0.4	-0.05	-0.45
GRPEL1	2.6	2.65	-0.05	-2.7
PRKRIR	-0.55	-0.4	-0.15	0.25
1700021K19RIK	-0.8	-0.9	0.1	1
GOLGA2	0.3	0.4	-0.1	-0.5
GOLGA3	-0.75	-0.75	0	0.75
GOLGA4	-0.75	0.15	-0.9	-1.05
TBK1	1.4	-0.1	1.5	1.6
BOP1	0.05	-0.55	0.6	1.15
VPS13D	1.1	1.45	-0.35	-1.8
VPS13C	1.55	1.5	0.05	-1.45
VPS13B	0.6	1.05	-0.45	-1.5
GJA1	-0.35	-0.55	0.2	0.75
ABCC1	-0.95	0.25	-1.2	-1.45
NUDCD2	-0.1	-0.3	0.2	0.5
IFT74	-1	-1.15	0.15	1.3
PREP	-0.95	-1.3	0.35	1.65
PTK2B	1.85	1.9	-0.05	-1.95
GM10145	0.35	0.25	0.1	-0.15
ATG9A	-1.15	0.7	-1.85	-2.55
SCARA5	0.85	1.4	-0.55	-1.95
LOC100046628	-1	-1.25	0.25	1.5
PSAP	-1.1	0.5	-1.6	-2.1
9030624J02RIK	-0.45	-0.35	-0.1	0.25
LTN1	0.5	0.1	0.4	0.3
GTF2A1	0.65	0.5	0.15	-0.35
DUS1L	0.1	1.35	-1.25	-2.6
NTMT1	-0.2	-0.2	0	0.2
NBAS	-0.4	-0.2	-0.2	0
ZYX	-2.95	-2.45	-0.5	1.95
PLCD1	-1.15	-0.45	-0.7	-0.25
SEC13	-0.4	-1.05	0.65	1.7
KRR1	-0.3	-0.4	0.1	0.5
SUZ12	0.6	0.25	0.35	0.1
CHMP4B	-0.55	-0.6	0.05	0.65
ODF2	-0.75	-0.9	0.15	1.05
ZRANB1	-0.2	0.35	-0.55	-0.9
ZRANB2	-0.55	-0.15	-0.4	-0.25
EFR3A	1	-0.05	1.05	1.1
CRNKL1	0.55	-0.7	1.25	1.95
MRPL4	1.55	1.7	-0.15	-1.85
MRPL2	1.15	1.7	-0.55	-2.25
MRPL3	1.7	1.6	0.1	-1.5
MRPL9	1.85	1.8	0.05	-1.75
RABAC1	0.15	0.9	-0.75	-1.65
LOC631966	-0.25	0.7	-0.95	-1.65
2610507B11RIK	-0.45	1.55	-2	-3.55
GTF3C5	0.3	0.05	0.25	0.2
GINS4	0	-0.4	0.4	0.8
ASNA1	0.35	0.7	-0.35	-1.05
GALK1	-1.7	-1.5	-0.2	1.3
GALK2	0.15	-1.25	1.4	2.65
ADPRH	-0.55	-0.45	-0.1	0.35
KDM6A	0	0.4	-0.4	-0.8
FEM1B	-1.25	-1.4	0.15	1.55
FEM1C	0.2	-0.4	0.6	1
NUS1	-0.15	0.25	-0.4	-0.65
LOC100862595	-0.3	-0.6	0.3	0.9
SFI1	-0.55	0.4	-0.95	-1.35
GDI2	0.4	0.15	0.25	0.1
GM3837	0.1	0.35	-0.25	-0.6
PA2G4	-0.15	-0.3	0.15	0.45
PRPF8	0.85	0.25	0.6	0.35
PRPF6	0.5	0.35	0.15	-0.2
USO1	0.35	-0.25	0.6	0.85
ABHD16A	-1.35	0.8	-2.15	-2.95
ACOX1	2.65	2.55	0.1	-2.45
LMF2	-1.35	-0.8	-0.55	0.25
LMF1	0.55	1.15	-0.6	-1.75
TMCO1	1.4	1.1	0.3	-0.8
TMCO3	-2	-0.6	-1.4	-0.8
ZMAT2	0	-0.15	0.15	0.3
ANKRD44	0.2	0.35	-0.15	-0.5
ANKRD46	1.35	0.05	1.3	1.25
DLGAP4	-2.05	-0.5	-1.55	-1.05
ANKRD40	-0.25	1.05	-1.3	-2.35
ALG9	-0.25	0.5	-0.75	-1.25
ALG2	-0.3	0	-0.3	-0.3
ALG1	-0.6	0.5	-1.1	-1.6
ALG5	-0.2	-0.2	0	0.2
RABL6	-0.1	0.25	-0.35	-0.6
RABL3	-1.6	-0.4	-1.2	-0.8
PCNP	0.7	-0.3	1	1.3
HIPK1	1.3	1.3	0	-1.3
PCNT	-0.75	0	-0.75	-0.75
PCNX	-1.3	0.7	-2	-2.7
H2-Q4	-0.2	-2.2	2	4.2
DNAJC25	-1.5	-0.5	-1	-0.5
MTMR9	0.4	0.45	-0.05	-0.5
MTMR6	-0.25	-0.4	0.15	0.55
MTMR4	1.25	-0.5	1.75	2.25
MTMR3	0.2	-0.1	0.3	0.4
MTMR2	1	0.25	0.75	0.5
CARS	-1.25	-1.3	0.05	1.35
2410015M20RIK	1.6	2.3	-0.7	-3
CAR3	2.75	4.45	-1.7	-6.15
PGK1	2.35	1.6	0.75	-0.85
KARS	-1.05	-0.2	-0.85	-0.65
DPY19L3	-2.1	-3.15	1.05	4.2
CCDC47	0.7	1.15	-0.45	-1.6
MYLIP	-0.35	-0.9	0.55	1.45
XPNPEP1	-0.95	-0.5	-0.45	0.05
TMEM259	-1.55	0.6	-2.15	-2.75
CXXC1	-2.05	-0.35	-1.7	-1.35
ARFIP1	0.3	-0.7	1	1.7
OS9	-0.65	-0.55	-0.1	0.45
DPEP1	1.4	1.35	0.05	-1.3
HYOU1	-1.65	-1.05	-0.6	0.45
SNAP23	0.45	-0.4	0.85	1.25
SNAP29	0.1	-0.6	0.7	1.3
DPF2	0.8	-0.05	0.85	0.9
USE1	-0.2	0.3	-0.5	-0.8
EGLN1	0.05	1.35	-1.3	-2.65
APEH	0.35	0.35	0	-0.35
GBE1	4.75	4.65	0.1	-4.55
FDFT1	0.65	0.1	0.55	0.45
JKAMP	-0.05	0.35	-0.4	-0.75
DHX38	-0.4	-0.65	0.25	0.9
GOSR2	-1.05	-0.65	-0.4	0.25
DHX32	0.95	1.45	-0.5	-1.95
DHX36	1	0.25	0.75	0.5
DHX37	-0.4	-0.05	-0.35	-0.3
COPS8	-0.95	-0.25	-0.7	-0.45
COPS2	0.45	0.25	0.2	-0.05
COPS3	1	0.5	0.5	0
COPS6	1	0.45	0.55	0.1
COPS4	0.65	-0.35	1	1.35
COPS5	0.6	0.05	0.55	0.5
DHCR24	-1.8	-2.15	0.35	2.5
ACAP2	0.65	-0.4	1.05	1.45
EP400	-1.7	-0.6	-1.1	-0.5
RPS6KB1	-0.4	-0.55	0.15	0.7
TNRC6C	-1.75	-1.05	-0.7	0.35
CALD1	-2.4	-3.4	1	4.4
0610007P14RIK	-1.55	-1.6	0.05	1.65
SETD1A	-1.4	0.45	-1.85	-2.3
SETD1B	-1.9	-0.2	-1.7	-1.5
OSTM1	-1.05	-1.05	0	1.05
CSF1	-2.85	-2.45	-0.4	2.05
AAK1	-0.95	-1.05	0.1	1.15
EDC4	-0.25	-0.8	0.55	1.35
ASAP1	-1.65	-1.6	-0.05	1.55
ASAP3	-2.45	-2.55	0.1	2.65
D10JHU81E	2.6	2.75	-0.15	-2.9
NMD3	1.5	-0.1	1.6	1.7
FIBP	0.05	0.1	-0.05	-0.15
LETMD1	3.7	3.5	0.2	-3.3
CACNA2D1	-1.45	-1.95	0.5	2.45
NDUFV3	2.75	3.25	-0.5	-3.75
NDUFV2	4	3.2	0.8	-2.4
NDUFV1	3.25	3.45	-0.2	-3.65
OXCT1	1.1	0.55	0.55	0
CDC27	-0.5	-1	0.5	1.5
CDC23	0.65	-0.4	1.05	1.45
NOL11	0.1	-0.45	0.55	1
NOL10	-0.7	-0.65	-0.05	0.6
OTUD5	-0.4	-0.75	0.35	1.1
OTUD4	-0.1	-0.2	0.1	0.3
GM15483	-0.45	-0.55	0.1	0.65
MGAT4B	-1.3	0.95	-2.25	-3.2
VPS35	0.2	-0.4	0.6	1
VPS39	0.55	-0.05	0.6	0.65
EEF2	-2.15	-0.7	-1.45	-0.75
GM5093	-0.7	-0.75	0.05	0.8
SLC31A1	0.55	0.6	-0.05	-0.65
GM5637	-1.85	-1.7	-0.15	1.55
MTM1	1.4	1	0.4	-0.6
1190002N15RIK	-1.6	-1	-0.6	0.4
DCXR	-0.15	0.2	-0.35	-0.55
NUDT21	0.7	-0.4	1.1	1.5
HADH	4.1	3.8	0.3	-3.5
NOP56	-0.85	-1.05	0.2	1.25
GNPTAB	-0.4	0.25	-0.65	-0.9
TGFBR3	-1.4	-0.6	-0.8	-0.2
TGFBR2	-1.75	-0.4	-1.35	-0.95
HSP90AB1	-1.05	-1	-0.05	0.95
TBCD	-0.95	-1.05	0.1	1.15
TBCC	-1.5	-0.6	-0.9	-0.3
TBCB	-1.35	-0.7	-0.65	0.05
TBCA	0.65	0.15	0.5	0.35
TMEM48	-0.25	0.05	-0.3	-0.35
TMEM43	-0.75	-0.75	0	0.75
LOC100047957	1.5	0.65	0.85	0.2
2410018M08RIK	1.85	2.4	-0.55	-2.95
RPL8	-2.1	-1.1	-1	0.1
RPL9	-0.9	-0.55	-0.35	0.2
RPL6	-1.95	-1.3	-0.65	0.65
RPL7	-1.25	-1.05	-0.2	0.85
RPL4	-2.65	-1.3	-1.35	-0.05
RPL5	-1.45	-1.3	-0.15	1.15
RPL3	-1.55	-1.3	-0.25	1.05
ZC3H11A	-2.05	-0.4	-1.65	-1.25
DNMT1	-3	-2.35	-0.65	1.7
POMT1	1.7	2	-0.3	-2.3
FAT1	-2.75	-2.3	-0.45	1.85
FAT4	-3.35	-3	-0.35	2.65
TSPAN3	0.25	0.6	-0.35	-0.95
TSPAN6	-2.2	-3.3	1.1	4.4
TSPAN7	-2.15	-1.15	-1	0.15
TSPAN4	-1.05	-0.5	-0.55	-0.05
TSPAN9	-1.1	-1.7	0.6	2.3
WDR81	-2	-1.1	-0.9	0.2
WDR82	0.1	-0.55	0.65	1.2
WDR83	-1.3	0.6	-1.9	-2.5
PITPNA	0.25	-0.25	0.5	0.75
PITPNB	0.3	-0.15	0.45	0.6
SCPEP1	-1.9	-1.7	-0.2	1.5
ZFP622	-0.1	-0.3	0.2	0.5
LYZ1	-2.1	-0.25	-1.85	-1.6
RAP2B	-1.6	-0.8	-0.8	0
PDXK	0.15	-0.1	0.25	0.35
GABPA	1.35	0.55	0.8	0.25
HTATSF1	0.35	-0.1	0.45	0.55
CYFIP1	0	-0.85	0.85	1.7
KCTD20	0.55	0	0.55	0.55
MMP14	-4.2	-3.9	-0.3	3.6
MMP19	0.3	-0.45	0.75	1.2
BOD1L	-0.05	-0.7	0.65	1.35
VANGL1	-0.85	-1.25	0.4	1.65
MAEA	-0.5	-0.9	0.4	1.3
CSL	3.7	3.55	0.15	-3.4
DENND5A	-2.1	-0.55	-1.55	-1
FBN1	-3.2	-3.75	0.55	4.3
RARS	-0.2	-1.2	1	2.2
PCDH7	-3.45	-2.25	-1.2	1.05
SCFD1	0.45	-0.05	0.5	0.55
MAML1	-2.25	-0.9	-1.35	-0.45
QK	1.2	0.6	0.6	0
PPP2R5D	0.25	0.35	-0.1	-0.45
PPP2R5E	0.9	-0.1	1	1.1
PPP2R5A	3.45	3.75	-0.3	-4.05
TMEM184B	-0.65	0.1	-0.75	-0.85
CNOT1	0.3	0.25	0.05	-0.2
GHITM	3.25	2.2	1.05	-1.15
TSPYL1	0.45	-0.4	0.85	1.25
TSPYL2	-1.35	-1	-0.35	0.65
CARS2	0.05	0.75	-0.7	-1.45
SACM1L	1.65	0.8	0.85	0.05
SQSTM1	-0.45	-0.6	0.15	0.75
PAPOLA	0.4	-0.25	0.65	0.9
NFIC	-1.2	-1.35	0.15	1.5
WWP2	-0.75	-1.3	0.55	1.85
NFIA	0.7	0.9	-0.2	-1.1
USP25	1.25	0.2	1.05	0.85
USP24	0.9	0.4	0.5	0.1
USP22	-0.4	-0.4	0	0.4
DSTN	-0.1	-1.6	1.5	3.1
ALAS1	4	3.35	0.65	-2.7
SMU1	0.7	0	0.7	0.7
NFIX	-2.75	-1.95	-0.8	1.15
MAN2C1	0.65	0.5	0.15	-0.35
CALCOCO1	1.05	0.5	0.55	0.05
BCAP31	2.05	1.3	0.75	-0.55
CAMK2D	1.3	0.25	1.05	0.8
NUP160	-0.75	-0.7	-0.05	0.65
CAMK2G	-1.15	-1.3	0.15	1.45
UBXN4	1.15	0.1	1.05	0.95
UBXN6	-1.1	0.65	-1.75	-2.4
UBXN7	0.45	0.1	0.35	0.25
UBXN1	0.2	1	-0.8	-1.8
GUSB	-1.85	-1.15	-0.7	0.45
FBXW8	0.85	0.4	0.45	0.05
FBXW2	-1.35	0.25	-1.6	-1.85
FBXW5	-0.7	1.35	-2.05	-3.4
COL4A5	-3.25	-2.2	-1.05	1.15
COL4A2	-0.6	0.15	-0.75	-0.9
COL4A1	-0.6	0.55	-1.15	-1.7
TUBB4B	0.1	0.2	-0.1	-0.3
PLXNB2	-4.25	-2.65	-1.6	1.05
FNTA	0.7	0.55	0.15	-0.4
GM6404	-0.05	-0.75	0.7	1.45
TTI1	0.55	-0.35	0.9	1.25
MMP2	-2.65	-2.75	0.1	2.85
JMJD6	0.3	0	0.3	0.3
JMJD8	0.25	0.75	-0.5	-1.25
CAPZA2	0.75	-0.3	1.05	1.35
CAPZA1	0.4	-0.6	1	1.6
GM15800	-0.4	0.4	-0.8	-1.2
DIRC2	-0.95	-0.35	-0.6	-0.25
DLST	3.25	2.5	0.75	-1.75
MRPL54	1.25	0.55	0.7	0.15
MRPL50	1.6	1.05	0.55	-0.5
MRPL51	1.9	2.15	-0.25	-2.4
MRPL52	-0.6	-0.65	0.05	0.7
MRPL53	2	1.5	0.5	-1
SOD2	3.2	2.95	0.25	-2.7
SOD3	-2.7	-1.05	-1.65	-0.6
MXRA8	-3.8	-3.45	-0.35	3.1
SKIL	-0.9	-1.6	0.7	2.3
PRR12	-2.1	-0.5	-1.6	-1.1
VASN	-3.55	-2.4	-1.15	1.25
ERI3	-1.95	-0.75	-1.2	-0.45
ERI1	-0.6	-0.9	0.3	1.2
PURA	-0.65	-1.1	0.45	1.55
UQCRC2	4	3.35	0.65	-2.7
TMED10	-0.4	-0.3	-0.1	0.2
KIF1B	0.45	0.2	0.25	0.05
KIF1C	-1.65	0.05	-1.7	-1.75
LGALS9	-2.7	-2.9	0.2	3.1
LGALS8	0	-0.35	0.35	0.7
FOSL2	-1.5	-0.4	-1.1	-0.7
LGALS3	1.9	0.2	1.7	1.5
LGALS1	-2.5	-0.9	-1.6	-0.7
RBM10	-1.9	-0.4	-1.5	-1.1
RBM17	0	-0.4	0.4	0.8
RBM15	-1.1	-0.2	-0.9	-0.7
LGALSL	-0.75	-0.9	0.15	1.05
GFPT1	-0.7	-1	0.3	1.3
GFPT2	-2.85	-3.15	0.3	3.45
GPR133	-3.1	-2.3	-0.8	1.5
ESYT1	0.15	0.45	-0.3	-0.75
ESYT2	0.05	0.15	-0.1	-0.25
MYBBP1A	-1.35	-0.9	-0.45	0.45
ID1	0.3	0.35	-0.05	-0.4
HMG20A	0.55	-0.3	0.85	1.15
THOC2	0.6	0.2	0.4	0.2
THOC1	-0.25	-0.6	0.35	0.95
THOC7	0.5	0.25	0.25	0
THOC6	0.4	0.15	0.25	0.1
THOC5	-0.55	-0.35	-0.2	0.15
ACACA	3.85	3.5	0.35	-3.15
WNK1	-1.05	-0.4	-0.65	-0.25
SPOP	-0.75	-0.45	-0.3	0.15
PUM1	0.15	-0.15	0.3	0.45
SNX17	0.5	0.05	0.45	0.4
SNX14	1.75	1.4	0.35	-1.05
SNX10	2.35	1.4	0.95	-0.45
SNX19	-0.85	-0.2	-0.65	-0.45
SNX18	-1.55	-0.9	-0.65	0.25
LOC101056370	2.9	1.4	1.5	0.1
ITCH	0.2	0.15	0.05	-0.1
ZFP503	-3.2	-2.2	-1	1.2
LRPPRC	2.7	1.95	0.75	-1.2
PINK1	0.55	1.15	-0.6	-1.75
TNC	-4.8	-4.85	0.05	4.9
NFKBIB	-1.7	-0.3	-1.4	-1.1
CHUK	0.35	0.25	0.1	-0.15
YIF1B	0.3	0.65	-0.35	-1
YIF1A	0.55	0.85	-0.3	-1.15
CSDE1	0.65	0.35	0.3	-0.05
MPDU1	1.3	2.15	-0.85	-3
SF3A2	-2.1	-0.5	-1.6	-1.1
FGFR1	-2	-1.35	-0.65	0.7
ZC3H14	0	0.15	-0.15	-0.3
MXD4	-0.2	0.85	-1.05	-1.9
DOLK	1.85	2.45	-0.6	-3.05
IARS2	2.3	1.5	0.8	-0.7
ARL1	0.7	-0.6	1.3	1.9
ARL3	0.15	-0.3	0.45	0.75
ARL2	0.6	0.1	0.5	0.4
CLIP3	-3.3	-2.55	-0.75	1.8
CLIP2	-2.05	-1.75	-0.3	1.45
CLIP1	-1.15	-0.5	-0.65	-0.15
SEPP1	-0.15	1	-1.15	-2.15
TRIOBP	-2.3	-0.95	-1.35	-0.4
VBP1	0.25	-0.65	0.9	1.55
MSANTD4	0.3	-0.5	0.8	1.3
GNB2	-0.15	0	-0.15	-0.15
DDX23	-0.9	-0.25	-0.65	-0.4
DDX27	-0.9	-0.5	-0.4	0.1
DDX24	0.4	0.35	0.05	-0.3
BIRC6	0.8	0.35	0.45	0.1
TRIM47	-1.95	-1.95	0	1.95
TRIM44	-0.35	0.4	-0.75	-1.15
CAB39L	0.6	0.35	0.25	-0.1
CDC37	-0.6	-0.95	0.35	1.3
MTX2	2.05	1.25	0.8	-0.45
LIAS	2.15	2.1	0.05	-2.05
TRAPPC2L	0.1	0.45	-0.35	-0.8
TPI1	2.55	1.65	0.9	-0.75
TRP53	-0.6	-1.95	1.35	3.3
NONO	-0.4	-0.7	0.3	1
HSPB1	-1	-1.2	0.2	1.4
HSPB8	0.8	0.35	0.45	0.1
PDPN	-4.15	-4.2	0.05	4.25
DAZAP1	-0.4	-0.25	-0.15	0.1
ADD3	0.1	0.3	-0.2	-0.5
ACP2	-1.1	-0.15	-0.95	-0.8
PDP2	1.85	1.8	0.05	-1.75
LENG1	-0.5	1.05	-1.55	-2.6
LENG8	-0.95	0.1	-1.05	-1.15
HMOX1	-0.75	-1.25	0.5	1.75
HMOX2	2.15	1.25	0.9	-0.35
C030046E11RIK	0.95	0.55	0.4	-0.15
NPR2	-1.8	-0.15	-1.65	-1.5
PDXDC1	0.05	-0.45	0.5	0.95
CD2BP2	-1	-1.1	0.1	1.2
1110059E24RIK	0.35	0.5	-0.15	-0.65
PHRF1	-0.35	0.25	-0.6	-0.85
ATG2A	-0.4	0.5	-0.9	-1.4
ATG2B	-0.4	0.2	-0.6	-0.8
GM7866	0.15	1.15	-1	-2.15
RAB1B	1.65	0.45	1.2	0.75
NACA	0.95	0.05	0.9	0.85
RAB18	0.35	-0.15	0.5	0.65
PTPN9	-1.15	-1.25	0.1	1.35
FUOM	2.5	3.45	-0.95	-4.4
RHOT1	2.1	0.75	1.35	0.6
GOT2	0.45	0.4	0.05	-0.35
CCZ1	0.25	0.4	-0.15	-0.55
RAB12	1.1	-0.2	1.3	1.5
KIDINS220	0.2	-0.2	0.4	0.6
ATAD1	0.3	0	0.3	0.3
MAPK3	0.45	0.2	0.25	0.05
MAPK1	0.1	-0.1	0.2	0.3
MAPK9	1.5	0.2	1.3	1.1
PTGES3	0.7	-0.3	1	1.3
KAT2B	-0.15	0.75	-0.9	-1.65
PCDHGB2	-1.9	-1.9	0	1.9
PCDHGB6	-2.15	-1.4	-0.75	0.65
FBLN2	-4.3	-4.1	-0.2	3.9
FBLN1	-3.6	-3.15	-0.45	2.7
SQLE	-1.2	-1.65	0.45	2.1
FBLN5	-3	-2.8	-0.2	2.6
EIF2D	-0.3	0.3	-0.6	-0.9
EIF2A	-0.05	-0.3	0.25	0.55
CDKN1B	1.8	0.3	1.5	1.2
CDKN1A	0.7	0.55	0.15	-0.4
G3BP2	1.35	0.6	0.75	0.15
TXNIP	3.5	2.45	1.05	-1.4
KLC1	-1.55	-1.2	-0.35	0.85
SMEK1	0.35	-0.1	0.45	0.55
SMEK2	0.9	0.5	0.4	-0.1
CTNNBL1	0.5	0.1	0.4	0.3
MAVS	0.8	1.5	-0.7	-2.2
MAP4K3	-0.35	-0.45	0.1	0.55
MAP4K5	-0.95	-1	0.05	1.05
MAP4K4	-1.85	-0.8	-1.05	-0.25
DTX4	-1.2	0.6	-1.8	-2.4
SMCHD1	0.5	-0.4	0.9	1.3
RAPGEF1	-1.55	0.05	-1.6	-1.65
RAPGEF2	1.1	0.35	0.75	0.4
FBL	-1.05	-1.2	0.15	1.35
SERPINF1	-1.9	-2	0.1	2.1
RNF215	-1.05	-1	-0.05	0.95
RNF214	0.85	-0.05	0.9	0.95
RNF216	-0.4	-0.35	-0.05	0.3
RNF213	-0.75	-1.45	0.7	2.15
GPRC5B	0.25	2	-1.75	-3.75
PMM2	1.45	0.6	0.85	0.25
PMM1	1.75	2.1	-0.35	-2.45
RBMS1	-1.4	-1.45	0.05	1.5
RBMS2	-0.4	-0.15	-0.25	-0.1
CHST12	-2.55	-0.8	-1.75	-0.95
CHST14	-1.35	-1.6	0.25	1.85
BNC2	-1.85	-2	0.15	2.15
PNP	-0.15	-0.65	0.5	1.15
PNN	-0.3	0.05	-0.35	-0.4
FBXO3	2	0.85	1.15	0.3
FBXO6	-0.4	1	-1.4	-2.4
SWAP70	-2.05	-2.35	0.3	2.65
RBPMS	0.95	1.1	-0.15	-1.25
HCFC1	-1.35	-1.05	-0.3	0.75
DOT1L	-0.8	0.95	-1.75	-2.7
FAM98B	-0.5	-0.75	0.25	1
FAM98A	-0.45	-0.5	0.05	0.55
ARHGEF18	-0.2	0.2	-0.4	-0.6
ATP6V1D	1	0.45	0.55	0.1
ATP6V1F	-1.5	0.05	-1.55	-1.6
ATP6V1A	0.5	-0.15	0.65	0.8
ATP6V1H	0.3	-0.25	0.55	0.8
GM12854	-0.9	-1	0.1	1.1
PDPK1	0.9	0.25	0.65	0.4
IFT122	0.1	-0.45	0.55	1
STAU1	-0.15	-0.25	0.1	0.35
RAB7	-0.25	-0.15	-0.1	0.05
TBL1XR1	0.85	-0.25	1.1	1.35
HTATIP2	-0.15	0.45	-0.6	-1.05
MFGE8	-0.5	-0.05	-0.45	-0.4
SLC5A3	0.55	0.6	-0.05	-0.65
CC2D1A	-1.8	-1.15	-0.65	0.5
UBR3	1.65	1.2	0.45	-0.75
UBR2	0.7	0.2	0.5	0.3
UBR1	0.4	-0.4	0.8	1.2
UBR7	1.3	0.55	0.75	0.2
UBR5	-0.2	0.05	-0.25	-0.3
UBR4	0.2	0.3	-0.1	-0.4
FIS1	-0.9	-0.45	-0.45	0
ANGPTL4	4.25	4.45	-0.2	-4.65
ANGPTL2	-1.15	-0.4	-0.75	-0.35
EID1	-0.75	-1.3	0.55	1.85
SDHA	3.7	3.3	0.4	-2.9
SDHC	2.3	2.4	-0.1	-2.5
SDHB	3.75	3.55	0.2	-3.35
SDHD	3.4	2.9	0.5	-2.4
ATP9B	-1	0.2	-1.2	-1.4
ATP9A	-1.1	0.35	-1.45	-1.8
ATXN10	0	-0.6	0.6	1.2
SYS1	-0.25	1.6	-1.85	-3.45
SEC22B	-0.55	-0.75	0.2	0.95
TSR1	-0.8	-0.8	0	0.8
MT2	1.65	2.3	-0.65	-2.95
WHSC1	-0.9	-0.85	-0.05	0.8
MT1	2.2	2.5	-0.3	-2.8
PPP2CA	1.2	0.25	0.95	0.7
PPP2CB	1.1	-0.25	1.35	1.6
LLGL1	-2.35	-1.1	-1.25	-0.15
HIST1H2BL	-1.65	1.85	-3.5	-5.35
PPP3CA	0.5	-0.05	0.55	0.6
PPP3CB	-0.05	-0.3	0.25	0.55
FABP4	5.15	7.1	-1.95	-9.05
FABP5	3.9	3.9	0	-3.9
NELFCD	-0.35	0.3	-0.65	-0.95
SUCLG1	3.5	3.2	0.3	-2.9
VGLL4	0.55	0.35	0.2	-0.15
NUP50	-0.1	-0.5	0.4	0.9
NUP54	-0.35	-0.55	0.2	0.75
RNF20	0.25	-0.65	0.9	1.55
STRN4	-0.05	-0.3	0.25	0.55
STRN3	0.45	-0.5	0.95	1.45
ATP13A1	-0.75	0.3	-1.05	-1.35
ATP13A3	-0.3	0.5	-0.8	-1.3
ATP13A2	-1.55	0.3	-1.85	-2.15
PKD2	-2.3	-1.55	-0.75	0.8
CSNK1G2	-2.1	-0.55	-1.55	-1
GPX1	-3.75	-1.85	-1.9	-0.05
GPX3	-0.6	1.15	-1.75	-2.9
GPX4	1.4	2.25	-0.85	-3.1
GPX7	-2.85	-3.05	0.2	3.25
GPX8	-0.9	-1.8	0.9	2.7
SPG7	-0.1	1	-1.1	-2.1
CCAR1	0.4	-0.1	0.5	0.6
COG8	0.45	0	0.45	0.45
COG2	-0.05	0.25	-0.3	-0.55
COG7	0.6	0.45	0.15	-0.3
COG6	0.1	0.5	-0.4	-0.9
COG5	0.5	-0.5	1	1.5
COG4	1.65	1.65	0	-1.65
SIKE1	0.25	0.4	-0.15	-0.55
NYNRIN	-3.45	-2.65	-0.8	1.85
P2RX4	-0.15	-0.4	0.25	0.65
CUEDC2	-0.15	-0.4	0.25	0.65
TFG	0.8	-0.25	1.05	1.3
HPS5	-0.2	-0.45	0.25	0.7
HPS6	-1.35	-0.55	-0.8	-0.25
HPS1	-0.8	-0.45	-0.35	0.1
SERPINB6A	-1.8	-2.1	0.3	2.4
APEX1	-0.4	-0.9	0.5	1.4
GM4581	-1	-0.95	-0.05	0.9
LDLR	-1.7	-1.45	-0.25	1.2
SPNS1	-2.1	-0.3	-1.8	-1.5
GM9763	3.1	2.9	0.2	-2.7
BMS1	-0.15	-0.75	0.6	1.35
HAT1	0.25	-0.45	0.7	1.15
RAP1GDS1	0.15	0.05	0.1	0.05
LOC630855	-3.75	-1.7	-2.05	-0.35
DERA	0.2	0.05	0.15	0.1
USMG5	2.6	2.65	-0.05	-2.7
SLU7	-1.6	-0.4	-1.2	-0.8
EZR	-1.95	-1.45	-0.5	0.95
SIL1	0	0.45	-0.45	-0.9
MYL12B	-0.4	-0.8	0.4	1.2
MYL12A	-0.65	-1.05	0.4	1.45
FADD	-1.7	-0.05	-1.65	-1.6
COX7B	3.95	3.65	0.3	-3.35
COX7C	2.1	3.2	-1.1	-4.3
DALRD3	0.75	1.35	-0.6	-1.95
GFER	-0.95	0.25	-1.2	-1.45
UTP20	-1.15	-1	-0.15	0.85
GLOD4	0.55	0.25	0.3	0.05
PYGB	-0.3	-1.2	0.9	2.1
PFAS	-0.25	0.85	-1.1	-1.95
GEMIN5	-0.25	-0.35	0.1	0.45
POM121	-2.15	0.2	-2.35	-2.55
LOC100862604	0.35	-0.6	0.95	1.55
DDX49	-0.1	-0.5	0.4	0.9
BGN	-2.45	-2.4	-0.05	2.35
CTSK	-2.9	-3.45	0.55	4
FKBP5	3.45	3.05	0.4	-2.65
FKBP7	-0.55	-1.05	0.5	1.55
FKBP2	0.3	1.05	-0.75	-1.8
FKBP3	1.15	0.4	0.75	0.35
FKBP8	-0.65	0.1	-0.75	-0.85
FKBP9	-2.25	-1.2	-1.05	0.15
PDHX	3.25	2.9	0.35	-2.55
DDX42	0.45	-0.45	0.9	1.35
CTSF	1.3	1.75	-0.45	-2.2
PDHB	4.75	4.25	0.5	-3.75
NIPBL	-0.4	0.25	-0.65	-0.9
AP1S1	0.7	-0.05	0.75	0.8
FZR1	-0.55	-0.35	-0.2	0.15
CHTOP	-1.3	-0.5	-0.8	-0.3
AFG3L1	0.6	0.5	0.1	-0.4
AFG3L2	1.75	2.55	-0.8	-3.35
RPA1	0.7	-0.45	1.15	1.6
IFT20	-0.15	-0.05	-0.1	-0.05
YIPF1	0.95	0.5	0.45	-0.05
YIPF3	-0.1	0.15	-0.25	-0.4
YIPF5	-1.3	-0.95	-0.35	0.6
YIPF4	1.1	0.9	0.2	-0.7
ZFP871	0.2	0.05	0.15	0.1
ABCA8A	1.15	1	0.15	-0.85
NRADD	-1.6	-2.35	0.75	3.1
PRICKLE1	-1.45	-1.55	0.1	1.65
RICTOR	0.05	-0.45	0.5	0.95
WDR35	0.1	-0.85	0.95	1.8
WDR36	0.45	0.05	0.4	0.35
WDR33	1.6	0.45	1.15	0.7
9430023L20RIK	2.2	2.05	0.15	-1.9
GM3934	1.05	0.7	0.35	-0.35
RELA	0.15	-0.3	0.45	0.75
PCSK5	-1.5	-1.15	-0.35	0.8
LOC100862375	-0.75	1.6	-2.35	-3.95
RCHY1	0.8	-0.35	1.15	1.5
TMEM126A	1.45	0.65	0.8	0.15
RFC1	0.4	0.35	0.05	-0.3
GM8842	-2.6	-1.45	-1.15	0.3
GM8841	-3.35	-1.5	-1.85	-0.35
SEC11A	0.1	-0.2	0.3	0.5
SEC11C	-1.2	0.55	-1.75	-2.3
CFH	-2.05	-1	-1.05	-0.05
CFD	-0.6	2.85	-3.45	-6.3
HIST2H2AC	-2.15	1.85	-4	-5.85
SMAP1	0.45	0.05	0.4	0.35
CDC42BPA	-1.05	-1	-0.05	0.95
CDC42BPB	-1.75	-0.8	-0.95	-0.15
PDZD8	-1.55	-0.8	-0.75	0.05
BAK1	-0.7	-0.45	-0.25	0.2
ARPC1B	-1.6	-1.55	-0.05	1.5
ARPC1A	-0.35	-0.15	-0.2	-0.05
TELO2	-1.45	-0.7	-0.75	-0.05
DAB2	-2.1	-2.4	0.3	2.7
RRBP1	-0.75	-1.15	0.4	1.55
NSD1	-0.25	-0.05	-0.2	-0.15
PLXDC2	-4.3	-4.4	0.1	4.5
TIMM17B	-0.7	0	-0.7	-0.7
TIMM17A	2.55	2	0.55	-1.45
GLRX5	1.7	1.65	0.05	-1.6
GLRX3	1.85	0.65	1.2	0.55
SFRS18	-0.95	0.3	-1.25	-1.55
BUB3	0.6	-1	1.6	2.6
LARGE	-2.05	-1.2	-0.85	0.35
SRPK1	-0.15	0.1	-0.25	-0.35
CSNK2B	0.85	0.7	0.15	-0.55
SRPK2	-0.75	-0.75	0	0.75
ANKRD17	0.75	0.2	0.55	0.35
RNF34	0	-0.25	0.25	0.5
ANKRD11	-1.65	-0.5	-1.15	-0.65
YWHAZ	-0.35	-0.85	0.5	1.35
YWHAQ	0.25	-0.5	0.75	1.25
YWHAH	-1.35	-1.25	-0.1	1.15
BCL9L	-1.4	-0.3	-1.1	-0.8
YWHAE	0.85	-0.2	1.05	1.25
TMEM106B	0.7	0.95	-0.25	-1.2
PCM1	-0.05	0	-0.05	-0.05
GOLPH3	0.5	0.05	0.45	0.4
RPL41	-0.65	-1.05	0.4	1.45
BCAT2	3.45	2.95	0.5	-2.45
BCAT1	-3.35	-3.85	0.5	4.35
PHF5A	0.85	0.1	0.75	0.65
ZFPL1	0.2	-0.45	0.65	1.1
KHDRBS1	-0.8	-1.4	0.6	2
DICER1	0.25	-0.15	0.4	0.55
EBP	-0.1	-0.35	0.25	0.6
VPS13A	1.75	1.95	-0.2	-2.15
ANKFY1	-0.9	-1.1	0.2	1.3
EDEM2	-0.55	0.55	-1.1	-1.65
EDEM3	-0.6	-0.1	-0.5	-0.4
EDEM1	0	0.65	-0.65	-1.3
ATP2C1	-0.45	-0.5	0.05	0.55
SLMO2	1.3	1.45	-0.15	-1.6
EIF5	0.9	0.4	0.5	0.1
EIF6	0.6	-0.45	1.05	1.5
UHRF1BP1	-1.55	0.25	-1.8	-2.05
ME1	3.75	2.75	1	-1.75
ME2	-0.35	-1	0.65	1.65
ABHD5	2.7	2.35	0.35	-2
FAM175B	0.55	-0.25	0.8	1.05
THBD	-3.1	-2.5	-0.6	1.9
CLSTN1	-1.85	-1.5	-0.35	1.15
TMEM131	-0.5	0.45	-0.95	-1.4
TMEM134	-1.05	1.45	-2.5	-3.95
TMEM135	2.6	2.9	-0.3	-3.2
NDUFAF1	3.95	2.1	1.85	-0.25
NDUFAF2	1.2	1.2	0	-1.2
ATP6V1B2	1	0.45	0.55	0.1
TRP53I13	-1.9	-0.6	-1.3	-0.7
ARFGAP2	1.25	0.55	0.7	0.15
ARFGAP3	-0.95	-1.3	0.35	1.65
ARFGAP1	-0.8	-1.5	0.7	2.2
MAP2K2	-2.15	-0.2	-1.95	-1.75
LIMA1	-3.2	-2.65	-0.55	2.1
RGCC	3.1	4.05	-0.95	-5
FBXO21	1.2	1.2	0	-1.2
PTGFRN	-4.7	-3.3	-1.4	1.9
LOC100862446	-2.15	-0.4	-1.75	-1.35
IMPACT	-0.65	-1.85	1.2	3.05
GM2904	-0.8	-0.55	-0.25	0.3
SYNJ1	-0.85	-1.1	0.25	1.35
SYNJ2	-2.3	-1.45	-0.85	0.6
B3GAT3	-1.9	0.55	-2.45	-3
SRRT	-0.15	-0.9	0.75	1.65
ANKRD13A	-0.85	-0.45	-0.4	0.05
SESN2	-0.3	-0.85	0.55	1.4
SPARC	-1.45	-1.2	-0.25	0.95
ARAP1	-2.6	-1.8	-0.8	1
TOMM70A	1.1	0.55	0.55	0
HIGD1A	2.4	2.05	0.35	-1.7
MAN2A2	-2.15	-0.2	-1.95	-1.75
MRPS18A	1.4	1.6	-0.2	-1.8
MRPS18C	2	1.55	0.45	-1.1
RC3H1	-0.55	0.1	-0.65	-0.75
LOC100048119	0.35	-0.35	0.7	1.05
DIDO1	-0.5	-0.35	-0.15	0.2
C1S	-1	-1.5	0.5	2
LOC101056592	4.25	3.7	0.55	-3.15
SHFM1	0.2	0.25	-0.05	-0.3
PRKACA	2.3	1.75	0.55	-1.2
PRKACB	-0.55	-0.6	0.05	0.65
SH3KBP1	0.95	0.95	0	-0.95
UPF1	0.5	-0.2	0.7	0.9
UPF2	0.6	-0.35	0.95	1.3
ACTR3	-0.15	-0.85	0.7	1.55
ACTR2	0.15	-1.15	1.3	2.45
GALNT10	-4.95	-3.65	-1.3	2.35
CWC15	1.5	0.45	1.05	0.6
PPFIA1	-1.05	-1.45	0.4	1.85
LRRC42	-0.1	-1.2	1.1	2.3
LRRC47	0.45	0.3	0.15	-0.15
LPIN1	4.75	4.8	-0.05	-4.85
CBX6	-1.65	-2.15	0.5	2.65
CBX5	-0.45	-0.75	0.3	1.05
CBX3	0.8	-0.35	1.15	1.5
CDC73	0.9	-0.05	0.95	1
SLC43A3	-0.7	-1.1	0.4	1.5
ZCCHC11	0.3	-0.95	1.25	2.2
SLC44A2	-1.95	-2.45	0.5	2.95
UEVLD	0.2	-0.05	0.25	0.3
PLS3	-1.6	-2.4	0.8	3.2
COPA	0.05	-0.85	0.9	1.75
COPE	0.15	0.5	-0.35	-0.85
ANP32E	0.3	-0.5	0.8	1.3
ANP32B	-0.75	-0.8	0.05	0.85
ANP32A	1.05	0.6	0.45	-0.15
CIRH1A	0.1	0	0.1	0.1
KPNB1	-0.6	-0.95	0.35	1.3
CDK12	-0.3	0.05	-0.35	-0.4
PBXIP1	-2.05	-1.35	-0.7	0.65
CDK17	-0.8	-1.3	0.5	1.8
TCIRG1	-1.65	-1.2	-0.45	0.75
PRPF4B	1.35	0.5	0.85	0.35
BOC	-2.45	-2.15	-0.3	1.85
PPP1R11	-0.1	0.2	-0.3	-0.5
PPP1R10	-0.4	0.2	-0.6	-0.8
ALKBH5	-0.9	0.25	-1.15	-1.4
ZKSCAN3	0.85	0.6	0.25	-0.35
MRGPRF	-2.1	-2.25	0.15	2.4
EEF2K	-2.2	-1	-1.2	-0.2
HSP90AA1	-0.1	-1	0.9	1.9
TAF6	-1	0.2	-1.2	-1.4
4933411K20RIK	1.15	0.1	1.05	0.95
TAF2	0.35	-0.45	0.8	1.25
TAF1	0.25	-0.35	0.6	0.95
TAF9	0.15	-0.2	0.35	0.55
MAP2K3	0.45	0.1	0.35	0.25
PTPRA	-2.15	-0.55	-1.6	-1.05
MAP2K1	0.85	-0.2	1.05	1.25
MAP2K7	0.4	0.2	0.2	0
MAP2K4	0.75	-0.15	0.9	1.05
MORF4L2	-0.75	-1.45	0.7	2.15
MORF4L1	-0.15	-0.7	0.55	1.25
TBL2	-0.8	-0.1	-0.7	-0.6
TBL3	0.1	-0.8	0.9	1.7
MED1	0.05	0.25	-0.2	-0.45
FASN	3.05	3.75	-0.7	-4.45
1200014J11RIK	0.05	-0.7	0.75	1.45
LOC100504863	-1.75	-1.05	-0.7	0.35
DYNC1I2	-0.3	-0.95	0.65	1.6
LSS	0.95	0.35	0.6	0.25
PISD	-0.85	0.2	-1.05	-1.25
TMTC3	-0.4	-1.15	0.75	1.9
NASP	-0.9	-1.5	0.6	2.1
PRNP	-1.3	-0.75	-0.55	0.2
PHLDB1	-1.3	0	-1.3	-1.3
SCLY	0.1	0.3	-0.2	-0.5
TIMM23	2.05	1.55	0.5	-1.05
NDST1	-2.6	-1.2	-1.4	-0.2
CHMP1B	0.3	-0.5	0.8	1.3
CHMP1A	-0.9	-0.4	-0.5	-0.1
UBE2Q2	0.45	1.7	-1.25	-2.95
KRI1	-0.3	0.6	-0.9	-1.5
PRORSD1	-0.25	0.75	-1	-1.75
GART	-0.1	0.1	-0.2	-0.3
GARS	0.85	-0.2	1.05	1.25
UBAC1	1.65	1.55	0.1	-1.45
ADSS	0.45	-0.6	1.05	1.65
ADSL	0.9	0.65	0.25	-0.4
UHRF1	-3.05	-2.75	-0.3	2.45
UHRF2	-0.45	-1	0.55	1.55
SIN3B	-0.1	0.1	-0.2	-0.3
MMP23	-3.7	-3.15	-0.55	2.6
SIN3A	0.2	0.2	0	-0.2
ABI1	-0.15	-0.7	0.55	1.25
RAB35	-0.45	-0.3	-0.15	0.15
TMEM50A	0.4	0	0.4	0.4
TOR3A	-2.95	-1.45	-1.5	-0.05
METRNL	-3.15	-2.1	-1.05	1.05
GM8556	-0.4	-0.4	0	0.4
DDI2	0.9	0.5	0.4	-0.1
RIPK1	0.8	-0.4	1.2	1.6
CABIN1	-0.75	0.15	-0.9	-1.05
RHOQ	-0.5	0.15	-0.65	-0.8
RHOC	-2.9	-2.2	-0.7	1.5
RHOB	0.4	0.7	-0.3	-1
RHOA	0	-0.25	0.25	0.5
G6PC3	-1.85	0.5	-2.35	-2.85
CTNNA1	0.6	-0.25	0.85	1.1
KDM3B	-0.3	0	-0.3	-0.3
KDM3A	1.15	1.15	0	-1.15
AHSA1	0.1	0.25	-0.15	-0.4
AHSA2	0.2	-0.45	0.65	1.1
LOC101056668	0.4	0.6	-0.2	-0.8
2700060E02RIK	0.5	0	0.5	0.5
ALDH3A2	0.05	-0.5	0.55	1.05
ELP4	0.5	0.6	-0.1	-0.7
ELP3	0.15	-0.05	0.2	0.25
ELP2	0.55	-0.4	0.95	1.35
SEC23IP	0.05	-1.05	1.1	2.15
TM7SF3	-2.95	-1.2	-1.75	-0.55
TRMT10C	1.65	1.15	0.5	-0.65
AATF	-0.65	-0.6	-0.05	0.55
TOR1AIP2	-0.3	0.1	-0.4	-0.5
TOR1AIP1	-0.35	0.25	-0.6	-0.85
TXNDC9	0.25	0.15	0.1	-0.05
DNM1L	1.3	0.4	0.9	0.5
TXNDC5	-2.75	-1.7	-1.05	0.65
BCL10	-1.3	-1.05	-0.25	0.8
HCFC1R1	1.1	0.45	0.65	0.2
CYB561A3	-0.95	0.3	-1.25	-1.55
SEC31A	-0.3	-0.8	0.5	1.3
SNRNP27	0.1	1.1	-1	-2.1
EDF1	1.15	1.15	0	-1.15
NUP133	0.75	-0.25	1	1.25
CEP192	-1.25	-0.9	-0.35	0.55
GM10015	-0.8	0.35	-1.15	-1.5
BAZ2A	-0.05	0.75	-0.8	-1.55
BAZ2B	-0.2	0	-0.2	-0.2
PCX	3.65	5.35	-1.7	-7.05
LOC100046151	0.6	0.75	-0.15	-0.9
SH3GL1	-1.4	-1.55	0.15	1.7
TOP3B	0	0	0	0
SAP18	0.7	0.45	0.25	-0.2
LETM1	2.55	3.05	-0.5	-3.55
MME	3	2.9	0.1	-2.8
ADCY6	-0.9	1.05	-1.95	-3
ADCY3	-1.9	-0.9	-1	-0.1
HYAL2	-2.15	-0.05	-2.1	-2.05
SLC7A6	0.65	0.45	0.2	-0.25
STUB1	-1.95	-0.25	-1.7	-1.45
PSMD9	0.6	-0.25	0.85	1.1
PSMD8	0.15	1	-0.85	-1.85
PSMD5	0.05	-0.1	0.15	0.25
PSMD4	0.25	0.25	0	-0.25
PSMD7	1.1	-0.3	1.4	1.7
PSMD6	0.85	0.1	0.75	0.65
PSMD1	0.65	-0.2	0.85	1.05
PSMD3	0.2	0.3	-0.1	-0.4
PSMD2	0.35	-0.1	0.45	0.55
IFRD1	1.25	0.85	0.4	-0.45
TMEM209	-0.1	-0.15	0.05	0.2
ATP5F1	2.8	2.25	0.55	-1.7
ZFP445	0.5	0.35	0.15	-0.2
SMAP2	-1.45	-0.3	-1.15	-0.85
UHRF1BP1L	-0.6	0.15	-0.75	-0.9
ADIPOQ	2.9	5.85	-2.95	-8.8
ABHD2	-2.35	-1.55	-0.8	0.75
ABHD4	0.9	0.4	0.5	0.1
MDC1	-0.55	-0.75	0.2	0.95
GM9385	-0.75	-0.2	-0.55	-0.35
ADCYAP1R1	-0.7	-1.15	0.45	1.6
FECH	2.1	0.8	1.3	0.5
ATHL1	-1	-0.35	-0.65	-0.3
RPL22L1	0.15	-0.75	0.9	1.65
PRPSAP1	0.55	0	0.55	0.55
BC017158	-1.35	-0.25	-1.1	-0.85
REV1	-0.7	-0.2	-0.5	-0.3
LOC100045688	0.8	2.4	-1.6	-4
SDC1	-2.9	-2.2	-0.7	1.5
SDC2	-0.45	-1.65	1.2	2.85
SDC4	0.05	1.05	-1	-2.05
MAPK14	1.95	0.7	1.25	0.55
AGAP3	-1.4	-0.85	-0.55	0.3
TMOD3	1	-1.15	2.15	3.3
NAA38	-0.55	-0.95	0.4	1.35
NAA35	0.2	0.35	-0.15	-0.5
ADAM9	-2.05	-1.2	-0.85	0.35
PDE12	-0.7	-0.45	-0.25	0.2
ASCC2	-0.95	-1.6	0.65	2.25
KIF2A	-1.75	-0.75	-1	-0.25
ECH1	3.75	3.65	0.1	-3.55
SRA1	0.8	0.4	0.4	0
RPS6-PS4	-0.6	-0.4	-0.2	0.2
KBTBD4	0.1	0.3	-0.2	-0.5
LMBRD1	1	0.55	0.45	-0.1
SPAG9	0.25	0	0.25	0.25
GPC3	-0.7	-1.6	0.9	2.5
GPC4	-1.3	-1.75	0.45	2.2
GPC6	-2.95	-2.7	-0.25	2.45
PRKAR2A	-1.7	0.3	-2	-2.3
PRKAR2B	3.1	3.25	-0.15	-3.4
MAN1A2	-1.55	-1.3	-0.25	1.05
ZNFX1	0.35	-0.05	0.4	0.45
H6PD	-1.3	0.2	-1.5	-1.7
ACBD3	-0.4	-0.85	0.45	1.3
ACBD5	1.1	0.65	0.45	-0.2
LYPLA1	1.25	1.1	0.15	-0.95
KRTCAP2	-2.2	-0.4	-1.8	-1.4
NR2F6	-1.95	0.2	-2.15	-2.35
TENM4	1.55	3.5	-1.95	-5.45
CPSF3L	-0.4	-0.2	-0.2	0
PPP1R15B	-0.55	0.95	-1.5	-2.45
TSN	0	-0.2	0.2	0.4
SSH2	1.55	2.25	-0.7	-2.95
HMGCL	2.4	1.2	1.2	0
PLRG1	0.6	-0.1	0.7	0.8
HMGCR	-1.85	-2	0.15	2.15
HEPH	0	0	0	0
GET4	-0.2	0.1	-0.3	-0.4
LYZ2	-0.5	-0.05	-0.45	-0.4
ABHD14B	-2.2	0.05	-2.25	-2.3
SARDH	-2.2	-0.6	-1.6	-1
LOC100862175	-0.3	-0.1	-0.2	-0.1
CHP1	1.65	2.05	-0.4	-2.45
EHMT1	-0.4	-0.4	0	0.4
EHMT2	-2.4	-0.85	-1.55	-0.7
TMEM33	0.55	0.5	0.05	-0.45
SF1	-0.9	-0.2	-0.7	-0.5
RABGGTB	-0.15	0.65	-0.8	-1.45
IGBP1	-0.65	1.45	-2.1	-3.55
RANGAP1	0.25	-0.45	0.7	1.15
DDHD1	0.55	1.45	-0.9	-2.35
PDZD11	0.5	0.15	0.35	0.2
CDK11B	0.05	-0.2	0.25	0.45
SLC25A1	2.1	1.8	0.3	-1.5
SLC25A4	0	0.55	-0.55	-1.1
IFITM3	-2.35	-2.6	0.25	2.85
IFITM2	-0.85	-1	0.15	1.15
SCD2	2.5	1.95	0.55	-1.4
SCD3	4.25	5	-0.75	-5.75
KDM6B	-1.75	0.1	-1.85	-1.95
SCD4	3.05	4.7	-1.65	-6.35
CD97	-0.1	0.7	-0.8	-1.5
NR1H2	-1.4	0.4	-1.8	-2.2
SYNJ2BP	0.1	0.35	-0.25	-0.6
PTP4A2	-0.3	-0.15	-0.15	0
NEURL4	-0.5	0.75	-1.25	-2
POLR1A	0.1	-0.4	0.5	0.9
POLR1B	-0.85	-0.2	-0.65	-0.45
POLR1C	-0.35	-0.5	0.15	0.65
QRICH1	-0.1	-0.4	0.3	0.7
OAZ2	0	0.05	-0.05	-0.1
OAZ1	0.6	0.35	0.25	-0.1
SMPDL3A	0.7	0.95	-0.25	-1.2
CTDNEP1	-1.2	0.1	-1.3	-1.4
LY6E	-1.5	-1.25	-0.25	1
DCN	-0.65	-1.2	0.55	1.75
LY6A	-3.45	-3	-0.45	2.55
PAICS	1.05	0.25	0.8	0.55
FMR1	-0.75	-1.95	1.2	3.15
URI1	-0.2	0.15	-0.35	-0.5
CELF2	0	0.6	-0.6	-1.2
CELF1	0.9	0	0.9	0.9
KRAS	0.4	-1.15	1.55	2.7
GNPAT	2.05	2.9	-0.85	-3.75
RALGAPA1	0.3	0.6	-0.3	-0.9
AES	-0.95	0.3	-1.25	-1.55
RPS3A1	-0.75	-1.1	0.35	1.45
LRRC59	-1.4	-0.7	-0.7	0
SIDT2	-1.8	0.9	-2.7	-3.6
IKBIP	-1.75	-2	0.25	2.25
KIFAP3	0.05	-0.25	0.3	0.55
UBB	0.45	0.05	0.4	0.35
UBC	0.15	0.25	-0.1	-0.35
TAX1BP1	1.05	0	1.05	1.05
FAM21	-0.6	-0.55	-0.05	0.5
TAX1BP3	-0.1	-0.35	0.25	0.6
COX6A1	1.9	3.3	-1.4	-4.7
AHCTF1	-0.3	-0.45	0.15	0.6
TYSND1	0.65	1.7	-1.05	-2.75
STK25	-1.1	-0.25	-0.85	-0.6
STK24	-1.15	-0.05	-1.1	-1.05
MANF	-0.95	-0.8	-0.15	0.65
PIN1	0.2	0.05	0.15	0.1
RPL35A	-0.85	-0.35	-0.5	-0.15
PPP2R2A	1.3	0.7	0.6	-0.1
RAB4B	-2.5	-1.45	-1.05	0.4
RTN4	0.4	-0.15	0.55	0.7
YAE1D1	-0.3	-0.25	-0.05	0.2
HEATR6	-1.05	-0.8	-0.25	0.55
HEATR3	-1	-1.05	0.05	1.1
CMIP	-1.8	-1	-0.8	0.2
DARS	1.05	0.65	0.4	-0.25
TMEM181A	-1.75	-1.25	-0.5	0.75
ATG3	0.6	-0.15	0.75	0.9
ATG7	0.4	0.7	-0.3	-1
ARMCX4	-1.55	-0.75	-0.8	-0.05
ARMCX3	-1.7	-1.75	0.05	1.8
KLF6	-0.05	-0.6	0.55	1.15
KLF3	-0.2	-0.95	0.75	1.7
KLF2	-1.7	-1.85	0.15	2
D6WSU163E	-0.55	-0.15	-0.4	-0.25
HAGHL	-1.15	-0.6	-0.55	0.05
GATAD1	0.1	0.3	-0.2	-0.5
TCEAL8	-1.85	-1.75	-0.1	1.65
PARP4	-0.55	-0.4	-0.15	0.25
PARP1	0.8	0.35	0.45	0.1
PARP3	-0.35	-1.05	0.7	1.75
RENBP	-3.05	-3.65	0.6	4.25
HMGCS1	0.15	-0.45	0.6	1.05
STAM2	0.95	-0.25	1.2	1.45
SERPINE2	-1.75	-2.4	0.65	3.05
CIC	-2.4	-1.05	-1.35	-0.3
LZTS2	-1.8	-0.15	-1.65	-1.5
TSC22D1	-1.05	-0.9	-0.15	0.75
TSC22D3	1.25	1.45	-0.2	-1.65
TSC22D2	-3.3	-1.8	-1.5	0.3
TSC22D4	-1.55	-0.5	-1.05	-0.55
RPS13	0.25	-0.75	1	1.75
RPS11	-1.5	-0.5	-1	-0.5
RPS10	-1.5	-1.15	-0.35	0.8
RPS17	-0.1	-0.75	0.65	1.4
PITPNM2	-2.2	1.15	-3.35	-4.5
RPS15	-0.45	-0.45	0	0.45
RPS14	-1.7	-0.7	-1	-0.3
RPS19	-2.55	-1.15	-1.4	-0.25
RPS18	-1.9	-1.15	-0.75	0.4
CERCAM	-2.7	-1.85	-0.85	1
XPR1	0.2	-0.3	0.5	0.8
MPP1	1.8	0.85	0.95	0.1
1810013L24RIK	0.3	-0.05	0.35	0.4
EMG1	0.3	0.3	0	-0.3
FBXL3	0.85	0.2	0.65	0.45
FBXL5	-0.25	0.1	-0.35	-0.45
FBXL6	-0.8	0.65	-1.45	-2.1
ERGIC1	0.15	0.4	-0.25	-0.65
ERH	-0.75	-1	0.25	1.25
AP2S1	0.15	0.15	0	-0.15
SAMD9L	-1.45	-2.1	0.65	2.75
PKM	1.05	0.6	0.45	-0.15
MATN2	-2.5	-1.65	-0.85	0.8
CHPF	-3.75	-2.45	-1.3	1.15
AFF4	-0.85	-0.7	-0.15	0.55
AFF1	-0.4	-0.5	0.1	0.6
ERGIC3	-1.35	-0.35	-1	-0.65
GM5908	-1.4	-0.75	-0.65	0.1
PPP1R9B	-1.9	0.05	-1.95	-2
SMARCB1	0.05	0.1	-0.05	-0.15
FNIP1	-0.5	-0.25	-0.25	0
FNIP2	-2.15	-1.05	-1.1	-0.05
MLEC	-2.3	-0.85	-1.45	-0.6
GORASP2	-0.8	-0.75	-0.05	0.7
GORASP1	-1.15	-0.25	-0.9	-0.65
TMSB10	-2.9	-2.85	-0.05	2.8
CAPRIN1	-0.2	-0.65	0.45	1.1
GNS	-2.3	-1.25	-1.05	0.2
GNE	-0.5	0.05	-0.55	-0.6
CKAP4	-3.3	-3.05	-0.25	2.8
CKAP5	-0.35	-0.75	0.4	1.15
SMPD1	0	1	-1	-2
TAOK2	-2.2	-0.4	-1.8	-1.4
MYSM1	-1.2	-0.45	-0.75	-0.3
LOC100045999	-0.35	-1	0.65	1.65
AP3S2	-1.05	0.2	-1.25	-1.45
AP3S1	1.25	0.95	0.3	-0.65
SYPL	1.55	1.7	-0.15	-1.85
FXR1	0.45	0.1	0.35	0.25
FXR2	0.1	0.15	-0.05	-0.2
OSTF1	0.35	-0.1	0.45	0.55
RBM42	-0.75	-0.7	-0.05	0.65
DPP8	0.1	0	0.1	0.1
DPP9	-2.15	-0.65	-1.5	-0.85
DPP3	-0.05	-0.1	0.05	0.15
DPP7	-2.2	-1.5	-0.7	0.8
SLC39A1	-2.5	-0.9	-1.6	-0.7
SLC39A6	-2.2	-2	-0.2	1.8
SLC39A7	-2.3	-1.05	-1.25	-0.2
FCGRT	0.5	1.15	-0.65	-1.8
HNRNPA2B1	0.6	-0.1	0.7	0.8
SIPA1L1	-0.65	0.5	-1.15	-1.65
FLOT1	0.5	-0.7	1.2	1.9
FLOT2	-0.9	0.25	-1.15	-1.4
PDCD2L	-0.1	0.55	-0.65	-1.2
MORC3	-0.75	-0.25	-0.5	-0.25
GM15453	-1.4	-1.4	0	1.4
PITRM1	-0.35	-0.65	0.3	0.95
FAM50A	-0.65	-0.1	-0.55	-0.45
LOC101056381	-0.65	-0.1	-0.55	-0.45
ALDH18A1	-1.55	-2.2	0.65	2.85
NGLY1	1.05	0.8	0.25	-0.55
SZT2	-0.15	0	-0.15	-0.15
CRELD2	-1.7	-0.95	-0.75	0.2
CRELD1	0.25	1.9	-1.65	-3.55
PIAS4	0.3	0	0.3	0.3
HIPK3	0.55	0.65	-0.1	-0.75
PPP4C	-0.4	-0.45	0.05	0.5
CNBP	1.6	0.25	1.35	1.1
TKT	1.55	2.5	-0.95	-3.45
NCKAP1	1.2	-0.3	1.5	1.8
EEF1G	-1.9	-1.65	-0.25	1.4
EEF1D	-0.8	-0.9	0.1	1
MAGT1	0.2	0.2	0	-0.2
SESTD1	-0.8	-0.25	-0.55	-0.3
CYP4F17	-0.25	-0.15	-0.1	0.05
WBP11	-0.2	0.15	-0.35	-0.5
MFN2	1.15	1.85	-0.7	-2.55
MFN1	1.8	1.2	0.6	-0.6
BZW1	0.05	-0.5	0.55	1.05
BZW2	0.15	0.85	-0.7	-1.55
WBP1L	-1.55	-0.05	-1.5	-1.45
EPHB4	-2.95	-1.45	-1.5	-0.05
TNXB	-1.45	-0.2	-1.25	-1.05
NNMT	0.45	-0.3	0.75	1.05
2610301G19RIK	0.15	0	0.15	0.15
COX8A	1.65	3.05	-1.4	-4.45
CTPS	-1.3	-2.2	0.9	3.1
ELOVL6	0.65	1.25	-0.6	-1.85
ELOVL5	-0.35	0	-0.35	-0.35
ELOVL1	-1.1	-1.1	0	1.1
UBE2I	0.35	-0.75	1.1	1.85
UBE2H	2.3	1.3	1	-0.3
UBE2K	1.3	0.15	1.15	1
UBE2M	-0.25	0.8	-1.05	-1.85
UBE2A	1.95	1.5	0.45	-1.05
UBE2Z	-0.75	-0.7	-0.05	0.65
UBE2S	-1.3	-0.7	-0.6	0.1
SBF1	-1.75	-0.2	-1.55	-1.35
BRD8	-0.25	-0.45	0.2	0.65
BRD4	-0.9	-0.85	-0.05	0.8
BRD7	0.65	0.45	0.2	-0.25
BRD1	-1.6	-0.35	-1.25	-0.9
BRD2	0	-0.3	0.3	0.6
RAVER1	-1.5	-0.4	-1.1	-0.7
GAB1	-0.2	0.15	-0.35	-0.5
HSPE1	1.3	0.95	0.35	-0.6
DYRK2	-1.3	-0.15	-1.15	-1
ULK1	-0.35	0.8	-1.15	-1.95
MAGED1	-1.1	-1.3	0.2	1.5
MAGED2	-2.45	-2.55	0.1	2.65
EPS15L1	-0.35	-0.25	-0.1	0.15
ECHS1	4.05	3.2	0.85	-2.35
IRGM1	-2.2	-2.9	0.7	3.6
CEP350	0.8	0.5	0.3	-0.2
PMVK	1.8	1.4	0.4	-1
GM4705	-1.15	-0.85	-0.3	0.55
ACVR1	-1.55	-1.95	0.4	2.35
NOSIP	-0.2	-0.4	0.2	0.6
NDRG2	3.75	3.2	0.55	-2.65
NDRG3	1.15	1.15	0	-1.15
H13	-0.1	-0.65	0.55	1.2
GM5506	1.7	1.25	0.45	-0.8
SLC27A4	-0.8	0.65	-1.45	-2.1
SLC27A1	2.35	3.15	-0.8	-3.95
FOXO3	-0.5	0.15	-0.65	-0.8
THAP11	-0.35	0.15	-0.5	-0.65
BTAF1	1.2	0.05	1.15	1.1
GM6747	-0.3	-0.7	0.4	1.1
SCD1	4.6	5.5	-0.9	-6.4
ZZEF1	-0.05	0.4	-0.45	-0.85
FARSA	-0.35	-0.35	0	0.35
RBMXL1	-0.65	-1.15	0.5	1.65
FASTK	-0.9	1.6	-2.5	-4.1
CNNM3	-0.75	1.3	-2.05	-3.35
RALY	-2.1	-0.75	-1.35	-0.6
RALA	0.45	0.6	-0.15	-0.75
DPY19L1	-1.15	-1.4	0.25	1.65
STRN	0.35	-0.3	0.65	0.95
RNASET2A	0.55	0.95	-0.4	-1.35
RNASET2B	0.2	0.9	-0.7	-1.6
SGSH	-2.35	-1.2	-1.15	0.05
MGMT	-0.35	-0.35	0	0.35
LOC100046223	-0.6	-0.4	-0.2	0.2
ANGEL2	0.5	0.6	-0.1	-0.7
BABAM1	-1.7	-0.3	-1.4	-1.1
SEC16A	-0.95	-0.4	-0.55	-0.15
ZWINT	1.7	0.55	1.15	0.6
RNF6	-0.35	0.3	-0.65	-0.95
RNF4	0.7	-0.05	0.75	0.8
RNF2	0	-0.65	0.65	1.3
H2-D1	-0.5	0.85	-1.35	-2.2
SAE1	-0.55	-1.5	0.95	2.45
LOC100048759	1.9	2.75	-0.85	-3.6
LOC101056061	-0.45	-0.7	0.25	0.95
M6PR	-0.35	-0.2	-0.15	0.05
EBF2	0.8	1.7	-0.9	-2.6
EBF1	-0.2	0.05	-0.25	-0.3
ARHGEF40	-2.75	-1.95	-0.8	1.15
GM7429	-0.45	-0.8	0.35	1.15
DYNC1LI1	-0.15	-0.8	0.65	1.45
DYNC1LI2	-0.9	-1.1	0.2	1.3
UTP6	0	-0.65	0.65	1.3
UTP3	0.4	-0.3	0.7	1
ANKRD27	-1.6	-0.5	-1.1	-0.6
IFT172	0.55	0.3	0.25	-0.05
UVRAG	0.1	-0.9	1	1.9
RNF103	0.6	0.6	0	-0.6
LGR4	-0.95	0.25	-1.2	-1.45
ZFP292	0.3	0.2	0.1	-0.1
IGSF8	-3.4	-1.9	-1.5	0.4
CSNK1D	-0.4	-0.25	-0.15	0.1
ALDH16A1	-0.85	-0.2	-0.65	-0.45
2510039O18RIK	-2.2	0.15	-2.35	-2.5
RPL15	-0.6	-0.95	0.35	1.3
RPL17	-0.9	-1	0.1	1.1
RPL10	-0.95	-1.15	0.2	1.35
RPL11	-0.6	-0.55	-0.05	0.5
RPL12	-2.9	-1.9	-1	0.9
RPL13	-2.6	-1.35	-1.25	0.1
RPL18	-1.95	-0.9	-1.05	-0.15
RPL19	-0.3	-0.45	0.15	0.6
HK2	3.15	3.25	-0.1	-3.35
HK1	-0.1	-0.95	0.85	1.8
GBP2	-0.1	-1.65	1.55	3.2
CSTF2T	-0.05	0.25	-0.3	-0.55
INSR	1.35	1.95	-0.6	-2.55
ATP1A2	3.3	6.5	-3.2	-9.7
NAPA	-0.05	0.1	-0.15	-0.25
PGM1	-1.05	-0.75	-0.3	0.45
PGM2	2.6	2.3	0.3	-2
PGM3	-1.25	-0.85	-0.4	0.45
PXK	-0.3	-0.4	0.1	0.5
PXN	-2.4	-1.45	-0.95	0.5
FAM172A	-0.05	-0.45	0.4	0.85
MAP3K2	-0.3	-0.25	-0.05	0.2
MAP3K3	-1.25	-0.6	-0.65	-0.05
MAP3K1	1.3	2.15	-0.85	-3
MAP3K6	1.5	1.35	0.15	-1.2
MAP3K7	-0.9	-0.3	-0.6	-0.3
MAP3K4	-0.4	0.2	-0.6	-0.8
RFX1	-1.55	-0.9	-0.65	0.25
TMEM104	-0.35	-0.15	-0.2	-0.05
ASPSCR1	-0.5	0.15	-0.65	-0.8
NKTR	-0.8	-0.15	-0.65	-0.5
PDZRN3	-3.65	-3.15	-0.5	2.65
SNAP47	-0.6	-1.15	0.55	1.7
ANXA11	0.05	-0.15	0.2	0.35
TCN2	1.65	1.25	0.4	-0.85
HERC1	0.7	0.6	0.1	-0.5
HERC2	0.05	0.1	-0.05	-0.15
PCID2	0.35	0.3	0.05	-0.25
ZFYVE1	-1.35	-0.2	-1.15	-0.95
ZBED6	-0.55	-0.55	0	0.55
IAH1	0.75	0.6	0.15	-0.45
APOD	2.35	0.85	1.5	0.65
IGF1	-0.2	0.15	-0.35	-0.5
AOX1	2.15	3.8	-1.65	-5.45
ANTXR1	-4.05	-3.6	-0.45	3.15
ANTXR2	-1.8	-1	-0.8	0.2
CDK5RAP2	-1.75	-1.9	0.15	2.05
CDK5RAP3	0.75	0.5	0.25	-0.25
LPCAT3	1.25	1.75	-0.5	-2.25
DYNC2H1	-0.1	-0.5	0.4	0.9
TFRC	2.4	2.95	-0.55	-3.5
DHX57	-1.3	-0.65	-0.65	0
MYH10	-1.15	-1.7	0.55	2.25
KBTBD2	1.25	-0.15	1.4	1.55
GPS1	-0.15	-0.4	0.25	0.65
CRYBG3	-2.85	-1.05	-1.8	-0.75
RPE	1.3	0.5	0.8	0.3
SPTLC2	-0.9	-1.7	0.8	2.5
SPTLC1	0.35	-0.15	0.5	0.65
GM4024	-0.55	-0.25	-0.3	-0.05
PTGR1	-1.2	-2.45	1.25	3.7
NRD1	0.1	-0.2	0.3	0.5
RBFA	0.1	1.2	-1.1	-2.3
MED10	0.15	-0.25	0.4	0.65
MED12	0.15	0.35	-0.2	-0.55
MED13	0.1	0.1	0	-0.1
MED16	-0.3	0.25	-0.55	-0.8
MED17	0.5	-0.25	0.75	1
ECE1	-1.95	-1.25	-0.7	0.55
GM3552	-0.5	-0.45	-0.05	0.4
IGFBP3	-0.9	-0.3	-0.6	-0.3
IGFBP7	-2.7	-2	-0.7	1.3
IGFBP4	-2.55	-1.45	-1.1	0.35
IGFBP5	-1.8	-1.75	-0.05	1.7
PGRMC2	0.25	0.75	-0.5	-1.25
OCIAD1	0.2	0.95	-0.75	-1.7
CDC40	0.5	0.45	0.05	-0.4
CDC42	0.2	-0.35	0.55	0.9
MON2	-0.45	-0.3	-0.15	0.15
GIPC1	-1.4	-0.35	-1.05	-0.7
OTUB1	-0.55	-0.75	0.2	0.95
DNAJC8	0.25	-1	1.25	2.25
DNAJC5	0.45	0	0.45	0.45
DNAJC2	-0.65	-0.35	-0.3	0.05
DNAJC3	-0.65	-0.15	-0.5	-0.35
GPN2	-1.25	-0.1	-1.15	-1.05
PXDN	-2.4	-2.05	-0.35	1.7
SRP72	-0.7	-0.05	-0.65	-0.6
PLP2	-3.15	-2.25	-0.9	1.35
VDAC2	0.6	0.9	-0.3	-1.2
VLDLR	1.7	2.4	-0.7	-3.1
GM10705	0.8	-0.15	0.95	1.1
RBBP7	0.45	-0.9	1.35	2.25
RBBP4	0.35	-0.45	0.8	1.25
TOB1	2.9	3.15	-0.25	-3.4
NOA1	0.85	1.45	-0.6	-2.05
VARS	-1.9	-1.2	-0.7	0.5
TMEM234	-2.2	-0.15	-2.05	-1.9
CHCHD10	4.7	5.45	-0.75	-6.2
DSE	-3.65	-2.45	-1.2	1.25
PDHA1	3.4	2.4	1	-1.4
DYNLL1	-2.9	-1.8	-1.1	0.7
DYNLL2	0.85	0.5	0.35	-0.15
INTS3	-0.2	0.75	-0.95	-1.7
INTS2	0.7	-0.05	0.75	0.8
INTS1	-1.15	-0.55	-0.6	-0.05
INTS7	0.2	-0.2	0.4	0.6
INTS5	-0.8	-0.45	-0.35	0.1
INTS4	1	0.3	0.7	0.4
INTS9	1	-0.3	1.3	1.6
INTS8	-0.25	-0.85	0.6	1.45
PAPD4	0.55	-0.7	1.25	1.95
AUH	2.35	2.35	0	-2.35
HIF1A	-1	-2.55	1.55	4.1
MRPS9	2.35	2	0.35	-1.65
MRPS6	0.95	0.5	0.45	-0.05
MRPS5	2.55	1.9	0.65	-1.25
WAPAL	1.55	0.35	1.2	0.85
TULP3	-1.4	-1.4	0	1.4
TULP4	-3	-2.1	-0.9	1.2
LPP	-0.25	-0.9	0.65	1.55
LPL	1.85	2.25	-0.4	-2.65
ABCE1	0.6	-0.35	0.95	1.3
SCN7A	0	-0.5	0.5	1
VCPIP1	0.05	-0.25	0.3	0.55
PRCC	-0.55	0.15	-0.7	-0.85
DHX30	-0.05	-0.2	0.15	0.35
GM10166	-1.2	-1	-0.2	0.8
NANS	-0.95	-1.35	0.4	1.75
DHX33	0	0.05	-0.05	-0.1
POLG	-0.35	0.75	-1.1	-1.85
POLK	-0.3	-0.75	0.45	1.2
POLH	-1.25	-0.6	-0.65	-0.05
TIMM13	1.6	1.35	0.25	-1.1
FTL1	-2.2	-0.45	-1.75	-1.3
PRR13	-1.8	-1.5	-0.3	1.2
WDR61	1	0.25	0.75	0.5
WDR67	0.35	0	0.35	0.35
ALDH9A1	1.9	1.8	0.1	-1.7
SVEP1	-1.55	-1.45	-0.1	1.35
DUS3L	-0.05	-0.2	0.15	0.35
ZFYVE16	0.3	-0.2	0.5	0.7
UBE2V1	-0.5	-0.55	0.05	0.6
UBE2V2	0	-0.6	0.6	1.2
VAMP3	1.05	-0.1	1.15	1.25
CLUH	2.7	2.9	-0.2	-3.1
DNPEP	0.4	0.5	-0.1	-0.6
CHMP2B	0.95	-0.35	1.3	1.65
CHMP2A	1.45	0.7	0.75	0.05
STIP1	0.35	-0.8	1.15	1.95
RECK	-2.3	-1.75	-0.55	1.2
IRF2BPL	-2.5	-1.6	-0.9	0.7
BRPF3	0.2	0.6	-0.4	-1
HELZ	-0.1	-0.35	0.25	0.6
IRF2BP2	-0.8	-0.05	-0.75	-0.7
IRF2BP1	-1	-0.45	-0.55	-0.1
HELB	0.75	0.35	0.4	0.05
CYB5	1.55	1.3	0.25	-1.05
HELZ2	-2.05	-0.65	-1.4	-0.75
AHDC1	-2.65	-1.25	-1.4	-0.15
CYBA	-2.1	-2.7	0.6	3.3
HINT1	0.8	1.1	-0.3	-1.4
CTNND1	-0.3	-1.2	0.9	2.1
EPB4.1L2	-0.4	-0.45	0.05	0.5
EPB4.1L3	-4.85	-3.4	-1.45	1.95
NRBP1	0.05	-0.4	0.45	0.85
SGK1	-2.4	-2.8	0.4	3.2
REXO2	-0.55	-1	0.45	1.45
KDM4C	0.2	0	0.2	0.2
KDM4B	1.45	1.05	0.4	-0.65
KDM4A	-0.45	-0.6	0.15	0.75
PLOD3	-1.65	-1.7	0.05	1.75
PLOD1	-0.25	0.75	-1	-1.75
PRDX6	1.05	0.85	0.2	-0.65
PRDX5	2.35	1.45	0.9	-0.55
NUPR1	1.55	0.35	1.2	0.85
PRDX3	3.35	2.95	0.4	-2.55
PRDX2	0.1	0.25	-0.15	-0.4
PRDX1	0.85	0.45	0.4	-0.05
H2AFJ	-2.25	-0.05	-2.2	-2.15
NAGPA	-1.9	-0.55	-1.35	-0.8
PARK7	1.3	0.6	0.7	0.1
RNF44	0.45	0.4	0.05	-0.35
RNF40	-0.25	-0.05	-0.2	-0.15
USP48	0.75	0.5	0.25	-0.25
USP45	0.05	-0.35	0.4	0.75
USP47	0.55	-0.6	1.15	1.75
RNF181	0.95	0.1	0.85	0.75
USP40	0.8	-0.1	0.9	1
ILF3	-1.4	-1.5	0.1	1.6
ILF2	0.2	-0.45	0.65	1.1
CYP51	-0.9	-1.5	0.6	2.1
ZFP217	-1.1	-0.5	-0.6	-0.1
TMEFF1	-2.3	-0.75	-1.55	-0.8
TMEFF2	-2	-1.5	-0.5	1
BAZ1A	0.25	-0.45	0.7	1.15
BAZ1B	-0.05	-0.3	0.25	0.55
SERPINH1	-2.3	-2.15	-0.15	2
LOC100045367	-1.1	-0.25	-0.85	-0.6
CUL4A	0.7	0.35	0.35	0
CUL4B	0.8	0.25	0.55	0.3
TUBB2A	-1.55	-1.9	0.35	2.25
TUBB2B	-2.4	-2.45	0.05	2.5
NEK9	0.3	-0.2	0.5	0.7
SENP6	0.45	-0.15	0.6	0.75
SENP5	-0.35	-0.95	0.6	1.55
SENP3	-0.5	-0.2	-0.3	-0.1
PTK2	-0.15	-0.85	0.7	1.55
NDUFA3	3.4	2.8	0.6	-2.2
KAT7	-0.15	0.05	-0.2	-0.25
CCDC22	-0.7	-0.85	0.15	1
CCDC25	0.35	-0.05	0.4	0.45
CRTAP	-1.9	-1.4	-0.5	0.9
TMEM189	-0.35	0.85	-1.2	-2.05
AU040320	-1.25	0.5	-1.75	-2.25
ATP6V1G1	0.35	0.35	0	-0.35
EXT2	-1.65	-0.95	-0.7	0.25
COMTD1	-0.7	0	-0.7	-0.7
HEG1	-2.25	-0.15	-2.1	-1.95
MAPRE1	0.05	-0.9	0.95	1.85
MAPRE3	0.45	-0.15	0.6	0.75
TCF4	-1.95	-2.2	0.25	2.45
AUP1	-0.35	0.9	-1.25	-2.15
CDO1	4.6	7.05	-2.45	-9.5
MDN1	-0.45	-0.6	0.15	0.75
CDON	-4.45	-3.2	-1.25	1.95
COL18A1	0.2	0.65	-0.45	-1.1
TET3	-0.6	1.1	-1.7	-2.8
MRPL36	1.15	0.95	0.2	-0.75
MRPL37	1.9	1.5	0.4	-1.1
MRPL32	1	1.45	-0.45	-1.9
MRPL33	-0.1	0.6	-0.7	-1.3
MRPL30	1.4	2.1	-0.7	-2.8
MRPL38	1.5	2.3	-0.8	-3.1
MRPL39	2.45	1.75	0.7	-1.05
NUP88	0.2	0.2	0	-0.2
CLASP2	0.05	0	0.05	0.05
CLASP1	-0.05	-0.75	0.7	1.45
NUP85	-0.45	-0.8	0.35	1.15
SORD	-0.35	0.45	-0.8	-1.25
RHBDD1	0.55	0.2	0.35	0.15
SDF4	0.3	0.25	0.05	-0.2
SDF2	-0.7	-0.35	-0.35	0
STRAP	0.8	-0.2	1	1.2
CAPZB	-0.35	-1.05	0.7	1.75
SLC17A5	-0.05	0.1	-0.15	-0.25
LOC101056658	-1.4	0.4	-1.8	-2.2
GSTO1	1.1	0.2	0.9	0.7
OSBPL1A	2.65	1.6	1.05	-0.55
OSBPL11	2.05	2.05	0	-2.05
ECM1	-2.4	-1.4	-1	0.4
PPM1G	0.5	-0.05	0.55	0.6
PPM1F	-1.9	-0.9	-1	-0.1
PPM1A	1.85	0.8	1.05	0.25
UTP11L	0.9	-0.55	1.45	2
IRGQ	-1.4	-0.55	-0.85	-0.3
CCPG1	1	0.8	0.2	-0.6
ALDH7A1	-1.55	-0.9	-0.65	0.25
SETD8	-1.4	0.2	-1.6	-1.8
SETD2	-0.4	-0.25	-0.15	0.1
VPS18	-0.55	-1.15	0.6	1.75
R3HDM4	-0.4	0.85	-1.25	-2.1
VPS16	-0.15	-0.6	0.45	1.05
SF3A1	-0.7	-0.75	0.05	0.8
CCM2	-2.25	-0.35	-1.9	-1.55
SF3A3	-0.65	-0.75	0.1	0.85
9130011E15RIK	0.75	0.6	0.15	-0.45
AMFR	-0.65	-0.05	-0.6	-0.55
STX12	0.35	-0.05	0.4	0.45
PRPF19	0.35	-0.3	0.65	0.95
PRPF18	-0.05	-0.2	0.15	0.35
GSTP2	0.9	0.6	0.3	-0.3
GSTP1	0.3	0.25	0.05	-0.2
TPR	0.25	-0.45	0.7	1.15
MTOR	2	1.75	0.25	-1.5
CD9	-2.7	-3.55	0.85	4.4
MED28	-0.55	-0.25	-0.3	-0.05
REST	-0.6	-0.85	0.25	1.1
WARS	0.9	0.45	0.45	0
MED21	0.75	0.3	0.45	0.15
CLINT1	-0.45	-1.15	0.7	1.85
MED23	-0.55	0	-0.55	-0.55
SLTM	0.65	-0.75	1.4	2.15
LAMP2	-0.1	-0.85	0.75	1.6
LAMP1	-1.35	-0.25	-1.1	-0.85
TMEM66	-0.3	0.1	-0.4	-0.5
OLFML2B	-3.95	-3.8	-0.15	3.65
TADA3	0.15	-0.05	0.2	0.25
SET	-0.3	-0.6	0.3	0.9
GM4070	-1.55	-2.3	0.75	3.05
NDUFB11	3.15	2.8	0.35	-2.45
NDUFB10	2.95	3.2	-0.25	-3.45
MEA1	-0.05	-0.15	0.1	0.25
ABHD17B	0.9	1.25	-0.35	-1.6
GM10257	0.55	-0.05	0.6	0.65
TFDP1	-2.95	-1.35	-1.6	-0.25
MIF4GD	1.45	2.75	-1.3	-4.05
SUMO1	1.05	0.3	0.75	0.45
SUMO2	1	-0.4	1.4	1.8
PDS5A	0.75	-0.1	0.85	0.95
PDS5B	0.7	-0.35	1.05	1.4
RB1CC1	0.95	0.1	0.85	0.75
PODN	-1.8	-3.05	1.25	4.3
SMNDC1	0.95	0.2	0.75	0.55
GM2A	1.3	1.6	-0.3	-1.9
NAV1	-2.45	-1.65	-0.8	0.85
LIG3	-0.45	-0.35	-0.1	0.25
DIP2A	-1.1	-0.55	-0.55	0
DIP2B	-0.3	-0.5	0.2	0.7
ZFP608	-2.15	-1.1	-1.05	0.05
ZFP609	-0.5	0.6	-1.1	-1.7
LOC101056444	0.15	-1.05	1.2	2.25
ZFML	0.9	-0.45	1.35	1.8
MINA	0.65	0.1	0.55	0.45
TMEM55A	-0.8	-0.65	-0.15	0.5
ABL1	-2.55	-1.35	-1.2	0.15
PLSCR4	-0.1	-0.7	0.6	1.3
PLSCR3	-1.6	-1.85	0.25	2.1
AURKAIP1	1.3	1.55	-0.25	-1.8
SND1	-1.25	-0.85	-0.4	0.45
RINT1	0.2	-0.45	0.65	1.1
BANF1	0.65	0.15	0.5	0.35
2210016F16RIK	1.15	0.25	0.9	0.65
0610037L13RIK	0.25	0	0.25	0.25
ARID2	0.05	0.2	-0.15	-0.35
TOMM20	-0.35	0.35	-0.7	-1.05
TOMM22	0.3	0.95	-0.65	-1.6
AOC3	1.25	2.35	-1.1	-3.45
GM10051	-2.25	-0.55	-1.7	-1.15
UFC1	1	0.5	0.5	0
THSD7A	-0.75	-0.2	-0.55	-0.35
SGCE	-0.2	-0.9	0.7	1.6
SGCB	-0.05	0.4	-0.45	-0.85
COL1A1	-4.1	-3.25	-0.85	2.4
IPO8	1.35	0.15	1.2	1.05
IPO9	-0.2	-0.25	0.05	0.3
IPO7	0.3	-0.15	0.45	0.6
IPO4	-2.65	-1.55	-1.1	0.45
IPO5	-0.2	-0.75	0.55	1.3
EMILIN2	-3.1	-2.55	-0.55	2
EMILIN1	-3.65	-2.7	-0.95	1.75
STIM1	0.8	1.55	-0.75	-2.3
STIM2	-1.9	-0.7	-1.2	-0.5
PMP22	-0.15	-0.7	0.55	1.25
PLA2R1	-2.15	-2.15	0	2.15
EIF4H	0.65	0.15	0.5	0.35
EIF4E	0.3	-0.5	0.8	1.3
EIF4B	-2.1	-0.6	-1.5	-0.9
COQ10B	0.7	-0.25	0.95	1.2
SECISBP2L	0	0	0	0
AGPS	0.35	-0.5	0.85	1.35
SERINC5	-0.6	-0.6	0	0.6
SERINC1	0.7	0.15	0.55	0.4
SERINC3	-0.25	-0.35	0.1	0.45
CHM	0.55	-0.5	1.05	1.55
PRRC1	-0.95	-1	0.05	1.05
ATP11B	-0.15	0.55	-0.7	-1.25
POLDIP3	-0.6	-0.45	-0.15	0.3
POLDIP2	2.15	1.8	0.35	-1.45
ASAH1	-1.3	-2.1	0.8	2.9
SCRIB	-2.25	-0.2	-2.05	-1.85
MAN2A1	-2.1	-2	-0.1	1.9
XAB2	0.55	0.35	0.2	-0.15
ACOT7	-1	-1.05	0.05	1.1
ACOT1	0.95	0.9	0.05	-0.85
GM10045	-0.45	-1.05	0.6	1.65
LOC100046297	-2.8	-1.4	-1.4	0
GM10094	0.9	0.5	0.4	-0.1
CALR	-1.25	-0.9	-0.35	0.55
CALU	-1.2	-1.15	-0.05	1.1
H2-K1	0.65	1.1	-0.45	-1.55
MACF1	-2.25	-0.5	-1.75	-1.25
LOC100047658	1.05	0.3	0.75	0.45
TMPO	-1.1	-1.35	0.25	1.6
PSMA2	1.05	0.4	0.65	0.25
PSMA3	1.3	0.65	0.65	0
PSMA1	2.65	1.75	0.9	-0.85
PSMA6	1.8	1	0.8	-0.2
PSMA7	0.2	0.55	-0.35	-0.9
PSMA4	1.1	0.4	0.7	0.3
PSMA5	0.6	0.35	0.25	-0.1
TTC7B	-1.3	0.95	-2.25	-3.2
CNDP2	-0.5	-0.8	0.3	1.1
ATP5C1	2.6	2.65	-0.05	-2.7
SNRPA1	-0.7	-1.15	0.45	1.6
TWF1	0.4	-0.85	1.25	2.1
PRPF38B	0.3	0.4	-0.1	-0.5
SLC25A22	2.8	2.05	0.75	-1.3
SLC25A20	3.15	3.1	0.05	-3.05
PEX11B	0.55	0.65	-0.1	-0.75
PRKDC	1.55	0.7	0.85	0.15
CTDP1	-0.75	-0.95	0.2	1.15
PRRX1	-2.2	-2	-0.2	1.8
PRKD1	-0.45	-0.1	-0.35	-0.25
ERCC6L2	-0.5	0.1	-0.6	-0.7
BET1L	0.05	0.05	0	-0.05
NCAPG2	-1	-1.15	0.15	1.3
CCND2	-0.05	-1.05	1	2.05
D10WSU52E	0.4	-0.15	0.55	0.7
TNFRSF1A	-1.8	-0.45	-1.35	-0.9
1110037F02RIK	-0.35	-0.35	0	0.35
LEPRE1	-2.7	-1.85	-0.85	1
RAB3GAP2	0	-0.65	0.65	1.3
RAB3GAP1	1.45	0.8	0.65	-0.15
TMEM5	-1.05	-0.05	-1	-0.95
CDC42BPG	-0.9	-0.35	-0.55	-0.2
JAK2	-1.1	-1.25	0.15	1.4
JAK1	-0.1	-1	0.9	1.9
APPBP2	1.55	0.25	1.3	1.05
IRS1	-0.3	0.4	-0.7	-1.1
IRS2	0.95	1.7	-0.75	-2.45
ELN	-5.2	-3.6	-1.6	2
SNX3	0.4	0	0.4	0.4
SNX2	-0.4	-0.2	-0.2	0
SNX1	-0.95	-0.95	0	0.95
SNX7	-0.7	-1.4	0.7	2.1
SNX6	0.15	-0.35	0.5	0.85
SNX5	-0.45	-0.9	0.45	1.35
SNX4	0.1	-1.2	1.3	2.5
SNX9	-0.7	-1.3	0.6	1.9
SEC24D	-1.65	-1.95	0.3	2.25
SEC24A	-0.55	-0.2	-0.35	-0.15
SEC24C	0.15	0.3	-0.15	-0.45
SEC24B	0.6	0.3	0.3	0
OSMR	-2.05	-1.85	-0.2	1.65
KCMF1	0.05	1.25	-1.2	-2.45
MRPS31	2.05	1.9	0.15	-1.75
MRPS30	2.05	1.75	0.3	-1.45
ACTG1	-2.1	-2.3	0.2	2.5
ARHGAP21	-1.6	-0.95	-0.65	0.3
ARHGAP29	-0.1	-0.5	0.4	0.9
ZC3HAV1	-0.95	-1	0.05	1.05
GLYR1	0.1	0.1	0	-0.1
FAF2	-1.05	-0.3	-0.75	-0.45
COPB1	1.05	-0.15	1.2	1.35
COPB2	0.3	-0.85	1.15	2
LSM12	0.05	-0.05	0.1	0.15
EEF1B2	-1.4	-1.1	-0.3	0.8
APRT	-1.65	-1.85	0.2	2.05
ACAA2	5.15	4.95	0.2	-4.75
TUBA4A	-0.2	-0.1	-0.1	0
NFKB2	-1.2	-1.15	-0.05	1.1
GM10362	-1.15	-1.2	0.05	1.25
SUN2	0.35	1.8	-1.45	-3.25
SUN1	-0.5	0.6	-1.1	-1.7
PCBP2	-0.75	0.15	-0.9	-1.05
PCBP1	0.3	-0.55	0.85	1.4
CMTM3	-2.85	-3.4	0.55	3.95
TGFBR1	-2.1	-1	-1.1	-0.1
GM15466	-1.6	-0.8	-0.8	0
YBX3	-0.75	-0.05	-0.7	-0.65
NR2C1	0.35	0.7	-0.35	-1.05
LOC101056352	0.05	1.2	-1.15	-2.35
RFWD2	0.95	0.3	0.65	0.35
RFWD3	0.2	-0.15	0.35	0.5
TAF10	-1.55	-0.6	-0.95	-0.35
TAF15	0.45	0	0.45	0.45
RPLP2	-0.55	0.2	-0.75	-0.95
RPLP1	-3.5	-1.3	-2.2	-0.9
RPLP0	-3.2	-1.2	-2	-0.8
IDI1	-0.75	-1.75	1	2.75
CLCN4-2	-0.15	-0.1	-0.05	0.05
DVL2	-1.25	-1.75	0.5	2.25
PARG	0.3	-0.45	0.75	1.2
PRSS23	-1.75	-2.1	0.35	2.45
MYL6	-0.05	-0.3	0.25	0.55
HARS	-0.05	-0.45	0.4	0.85
ADAMTS5	-3.15	-2.25	-0.9	1.35
ADAMTS1	-2.65	-2.25	-0.4	1.85
ADAMTS2	-3.45	-2.1	-1.35	0.75
ADAMTS9	-1.4	0.05	-1.45	-1.5
RPL34-PS1	-0.75	-0.8	0.05	0.85
NPLOC4	-0.15	-0.05	-0.1	-0.05
DDX3X	0.7	-0.05	0.75	0.8
CTSH	-1.05	-1.15	0.1	1.25
CTSL	-0.55	-0.55	0	0.55
CTSO	-0.35	0.1	-0.45	-0.55
CTSA	-0.9	-0.65	-0.25	0.4
CTSD	0.7	0.8	-0.1	-0.9
DDX46	0.1	-0.8	0.9	1.7
CTSZ	-1.1	-0.65	-0.45	0.2
GANAB	-0.25	-0.15	-0.1	0.05
RAD23B	0.4	-0.95	1.35	2.3
TAP1	-2.25	-0.35	-1.9	-1.55
HSPA13	-1.25	-1.35	0.1	1.45
HSPA14	0.95	0.3	0.65	0.35
NOL9	-0.85	-0.7	-0.15	0.55
NOL7	0.15	0.15	0	-0.15
NOL6	0.4	0.25	0.15	-0.1
RNF10	-2.3	0.1	-2.4	-2.5
HDLBP	-0.75	-0.65	-0.1	0.55
BTF3L4	1.5	0.9	0.6	-0.3
LARS	-0.75	-1.35	0.6	1.95
FBXO22	1.1	0.5	0.6	0.1
FBXO25	-0.05	-1.65	1.6	3.25
FBXO28	0.2	-0.4	0.6	1
SP1	-0.1	0.2	-0.3	-0.5
SP3	0.05	-0.3	0.35	0.65
PRPF40A	-0.6	-0.5	-0.1	0.4
COL5A1	-2.95	-2.3	-0.65	1.65
PDGFD	-1.65	-1.9	0.25	2.15
SPR	1	0.6	0.4	-0.2
ZFP106	-0.25	0.35	-0.6	-0.95
GM14279	-1.85	-0.3	-1.55	-1.25
MOV10	-2.7	-1.75	-0.95	0.8
MROH1	-0.8	-0.4	-0.4	0
NAE1	0.9	0.05	0.85	0.8
GAPDH	1.75	1.5	0.25	-1.25
OSBPL8	1	0.1	0.9	0.8
OSBPL9	1.3	1.65	-0.35	-2
OSBPL2	0.5	0.2	0.3	0.1
UGCG	-3.1	-2.8	-0.3	2.5
RAB34	-0.2	0.15	-0.35	-0.5
RAB32	-2.3	-2.2	-0.1	2.1
CRAT	2.65	3.45	-0.8	-4.25
ATOX1	2.1	1.55	0.55	-1
CTTN	-0.9	-1.95	1.05	3
IFIH1	-0.85	-1.35	0.5	1.85
PJA1	-0.85	-0.8	-0.05	0.75
PJA2	0.15	-0.5	0.65	1.15
SH3PXD2A	-0.85	0.6	-1.45	-2.05
SCAF1	-2.3	-0.3	-2	-1.7
BIN3	-1.45	-0.85	-0.6	0.25
NIP7	-0.4	-0.95	0.55	1.5
ASCC3	0.85	-0.65	1.5	2.15
EEFSEC	-1.45	-0.7	-0.75	-0.05
LOC631287	-0.85	-1.1	0.25	1.35
MS4A4D	1.55	0.25	1.3	1.05
MSH2	0.75	-0.1	0.85	0.95
THRA	-2.35	-0.1	-2.25	-2.15
PAK1IP1	1.05	0.1	0.95	0.85
EIF2S1	0.9	0.05	0.85	0.8
EIF2S2	0.25	-0.7	0.95	1.65
FTH1	0.8	1.45	-0.65	-2.1
RAC1	0.6	-0.4	1	1.4
SMARCAD1	0	-0.35	0.35	0.7
KIF13A	-0.75	0.25	-1	-1.25
KIF13B	0.65	0.15	0.5	0.35
RPS4X	-1.55	-1.55	0	1.55
SFRP2	-4.35	-4.8	0.45	5.25
SFRP1	-4.25	-4.55	0.3	4.85
CARHSP1	0.15	0.6	-0.45	-1.05
PLEKHF1	-0.9	-0.45	-0.45	0
FERMT2	0.85	0.65	0.2	-0.45
GNL3L	-0.1	-1.05	0.95	2
ZFP768	-0.6	1	-1.6	-2.6
TMX4	-0.4	-0.2	-0.2	0
TMX1	-0.15	0	-0.15	-0.15
TMX3	-0.05	-0.55	0.5	1.05
TMX2	1.7	1.9	-0.2	-2.1
BTF3	0.55	-0.35	0.9	1.25
RBFOX2	-0.8	-0.95	0.15	1.1
KDELR2	-1.85	-1.65	-0.2	1.45
KDELR3	-1.85	-2.8	0.95	3.75
KDELR1	-1.05	-0.15	-0.9	-0.75
PTBP1	-0.35	-0.55	0.2	0.75
CHCHD2	1.7	2.5	-0.8	-3.3
CHCHD3	2.05	2.75	-0.7	-3.45
TMEM45A	-0.9	-2.1	1.2	3.3
IFT140	0.45	0.35	0.1	-0.25
CTDSP1	-1.55	0.15	-1.7	-1.85
SART3	-0.6	-0.6	0	0.6
SART1	-0.75	-0.3	-0.45	-0.15
TTC3	-1.35	-1	-0.35	0.65
RPL28	-1.8	-0.55	-1.25	-0.7
RPL24	-0.75	-0.1	-0.65	-0.55
RPL27	-1	-0.45	-0.55	-0.1
RPL26	-0.6	-0.75	0.15	0.9
RPL21	-0.7	-0.95	0.25	1.2
RPL23	-1.85	-0.75	-1.1	-0.35
RPL22	-1.95	-1.1	-0.85	0.25
BCAR1	-2.5	-1.9	-0.6	1.3
B2M	0.25	-0.7	0.95	1.65
UNC50	1.4	0.3	1.1	0.8
METTL9	-0.8	-0.3	-0.5	-0.2
CEP170	-1.2	-1.35	0.15	1.5
METTL3	-1.45	-0.6	-0.85	-0.25
GM6988	0.35	-0.65	1	1.65
D4WSU53E	0.6	0.5	0.1	-0.4
MPHOSPH8	-0.05	-0.55	0.5	1.05
PHB2	1.15	1.95	-0.8	-2.75
WDFY3	-1.7	-0.3	-1.4	-1.1
WDFY2	0.4	0.5	-0.1	-0.6
LAMTOR4	0.05	0.65	-0.6	-1.25
LAMTOR1	-1.55	0.4	-1.95	-2.35
LAMTOR2	-0.3	1.05	-1.35	-2.4
APP	-1.4	-1.15	-0.25	0.9
CNPY3	-2.35	-0.6	-1.75	-1.15
ATP7A	0.3	-0.65	0.95	1.6
NME1	-0.35	-0.3	-0.05	0.25
NME2	-0.8	-0.7	-0.1	0.6
CSTB	-0.05	-0.6	0.55	1.15
PGRMC1	1.55	0.45	1.1	0.65
ZDHHC6	-0.15	0.25	-0.4	-0.65
CST3	1.3	1.2	0.1	-1.1
EPHX2	4.35	5.2	-0.85	-6.05
FBXO30	0.5	-0.5	1	1.5
MCM7	-0.55	-0.4	-0.15	0.25
MCM6	-2.25	-3.15	0.9	4.05
MCM4	-1.7	-1.75	0.05	1.8
MCM3	-2.7	-2.85	0.15	3
MEPCE	-1.05	-0.1	-0.95	-0.85
FBXL17	-0.35	-0.85	0.5	1.35
NDFIP1	0.7	0	0.7	0.7
SIRT2	-1.2	0.15	-1.35	-1.5
SPEN	-0.75	0.3	-1.05	-1.35
MOSPD2	-0.1	-0.85	0.75	1.6
MOSPD1	0.2	0.65	-0.45	-1.1
LOC101056688	0.35	0.35	0	-0.35
PSAT1	-0.55	-1.55	1	2.55
PBRM1	0.6	-0.15	0.75	0.9
CAPN1	-1	-0.75	-0.25	0.5
ZFP516	-2.5	-0.8	-1.7	-0.9
CNIH	-0.15	-0.35	0.2	0.55
MED20	0.7	0.35	0.35	0
AKT1S1	-2.35	-0.3	-2.05	-1.75
MED24	0.25	-0.4	0.65	1.05
TSKU	0	1.5	-1.5	-3
IST1	1.05	0.2	0.85	0.65
RCC2	-0.95	-1.4	0.45	1.85
CEPT1	1.15	0.2	0.95	0.75
MRPL10	0.95	1.2	-0.25	-1.45
MAGOH	0.65	-0.05	0.7	0.75
CBR1	2.1	2.15	-0.05	-2.2
EXOC2	0.3	-0.3	0.6	0.9
EXOC3	1	0.05	0.95	0.9
EXOC1	-0.7	-1.3	0.6	1.9
EXOC7	-0.65	-0.35	-0.3	0.05
EXOC4	-0.55	-1.3	0.75	2.05
EXOC8	0.6	0.65	-0.05	-0.7
UQCRFS1	3.8	3.7	0.1	-3.6
DHX8	-0.35	-0.3	-0.05	0.25
DHX9	-0.05	-1.05	1	2.05
METAP1	0.05	-0.1	0.15	0.25
YME1L1	0.8	0.2	0.6	0.4
XPC	0.5	1.15	-0.65	-1.8
CMPK1	2.6	1.05	1.55	0.5
BFAR	0.6	0.5	0.1	-0.4
FAF1	0.45	0.85	-0.4	-1.25
COX5A	3.95	3.75	0.2	-3.55
COX5B	3.6	3.6	0	-3.6
LOC640611	-0.8	-1.6	0.8	2.4
MSL1	-1.85	-0.1	-1.75	-1.65
BRAP	0.4	0.65	-0.25	-0.9
HSPH1	0	-1	1	2
WDR19	-0.65	-0.75	0.1	0.85
RABGAP1	0.8	-0.45	1.25	1.7
PALLD	-3.1	-3.45	0.35	3.8
NOD1	-1.2	-0.95	-0.25	0.7
XBP1	-0.15	0.55	-0.7	-1.25
PCMT1	0.2	-0.2	0.4	0.6
SVIL	-0.7	-0.35	-0.35	0
DPT	-1.2	-1.6	0.4	2
ARL14EP	-0.35	-1.05	0.7	1.75
ADNP	-0.5	-0.45	-0.05	0.4
GOLGB1	1.05	1.45	-0.4	-1.85
STON1	-1.7	-1.45	-0.25	1.2
LUM	-2.1	-2.35	0.25	2.6
SSFA2	-1.15	0.9	-2.05	-2.95
TNPO2	-0.8	-0.55	-0.25	0.3
[truncated: 3,087 more rows]

## Sheet: Geneset1
	Ribo-fold change	RNA-fold change	Eff-fold change	Eff-RNA
IFI205	2.2	0.35	1.85	1.5
ARHGAP5	2.8	0.85	1.95	1.1
SC5D	2.2	0.35	1.85	1.5
LOC100861916	2.45	0.6	1.85	1.25
FYTTD1	2.15	0.25	1.9	1.65

## Sheet: Geneste2
	Ribo-fold change	RNA-fold change	Eff-fold change	Eff-RNA
AACS	2.2	1.25	0.95	-0.3
LACTB2	3.4	1.6	1.8	0.2
HSD17B12	2.05	1.5	0.55	-0.95
PGK1	2.35	1.6	0.75	-0.85
BCAP31	2.05	1.3	0.75	-0.55
MRPL53	2	1.5	0.5	-1
SNX10	2.35	1.4	0.95	-0.45
LOC101056370	2.9	1.4	1.5	0.1
IARS2	2.3	1.5	0.8	-0.7
MTX2	2.05	1.25	0.8	-0.45
TPI1	2.55	1.65	0.9	-0.75
HMOX2	2.15	1.25	0.9	-0.35
RHOT1	2.1	0.75	1.35	0.6
FBXO3	2	0.85	1.15	0.3
NDUFAF1	3.95	2.1	1.85	-0.25
FECH	2.1	0.8	1.3	0.5
HMGCL	2.4	1.2	1.2	0
UBE2H	2.3	1.3	1	-0.3
APOD	2.35	0.85	1.5	0.65
PRDX5	2.35	1.45	0.9	-0.55
OSBPL1A	2.65	1.6	1.05	-0.55
PSMA1	2.65	1.75	0.9	-0.85
ATOX1	2.1	1.55	0.55	-1
CMPK1	2.6	1.05	1.55	0.5
CAB39	2.4	1	1.4	0.4
DPM1	2.05	1.25	0.8	-0.45
NAP1L4	2	0.6	1.4	0.8
PANK3	2.85	1.55	1.3	-0.25
ACAD9	2.1	1.3	0.8	-0.5
TEF	2	0.8	1.2	0.4
UGP2	2.05	1	1.05	0.05
LONP1	2	1.35	0.65	-0.7
CARKD	2.25	1.2	1.05	-0.15
SH3GLB1	2.15	1.1	1.05	-0.05
GABARAPL1	2.75	1.55	1.2	-0.35
MMADHC	2.4	1.05	1.35	0.3
HSPA9	2.1	1.45	0.65	-0.8
EMC3	2.05	0.8	1.25	0.45
EMC2	2	1.4	0.6	-0.8
TIPARP	2.4	1.7	0.7	-1
MAP1LC3B	2.45	1.05	1.4	0.35
C330007P06RIK	2.15	0.95	1.2	0.25
PDCD4	2.85	1.9	0.95	-0.95
MALSU1	2.4	1.35	1.05	-0.3
KLHL24	2.9	1.35	1.55	0.2
PIK3R1	2.2	1.4	0.8	-0.6
HSPD1	2.5	1.45	1.05	-0.4
COX15	2.3	1.25	1.05	-0.2
PSME1	2.05	0.7	1.35	0.65
DNAJC11	2	1.15	0.85	-0.3
MRPL24	2.15	1.3	0.85	-0.45
TRAP1	2.75	1.85	0.9	-0.95
IDH1	2.4	1.4	1	-0.4
SSU72	2.35	1.05	1.3	0.25

## Sheet: Gene set 3
	Ribo-fold change	RNA-fold change	Eff-fold change	Eff-RNA
NAMPT	3.3	3.3	0	-3.3
BTG1	2.35	2.2	0.15	-2.05
SORBS1	2.8	2.9	-0.1	-3
ACSF2	2.05	1.85	0.2	-1.65
UQCRC1	4.05	3.45	0.6	-2.85
SDPR	3.4	2.8	0.6	-2.2
DNAJA3	2.55	2.2	0.35	-1.85
GRPEL1	2.6	2.65	-0.05	-2.7
ACOX1	2.65	2.55	0.1	-2.45
CAR3	2.75	4.45	-1.7	-6.15
GBE1	4.75	4.65	0.1	-4.55
D10JHU81E	2.6	2.75	-0.15	-2.9
LETMD1	3.7	3.5	0.2	-3.3
NDUFV3	2.75	3.25	-0.5	-3.75
NDUFV2	4	3.2	0.8	-2.4
NDUFV1	3.25	3.45	-0.2	-3.65
HADH	4.1	3.8	0.3	-3.5
CSL	3.7	3.55	0.15	-3.4
PPP2R5A	3.45	3.75	-0.3	-4.05
GHITM	3.25	2.2	1.05	-1.15
ALAS1	4	3.35	0.65	-2.7
DLST	3.25	2.5	0.75	-1.75
MRPL53	2	1.5	0.5	-1
SOD2	3.2	2.95	0.25	-2.7
UQCRC2	4	3.35	0.65	-2.7
ACACA	3.85	3.5	0.35	-3.15
LRPPRC	2.7	1.95	0.75	-1.2
LIAS	2.15	2.1	0.05	-2.05
FUOM	2.5	3.45	-0.95	-4.4
TXNIP	3.5	2.45	1.05	-1.4
ANGPTL4	4.25	4.45	-0.2	-4.65
SDHA	3.7	3.3	0.4	-2.9
SDHC	2.3	2.4	-0.1	-2.5
SDHB	3.75	3.55	0.2	-3.35
SDHD	3.4	2.9	0.5	-2.4
MT1	2.2	2.5	-0.3	-2.8
FABP4	5.15	7.1	-1.95	-9.05
FABP5	3.9	3.9	0	-3.9
SUCLG1	3.5	3.2	0.3	-2.9
GM9763	3.1	2.9	0.2	-2.7
USMG5	2.6	2.65	-0.05	-2.7
COX7B	3.95	3.65	0.3	-3.35
COX7C	2.1	3.2	-1.1	-4.3
FKBP5	3.45	3.05	0.4	-2.65
PDHX	3.25	2.9	0.35	-2.55
PDHB	4.75	4.25	0.5	-3.75
9430023L20RIK	2.2	2.05	0.15	-1.9
TIMM17A	2.55	2	0.55	-1.45
BCAT2	3.45	2.95	0.5	-2.45
ME1	3.75	2.75	1	-1.75
ABHD5	2.7	2.35	0.35	-2
TMEM135	2.6	2.9	-0.3	-3.2
RGCC	3.1	4.05	-0.95	-5
HIGD1A	2.4	2.05	0.35	-1.7
MRPS18C	2	1.55	0.45	-1.1
LOC101056592	4.25	3.7	0.55	-3.15
PRKACA	2.3	1.75	0.55	-1.2
LPIN1	4.75	4.8	-0.05	-4.85
FASN	3.05	3.75	-0.7	-4.45
TIMM23	2.05	1.55	0.5	-1.05
PCX	3.65	5.35	-1.7	-7.05
LETM1	2.55	3.05	-0.5	-3.55
MME	3	2.9	0.1	-2.8
ATP5F1	2.8	2.25	0.55	-1.7
ADIPOQ	2.9	5.85	-2.95	-8.8
ECH1	3.75	3.65	0.1	-3.55
PRKAR2B	3.1	3.25	-0.15	-3.4
SLC25A1	2.1	1.8	0.3	-1.5
SCD2	2.5	1.95	0.55	-1.4
SCD3	4.25	5	-0.75	-5.75
SCD4	3.05	4.7	-1.65	-6.35
GNPAT	2.05	2.9	-0.85	-3.75
ECHS1	4.05	3.2	0.85	-2.35
NDRG2	3.75	3.2	0.55	-2.65
SLC27A1	2.35	3.15	-0.8	-3.95
SCD1	4.6	5.5	-0.9	-6.4
HK2	3.15	3.25	-0.1	-3.35
ATP1A2	3.3	6.5	-3.2	-9.7
PGM2	2.6	2.3	0.3	-2
AOX1	2.15	3.8	-1.65	-5.45
TFRC	2.4	2.95	-0.55	-3.5
TOB1	2.9	3.15	-0.25	-3.4
CHCHD10	4.7	5.45	-0.75	-6.2
PDHA1	3.4	2.4	1	-1.4
AUH	2.35	2.35	0	-2.35
MRPS9	2.35	2	0.35	-1.65
MRPS5	2.55	1.9	0.65	-1.25
CLUH	2.7	2.9	-0.2	-3.1
PRDX3	3.35	2.95	0.4	-2.55
NDUFA3	3.4	2.8	0.6	-2.2
CDO1	4.6	7.05	-2.45	-9.5
MRPL39	2.45	1.75	0.7	-1.05
OSBPL11	2.05	2.05	0	-2.05
MTOR	2	1.75	0.25	-1.5
NDUFB11	3.15	2.8	0.35	-2.45
NDUFB10	2.95	3.2	-0.25	-3.45
POLDIP2	2.15	1.8	0.35	-1.45
ATP5C1	2.6	2.65	-0.05	-2.7
SLC25A22	2.8	2.05	0.75	-1.3
SLC25A20	3.15	3.1	0.05	-3.05
MRPS31	2.05	1.9	0.15	-1.75
MRPS30	2.05	1.75	0.3	-1.45
ACAA2	5.15	4.95	0.2	-4.75
CRAT	2.65	3.45	-0.8	-4.25
ATOX1	2.1	1.55	0.55	-1
CHCHD3	2.05	2.75	-0.7	-3.45
EPHX2	4.35	5.2	-0.85	-6.05
CBR1	2.1	2.15	-0.05	-2.2
UQCRFS1	3.8	3.7	0.1	-3.6
COX5A	3.95	3.75	0.2	-3.55
COX5B	3.6	3.6	0	-3.6
ITPR2	2.5	2.15	0.35	-1.8
FH1	3.65	3	0.65	-2.35
ERO1L	2.6	3.05	-0.45	-3.5
GPI1	2.9	2.85	0.05	-2.8
TIMM44	2.75	2.3	0.45	-1.85
MUT	3.5	2.95	0.55	-2.4
CLPX	3.9	2.65	1.25	-1.4
ARXES2	3.55	5.3	-1.75	-7.05
CD36	4.7	7.25	-2.55	-9.8
CSAD	2.75	2.1	0.65	-1.45
GPAM	2.5	3	-0.5	-3.5
PGAM1	2.55	1.8	0.75	-1.05
ACO2	4.75	4.9	-0.15	-5.05
PNPLA2	4.4	6.3	-1.9	-8.2
PNPLA8	3.25	2.3	0.95	-1.35
FAM214A	2.5	3.05	-0.55	-3.6
GYS1	2.75	2.15	0.6	-1.55
TUFM	2.1	2.2	-0.1	-2.3
ACADS	2.9	2.6	0.3	-2.3
ACADL	4.15	3.85	0.3	-3.55
ACADM	4.95	5.1	-0.15	-5.25
FITM2	3.15	3.45	-0.3	-3.75
GBAS	2.1	1.65	0.45	-1.2
FHL1	2.6	2	0.6	-1.4
ALDOA	2.55	2.95	-0.4	-3.35
COX6C	3.05	2.95	0.1	-2.85
HADHB	4.55	4.9	-0.35	-5.25
HADHA	3.65	3.5	0.15	-3.35
MTCH2	2.25	2.05	0.2	-1.85
PFKFB3	4.65	5.25	-0.6	-5.85
CYC1	3.45	3.9	-0.45	-4.35
MDH2	3	2.9	0.1	-2.8
MDH1	4.1	3.4	0.7	-2.7
HIBADH	3.25	2.75	0.5	-2.25
TGM2	3.95	3.9	0.05	-3.85
HSD17B4	2.8	2	0.8	-1.2
TALDO1	2.75	2.7	0.05	-2.65
ALDOART1	3.5	3.45	0.05	-3.4
PPARG	3.6	4.15	-0.55	-4.7
SREBF1	2.4	3.15	-0.75	-3.9
GRHPR	3.1	3.05	0.05	-3
SLC16A1	3.15	2.5	0.65	-1.85
CAV1	2.9	3.25	-0.35	-3.6
MRPL12	3.15	2.15	1	-1.15
ACAT1	3.25	2.55	0.7	-1.85
SNRK	3.05	3.1	-0.05	-3.15
GPD1	4.9	7.25	-2.35	-9.6
GPD2	4.6	3.7	0.9	-2.8
PPA2	2.4	1.8	0.6	-1.2
LOC100047429	2.7	2.9	-0.2	-3.1
ACLY	3.25	2.25	1	-1.25
HIBCH	5.05	4.1	0.95	-3.15
DBI	3.6	3.55	0.05	-3.5
DBT	3.35	3.6	-0.25	-3.85
LONP2	3.05	2.1	0.95	-1.15
G6PDX	2.7	2.05	0.65	-1.4
BNIP3	4.9	4.85	0.05	-4.8
GFM1	3.05	2.55	0.5	-2.05
ATP5A1	2.9	2.45	0.45	-2
PDPR	2.15	1.9	0.25	-1.65
NDUFB9	3.15	3.95	-0.8	-4.75
NDUFB8	2.4	3.55	-1.15	-4.7
NDUFB6	2.9	3.5	-0.6	-4.1
NDUFB5	2.85	2.9	-0.05	-2.95
NDUFB3	2.45	3.45	-1	-4.45
NDUFB2	2.5	2.3	0.2	-2.1
DHRS4	2	1.55	0.45	-1.1
ENPP2	3.45	5.6	-2.15	-7.75
CLPB	2	1.9	0.1	-1.8
COQ6	2.25	3.05	-0.8	-3.85
NDUFAB1	3.5	3.4	0.1	-3.3
ATP5K	3.15	3.4	-0.25	-3.65
ATP5H	3.4	2.75	0.65	-2.1
ATP5O	2.3	2.85	-0.55	-3.4
ATP5L	3.1	2.85	0.25	-2.6
ATP5B	3.4	2.95	0.45	-2.5
ATP5D	2.45	2.65	-0.2	-2.85
LOC100503180	3.1	3.45	-0.35	-3.8
PLIN4	2.8	4.25	-1.45	-5.7
ADH1	3.55	3.15	0.4	-2.75
NDUFA10	3.4	3.25	0.15	-3.1
NDUFA12	3.3	2.8	0.5	-2.3
PTCD3	2.4	1.95	0.45	-1.5
LDHB	4.25	4.75	-0.5	-5.25
ATP5J2	3.1	3	0.1	-2.9
CPT2	2.8	2.6	0.2	-2.4
S100A1	5.35	5.35	0	-5.35
GRSF1	2.7	1.9	0.8	-1.1
APMAP	2.3	2.65	-0.35	-3
AKAP1	2.75	3.2	-0.45	-3.65
AIFM1	3.25	2.4	0.85	-1.55
IVD	2.8	2	0.8	-1.2
SFXN1	2.35	2.7	-0.35	-3.05
COX7A2	2.65	3.15	-0.5	-3.65
PGD	2.05	1.75	0.3	-1.45
SLC25A11	2.6	2.05	0.55	-1.5
MRPL42	2.65	2.45	0.2	-2.25
GM13202	2.05	2.4	-0.35	-2.75
ACSL1	3.6	5.1	-1.5	-6.6
NDUFA4	2.3	2.6	-0.3	-2.9
NDUFA5	2.95	3	-0.05	-3.05
NDUFA1	4.35	3.3	1.05	-2.25
NDUFA9	3.35	3.35	0	-3.35
PLA2G16	2.6	3.4	-0.8	-4.2
SIK2	3.05	3.55	-0.5	-4.05
OPA1	2.2	1.9	0.3	-1.6
DGKD	2.3	3.3	-1	-4.3
IFNGR1	2.05	2.7	-0.65	-3.35
CAT	2.3	2.55	-0.25	-2.8
STEAP4	4.35	4.9	-0.55	-5.45
IMPDH1	2.6	4.05	-1.45	-5.5
ALDH1A7	3.45	5.2	-1.75	-6.95
TMEM143	2.7	2.95	-0.25	-3.2
DLAT	3.15	3.15	0	-3.15
RETSAT	2.7	4.75	-2.05	-6.8
TIPARP	2.4	1.7	0.7	-1
IVNS1ABP	3.25	3.6	-0.35	-3.95
BCL2L13	2.15	2.15	0	-2.15
GLUL	4.7	5.3	-0.6	-5.9
ACAA1B	2.4	3.1	-0.7	-3.8
DLD	3.85	2.9	0.95	-1.95
MINOS1	2.25	2.2	0.05	-2.15
MPC2	3.5	3.55	-0.05	-3.6
MPC1	3.95	4.3	-0.35	-4.65
PHYH	3.8	3.4	0.4	-3
APLP2	2.2	2.35	-0.15	-2.5
ACSS2	3.4	3.2	0.2	-3
S100A13	2.05	1.6	0.45	-1.15
COX4I1	3.1	3.35	-0.25	-3.6
SCP2	2.3	1.9	0.4	-1.5
LDHA	2.55	1.95	0.6	-1.35
LIPE	4.55	5.95	-1.4	-7.35
NARF	2	2.3	-0.3	-2.6
SLC1A5	2.35	2.45	-0.1	-2.55
SLC2A4	5.45	8.45	-3	-11.45
DDT	3.4	3.05	0.35	-2.7
IDH3A	4.4	4.4	0	-4.4
IDH3B	3.7	3.65	0.05	-3.6
IDH3G	3.65	3.5	0.15	-3.35
FOXRED1	2.1	2.9	-0.8	-3.7
BCKDHA	3.75	3.85	-0.1	-3.95
ACO1	2.15	2.1	0.05	-2.05
LOC100048613	2	3.15	-1.15	-4.3
OPLAH	2.55	3.4	-0.85	-4.25
4931406C07RIK	3	2.45	0.55	-1.9
ECI1	4.35	4.5	-0.15	-4.65
ADHFE1	3.4	4.7	-1.3	-6
ETFA	4.15	3.65	0.5	-3.15
ETFB	3.95	3.55	0.4	-3.15
GCDH	2.55	2.05	0.5	-1.55
COX6B1	3.65	3.5	0.15	-3.35
ECHDC1	4.05	3.55	0.5	-3.05
TSPO	3.05	2.6	0.45	-2.15
IMMT	3.5	2.45	1.05	-1.4
SUCLA2	4.05	3.2	0.85	-2.35
ALDH4A1	2.2	2.2	0	-2.2
SLC25A5	2.25	2.35	-0.1	-2.45
UQCRQ	2.2	2.7	-0.5	-3.2
UQCRH	3.3	3.1	0.2	-2.9
UQCRB	2.3	3.25	-0.95	-4.2
DGAT1	3.55	4.1	-0.55	-4.65
C3	2.05	2.75	-0.7	-3.45
MCUR1	2.15	3.25	-1.1	-4.35
CS	4	3.4	0.6	-2.8
NDUFS1	3.9	2.8	1.1	-1.7
NDUFS2	3.3	2.9	0.4	-2.5
NDUFS3	4.35	3.3	1.05	-2.25
NDUFS4	2.55	2.8	-0.25	-3.05
NDUFS6	2.4	2.4	0	-2.4
NDUFS7	2.2	2.95	-0.75	-3.7
NDUFS8	3.25	2.65	0.6	-2.05
ACAD11	3.1	3.05	0.05	-3
MCCC1	3.15	2.8	0.35	-2.45
ETFDH	3.95	3.3	0.65	-2.65
PFKP	2.65	1.85	0.8	-1.05
PFKL	2.75	2.2	0.55	-1.65
PLIN2	3.65	3.05	0.6	-2.45
PLIN1	3.9	6.05	-2.15	-8.2
ADIPOR2	3.95	3.6	0.35	-3.25
UQCR10	2.75	3.3	-0.55	-3.85
UQCR11	2.9	3.7	-0.8	-4.5
CYCS	3.45	4.4	-0.95	-5.35
ALDH6A1	4.15	4.45	-0.3	-4.75
PCCB	3.7	2.9	0.8	-2.1
PCCA	3.4	3.55	-0.15	-3.7
FDX1	2.65	2.05	0.6	-1.45
PPA1	4.05	3.45	0.6	-2.85
PDE3B	4.25	5.95	-1.7	-7.65
38412	2.55	1.9	0.65	-1.25
AGPAT3	2.7	2.55	0.15	-2.4
ALDH1L1	2.25	1.7	0.55	-1.15
ACOT13	2.85	2.9	-0.05	-2.95
AGL	2.55	2.35	0.2	-2.15
AGT	3	3.6	-0.6	-4.2
SLC4A4	2.75	3.3	-0.55	-3.85
NDUFC1	3.15	2.75	0.4	-2.35
NDUFC2	3.3	2.85	0.45	-2.4
LOC100046079	3.2	3.6	-0.4	-4
FAH	3.35	2.9	0.45	-2.45
IDH2	2.55	2.25	0.3	-1.95

## Sheet: Gene set 4
	Ribo-fold change	RNA-fold change	Eff-fold change	Eff-RNA
RPL32	-3.3	-1.05	-2.25	-1.2
HDAC5	-2.05	0.15	-2.2	-2.35
H2AFJ	-2.25	-0.05	-2.2	-2.15
ZCCHC14	-3.05	-0.8	-2.25	-1.45
POM121	-2.15	0.2	-2.35	-2.55
TMEM256	-2.5	-0.5	-2	-1.5
FHOD1	-2.45	-0.6	-1.85	-1.25
MBTPS1	-2.4	-0.35	-2.05	-1.7
DMPK	-2.45	-0.6	-1.85	-1.25
THRA	-2.35	-0.1	-2.25	-2.15
YBX1	-2.7	-0.45	-2.25	-1.8
PKD1	-3.6	-1.05	-2.55	-1.5
PRELID1	-2.7	-0.2	-2.5	-2.3
SPPL3	-2.75	-0.7	-2.05	-1.35
RAI1	-3.4	-1.1	-2.3	-1.2
MED13L	-2.55	-0.4	-2.15	-1.75
HIST2H3B	-2.45	0.85	-3.3	-4.15
HIST2H2AC	-2.15	1.85	-4	-5.85
MAP2K2	-2.15	-0.2	-1.95	-1.75
KRTCAP2	-2.2	-0.4	-1.8	-1.4
DTNBP1	-2.4	-0.25	-2.15	-1.9
LYZ1	-2.1	-0.25	-1.85	-1.6
DENND5A	-2.1	-0.55	-1.55	-1
RPS16	-2.6	-0.8	-1.8	-1
LOC100862446	-2.15	-0.4	-1.75	-1.35
RPL14	-3.85	-0.95	-2.9	-1.95
SMO	-4	-1.45	-2.55	-1.1
PRR12	-2.1	-0.5	-1.6	-1.1
ABHD14B	-2.2	0.05	-2.25	-2.3
SARDH	-2.2	-0.6	-1.6	-1
SF3A2	-2.1	-0.5	-1.6	-1.1
0610031J06RIK	-2.5	-0.6	-1.9	-1.3
MAN2A2	-2.15	-0.2	-1.95	-1.75
SAMD4B	-2.7	-0.65	-2.05	-1.4
SCAP	-2.65	-0.5	-2.15	-1.65
BRI3	-2	0.1	-2.1	-2.2
HEG1	-2.25	-0.15	-2.1	-1.95
DLGAP4	-2.05	-0.5	-1.55	-1.05
LOC100862433	-3.25	-0.9	-2.35	-1.45
MED25	-2.8	0.4	-3.2	-3.6
CNPY3	-2.35	-0.6	-1.75	-1.15
RNF10	-2.3	0.1	-2.4	-2.5
CSNK1G2	-2.1	-0.55	-1.55	-1
SLC35B2	-2.6	0.2	-2.8	-3
PITPNM2	-2.2	1.15	-3.35	-4.5
ZFP651	-2.55	-0.75	-1.8	-1.05
PCNXL3	-2.45	-0.45	-2	-1.55
LTBR	-3.4	-1.1	-2.3	-1.2
TMEM183A	-3.35	-0.35	-3	-2.65
CXXC1	-2.05	-0.35	-1.7	-1.35
TAOK2	-2.2	-0.4	-1.8	-1.4
AXIN1	-2.8	-0.6	-2.2	-1.6
IQSEC2	-2.6	-0.65	-1.95	-1.3
HIST2H3C1	-2.55	0.9	-3.45	-4.35
HIST2H3C2	-2.45	0.95	-3.4	-4.35
PTPRA	-2.15	-0.55	-1.6	-1.05
CCM2	-2.25	-0.35	-1.9	-1.55
MTA1	-2.55	-0.7	-1.85	-1.15
HYAL2	-2.15	-0.05	-2.1	-2.05
PABPC1	-2.65	-0.65	-2	-1.35
RPS27	-6	-0.45	-5.55	-5.1
RPS23	-3.8	-1.3	-2.5	-1.2
PPP6R2	-2.45	0.15	-2.6	-2.75
LOC100046650	-2.7	-0.2	-2.5	-2.3
MAZ	-2.6	-0.65	-1.95	-1.3
KANK2	-2.95	-0.95	-2	-1.05
LOC100505015	-3.65	-0.85	-2.8	-1.95
SPNS1	-2.1	-0.3	-1.8	-1.5
GM10051	-2.25	-0.55	-1.7	-1.15
SCAF1	-2.3	-0.3	-2	-1.7
SNRPF	-2.45	-0.55	-1.9	-1.35
2510039O18RIK	-2.2	0.15	-2.35	-2.5
SAV1	-2	-0.1	-1.9	-1.8
AKT1S1	-2.35	-0.3	-2.05	-1.75
DDR1	-2.45	-0.65	-1.8	-1.15
GM9846	-5.65	-0.55	-5.1	-4.55
LOC100504872	-3.25	-1	-2.25	-1.25
SCRIB	-2.25	-0.2	-2.05	-1.85
RPS5	-3.7	-1.05	-2.65	-1.6
RPS2	-4.2	-1.45	-2.75	-1.3
MEGF8	-3.95	-1.05	-2.9	-1.85
PLXND1	-2.8	-0.2	-2.6	-2.4
TMEM234	-2.2	-0.15	-2.05	-1.9
SPPL2B	-2.45	0.35	-2.8	-3.15
PPP1R12C	-2.4	-0.5	-1.9	-1.4
RPL18A	-2.5	-0.75	-1.75	-1
HIST1H2BQ	-2.45	2.1	-4.55	-6.65
HIST1H2BH	-2.55	2.15	-4.7	-6.85
ADAM15	-2.9	-0.6	-2.3	-1.7
MACF1	-2.25	-0.5	-1.75	-1.25
XYLT2	-2.85	-0.15	-2.7	-2.55
TAP1	-2.25	-0.35	-1.9	-1.55
STS	-2.35	-0.55	-1.8	-1.25
FTL1	-2.2	-0.45	-1.75	-1.3
PPP1R37	-2	0.35	-2.35	-2.7
FURIN	-2.9	-0.5	-2.4	-1.9
DNAJC14	-2.4	-0.2	-2.2	-2
FIGF	-5	-1.6	-3.4	-1.8
BAHCC1	-3.7	-1.2	-2.5	-1.3
CTBP1	-2.7	-0.55	-2.15	-1.6
SLC4A2	-3.9	-1.3	-2.6	-1.3
HIST1H2AC	-3.15	1.05	-4.2	-5.25
HIST1H2AB	-4.55	2.05	-6.6	-8.65
ZC3H11A	-2.05	-0.4	-1.65	-1.25
PRRC2A	-2.95	-0.85	-2.1	-1.25
KMT2D	-2.4	-0.15	-2.25	-2.1
CENPB	-3.7	-0.35	-3.35	-3

## Sheet: Gene set 5
	Ribo-fold change	RNA-fold change	Eff-fold change	Eff-RNA
NCOR2	-3.45	-2.05	-1.4	0.65
LEPREL2	-4.65	-2.6	-2.05	0.55
GM15210	-2	-1	-1	0
LOC101056543	-2.85	-1.65	-1.2	0.45
SKI	-3.15	-1.7	-1.45	0.25
TMCO3	-2	-0.6	-1.4	-0.8
EEF2	-2.15	-0.7	-1.45	-0.75
RPL8	-2.1	-1.1	-1	0.1
RPL4	-2.65	-1.3	-1.35	-0.05
TSPAN7	-2.15	-1.15	-1	0.15
WDR81	-2	-1.1	-0.9	0.2
MAML1	-2.25	-0.9	-1.35	-0.45
SOD3	-2.7	-1.05	-1.65	-0.6
LGALS1	-2.5	-0.9	-1.6	-0.7
FGFR1	-2	-1.35	-0.65	0.7
TRIOBP	-2.3	-0.95	-1.35	-0.4
PCDHGB6	-2.15	-1.4	-0.75	0.65
CHST12	-2.55	-0.8	-1.75	-0.95
LLGL1	-2.35	-1.1	-1.25	-0.15
PKD2	-2.3	-1.55	-0.75	0.8
GPX1	-3.75	-1.85	-1.9	-0.05
LOC630855	-3.75	-1.7	-2.05	-0.35
FKBP9	-2.25	-1.2	-1.05	0.15
GM8842	-2.6	-1.45	-1.15	0.3
GM8841	-3.35	-1.5	-1.85	-0.35
CFH	-2.05	-1	-1.05	-0.05
LARGE	-2.05	-1.2	-0.85	0.35
SYNJ2	-2.3	-1.45	-0.85	0.6
ARAP1	-2.6	-1.8	-0.8	1
PBXIP1	-2.05	-1.35	-0.7	0.65
EEF2K	-2.2	-1	-1.2	-0.2
NDST1	-2.6	-1.2	-1.4	-0.2
TOR3A	-2.95	-1.45	-1.5	-0.05
TM7SF3	-2.95	-1.2	-1.75	-0.55
TXNDC5	-2.75	-1.7	-1.05	0.65
ABHD2	-2.35	-1.55	-0.8	0.75
ADAM9	-2.05	-1.2	-0.85	0.35
DENND5A	-2.1	-0.55	-1.55	-1
EHMT2	-2.4	-0.85	-1.55	-0.7
RAB4B	-2.5	-1.45	-1.05	0.4
CIC	-2.4	-1.05	-1.35	-0.3
TSC22D2	-3.3	-1.8	-1.5	0.3
RPS16	-2.6	-0.8	-1.8	-1
RPS19	-2.55	-1.15	-1.4	-0.25
CERCAM	-2.7	-1.85	-0.85	1
MATN2	-2.5	-1.65	-0.85	0.8
FNIP2	-2.15	-1.05	-1.1	-0.05
MLEC	-2.3	-0.85	-1.45	-0.6
GNS	-2.3	-1.25	-1.05	0.2
DPP9	-2.15	-0.65	-1.5	-0.85
DPP7	-2.2	-1.5	-0.7	0.8
SLC39A1	-2.5	-0.9	-1.6	-0.7
SLC39A7	-2.3	-1.05	-1.25	-0.2
EPHB4	-2.95	-1.45	-1.5	-0.05
RALY	-2.1	-0.75	-1.35	-0.6
SGSH	-2.35	-1.2	-1.15	0.05
IGSF8	-3.4	-1.9	-1.5	0.4
RPL12	-2.9	-1.9	-1	0.9
RPL13	-2.6	-1.35	-1.25	0.1
PXN	-2.4	-1.45	-0.95	0.5
CRYBG3	-2.85	-1.05	-1.8	-0.75
IGFBP4	-2.55	-1.45	-1.1	0.35
DYNLL1	-2.9	-1.8	-1.1	0.7
IRF2BPL	-2.5	-1.6	-0.9	0.7
HELZ2	-2.05	-0.65	-1.4	-0.75
AHDC1	-2.65	-1.25	-1.4	-0.15
TMEFF1	-2.3	-0.75	-1.55	-0.8
TMEFF2	-2	-1.5	-0.5	1
SARDH	-2.2	-0.6	-1.6	-1
ECM1	-2.4	-1.4	-1	0.4
TFDP1	-2.95	-1.35	-1.6	-0.25
NAV1	-2.45	-1.65	-0.8	0.85
ZFP608	-2.15	-1.1	-1.05	0.05
ABL1	-2.55	-1.35	-1.2	0.15
IPO4	-2.65	-1.55	-1.1	0.45
EIF4B	-2.1	-0.6	-1.5	-0.9
LOC100046297	-2.8	-1.4	-1.4	0
LEPRE1	-2.7	-1.85	-0.85	1
TGFBR1	-2.1	-1	-1.1	-0.1
RPLP1	-3.5	-1.3	-2.2	-0.9
RPLP0	-3.2	-1.2	-2	-0.8
ADAMTS2	-3.45	-2.1	-1.35	0.75
MOV10	-2.7	-1.75	-0.95	0.8
ZFP516	-2.5	-0.8	-1.7	-0.9
HNRNPA0	-3.1	-1.35	-1.75	-0.4
HNRNPA1	-3.2	-1.7	-1.5	0.2
RPS6KA4	-3.05	-1.3	-1.75	-0.45
DISP1	-2.35	-1.5	-0.85	0.65
GM8430	-2.1	-1.05	-1.05	0
PIEZO1	-4.25	-1.95	-2.3	-0.35
GNAI2	-2.75	-1.65	-1.1	0.55
RPL13A	-2.15	-1.15	-1	0.15
MGAT1	-2.05	-0.9	-1.15	-0.25
CSNK1G2	-2.1	-0.55	-1.55	-1
ZFP36L2	-2.25	-0.7	-1.55	-0.85
MAN2B2	-2.8	-1.35	-1.45	-0.1
ARMC5	-2.2	-0.9	-1.3	-0.4
GM10071	-3.15	-1.35	-1.8	-0.45
TTC28	-3.5	-2.15	-1.35	0.8
SUCO	-2.05	-1.05	-1	0.05
PLEC	-4.7	-2.2	-2.5	-0.3
IGF1R	-2.5	-1.65	-0.85	0.8
FZD1	-3.7	-2.35	-1.35	1
FZD8	-2.25	-1.4	-0.85	0.55
SEC61B	-2.25	-0.8	-1.45	-0.65
ADAM12	-2	-1.3	-0.7	0.6
TMEM39A	-2.35	-0.95	-1.4	-0.45
NUDT4	-2.25	-1.2	-1.05	0.15
TXNDC16	-2.6	-1.2	-1.4	-0.2
SGPP1	-2.15	-1.55	-0.6	0.95
ZSWIM8	-2	-1.15	-0.85	0.3
WWC2	-2.05	-1.2	-0.85	0.35
PTPRS	-2.8	-1.2	-1.6	-0.4
RNASE4	-2.2	-1.25	-0.95	0.3
SREBF2	-2.2	-1.45	-0.75	0.7
GLT25D1	-2.05	-1.15	-0.9	0.25
MAST3	-2.35	-0.8	-1.55	-0.75
MAST4	-2.3	-1.3	-1	0.3
TRIM8	-2.35	-1.05	-1.3	-0.25
FRRS1	-3.35	-1.7	-1.65	0.05
EVA1B	-3.65	-1.9	-1.75	0.15
GALNT2	-2.2	-0.95	-1.25	-0.3
ARSB	-2.2	-1.35	-0.85	0.5
TNKS1BP1	-2.3	-0.8	-1.5	-0.7
RPS26	-2.9	-1.15	-1.75	-0.6
LOC636901	-3.8	-1.55	-2.25	-0.7
RGL1	-2.45	-1.65	-0.8	0.85
SEMA4C	-3.5	-2.1	-1.4	0.7
BACH1	-2.45	-1.3	-1.15	0.15
SLC38A10	-2.9	-1.05	-1.85	-0.8
ITGB5	-4	-2.3	-1.7	0.6
OBSL1	-3.25	-1.45	-1.8	-0.35
NOTCH2	-2.05	-0.75	-1.3	-0.55
CRIM1	-2.5	-1	-1.5	-0.5
TRIO	-2.6	-1.3	-1.3	0
CHD3	-4.5	-2.35	-2.15	0.2
NCDN	-2.35	-0.9	-1.45	-0.55
CRYAB	-2.05	-1.15	-0.9	0.25
TMED1	-2.35	-0.85	-1.5	-0.65
MAP1S	-3.8	-2.4	-1.4	1
CD63	-4.1	-1.8	-2.3	-0.5
CHPF2	-3.5	-1.8	-1.7	0.1
MINPP1	-2.15	-0.65	-1.5	-0.85
APAF1	-2.55	-1.65	-0.9	0.75
GM6139	-3.25	-1.35	-1.9	-0.55
2410089E03RIK	-2.05	-0.95	-1.1	-0.15
SLC39A13	-2.6	-1.1	-1.5	-0.4
RPS27A	-2.05	-1	-1.05	-0.05
TCF20	-2.6	-0.85	-1.75	-0.9
CEBPD	-2.3	-1.25	-1.05	0.2
9830001H06RIK	-2.65	-1.2	-1.45	-0.25
TRIP6	-2.25	-1.5	-0.75	0.75
RNF145	-2.2	-1.3	-0.9	0.4
GNB2L1	-2.45	-1.5	-0.95	0.55
MTSS1L	-2.7	-1.25	-1.45	-0.2
GGT5	-2.4	-1.45	-0.95	0.5
SHC1	-2.15	-1.3	-0.85	0.45
GM10420	-3.5	-1.35	-2.15	-0.8
GAS1	-5.2	-3.1	-2.1	1
GAS6	-4.35	-2.1	-2.25	-0.15
RPSA	-3.8	-1.5	-2.3	-0.8
RPS9	-2.2	-0.9	-1.3	-0.4
LPHN2	-4.05	-2.2	-1.85	0.35
ZFHX3	-2.5	-0.9	-1.6	-0.7
ADPGK	-2.05	-0.6	-1.45	-0.85
TNRC18	-4.1	-1.85	-2.25	-0.4
DDOST	-2.25	-1.2	-1.05	0.15
SHISA5	-2.35	-1.4	-0.95	0.45
PRMT3	-2.3	-1.45	-0.85	0.6
RPL18A	-2.5	-0.75	-1.75	-1
IL17RA	-2.6	-1.75	-0.85	0.9
ADC	-3	-1.6	-1.4	0.2
TRPM4	-2.25	-1.25	-1	0.25
TLN2	-2.95	-1.85	-1.1	0.75
CD99	-3.15	-1.8	-1.35	0.45
ST5	-2.55	-1.75	-0.8	0.95
ATN1	-2.2	-0.75	-1.45	-0.7
CSRP1	-2.6	-1.8	-0.8	1
EML4	-2.55	-1.7	-0.85	0.85
TMEM119	-3.55	-2.15	-1.4	0.75
BAX	-2.85	-1.6	-1.25	0.35
LOC101055915	-2.1	-1.1	-1	0.1
NAGLU	-2.4	-1.05	-1.35	-0.3
LOXL1	-2.95	-1.4	-1.55	-0.15
POFUT2	-2.15	-0.65	-1.5	-0.85
GM14059	-2.1	-1.4	-0.7	0.7
SSBP3	-2	-0.6	-1.4	-0.8
MFSD5	-2.7	-0.9	-1.8	-0.9
RYK	-2.75	-1.35	-1.4	-0.05
AKT1	-3.65	-1.5	-2.15	-0.65
VIM	-2.15	-1.55	-0.6	0.95
PIP5K1C	-2.4	-1.25	-1.15	0.1
KIRREL	-4.15	-2.3	-1.85	0.45
LOC100505031	-3.7	-1.45	-2.25	-0.8
KCTD17	-3.4	-1.5	-1.9	-0.4
HEATR5A	-2.1	-1.5	-0.6	0.9
BC018507	-2	-0.75	-1.25	-0.5
FKBP14	-2.85	-1.5	-1.35	0.15
DCBLD2	-2.45	-1.4	-1.05	0.35
PLXNA1	-3	-1.3	-1.7	-0.4
PRRC2B	-2.2	-1.05	-1.15	-0.1
C230081A13RIK	-2.4	-1.05	-1.35	-0.3
HSPG2	-2.35	-1.25	-1.1	0.15

## Sheet: Gene set 6
	Ribo-fold change	RNA-fold change	Eff-fold change	Eff-RNA
MKL1	-2.6	-2.1	-0.5	1.6
LMNA	-2.15	-2	-0.15	1.85
LTBP2	-5.35	-3.45	-1.9	1.55
LRRC17	-3.75	-3.85	0.1	3.95
BASP1	-3.95	-3.55	-0.4	3.15
TCOF1	-2.35	-1.75	-0.6	1.15
DOCK6	-2.7	-1.95	-0.75	1.2
ZYX	-2.95	-2.45	-0.5	1.95
DPY19L3	-2.1	-3.15	1.05	4.2
CALD1	-2.4	-3.4	1	4.4
CSF1	-2.85	-2.45	-0.4	2.05
ASAP3	-2.45	-2.55	0.1	2.65
DNMT1	-3	-2.35	-0.65	1.7
FAT1	-2.75	-2.3	-0.45	1.85
FAT4	-3.35	-3	-0.35	2.65
TSPAN6	-2.2	-3.3	1.1	4.4
MMP14	-4.2	-3.9	-0.3	3.6
FBN1	-3.2	-3.75	0.55	4.3
PCDH7	-3.45	-2.25	-1.2	1.05
NFIX	-2.75	-1.95	-0.8	1.15
COL4A5	-3.25	-2.2	-1.05	1.15
PLXNB2	-4.25	-2.65	-1.6	1.05
MMP2	-2.65	-2.75	0.1	2.85
MXRA8	-3.8	-3.45	-0.35	3.1
VASN	-3.55	-2.4	-1.15	1.25
LGALS9	-2.7	-2.9	0.2	3.1
GFPT2	-2.85	-3.15	0.3	3.45
GPR133	-3.1	-2.3	-0.8	1.5
ZFP503	-3.2	-2.2	-1	1.2
TNC	-4.8	-4.85	0.05	4.9
CLIP3	-3.3	-2.55	-0.75	1.8
CLIP2	-2.05	-1.75	-0.3	1.45
PDPN	-4.15	-4.2	0.05	4.25
FBLN2	-4.3	-4.1	-0.2	3.9
FBLN1	-3.6	-3.15	-0.45	2.7
FBLN5	-3	-2.8	-0.2	2.6
SWAP70	-2.05	-2.35	0.3	2.65
GPX7	-2.85	-3.05	0.2	3.25
NYNRIN	-3.45	-2.65	-0.8	1.85
BGN	-2.45	-2.4	-0.05	2.35
CTSK	-2.9	-3.45	0.55	4
DAB2	-2.1	-2.4	0.3	2.7
PLXDC2	-4.3	-4.4	0.1	4.5
BCAT1	-3.35	-3.85	0.5	4.35
THBD	-3.1	-2.5	-0.6	1.9
LIMA1	-3.2	-2.65	-0.55	2.1
PTGFRN	-4.7	-3.3	-1.4	1.9
ARAP1	-2.6	-1.8	-0.8	1
GALNT10	-4.95	-3.65	-1.3	2.35
BOC	-2.45	-2.15	-0.3	1.85
MRGPRF	-2.1	-2.25	0.15	2.4
UHRF1	-3.05	-2.75	-0.3	2.45
MMP23	-3.7	-3.15	-0.55	2.6
METRNL	-3.15	-2.1	-1.05	1.05
RHOC	-2.9	-2.2	-0.7	1.5
SDC1	-2.9	-2.2	-0.7	1.5
GPC6	-2.95	-2.7	-0.25	2.45
IFITM3	-2.35	-2.6	0.25	2.85
LY6A	-3.45	-3	-0.45	2.55
RENBP	-3.05	-3.65	0.6	4.25
CERCAM	-2.7	-1.85	-0.85	1
CHPF	-3.75	-2.45	-1.3	1.15
TMSB10	-2.9	-2.85	-0.05	2.8
CKAP4	-3.3	-3.05	-0.25	2.8
SLC39A6	-2.2	-2	-0.2	1.8
MAGED2	-2.45	-2.55	0.1	2.65
IRGM1	-2.2	-2.9	0.7	3.6
ARHGEF40	-2.75	-1.95	-0.8	1.15
PDZRN3	-3.65	-3.15	-0.5	2.65
ANTXR1	-4.05	-3.6	-0.45	3.15
IGFBP7	-2.7	-2	-0.7	1.3
PXDN	-2.4	-2.05	-0.35	1.7
PLP2	-3.15	-2.25	-0.9	1.35
DSE	-3.65	-2.45	-1.2	1.25
TULP4	-3	-2.1	-0.9	1.2
RECK	-2.3	-1.75	-0.55	1.2
CYBA	-2.1	-2.7	0.6	3.3
EPB4.1L3	-4.85	-3.4	-1.45	1.95
SGK1	-2.4	-2.8	0.4	3.2
TMEFF2	-2	-1.5	-0.5	1
SERPINH1	-2.3	-2.15	-0.15	2
TUBB2B	-2.4	-2.45	0.05	2.5
CDON	-4.45	-3.2	-1.25	1.95
CD9	-2.7	-3.55	0.85	4.4
OLFML2B	-3.95	-3.8	-0.15	3.65
COL1A1	-4.1	-3.25	-0.85	2.4
EMILIN2	-3.1	-2.55	-0.55	2
EMILIN1	-3.65	-2.7	-0.95	1.75
PLA2R1	-2.15	-2.15	0	2.15
MAN2A1	-2.1	-2	-0.1	1.9
PRRX1	-2.2	-2	-0.2	1.8
LEPRE1	-2.7	-1.85	-0.85	1
ELN	-5.2	-3.6	-1.6	2
OSMR	-2.05	-1.85	-0.2	1.65
ACTG1	-2.1	-2.3	0.2	2.5
CMTM3	-2.85	-3.4	0.55	3.95
ADAMTS5	-3.15	-2.25	-0.9	1.35
ADAMTS1	-2.65	-2.25	-0.4	1.85
COL5A1	-2.95	-2.3	-0.65	1.65
UGCG	-3.1	-2.8	-0.3	2.5
RAB32	-2.3	-2.2	-0.1	2.1
SFRP2	-4.35	-4.8	0.45	5.25
SFRP1	-4.25	-4.55	0.3	4.85
BCAR1	-2.5	-1.9	-0.6	1.3
MCM6	-2.25	-3.15	0.9	4.05
MCM3	-2.7	-2.85	0.15	3
PALLD	-3.1	-3.45	0.35	3.8
LUM	-2.1	-2.35	0.25	2.6
CXCL12	-3.6	-4.1	0.5	4.6
IL4RA	-3.3	-2.5	-0.8	1.7
THY1	-2.9	-4.6	1.7	6.3
THBS2	-3.55	-3.5	-0.05	3.45
THBS3	-4.2	-3.2	-1	2.2
THBS1	-3.9	-3.85	-0.05	3.8
KDELC2	-3.6	-2.45	-1.15	1.3
AXL	-4.4	-2.9	-1.5	1.4
CYGB	-4.05	-3.5	-0.55	2.95
CPE	-2.5	-3.15	0.65	3.8
EMP3	-4.55	-3.3	-1.25	2.05
INF2	-3	-2.25	-0.75	1.5
PDGFRB	-4.15	-4	-0.15	3.85
CYP1B1	-3.3	-2.95	-0.35	2.6
BICC1	-3.45	-2.75	-0.7	2.05
STMN1	-2.9	-3.1	0.2	3.3
MFAP5	-2.25	-3.2	0.95	4.15
RCN3	-2.7	-2.75	0.05	2.8
RCN1	-3.05	-3.15	0.1	3.25
FZD1	-3.7	-2.35	-1.35	1
ADAM19	-4.1	-3.05	-1.05	2
MAP7D1	-2.3	-2.1	-0.2	1.9
SEMA3C	-2.4	-2.9	0.5	3.4
FSCN1	-2.9	-2.95	0.05	3
LOC101055828	-3.35	-4.35	1	5.35
LATS2	-2.05	-1.55	-0.5	1.05
BMP1	-3.1	-3.25	0.15	3.4
UAP1L1	-4.1	-3.65	-0.45	3.2
FLNA	-3	-2.55	-0.45	2.1
FLNC	-4.55	-4	-0.55	3.45
BST2	-2	-1.8	-0.2	1.6
ITGAV	-2.65	-2.45	-0.2	2.25
ITGA5	-4.25	-3.25	-1	2.25
ACVRL1	-3.05	-3	-0.05	2.95
PDLIM2	-2.55	-2.4	-0.15	2.25
COLEC12	-2.5	-3.1	0.6	3.7
GM5803	-2.2	-1.8	-0.4	1.4
GPNMB	-2.35	-2.05	-0.3	1.75
CLIC1	-2.15	-2.55	0.4	2.95
ABCG2	-2	-1.55	-0.45	1.1
TIMP3	-5.5	-6.8	1.3	8.1
TGFB1I1	-4.45	-3.45	-1	2.45
COL5A2	-3.4	-3.3	-0.1	3.2
SULF1	-2.65	-2.95	0.3	3.25
ITGA11	-5.8	-5.35	-0.45	4.9
MARCKS	-4.45	-3.3	-1.15	2.15
TUBB5	-2.5	-2.15	-0.35	1.8
CYR61	-2.2	-2.05	-0.15	1.9
TNS3	-3.7	-3.55	-0.15	3.4
TPM2	-3.6	-3.6	0	3.6
TPM1	-3.05	-2.8	-0.25	2.55
EFEMP1	-2.75	-2.8	0.05	2.85
SERPINB9	-3.2	-3.5	0.3	3.8
RPS20	-2.1	-1.7	-0.4	1.3
CRIP1	-2	-1.6	-0.4	1.2
ACTA2	-3.5	-4.15	0.65	4.8
SNED1	-4.05	-2.65	-1.4	1.25
LOX	-2.8	-2.4	-0.4	2
TMEM86A	-3.6	-2.55	-1.05	1.5
LRIG3	-3.05	-2.1	-0.95	1.15
FARP1	-2.9	-2.7	-0.2	2.5
SOAT1	-2.35	-3	0.65	3.65
FSTL1	-2.95	-3.25	0.3	3.55
VCAM1	-2.45	-3.4	0.95	4.35
CD109	-2.7	-3.1	0.4	3.5
TBC1D2B	-3.95	-3.05	-0.9	2.15
FRMD6	-2.55	-2.15	-0.4	1.75
EMP1	-2.55	-3.35	0.8	4.15
FN1	-2.6	-3.05	0.45	3.5
LOC100862072	-2	-1.55	-0.45	1.1
FST	-2.15	-2	-0.15	1.85
SMTN	-2.9	-2.85	-0.05	2.8
MAF	-2	-1.9	-0.1	1.8
S100A4	-3.2	-2.65	-0.55	2.1
APBB2	-2.9	-2.15	-0.75	1.4
OSTC	-2.4	-1.95	-0.45	1.5
ACTN1	-4.7	-3.9	-0.8	3.1
MAP1A	-3.25	-2.25	-1	1.25
MAP1S	-3.8	-2.4	-1.4	1
AKAP2	-2.05	-1.55	-0.5	1.05
COL16A1	-5.2	-3.9	-1.3	2.6
ITSN1	-2.2	-2.1	-0.1	2
PCDH18	-2.5	-3.4	0.9	4.3
PCDH19	-3.4	-3.15	-0.25	2.9
CDH2	-4	-2.75	-1.25	1.5
GBA	-2.75	-2.1	-0.65	1.45
MYOF	-3.7	-3.75	0.05	3.8
LHFP	-2.85	-2.2	-0.65	1.55
SEPN1	-3.85	-2.45	-1.4	1.05
HEXB	-2.45	-2.15	-0.3	1.85
ATP8B1	-3.35	-2.7	-0.65	2.05
CAD	-2.1	-1.6	-0.5	1.1
COL12A1	-2.55	-3.1	0.55	3.65
CERS6	-2	-2.55	0.55	3.1
FAM114A1	-2.55	-2.65	0.1	2.75
FUCA2	-2.45	-2.2	-0.25	1.95
PCOLCE	-2.35	-1.95	-0.4	1.55
ZFP521	-3.25	-2.85	-0.4	2.45
CNN3	-2.7	-3.6	0.9	4.5
CNN2	-3.25	-3.55	0.3	3.85
SH3BP5	-2.5	-2.1	-0.4	1.7
CREB3L1	-2.8	-2.85	0.05	2.9
DDR2	-2.25	-2.25	0	2.25
NDN	-2.4	-2.1	-0.3	1.8
HVCN1	-2.35	-2.65	0.3	2.95
NEO1	-2.25	-2.05	-0.2	1.85
CAPG	-3.1	-2.85	-0.25	2.6
AEBP1	-4.65	-3.5	-1.15	2.35
PFN2	-2.05	-2.2	0.15	2.35
SSC5D	-3.9	-2.6	-1.3	1.3
GAS1	-5.2	-3.1	-2.1	1
TOP2A	-2.95	-3.5	0.55	4.05
SH3BGRL3	-2.5	-2.55	0.05	2.6
FUT11	-2.75	-1.9	-0.85	1.05
LPAR1	-2.3	-2.85	0.55	3.4
TMEM173	-2.35	-3.6	1.25	4.85
ANLN	-3.1	-2.5	-0.6	1.9
CDH11	-2.2	-2.9	0.7	3.6
MYH9	-2.35	-2.6	0.25	2.85
VCAN	-2.55	-2.6	0.05	2.65
SNTB2	-2.05	-1.85	-0.2	1.65
SAMD4	-2.2	-1.65	-0.55	1.1
ADAM23	-2.65	-1.85	-0.8	1.05
LRP1	-2.45	-1.8	-0.65	1.15
CPXM1	-4	-4.6	0.6	5.2
TNFAIP2	-3.1	-3.4	0.3	3.7
PTGS1	-2.75	-2.75	0	2.75
CSRP1	-2.6	-1.8	-0.8	1
DNM1	-2.75	-2.8	0.05	2.85
ANXA3	-2.1	-2.8	0.7	3.5
QPCT	-3.15	-2.95	-0.2	2.75
LOXL3	-4.15	-3.5	-0.65	2.85
OLFML3	-4.85	-4.55	-0.3	4.25
GALNS	-2	-1.9	-0.1	1.8
BMPER	-3.05	-2.1	-0.95	1.15
F3	-3.2	-4.05	0.85	4.9
MKI67	-3.35	-3.5	0.15	3.65
EFEMP2	-3.3	-2.55	-0.75	1.8
MRC2	-3.95	-3.15	-0.8	2.35
ANPEP	-4.45	-4.7	0.25	4.95
SLIT3	-2.25	-1.95	-0.3	1.65
MYO10	-2.3	-1.7	-0.6	1.1
AGPAT4	-2.65	-2.65	0	2.65
PLAC8	-2.9	-2.8	-0.1	2.7
KCTD10	-2.3	-2.2	-0.1	2.1
CD248	-4.45	-3.1	-1.35	1.75
FKBP10	-3.2	-2.75	-0.45	2.3
SRPX2	-3.65	-3.85	0.2	4.05
VAT1	-2.8	-3	0.2	3.2
COL1A2	-3.8	-2.95	-0.85	2.1
PLAT	-3.85	-4.1	0.25	4.35
IGSF10	-3.2	-3.2	0	3.2
