# Supplementary material for: Integrative analyses of translatome and transcriptome reveal important translational controls in brown and white adipose regulated by microRNAs
Source: Sci Rep. 2017 Jul 18;7:5681. doi: 10.1038/s41598-017-06077-3 (PMC5515893; doi:10.1038/s41598-017-06077-3)
Supplement: Supplementary file 4 — dataset 3 [file 41598_2017_6077_MOESM4_ESM.xls]

## Sheet: Sheet1
	Ribo	RNA	Eff	Eff-RNA
PLEKHG3	-1	-0.75	-0.25	0.5
NSA2	-0.25	-1.05	0.8	1.85
NAMPT	2.05	2.1	-0.05	-2.15
MIER3	-0.65	-1.5	0.85	2.35
DAG1	0.6	1.45	-0.85	-2.3
MYADM	-0.75	-0.4	-0.35	0.05
MLLT4	-1.2	-1.15	-0.05	1.1
MLLT1	-0.6	-0.45	-0.15	0.3
BTG1	1.55	1.7	-0.15	-1.85
NUPL1	-0.9	-1.25	0.35	1.6
NPAT	-0.75	-1.65	0.9	2.55
GGA1	0.75	0.45	0.3	-0.15
SORBS1	2.2	3.1	-0.9	-4
LOC100045848	0.2	-0.05	0.25	0.3
MKL1	-1.8	-1.35	-0.45	0.9
LMNA	-1.7	-1.4	-0.3	1.1
SUPT16	-0.95	-1.55	0.6	2.15
PREPL	-0.15	-0.75	0.6	1.35
PRMT10	-0.3	-0.3	0	0.3
USP8	0.5	0	0.5	0.5
USP4	0.1	-0.3	0.4	0.7
USP5	-0.85	-0.3	-0.55	-0.25
USP7	-0.45	-0.75	0.3	1.05
RPL38	-1.45	-0.3	-1.15	-0.85
RPL39	-2	-0.9	-1.1	-0.2
RPL36	-0.15	0.6	-0.75	-1.35
RPL37	-0.7	-0.45	-0.25	0.2
RPL34	-1.35	-0.8	-0.55	0.25
RPL35	-1.1	-0.75	-0.35	0.4
RPL32	-1.35	-0.65	-0.7	-0.05
RPL30	-1.25	-0.9	-0.35	0.55
RPL31	-1.2	-0.85	-0.35	0.5
CD302	0.3	0.5	-0.2	-0.7
BCAS3	0.6	0.85	-0.25	-1.1
NCOR2	-1.35	-1.35	0	1.35
ANKRD52	-0.7	-0.85	0.15	1
PPME1	-0.4	0.25	-0.65	-0.9
HDAC1	-0.55	-0.6	0.05	0.65
HDAC3	0.4	0.55	-0.15	-0.7
HDAC2	-0.05	-1.05	1	2.05
HDAC5	-0.75	-0.1	-0.65	-0.55
GMPS	0	-0.45	0.45	0.9
PVR	-1.8	-1.45	-0.35	1.1
LIX1L	-1.75	-1.35	-0.4	0.95
H2AFV	-1.2	0.35	-1.55	-1.9
H2AFY	-0.45	-0.2	-0.25	-0.05
H2AFZ	-0.2	-0.7	0.5	1.2
H2AFJ	0.2	0.9	-0.7	-1.6
PRAMEF8	-0.95	-0.4	-0.55	-0.15
PHC3	-0.1	-0.55	0.45	1
GOLT1B	-1.3	-1.15	-0.15	1
CHMP3	-0.5	-0.3	-0.2	0.1
CHMP7	-0.35	0.15	-0.5	-0.65
CHMP5	-0.25	-0.4	0.15	0.55
MARK2	0.8	0.35	0.45	0.1
MARK3	0.05	-0.75	0.8	1.55
RPS15A-PS5	-1	-0.85	-0.15	0.7
EXTL3	0.2	0.85	-0.65	-1.5
TMEM160	-1.25	0.45	-1.7	-2.15
TMEM165	-1.35	-1.35	0	1.35
TMEM167	-1.15	-1	-0.15	0.85
TMEM168	-0.1	-0.35	0.25	0.6
AKIRIN2	-0.9	-0.8	-0.1	0.7
AP3M1	-0.55	-0.9	0.35	1.25
LIMD1	0.15	0.55	-0.4	-0.95
NOP58	-1.1	-2.5	1.4	3.9
ACSF2	1.95	2.1	-0.15	-2.25
ACSF3	1.35	2.05	-0.7	-2.75
GGA2	-1.05	-1.35	0.3	1.65
SARNP	-1.05	-1	-0.05	0.95
CDK13	-0.6	-0.75	0.15	0.9
TPCN1	1.05	1.85	-0.8	-2.65
TPCN2	-0.3	-1	0.7	1.7
LTBP4	1.2	1.25	-0.05	-1.3
LTBP3	-0.85	-0.05	-0.8	-0.75
LTBP2	-3.8	-3.55	-0.25	3.3
IMPAD1	-0.5	-0.65	0.15	0.8
XRN1	0	-0.9	0.9	1.8
XRN2	-1	-1	0	1
DYNLRB1	-0.55	-0.2	-0.35	-0.15
PHB	1.35	1.6	-0.25	-1.85
3230401D17RIK	-0.05	-0.45	0.4	0.85
GM10480	1	0.95	0.05	-0.9
CNOT8	-0.4	0.35	-0.75	-1.1
CNOT3	-0.25	-0.2	-0.05	0.15
LEPREL2	-1.8	-1.25	-0.55	0.7
TTYH2	0.25	1.1	-0.85	-1.95
FBXL20	0.9	0.5	0.4	-0.1
D19BWG1357E	-0.55	-1.1	0.55	1.65
DLC1	1.45	1.85	-0.4	-2.25
U2SURP	-0.35	-1.75	1.4	3.15
1810026J23RIK	0.95	1	-0.05	-1.05
LNPEP	0.75	0.35	0.4	0.05
GSS	-0.05	0.5	-0.55	-1.05
GSR	-0.55	-0.05	-0.5	-0.45
GSN	3.2	3.9	-0.7	-4.6
SOD1	1.2	2.4	-1.2	-3.6
UQCRC1	2.3	3.3	-1	-4.3
SDPR	3	2.4	0.6	-1.8
GM15210	-1.4	-0.25	-1.15	-0.9
LOC101056543	-0.9	-0.55	-0.35	0.2
LOC101056544	-1.45	-0.45	-1	-0.55
ID2	-0.75	-0.45	-0.3	0.15
ID3	-1.6	-1.35	-0.25	1.1
IDE	0.65	0	0.65	0.65
MED30	-1	-0.25	-0.75	-0.5
SLC52A2	0.3	0.1	0.2	0.1
AACS	1.25	1.5	-0.25	-1.75
LRRC17	-0.65	-1	0.35	1.35
LRRC14	-1.1	-0.45	-0.65	-0.2
BASP1	-3.3	-2.45	-0.85	1.6
APOPT1	1.3	1.2	0.1	-1.1
ZCCHC17	-0.75	-0.15	-0.6	-0.45
ZCCHC14	-1.45	-0.8	-0.65	0.15
TCOF1	-1.2	-1.55	0.35	1.9
DNAJA2	-0.55	-0.8	0.25	1.05
DNAJA3	1.35	1.8	-0.45	-2.25
DNAJA1	-0.75	-1.45	0.7	2.15
LACTB2	1.25	0.65	0.6	-0.05
SRP19	0.2	-0.4	0.6	1
DOCK9	-0.7	-1.05	0.35	1.4
DOCK1	-0.75	-1.4	0.65	2.05
DOCK6	-0.55	-1.15	0.6	1.75
DOCK7	-1.45	-1.7	0.25	1.95
DOCK4	-1	-1.05	0.05	1.1
HSD17B12	2.05	2	0.05	-1.95
HSD17B10	1.4	2.1	-0.7	-2.8
HSD17B11	0	0.15	-0.15	-0.3
NUP214	-0.4	-0.3	-0.1	0.2
BBX	-0.7	-1.15	0.45	1.6
DUSP11	-0.05	-0.9	0.85	1.75
SGPL1	0.35	0.45	-0.1	-0.55
SLC20A2	-0.7	-0.3	-0.4	-0.1
EIF3J1	0	-0.9	0.9	1.8
SPTBN1	-1	-1	0	1
SKI	-1.6	-1.5	-0.1	1.4
SCOC	-0.6	-1.3	0.7	2
RAB22A	-0.5	-0.95	0.45	1.4
ADI1	-0.9	0.4	-1.3	-1.7
GRPEL1	1.25	2.65	-1.4	-4.05
PRKRIR	-0.25	-1.15	0.9	2.05
1700021K19RIK	-1	-0.65	-0.35	0.3
GOLGA2	0.2	0.3	-0.1	-0.4
GOLGA3	-0.65	-1.1	0.45	1.55
GOLGA4	-0.15	-1.05	0.9	1.95
TBK1	0.15	-0.65	0.8	1.45
BOP1	-0.9	-0.3	-0.6	-0.3
VPS13D	1.25	1.15	0.1	-1.05
VPS13C	2.15	1.55	0.6	-0.95
VPS13B	1.45	0.65	0.8	0.15
GJA1	1.05	1.05	0	-1.05
ABCC1	-0.2	0.1	-0.3	-0.4
NUDCD2	-1	-0.95	-0.05	0.9
IFT74	-1	-2.7	1.7	4.4
PREP	-1.6	-1.5	-0.1	1.4
PTK2B	1.4	1.85	-0.45	-2.3
GM10145	0	-0.15	0.15	0.3
ATG9A	0.45	1.15	-0.7	-1.85
SCARA5	2.5	3.8	-1.3	-5.1
LOC100046628	-1.8	-2.05	0.25	2.3
PSAP	0	0.8	-0.8	-1.6
9030624J02RIK	-0.2	-0.35	0.15	0.5
LTN1	-0.05	-0.4	0.35	0.75
GTF2A1	0.05	-0.15	0.2	0.35
DUS1L	1.05	0.95	0.1	-0.85
NTMT1	-0.7	-0.2	-0.5	-0.3
NBAS	0.3	-0.1	0.4	0.5
ZYX	-3.3	-2.6	-0.7	1.9
PLCD1	-1	-0.9	-0.1	0.8
SEC13	-1.2	-1.05	-0.15	0.9
KRR1	-0.2	-1.3	1.1	2.4
SUZ12	0.15	-1.1	1.25	2.35
CHMP4B	-1	-0.5	-0.5	0
ODF2	-0.9	-1.05	0.15	1.2
ZRANB1	-0.25	-0.75	0.5	1.25
ZRANB2	-0.5	-1.25	0.75	2
EFR3A	-0.45	-0.65	0.2	0.85
CRNKL1	-0.35	-1.4	1.05	2.45
MRPL4	1.65	1.8	-0.15	-1.95
MRPL2	0.2	1.65	-1.45	-3.1
MRPL3	1.65	1.35	0.3	-1.05
MRPL9	1.3	1.7	-0.4	-2.1
RABAC1	0.35	1.6	-1.25	-2.85
LOC631966	-0.45	0.3	-0.75	-1.05
2610507B11RIK	0.95	1.6	-0.65	-2.25
GTF3C5	-0.3	-0.35	0.05	0.4
GINS4	-0.55	-0.4	-0.15	0.25
ASNA1	-0.05	0.5	-0.55	-1.05
GALK1	-1.5	-0.85	-0.65	0.2
GALK2	-1.1	-1.4	0.3	1.7
ADPRH	-0.7	-0.15	-0.55	-0.4
KDM6A	1	-0.65	1.65	2.3
FEM1B	-0.5	-1.6	1.1	2.7
FEM1C	-0.85	-1.1	0.25	1.35
NUS1	0.4	0.25	0.15	-0.1
LOC100862595	-0.8	-0.5	-0.3	0.2
SFI1	0.45	-0.1	0.55	0.65
GDI2	-0.6	-0.4	-0.2	0.2
GM3837	-0.2	0.2	-0.4	-0.6
PA2G4	-0.65	-0.55	-0.1	0.45
PRPF8	0.8	0.15	0.65	0.5
PRPF6	0	0.05	-0.05	-0.1
USO1	-0.25	-0.45	0.2	0.65
ABHD16A	0.25	1.1	-0.85	-1.95
ACOX1	2.55	3.05	-0.5	-3.55
LMF2	-0.6	-0.6	0	0.6
LMF1	1	1.2	-0.2	-1.4
TMCO1	0.7	1	-0.3	-1.3
TMCO3	-0.8	-0.4	-0.4	0
ZMAT2	-0.45	-0.35	-0.1	0.25
ANKRD44	0.1	0.35	-0.25	-0.6
ANKRD46	0.3	0.3	0	-0.3
POM121	-0.05	0.7	-0.75	-1.45
ANKRD40	0	0.9	-0.9	-1.8
ALG9	0.95	1	-0.05	-1.05
ALG2	-0.15	0.25	-0.4	-0.65
ALG1	-0.25	0.55	-0.8	-1.35
ALG5	-0.45	-0.05	-0.4	-0.35
RABL6	0.7	0.35	0.35	0
RABL3	-0.25	-0.6	0.35	0.95
PCNP	-0.55	-0.9	0.35	1.25
HIPK1	1	0.7	0.3	-0.4
PCNT	-0.15	0.35	-0.5	-0.85
PCNX	1.65	1.1	0.55	-0.55
H2-Q4	0.05	-0.75	0.8	1.55
DNAJC25	-1.15	-0.2	-0.95	-0.75
MTMR9	-0.15	0.25	-0.4	-0.65
MTMR6	-0.7	-0.95	0.25	1.2
MTMR4	0.2	-0.3	0.5	0.8
MTMR3	-0.2	-0.3	0.1	0.4
MTMR2	0.3	-0.4	0.7	1.1
CARS	-1.4	-1.45	0.05	1.5
2410015M20RIK	1.65	2.5	-0.85	-3.35
CAR3	4.45	10.4	-5.95	-16.35
PGK1	0.9	1.25	-0.35	-1.6
KARS	-0.5	-0.2	-0.3	-0.1
DPY19L3	-2.45	-1.7	-0.75	0.95
CCDC47	0.6	0	0.6	0.6
MYLIP	-1.3	-1	-0.3	0.7
XPNPEP1	-0.7	-0.25	-0.45	-0.2
TMEM259	0.45	0.85	-0.4	-1.25
TMEM256	-1.7	-0.2	-1.5	-1.3
ARFIP1	-1	-1.25	0.25	1.5
OS9	-0.05	-0.1	0.05	0.15
DPEP1	2.25	2.45	-0.2	-2.65
HYOU1	-0.85	-1	0.15	1.15
SNAP23	-0.8	-1.1	0.3	1.4
SNAP29	-1.45	-0.5	-0.95	-0.45
DPF2	-0.5	-0.45	-0.05	0.4
USE1	0.35	0.55	-0.2	-0.75
EGLN1	0.55	1.15	-0.6	-1.75
APEH	0.55	0.5	0.05	-0.45
GBE1	3.2	4.25	-1.05	-5.3
FDFT1	-0.75	-0.05	-0.7	-0.65
JKAMP	0.35	0.25	0.1	-0.15
DHX38	-0.6	-0.55	-0.05	0.5
GOSR2	-2.05	-0.45	-1.6	-1.15
DHX32	0.85	0.9	-0.05	-0.95
DHX36	0.05	-1.05	1.1	2.15
DHX37	0.25	0	0.25	0.25
COPS8	-0.9	-0.15	-0.75	-0.6
COPS2	-0.3	-1.45	1.15	2.6
COPS3	0.1	0.2	-0.1	-0.3
COPS6	-0.2	0.6	-0.8	-1.4
COPS4	-0.55	-0.35	-0.2	0.15
COPS5	-0.3	-0.25	-0.05	0.2
DHCR24	-1.95	-1.45	-0.5	0.95
ACAP2	-0.35	-0.7	0.35	1.05
EP400	-0.4	-0.5	0.1	0.6
RPS6KB1	-0.7	-1.4	0.7	2.1
TNRC6C	-1.5	-1.1	-0.4	0.7
CALD1	-3.15	-3.4	0.25	3.65
0610007P14RIK	-1.6	-1.1	-0.5	0.6
SETD1A	-0.5	-0.1	-0.4	-0.3
SETD1B	-1.1	-0.05	-1.05	-1
OSTM1	-1.2	-1.15	-0.05	1.1
CSF1	-2.85	-2.65	-0.2	2.45
AAK1	-0.75	-1	0.25	1.25
EDC4	-0.8	-1.05	0.25	1.3
ASAP1	-2.45	-2.1	-0.35	1.75
ASAP3	-1.7	-1.6	-0.1	1.5
D10JHU81E	1.6	2.45	-0.85	-3.3
NMD3	-0.3	-1.15	0.85	2
FIBP	-0.2	0.1	-0.3	-0.4
LETMD1	1.9	2.6	-0.7	-3.3
CACNA2D1	-2.05	-2.1	0.05	2.15
NDUFV3	1.65	3.1	-1.45	-4.55
NDUFV2	2.1	2.65	-0.55	-3.2
NDUFV1	2.45	3.25	-0.8	-4.05
OXCT1	0.4	0.05	0.35	0.3
CDC27	-0.75	-1.8	1.05	2.85
CDC23	-0.35	-0.35	0	0.35
NOL11	0.1	-0.7	0.8	1.5
NOL10	-0.2	-1.15	0.95	2.1
OTUD5	-0.8	-0.7	-0.1	0.6
OTUD4	-0.25	-1.5	1.25	2.75
GM15483	-1.05	-0.25	-0.8	-0.55
MGAT4B	1	1.2	-0.2	-1.4
VPS35	-0.7	-1.35	0.65	2
VPS39	0.15	0.05	0.1	0.05
EEF2	-1.4	-0.35	-1.05	-0.7
GM5093	-0.6	-0.1	-0.5	-0.4
SLC31A1	0.3	0.45	-0.15	-0.6
GM5637	-1.5	-1.15	-0.35	0.8
MTM1	0.35	-0.65	1	1.65
1190002N15RIK	-0.4	-0.5	0.1	0.6
DCXR	0.05	0.6	-0.55	-1.15
NUDT21	-0.5	-0.75	0.25	1
HADH	2.8	3.7	-0.9	-4.6
NOP56	-1.45	-1.3	-0.15	1.15
GNPTAB	1	0.8	0.2	-0.6
TGFBR3	-0.05	0.15	-0.2	-0.35
TGFBR2	-1.15	-0.3	-0.85	-0.55
HSP90AB1	-1.3	-0.8	-0.5	0.3
TBCD	-1.05	-1	-0.05	0.95
TBCC	-1.05	-0.2	-0.85	-0.65
TBCB	-0.9	-0.6	-0.3	0.3
TBCA	-0.5	-0.2	-0.3	-0.1
TMEM48	-0.45	0.3	-0.75	-1.05
TMEM43	-1.3	-0.35	-0.95	-0.6
LOC100047957	0	-0.05	0.05	0.1
2410018M08RIK	1.9	2.35	-0.45	-2.8
RPL8	-1.2	-0.5	-0.7	-0.2
RPL9	-0.85	-0.15	-0.7	-0.55
RPL6	-1.3	-0.7	-0.6	0.1
RPL7	-1.1	-0.95	-0.15	0.8
RPL4	-1.8	-1.1	-0.7	0.4
RPL5	-1.2	-1.4	0.2	1.6
RPL3	-1.25	-0.8	-0.45	0.35
FHOD1	-0.7	-0.8	0.1	0.9
DNMT1	-0.85	-1.85	1	2.85
POMT1	2.4	2.35	0.05	-2.3
FAT1	-1.95	-2.2	0.25	2.45
FAT4	-0.9	-1.3	0.4	1.7
TSPAN3	0.35	0.85	-0.5	-1.35
TSPAN6	-2.5	-2.75	0.25	3
TSPAN7	-0.4	-0.65	0.25	0.9
TSPAN4	-1.35	-1.05	-0.3	0.75
TSPAN9	-1.5	-0.7	-0.8	-0.1
WDR81	-1.25	-1.2	-0.05	1.15
WDR82	-0.3	-0.65	0.35	1
WDR83	-0.2	0.9	-1.1	-2
PITPNA	-0.45	-0.55	0.1	0.65
PITPNB	-0.05	-0.5	0.45	0.95
SCPEP1	-1.85	-1.65	-0.2	1.45
ZFP622	-0.65	-0.2	-0.45	-0.25
MBTPS1	-0.65	0	-0.65	-0.65
RAP2B	-1.7	-0.7	-1	-0.3
PDXK	0.2	0.35	-0.15	-0.5
GABPA	-0.05	-0.45	0.4	0.85
HTATSF1	-0.25	-1.05	0.8	1.85
CYFIP1	-1	-1.05	0.05	1.1
KCTD20	0.1	-0.25	0.35	0.6
MMP14	-2.55	-2.5	-0.05	2.45
MMP19	0.65	0.25	0.4	0.15
BOD1L	0.05	-1.9	1.95	3.85
VANGL1	-0.3	-0.1	-0.2	-0.1
MAEA	-1.05	-0.85	-0.2	0.65
CSL	2.25	3.75	-1.5	-5.25
DMPK	-1.3	-0.7	-0.6	0.1
FBN1	-2.45	-3.65	1.2	4.85
RARS	-1.3	-1.45	0.15	1.6
PCDH7	-2	-1.9	-0.1	1.8
SCFD1	-0.25	-1.1	0.85	1.95
MAML1	-0.2	-0.75	0.55	1.3
QK	-0.15	-0.2	0.05	0.25
PPP2R5D	-0.05	0.55	-0.6	-1.15
PPP2R5E	-0.55	-0.75	0.2	0.95
PPP2R5A	2.9	3.35	-0.45	-3.8
TMEM184B	0.2	0.8	-0.6	-1.4
CNOT1	0	-0.15	0.15	0.3
GHITM	1.7	1.4	0.3	-1.1
TSPYL1	-0.7	-0.3	-0.4	-0.1
TSPYL2	-0.85	-1.95	1.1	3.05
CARS2	1	0.6	0.4	-0.2
SACM1L	0.55	-0.05	0.6	0.65
SQSTM1	-1.25	-0.7	-0.55	0.15
PAPOLA	-0.35	-0.85	0.5	1.35
NFIC	-0.75	-0.35	-0.4	-0.05
WWP2	-1.2	-1.05	-0.15	0.9
NFIA	0.8	1.15	-0.35	-1.5
USP25	0.45	-0.55	1	1.55
USP24	0.3	-0.3	0.6	0.9
USP22	-1.5	-0.75	-0.75	0
DSTN	-1.95	-1.75	-0.2	1.55
ALAS1	3.1	3.9	-0.8	-4.7
SMU1	-0.2	-0.3	0.1	0.4
NFIX	-2.15	-1.15	-1	0.15
MAN2C1	0.8	0.1	0.7	0.6
CALCOCO1	0.05	0.55	-0.5	-1.05
BCAP31	1.2	1.55	-0.35	-1.9
CAMK2D	-0.05	-0.45	0.4	0.85
NUP160	-0.75	-1.05	0.3	1.35
CAMK2G	-1.15	-1.5	0.35	1.85
UBXN4	-0.45	-0.5	0.05	0.55
UBXN6	0	1.1	-1.1	-2.2
UBXN7	-0.75	-0.65	-0.1	0.55
UBXN1	0.5	0.7	-0.2	-0.9
GUSB	-0.8	-0.4	-0.4	0
FBXW8	0.05	0.45	-0.4	-0.85
FBXW2	-0.4	-0.05	-0.35	-0.3
FBXW5	0.7	1.2	-0.5	-1.7
COL4A5	-2.2	-2.8	0.6	3.4
COL4A2	0.55	0.5	0.05	-0.45
COL4A1	0.95	1	-0.05	-1.05
TUBB4B	0	0.3	-0.3	-0.6
PLXNB2	-2.15	-1.8	-0.35	1.45
FNTA	0.8	0.65	0.15	-0.5
GM6404	-1.05	-0.8	-0.25	0.55
TTI1	-0.2	-0.35	0.15	0.5
MMP2	-0.75	-0.8	0.05	0.85
JMJD6	-0.15	-0.45	0.3	0.75
JMJD8	1.3	1.85	-0.55	-2.4
CAPZA2	-1.1	-1.2	0.1	1.3
CAPZA1	-1.25	-1	-0.25	0.75
GM15800	0.8	0.75	0.05	-0.7
DIRC2	-0.5	-0.2	-0.3	-0.1
DLST	2.4	2.4	0	-2.4
MRPL54	0.05	1.05	-1	-2.05
MRPL50	0.4	0.6	-0.2	-0.8
MRPL51	1.6	2.15	-0.55	-2.7
MRPL52	-0.95	-0.3	-0.65	-0.35
MRPL53	0.8	1.85	-1.05	-2.9
SOD2	2	3.45	-1.45	-4.9
SOD3	-0.7	0.25	-0.95	-1.2
MXRA8	-2.5	-2	-0.5	1.5
SKIL	-1.75	-2.6	0.85	3.45
THRA	-0.05	0.3	-0.35	-0.65
VASN	-2.4	-2.45	0.05	2.5
ERI3	-1.55	-0.5	-1.05	-0.55
ERI1	-1.3	-1.4	0.1	1.5
PURA	0.1	-1.15	1.25	2.4
UQCRC2	2.4	3	-0.6	-3.6
TMED10	-0.8	0.1	-0.9	-1
KIF1B	0.85	-0.2	1.05	1.25
KIF1C	-0.4	0.25	-0.65	-0.9
LGALS9	-2.35	-2.1	-0.25	1.85
LGALS8	-0.4	-1.1	0.7	1.8
FOSL2	-0.8	-0.4	-0.4	0
LGALS3	-0.85	-0.1	-0.75	-0.65
LGALS1	-2.15	-1.05	-1.1	-0.05
RBM10	-0.5	-0.7	0.2	0.9
RBM17	-0.9	-0.7	-0.2	0.5
RBM15	-0.85	-0.55	-0.3	0.25
LGALSL	-1.55	-2.4	0.85	3.25
GFPT1	-0.8	-1.1	0.3	1.4
GFPT2	-1.65	-1.95	0.3	2.25
GPR133	-1.75	-2.05	0.3	2.35
ESYT1	0.3	0.45	-0.15	-0.6
ESYT2	0	-0.05	0.05	0.1
MYBBP1A	-1.2	-0.9	-0.3	0.6
ID1	1.4	0.95	0.45	-0.5
HMG20A	0.15	-0.3	0.45	0.75
THOC2	-0.1	-1.3	1.2	2.5
THOC1	-0.65	-2.05	1.4	3.45
THOC7	-0.6	-0.8	0.2	1
THOC6	0.05	0.15	-0.1	-0.25
THOC5	-1	-0.45	-0.55	-0.1
ACACA	3.65	3.85	-0.2	-4.05
WNK1	-0.6	-0.7	0.1	0.8
SPOP	-0.7	-0.85	0.15	1
PUM1	-0.2	-0.35	0.15	0.5
SNX17	-0.05	0.3	-0.35	-0.65
SNX14	1.1	1	0.1	-0.9
SNX10	1.2	0.6	0.6	0
SNX19	-0.55	0	-0.55	-0.55
SNX18	-0.8	-1.1	0.3	1.4
LOC101056370	1.1	0.8	0.3	-0.5
ITCH	-0.45	-0.6	0.15	0.75
ZFP503	-1.65	-0.9	-0.75	0.15
LRPPRC	1.8	1.1	0.7	-0.4
PINK1	1.2	1.4	-0.2	-1.6
TNC	-5.5	-6.5	1	7.5
NFKBIB	-0.75	0.4	-1.15	-1.55
CHUK	-0.55	-0.8	0.25	1.05
YIF1B	-0.25	0.4	-0.65	-1.05
YIF1A	0.45	0.95	-0.5	-1.45
CSDE1	0.25	-0.65	0.9	1.55
MPDU1	1.9	2.6	-0.7	-3.3
YBX1	-1.15	-0.5	-0.65	-0.15
FGFR1	-0.65	-0.8	0.15	0.95
ZC3H14	-0.7	-0.8	0.1	0.9
MXD4	1.8	1.35	0.45	-0.9
DOLK	1.7	2.6	-0.9	-3.5
IARS2	2.3	1.35	0.95	-0.4
ARL1	-0.55	-0.85	0.3	1.15
ARL3	-1	-0.15	-0.85	-0.7
ARL2	-0.8	0.25	-1.05	-1.3
CLIP3	-1.95	-0.75	-1.2	-0.45
CLIP2	-1.5	-1.5	0	1.5
CLIP1	-0.55	-1.05	0.5	1.55
SEPP1	0.5	1.4	-0.9	-2.3
TRIOBP	-0.9	-0.25	-0.65	-0.4
VBP1	-0.9	-1.75	0.85	2.6
MSANTD4	-0.4	-1	0.6	1.6
GNB2	-0.3	0.05	-0.35	-0.4
DDX23	-0.65	-0.3	-0.35	-0.05
DDX27	-0.6	-0.85	0.25	1.1
DDX24	0.15	0.35	-0.2	-0.55
BIRC6	0.9	-0.05	0.95	1
TRIM47	-1.3	-0.85	-0.45	0.4
TRIM44	-0.35	-0.1	-0.25	-0.15
CAB39L	-0.25	0.35	-0.6	-0.95
CDC37	-1.45	-0.7	-0.75	-0.05
MTX2	0.25	0.6	-0.35	-0.95
LIAS	2.45	1.85	0.6	-1.25
TRAPPC2L	-0.05	0.8	-0.85	-1.65
TPI1	0.8	1.5	-0.7	-2.2
TRP53	-2.45	-1.65	-0.8	0.85
NONO	-0.85	-0.85	0	0.85
HSPB1	-0.65	-0.45	-0.2	0.25
HSPB8	0.45	0.05	0.4	0.35
PDPN	-4.5	-4.5	0	4.5
DAZAP1	-0.65	-0.45	-0.2	0.25
ADD3	0.2	0	0.2	0.2
ACP2	0.1	-0.05	0.15	0.2
PDP2	1.4	1.85	-0.45	-2.3
LENG1	-0.1	0.85	-0.95	-1.8
LENG8	-0.25	-1.8	1.55	3.35
HMOX1	-1.3	-1.35	0.05	1.4
HMOX2	1.05	0.85	0.2	-0.65
C030046E11RIK	0.6	0	0.6	0.6
NPR2	-1.15	-0.2	-0.95	-0.75
PDXDC1	-0.8	-0.75	-0.05	0.7
CD2BP2	-1.1	-0.9	-0.2	0.7
1110059E24RIK	-0.2	-0.6	0.4	1
PHRF1	-0.3	-0.35	0.05	0.4
ATG2A	0.7	0.85	-0.15	-1
ATG2B	0.45	0.2	0.25	0.05
GM7866	0.9	1.05	-0.15	-1.2
RAB1B	0.6	0.9	-0.3	-1.2
NACA	-0.45	-0.4	-0.05	0.35
RAB18	-0.7	-0.9	0.2	1.1
PTPN9	-1.55	-1.5	-0.05	1.45
FUOM	2	3.15	-1.15	-4.3
RHOT1	0.65	0.15	0.5	0.35
GOT2	-0.1	0.3	-0.4	-0.7
CCZ1	-0.55	-0.2	-0.35	-0.15
RAB12	-0.6	-0.5	-0.1	0.4
KIDINS220	-0.3	-0.65	0.35	1
ATAD1	-0.25	-0.45	0.2	0.65
MAPK3	-0.3	0.05	-0.35	-0.4
MAPK1	-0.45	-0.35	-0.1	0.25
MAPK9	0.25	-0.45	0.7	1.15
PTGES3	-1.05	-1.15	0.1	1.25
KAT2B	0.05	0.35	-0.3	-0.65
PCDHGB2	-1.55	-1.65	0.1	1.75
PCDHGB6	-1.9	-1.45	-0.45	1
FBLN2	-3.7	-4.1	0.4	4.5
FBLN1	-1.4	-1.65	0.25	1.9
SQLE	-1.25	-1.35	0.1	1.45
FBLN5	-2.45	-2.55	0.1	2.65
EIF2D	-0.9	0.3	-1.2	-1.5
EIF2A	-0.55	-0.8	0.25	1.05
CDKN1B	0.2	-0.2	0.4	0.6
CDKN1A	0.65	1.15	-0.5	-1.65
G3BP2	0.65	0.05	0.6	0.55
TXNIP	1.9	2.2	-0.3	-2.5
KLC1	-1.5	-1.55	0.05	1.6
SMEK1	0.4	-1.15	1.55	2.7
SMEK2	0.15	-0.9	1.05	1.95
CTNNBL1	-0.9	0	-0.9	-0.9
MAVS	1	1.35	-0.35	-1.7
MAP4K3	0.8	-1.2	2	3.2
MAP4K5	-1.3	-1.7	0.4	2.1
MAP4K4	-1	-0.8	-0.2	0.6
DTX4	0.6	1.25	-0.65	-1.9
SMCHD1	-0.35	-1.4	1.05	2.45
RAPGEF1	-0.15	0.15	-0.3	-0.45
RAPGEF2	1.05	0.15	0.9	0.75
FBL	-1.85	-1.1	-0.75	0.35
SERPINF1	-1.15	-1.05	-0.1	0.95
RNF215	-0.65	-0.45	-0.2	0.25
RNF214	-0.55	-0.5	-0.05	0.45
RNF216	-0.3	-0.4	0.1	0.5
RNF213	0	-1.3	1.3	2.6
GPRC5B	2.6	3.65	-1.05	-4.7
PMM2	0.45	0.25	0.2	-0.05
PMM1	1.75	2.2	-0.45	-2.65
RBMS1	-1.4	-2.15	0.75	2.9
RBMS2	-0.25	0.05	-0.3	-0.35
CHST12	0.15	0.2	-0.05	-0.25
CHST14	-0.85	-1	0.15	1.15
BNC2	-1.15	-1.15	0	1.15
PNP	-0.45	-0.25	-0.2	0.05
PNN	-0.8	-1.85	1.05	2.9
FBXO3	0.05	0.2	-0.15	-0.35
FBXO6	-0.55	0.4	-0.95	-1.35
SWAP70	-2.75	-2.65	-0.1	2.55
RBPMS	-0.5	0.3	-0.8	-1.1
HCFC1	-0.35	-0.6	0.25	0.85
DOT1L	0.35	0.3	0.05	-0.25
FAM98B	-1.25	-1	-0.25	0.75
FAM98A	0.05	-0.8	0.85	1.65
ARHGEF18	0.9	0.15	0.75	0.6
ATP6V1D	-0.25	0.1	-0.35	-0.45
ATP6V1F	0.05	-0.15	0.2	0.35
ATP6V1A	0.15	-0.45	0.6	1.05
ATP6V1H	-0.45	-0.45	0	0.45
GM12854	-1.35	-0.8	-0.55	0.25
PDPK1	0.35	0.25	0.1	-0.15
IFT122	-0.4	-0.15	-0.25	-0.1
STAU1	-0.55	-0.15	-0.4	-0.25
RAB7	-0.35	-0.25	-0.1	0.15
TBL1XR1	-0.1	-0.2	0.1	0.3
HTATIP2	-0.25	0.55	-0.8	-1.35
MFGE8	-0.95	-0.8	-0.15	0.65
SLC5A3	1.3	0.6	0.7	0.1
CC2D1A	-0.7	-0.95	0.25	1.2
UBR3	1.4	0.95	0.45	-0.5
UBR2	0.6	0.05	0.55	0.5
UBR1	-0.25	-0.7	0.45	1.15
UBR7	-0.05	-0.05	0	0.05
UBR5	0.1	-0.4	0.5	0.9
UBR4	0.8	0.45	0.35	-0.1
FIS1	-1	-0.15	-0.85	-0.7
ANGPTL4	2.5	4.9	-2.4	-7.3
ANGPTL2	0.35	0.5	-0.15	-0.65
EID1	-1.2	-0.75	-0.45	0.3
SDHA	2.7	3.05	-0.35	-3.4
SDHC	1.35	2.35	-1	-3.35
SDHB	2.15	3.3	-1.15	-4.45
SDHD	2.05	3.05	-1	-4.05
ATP9B	-0.45	-0.2	-0.25	-0.05
ATP9A	0.8	1	-0.2	-1.2
ATXN10	-0.65	-0.45	-0.2	0.25
SYS1	-0.35	1.55	-1.9	-3.45
SEC22B	-1.35	-0.7	-0.65	0.05
TSR1	-1.2	-1.05	-0.15	0.9
MT2	0.2	1.75	-1.55	-3.3
WHSC1	-1.05	-1.5	0.45	1.95
MT1	1	2.25	-1.25	-3.5
PPP2CA	0.5	0	0.5	0.5
PPP2CB	-0.6	-0.6	0	0.6
LLGL1	-1.25	-0.7	-0.55	0.15
HIST1H2BL	-1.35	1.75	-3.1	-4.85
PPP3CA	-0.6	-0.9	0.3	1.2
PPP3CB	-0.6	-0.8	0.2	1
FABP4	3.3	8.3	-5	-13.3
FABP5	2.8	3.75	-0.95	-4.7
NELFCD	0.3	0.55	-0.25	-0.8
SUCLG1	2.3	2.65	-0.35	-3
VGLL4	0.3	0.3	0	-0.3
NUP50	-0.5	-0.6	0.1	0.7
NUP54	-0.2	-1.2	1	2.2
RNF20	-0.95	-1.35	0.4	1.75
STRN4	-0.05	-0.5	0.45	0.95
STRN3	-0.85	-1.9	1.05	2.95
ATP13A1	0	0.15	-0.15	-0.3
ATP13A3	0.7	-0.05	0.75	0.8
ATP13A2	-0.95	0.9	-1.85	-2.75
PKD2	-2.05	-1.7	-0.35	1.35
PKD1	-0.9	-0.65	-0.25	0.4
GPX1	-2.1	-1.6	-0.5	1.1
GPX3	0.3	1.45	-1.15	-2.6
GPX4	1.05	1.9	-0.85	-2.75
GPX7	-1.75	-1.65	-0.1	1.55
GPX8	-2	-1.7	-0.3	1.4
SPG7	0.7	1.2	-0.5	-1.7
CCAR1	-0.2	-1.8	1.6	3.4
COG8	0.35	0.45	-0.1	-0.55
COG2	0.65	0.15	0.5	0.35
COG7	1.45	0.8	0.65	-0.15
COG6	-0.1	0.25	-0.35	-0.6
COG5	-0.1	-1.05	0.95	2
COG4	1.35	1.6	-0.25	-1.85
SIKE1	-0.85	-0.45	-0.4	0.05
NYNRIN	-2.05	-1.2	-0.85	0.35
P2RX4	-0.7	0.05	-0.75	-0.8
CUEDC2	-0.75	-0.4	-0.35	0.05
TFG	-0.35	-0.45	0.1	0.55
HPS5	-0.2	-0.45	0.25	0.7
HPS6	-0.7	-0.4	-0.3	0.1
HPS1	-0.25	0	-0.25	-0.25
SERPINB6A	-2.8	-2.25	-0.55	1.7
APEX1	-0.05	-0.7	0.65	1.35
GM4581	-0.75	-0.6	-0.15	0.45
LDLR	-0.9	-0.9	0	0.9
PRELID1	-1.3	-0.05	-1.25	-1.2
GM9763	2.95	3.5	-0.55	-4.05
BMS1	-0.8	-1.1	0.3	1.4
HAT1	0.05	-0.85	0.9	1.75
RAP1GDS1	-1.2	-0.55	-0.65	-0.1
LOC630855	-2.1	-1.25	-0.85	0.4
DERA	-0.8	0.35	-1.15	-1.5
USMG5	0.75	2.25	-1.5	-3.75
SLU7	-2.05	-0.85	-1.2	-0.35
EZR	-2	-2.15	0.15	2.3
SIL1	0.2	0.9	-0.7	-1.6
MYL12B	-0.9	-0.75	-0.15	0.6
MYL12A	-1.25	-1.35	0.1	1.45
FADD	-0.35	0	-0.35	-0.35
COX7B	2.1	2.75	-0.65	-3.4
COX7C	1.6	2.7	-1.1	-3.8
DALRD3	1.8	1.3	0.5	-0.8
GFER	-1.35	0.5	-1.85	-2.35
UTP20	-0.55	-1.45	0.9	2.35
GLOD4	-0.05	0	-0.05	-0.05
PYGB	-0.9	-0.75	-0.15	0.6
PFAS	0	0.2	-0.2	-0.4
GEMIN5	-0.5	-0.35	-0.15	0.2
SPPL3	-0.8	-0.5	-0.3	0.2
LOC100862604	-1.15	-1.45	0.3	1.75
DDX49	-0.7	-0.15	-0.55	-0.4
BGN	-2.55	-1.85	-0.7	1.15
CTSK	-2.6	-2.8	0.2	3
FKBP5	2.15	2.45	-0.3	-2.75
FKBP7	-1.15	-0.6	-0.55	0.05
FKBP2	-0.35	1.35	-1.7	-3.05
FKBP3	-0.5	-0.9	0.4	1.3
FKBP8	-0.25	0.6	-0.85	-1.45
FKBP9	-1	-0.5	-0.5	0
PDHX	2.7	2.95	-0.25	-3.2
DDX42	0.15	-1.05	1.2	2.25
CTSF	1.1	2.2	-1.1	-3.3
PDHB	2.8	4.1	-1.3	-5.4
NIPBL	0	-1.3	1.3	2.6
AP1S1	-0.1	0.4	-0.5	-0.9
FZR1	-1.05	-0.25	-0.8	-0.55
CHTOP	-1.35	-0.5	-0.85	-0.35
AFG3L1	0.6	0.6	0	-0.6
AFG3L2	2	2.15	-0.15	-2.3
RPA1	-0.35	-0.7	0.35	1.05
IFT20	-0.8	-0.25	-0.55	-0.3
YIPF1	1.25	0.95	0.3	-0.65
YIPF3	-0.15	0.6	-0.75	-1.35
YIPF5	-1.05	-0.9	-0.15	0.75
YIPF4	0.4	0.45	-0.05	-0.5
ZFP871	-0.25	-0.65	0.4	1.05
ABCA8A	2.65	1.55	1.1	-0.45
NRADD	-2.3	-2.6	0.3	2.9
PRICKLE1	-0.5	-0.75	0.25	1
RICTOR	-0.15	-1.3	1.15	2.45
WDR35	-0.15	-1.2	1.05	2.25
WDR36	-0.05	-0.6	0.55	1.15
WDR33	0.6	-0.1	0.7	0.8
9430023L20RIK	1.2	1.45	-0.25	-1.7
GM3934	0.35	0.85	-0.5	-1.35
RELA	-0.55	-0.3	-0.25	0.05
PCSK5	0.55	0.35	0.2	-0.15
LOC100862375	-0.15	1.2	-1.35	-2.55
RCHY1	-0.65	-0.5	-0.15	0.35
TMEM126A	0.05	0.05	0	-0.05
RFC1	0.65	-0.7	1.35	2.05
GM8842	-1.9	-0.75	-1.15	-0.4
GM8841	-2.15	-0.8	-1.35	-0.55
SEC11A	-0.85	-0.25	-0.6	-0.35
SEC11C	-0.15	0.15	-0.3	-0.45
CFH	1.1	0.4	0.7	0.3
CFD	4.9	8.9	-4	-12.9
RAI1	-2.1	-1.25	-0.85	0.4
SMAP1	-0.15	-0.45	0.3	0.75
CDC42BPA	-1.25	-1.8	0.55	2.35
CDC42BPB	-0.95	-0.95	0	0.95
PDZD8	-1.3	-1.6	0.3	1.9
BAK1	-1.2	-0.4	-0.8	-0.4
ARPC1B	-1.5	-1.1	-0.4	0.7
ARPC1A	-0.45	0.15	-0.6	-0.75
TELO2	-0.75	-0.85	0.1	0.95
DAB2	-1.15	-1.3	0.15	1.45
RRBP1	-0.4	-0.8	0.4	1.2
NSD1	-0.25	-0.4	0.15	0.55
PLXDC2	-2.45	-3.35	0.9	4.25
TIMM17B	-0.6	0.7	-1.3	-2
TIMM17A	1.4	1.9	-0.5	-2.4
GLRX5	1.4	2.25	-0.85	-3.1
GLRX3	0.5	0.65	-0.15	-0.8
SFRS18	-0.95	-1.95	1	2.95
BUB3	-0.85	-0.8	-0.05	0.75
LARGE	-1.45	-1.2	-0.25	0.95
SRPK1	-0.9	-0.5	-0.4	0.1
CSNK2B	0.05	0.95	-0.9	-1.85
SRPK2	-0.85	-1.45	0.6	2.05
ANKRD17	-0.2	-0.25	0.05	0.3
RNF34	-0.45	-0.55	0.1	0.65
ANKRD11	-0.3	-1	0.7	1.7
YWHAZ	-1	-1	0	1
YWHAQ	-1.05	-0.85	-0.2	0.65
YWHAH	-1.8	-1.6	-0.2	1.4
BCL9L	-0.45	0.2	-0.65	-0.85
YWHAE	-0.5	-0.4	-0.1	0.3
TMEM106B	0.05	-0.05	0.1	0.15
PCM1	-0.05	-1.4	1.35	2.75
GOLPH3	-0.85	-0.3	-0.55	-0.25
RPL41	-1.55	-0.6	-0.95	-0.35
BCAT2	2.8	3.25	-0.45	-3.7
BCAT1	-4.65	-4	-0.65	3.35
PHF5A	-0.45	0	-0.45	-0.45
ZFPL1	-1.05	-0.2	-0.85	-0.65
KHDRBS1	-1.85	-1.35	-0.5	0.85
DICER1	0.3	-0.75	1.05	1.8
EBP	0.6	0.45	0.15	-0.3
VPS13A	2.05	0.65	1.4	0.75
ANKFY1	-0.55	-0.75	0.2	0.95
EDEM2	-0.1	0.7	-0.8	-1.5
EDEM3	-0.1	-0.6	0.5	1.1
EDEM1	-0.1	0.45	-0.55	-1
ATP2C1	-0.4	-0.7	0.3	1
SLMO2	0.4	0.95	-0.55	-1.5
EIF5	0.2	-0.65	0.85	1.5
EIF6	-0.55	-0.2	-0.35	-0.15
UHRF1BP1	0.15	0.2	-0.05	-0.25
ME1	3.85	3.7	0.15	-3.55
ME2	-1.1	-1.1	0	1.1
ABHD5	2.2	2.7	-0.5	-3.2
FAM175B	-0.1	-0.5	0.4	0.9
THBD	-1.65	-1.5	-0.15	1.35
CLSTN1	-1.85	-1.25	-0.6	0.65
TMEM131	-0.55	0.4	-0.95	-1.35
TMEM134	-0.1	1.95	-2.05	-4
TMEM135	2.25	3	-0.75	-3.75
NDUFAF1	1.6	1.9	-0.3	-2.2
NDUFAF2	-0.5	0.65	-1.15	-1.8
ATP6V1B2	0.05	0.25	-0.2	-0.45
TRP53I13	-0.55	0.25	-0.8	-1.05
ARFGAP2	0.35	0.55	-0.2	-0.75
ARFGAP3	-1.4	-1.25	-0.15	1.1
ARFGAP1	-0.75	-1.4	0.65	2.05
MED13L	-0.7	-0.5	-0.2	0.3
LIMA1	-1.4	-1.75	0.35	2.1
RGCC	2.15	3.7	-1.55	-5.25
FBXO21	-0.35	0.55	-0.9	-1.45
PTGFRN	-2.55	-2.05	-0.5	1.55
HIST2H3B	-1.1	2.75	-3.85	-6.6
IMPACT	-1.55	-2.2	0.65	2.85
GM2904	-1.75	-0.7	-1.05	-0.35
SYNJ1	-0.2	-1.45	1.25	2.7
SYNJ2	-2.15	-2.35	0.2	2.55
B3GAT3	0.3	0.7	-0.4	-1.1
SRRT	-0.7	-1.15	0.45	1.6
ANKRD13A	-0.6	-0.4	-0.2	0.2
SESN2	-0.55	-0.9	0.35	1.25
SPARC	-1.15	-0.5	-0.65	-0.15
ARAP1	-3.3	-2.7	-0.6	2.1
TOMM70A	-0.2	-0.1	-0.1	0
HIGD1A	1	1.55	-0.55	-2.1
HIST2H2AC	-1.2	2.6	-3.8	-6.4
MRPS18A	-0.15	1.75	-1.9	-3.65
MRPS18C	0.5	0.85	-0.35	-1.2
RC3H1	0.35	-0.25	0.6	0.85
LOC100048119	-0.9	-1.25	0.35	1.6
DIDO1	-0.2	-0.55	0.35	0.9
C1S	0.3	-0.4	0.7	1.1
LOC101056592	1.5	3.55	-2.05	-5.6
SHFM1	-0.6	-0.3	-0.3	0
PRKACA	1.05	1.9	-0.85	-2.75
PRKACB	-0.75	-0.75	0	0.75
SH3KBP1	0	0.15	-0.15	-0.3
UPF1	-0.5	-0.5	0	0.5
UPF2	-0.1	-1.7	1.6	3.3
ACTR3	-1.6	-1.5	-0.1	1.4
ACTR2	-1.1	-1.65	0.55	2.2
GALNT10	-2.65	-2.65	0	2.65
CWC15	-0.5	0	-0.5	-0.5
PPFIA1	-1.75	-1.6	-0.15	1.45
LRRC42	-1.75	-1.65	-0.1	1.55
LRRC47	-0.4	0.25	-0.65	-0.9
LPIN1	2.85	4.4	-1.55	-5.95
CBX6	-1.1	-0.75	-0.35	0.4
CBX5	-0.75	-0.85	0.1	0.95
CBX3	-0.9	-1.45	0.55	2
CDC73	-0.75	-0.75	0	0.75
SLC43A3	0.4	0.05	0.35	0.3
ZCCHC11	-1.15	-2.05	0.9	2.95
SLC44A2	-2.05	-1.9	-0.15	1.75
UEVLD	-0.2	-0.45	0.25	0.7
PLS3	-2	-2.45	0.45	2.9
COPA	-0.55	-0.95	0.4	1.35
COPE	0.2	0.75	-0.55	-1.3
ANP32E	0.05	-0.65	0.7	1.35
ANP32B	-1.45	-1.2	-0.25	0.95
ANP32A	-0.2	-0.35	0.15	0.5
CIRH1A	-0.25	-0.4	0.15	0.55
KPNB1	-1.25	-1.05	-0.2	0.85
CDK12	-0.2	-0.35	0.15	0.5
PBXIP1	-1.85	-1.25	-0.6	0.65
CDK17	-0.4	-1.3	0.9	2.2
TCIRG1	0.1	-1.15	1.25	2.4
PRPF4B	-0.1	-1.5	1.4	2.9
BOC	-0.75	-0.7	-0.05	0.65
PPP1R11	-0.9	0.05	-0.95	-1
PPP1R10	0.3	0.15	0.15	0
ALKBH5	0.3	0.55	-0.25	-0.8
ZKSCAN3	0.35	-0.35	0.7	1.05
MRGPRF	-1.9	-1.65	-0.25	1.4
EEF2K	-0.85	-1	0.15	1.15
HSP90AA1	-0.95	-2.2	1.25	3.45
TAF6	0.1	0.2	-0.1	-0.3
4933411K20RIK	0.55	-1.05	1.6	2.65
TAF2	0.5	-0.65	1.15	1.8
TAF1	-0.1	-1.15	1.05	2.2
TAF9	0.6	-0.8	1.4	2.2
MAP2K3	0	0.25	-0.25	-0.5
MAP2K2	-1.55	0.35	-1.9	-2.25
MAP2K1	-0.15	-0.35	0.2	0.55
MAP2K7	-0.9	0.25	-1.15	-1.4
MAP2K4	-0.2	-0.35	0.15	0.5
MORF4L2	-1.45	-1.5	0.05	1.55
MORF4L1	-0.65	-0.8	0.15	0.95
TBL2	-0.4	0.65	-1.05	-1.7
TBL3	-0.55	-0.6	0.05	0.65
MED1	-0.3	-0.3	0	0.3
FASN	3.55	4.45	-0.9	-5.35
1200014J11RIK	-0.45	-0.9	0.45	1.35
LOC100504863	-1.7	-0.8	-0.9	-0.1
DYNC1I2	-1.05	-1.45	0.4	1.85
LSS	0.75	0.45	0.3	-0.15
PISD	-0.3	0.3	-0.6	-0.9
TMTC3	-1	-1.5	0.5	2
NASP	-1.2	-1.9	0.7	2.6
PRNP	-1.1	-0.3	-0.8	-0.5
PHLDB1	-0.15	0.05	-0.2	-0.25
SCLY	0.05	0.55	-0.5	-1.05
TIMM23	1.15	1.45	-0.3	-1.75
NDST1	-1.7	-0.95	-0.75	0.2
CHMP1B	-0.65	-1.15	0.5	1.65
CHMP1A	-0.45	0.4	-0.85	-1.25
UBE2Q2	0.3	-0.2	0.5	0.7
KRI1	-0.25	-0.1	-0.15	-0.05
PRORSD1	0.35	0.4	-0.05	-0.45
GART	-0.1	-0.25	0.15	0.4
GARS	-0.65	-0.55	-0.1	0.45
UBAC1	1.15	1.3	-0.15	-1.45
ADSS	-0.7	-1.35	0.65	2
ADSL	-0.25	0.4	-0.65	-1.05
UHRF1	-2.1	-2.2	0.1	2.3
UHRF2	-0.35	-0.95	0.6	1.55
SIN3B	-0.5	0.2	-0.7	-0.9
MMP23	-3.1	-2.7	-0.4	2.3
SIN3A	0.15	-0.1	0.25	0.35
ABI1	-0.5	-1.2	0.7	1.9
RAB35	-0.45	-0.75	0.3	1.05
TMEM50A	-0.15	0.25	-0.4	-0.65
TOR3A	-1.45	-0.55	-0.9	-0.35
METRNL	-2.55	-2.25	-0.3	1.95
GM8556	-0.55	-1.2	0.65	1.85
DDI2	-0.4	0.2	-0.6	-0.8
RIPK1	-0.45	-0.8	0.35	1.15
CABIN1	0.1	-0.1	0.2	0.3
RHOQ	-0.45	-0.6	0.15	0.75
RHOC	-3.3	-2.1	-1.2	0.9
RHOB	1.15	0.75	0.4	-0.35
RHOA	-0.55	-0.45	-0.1	0.35
G6PC3	-0.7	0.55	-1.25	-1.8
CTNNA1	-0.1	-0.55	0.45	1
KDM3B	-0.5	-0.1	-0.4	-0.3
KDM3A	0.85	0.2	0.65	0.45
AHSA1	-0.35	0.15	-0.5	-0.65
AHSA2	-0.2	-0.95	0.75	1.7
LOC101056668	0.05	-1.05	1.1	2.15
2700060E02RIK	-0.55	-0.15	-0.4	-0.25
ALDH3A2	-0.8	-0.8	0	0.8
ELP4	0.85	0.2	0.65	0.45
ELP3	-0.2	0.05	-0.25	-0.3
ELP2	-0.7	-0.5	-0.2	0.3
SEC23IP	-0.75	-1	0.25	1.25
TM7SF3	-1.2	-1	-0.2	0.8
TRMT10C	1.45	-0.2	1.65	1.85
AATF	-0.8	-0.9	0.1	1
TOR1AIP2	0.4	0.1	0.3	0.2
TOR1AIP1	0.15	0.6	-0.45	-1.05
TXNDC9	-0.3	-0.6	0.3	0.9
DNM1L	-0.2	-1	0.8	1.8
TXNDC5	-1.4	-0.95	-0.45	0.5
BCL10	-0.6	-0.9	0.3	1.2
HCFC1R1	-0.25	0.7	-0.95	-1.65
CYB561A3	1.15	0.55	0.6	0.05
SEC31A	-0.55	-0.75	0.2	0.95
SNRNP27	1.1	0.5	0.6	0.1
EDF1	0.55	1.55	-1	-2.55
NUP133	-0.2	-0.25	0.05	0.3
CEP192	-0.05	-1.85	1.8	3.65
GM10015	-0.2	-0.15	-0.05	0.1
BAZ2A	1.75	0.35	1.4	1.05
BAZ2B	0.5	-1.05	1.55	2.6
PCX	3.8	6.85	-3.05	-9.9
LOC100046151	0.7	0.9	-0.2	-1.1
SH3GL1	-2.25	-1.2	-1.05	0.15
TOP3B	-0.65	-0.2	-0.45	-0.25
SAP18	0.15	0.35	-0.2	-0.55
LETM1	2.8	3	-0.2	-3.2
MME	2.7	3.7	-1	-4.7
ADCY6	0.8	1.45	-0.65	-2.1
ADCY3	-1.65	-1.3	-0.35	0.95
KRTCAP2	-1.1	-0.55	-0.55	0
SLC7A6	-0.3	0	-0.3	-0.3
STUB1	-0.85	-0.05	-0.8	-0.75
PSMD9	0.1	0.25	-0.15	-0.4
PSMD8	0.2	0.65	-0.45	-1.1
PSMD5	-0.4	-0.3	-0.1	0.2
PSMD4	-0.15	0.05	-0.2	-0.25
PSMD7	-0.35	-0.5	0.15	0.65
PSMD6	-0.35	-0.3	-0.05	0.25
PSMD1	-0.25	-0.4	0.15	0.55
PSMD3	0.1	0.45	-0.35	-0.8
PSMD2	-0.2	-0.25	0.05	0.3
IFRD1	-1.6	-0.35	-1.25	-0.9
TMEM209	-0.85	-0.55	-0.3	0.25
ATP5F1	1.6	1.85	-0.25	-2.1
ZFP445	0.45	-1.15	1.6	2.75
SMAP2	-0.55	-0.45	-0.1	0.35
UHRF1BP1L	0.55	-0.7	1.25	1.95
ADIPOQ	4.1	10.8	-6.7	-17.5
ABHD2	-1.45	-1.1	-0.35	0.75
ABHD4	-1.05	0.35	-1.4	-1.75
MDC1	-0.45	-0.55	0.1	0.65
GM9385	-1.3	0.1	-1.4	-1.5
ADCYAP1R1	-0.05	-0.25	0.2	0.45
FECH	1.3	1.05	0.25	-0.8
ATHL1	-0.25	-0.15	-0.1	0.05
RPL22L1	-0.4	-0.95	0.55	1.5
PRPSAP1	-0.1	0	-0.1	-0.1
BC017158	-0.85	0.2	-1.05	-1.25
REV1	-0.6	-1.2	0.6	1.8
LOC100045688	1.6	2.6	-1	-3.6
SDC1	-1.55	-1	-0.55	0.45
SDC2	-0.5	-1.15	0.65	1.8
SDC4	0.25	1.1	-0.85	-1.95
MAPK14	1.1	0.75	0.35	-0.4
AGAP3	-1.7	-0.8	-0.9	-0.1
TMOD3	-0.65	-1.3	0.65	1.95
NAA38	-1.9	-0.9	-1	-0.1
NAA35	-0.4	-0.25	-0.15	0.1
ADAM9	-1.25	-1.55	0.3	1.85
PDE12	-0.5	-0.95	0.45	1.4
ASCC2	-1.25	-1.8	0.55	2.35
KIF2A	-1.6	-1.55	-0.05	1.5
ECH1	2	3.3	-1.3	-4.6
SRA1	0.15	0.55	-0.4	-0.95
RPS6-PS4	-0.6	-0.35	-0.25	0.1
KBTBD4	-0.15	-0.1	-0.05	0.05
LMBRD1	0.65	0.3	0.35	0.05
SPAG9	-0.4	-0.9	0.5	1.4
GPC3	-0.85	-1.2	0.35	1.55
GPC4	-1.15	-1.6	0.45	2.05
GPC6	-1.5	-1.6	0.1	1.7
PRKAR2A	0.1	0.05	0.05	0
PRKAR2B	2.45	3.1	-0.65	-3.75
MAN1A2	-0.85	-1.35	0.5	1.85
ZNFX1	0.6	0.45	0.15	-0.3
H6PD	0.5	0.95	-0.45	-1.4
ACBD3	-1.1	-1.5	0.4	1.9
ACBD5	1.85	-0.5	2.35	2.85
LYPLA1	0.65	0.2	0.45	0.25
DTNBP1	-0.65	0	-0.65	-0.65
NR2F6	-0.95	0.35	-1.3	-1.65
TENM4	3.35	4.35	-1	-5.35
CPSF3L	0	-0.45	0.45	0.9
PPP1R15B	0.4	1.4	-1	-2.4
TSN	-0.3	-0.45	0.15	0.6
SSH2	1.7	1.8	-0.1	-1.9
HMGCL	1.25	1.45	-0.2	-1.65
PLRG1	-0.65	-0.45	-0.2	0.25
HMGCR	-1.85	-1.95	0.1	2.05
HEPH	2.2	2.25	-0.05	-2.3
GET4	-0.35	0.35	-0.7	-1.05
LYZ2	0.05	1.35	-1.3	-2.65
LYZ1	-0.1	1.5	-1.6	-3.1
DENND5A	-0.8	-0.6	-0.2	0.4
LOC100862175	-0.2	0.2	-0.4	-0.6
CHP1	1.3	2.2	-0.9	-3.1
EHMT1	-1.25	-0.95	-0.3	0.65
EHMT2	-1.5	-0.55	-0.95	-0.4
TMEM33	0.5	0.35	0.15	-0.2
SF1	-0.4	-0.4	0	0.4
RABGGTB	-0.05	-0.1	0.05	0.15
IGBP1	0.25	0.95	-0.7	-1.65
RANGAP1	-0.65	-0.9	0.25	1.15
DDHD1	0.75	0.5	0.25	-0.25
PDZD11	-0.35	0.15	-0.5	-0.65
CDK11B	-0.35	-1	0.65	1.65
SLC25A1	1.4	2.55	-1.15	-3.7
SLC25A4	0.35	0.2	0.15	-0.05
IFITM3	-1.85	-1.35	-0.5	0.85
IFITM2	-1	0	-1	-1
SCD2	2.1	2.35	-0.25	-2.6
SCD3	2.95	5.25	-2.3	-7.55
KDM6B	-0.85	0.25	-1.1	-1.35
SCD4	2.5	4.8	-2.3	-7.1
CD97	-0.45	-0.05	-0.4	-0.35
NR1H2	-0.4	0.75	-1.15	-1.9
SYNJ2BP	0.3	-0.35	0.65	1
PTP4A2	-0.75	-0.85	0.1	0.95
NEURL4	0.75	0.45	0.3	-0.15
POLR1A	0.35	-0.45	0.8	1.25
POLR1B	-0.65	-0.45	-0.2	0.25
POLR1C	-0.65	0.05	-0.7	-0.75
QRICH1	-1.25	-0.8	-0.45	0.35
OAZ2	0	0.1	-0.1	-0.2
OAZ1	0.25	1.05	-0.8	-1.85
SMPDL3A	0.5	0.65	-0.15	-0.8
CTDNEP1	-0.7	0.3	-1	-1.3
LY6E	-1.2	-0.95	-0.25	0.7
DCN	0.65	0.35	0.3	-0.05
LY6A	-3.2	-2.55	-0.65	1.9
PAICS	0	-0.2	0.2	0.4
FMR1	-2.3	-3.55	1.25	4.8
URI1	-1.05	-0.65	-0.4	0.25
CELF2	0.05	0.4	-0.35	-0.75
CELF1	-0.1	-0.4	0.3	0.7
KRAS	-1.5	-2.35	0.85	3.2
GNPAT	2.7	2.8	-0.1	-2.9
RALGAPA1	0.75	-0.45	1.2	1.65
AES	-0.85	0.25	-1.1	-1.35
RPS3A1	-1.45	-1.1	-0.35	0.75
LRRC59	-0.65	-0.15	-0.5	-0.35
SIDT2	0.3	1.35	-1.05	-2.4
IKBIP	-1.65	-1.8	0.15	1.95
KIFAP3	-0.7	-0.5	-0.2	0.3
UBB	-0.35	0.05	-0.4	-0.45
UBC	0	0.1	-0.1	-0.2
TAX1BP1	0.45	-0.85	1.3	2.15
FAM21	-0.75	-1.2	0.45	1.65
TAX1BP3	-1.8	-0.55	-1.25	-0.7
COX6A1	2.2	3.45	-1.25	-4.7
AHCTF1	0.2	-1.2	1.4	2.6
TYSND1	1.05	2.15	-1.1	-3.25
STK25	-0.2	-0.55	0.35	0.9
STK24	-0.75	-0.3	-0.45	-0.15
MANF	-1.65	-0.5	-1.15	-0.65
PIN1	-0.2	0.2	-0.4	-0.6
RPL35A	-0.9	-0.45	-0.45	0
PPP2R2A	0.35	0.25	0.1	-0.15
RAB4B	-0.45	-0.55	0.1	0.65
RTN4	0.2	-0.4	0.6	1
YAE1D1	-0.3	-0.95	0.65	1.6
HEATR6	0.4	-0.35	0.75	1.1
HEATR3	-0.65	-0.75	0.1	0.85
CMIP	-0.55	-0.4	-0.15	0.25
DARS	0.6	-0.15	0.75	0.9
TMEM181A	-1.7	-1.4	-0.3	1.1
ATG3	-0.45	-1.1	0.65	1.75
ATG7	0.75	0.9	-0.15	-1.05
ARMCX4	-0.4	-1.3	0.9	2.2
ARMCX3	-1.25	-1.85	0.6	2.45
KLF6	-1.2	-1.1	-0.1	1
KLF3	-0.55	-1.05	0.5	1.55
KLF2	-2	-2	0	2
D6WSU163E	0.1	-0.45	0.55	1
HAGHL	-0.55	-0.9	0.35	1.25
GATAD1	0.4	0.3	0.1	-0.2
TCEAL8	-2.15	-1.8	-0.35	1.45
PARP4	-0.2	-0.4	0.2	0.6
PARP1	0.05	0	0.05	0.05
PARP3	-1.35	-1.35	0	1.35
RENBP	-3.3	-3.05	-0.25	2.8
HMGCS1	-0.5	-0.9	0.4	1.3
STAM2	-0.65	-0.35	-0.3	0.05
SERPINE2	-4	-3.25	-0.75	2.5
CIC	-1.5	-0.95	-0.55	0.4
LZTS2	-0.95	-0.15	-0.8	-0.65
TSC22D1	-0.55	-0.2	-0.35	-0.15
TSC22D3	1.25	1.6	-0.35	-1.95
TSC22D2	-1.6	-1.85	0.25	2.1
TSC22D4	-0.9	0	-0.9	-0.9
RPS13	-0.35	-0.35	0	0.35
RPS11	-0.65	-0.2	-0.45	-0.25
RPS10	-1.3	-0.55	-0.75	-0.2
RPS17	-1.15	-0.65	-0.5	0.15
RPS16	-0.95	-0.55	-0.4	0.15
RPS15	-0.85	-0.15	-0.7	-0.55
RPS14	-0.95	-0.35	-0.6	-0.25
RPS19	-1.2	-0.55	-0.65	-0.1
RPS18	-1.65	-0.75	-0.9	-0.15
CERCAM	-1	-0.75	-0.25	0.5
XPR1	-1.1	-0.45	-0.65	-0.2
MPP1	0.15	0.2	-0.05	-0.25
1810013L24RIK	-0.7	-0.75	0.05	0.8
EMG1	-0.95	0.4	-1.35	-1.75
FBXL3	-0.3	-0.95	0.65	1.6
FBXL5	0.1	-0.3	0.4	0.7
FBXL6	0.5	0.45	0.05	-0.4
ERGIC1	-0.9	0.55	-1.45	-2
ERH	-1.3	-1.05	-0.25	0.8
AP2S1	-0.05	0.5	-0.55	-1.05
SAMD9L	-2.4	-3.45	1.05	4.5
PKM	-0.05	0.1	-0.15	-0.25
MATN2	-0.25	-0.4	0.15	0.55
CHPF	-2.1	-1.75	-0.35	1.4
AFF4	-0.75	-1.45	0.7	2.15
AFF1	0.3	0.1	0.2	0.1
ERGIC3	-0.45	0.2	-0.65	-0.85
GM5908	-1.25	-0.85	-0.4	0.45
PPP1R9B	-0.45	0.3	-0.75	-1.05
SMARCB1	-0.05	0	-0.05	-0.05
FNIP1	0.05	-1.65	1.7	3.35
FNIP2	-1.5	-1.9	0.4	2.3
MLEC	-1.15	-0.35	-0.8	-0.45
GORASP2	-1.1	-0.4	-0.7	-0.3
GORASP1	-1.3	-0.05	-1.25	-1.2
TMSB10	-4.15	-2.1	-2.05	0.05
CAPRIN1	-0.85	-1	0.15	1.15
GNS	-1.5	-0.75	-0.75	0
GNE	0.2	0.3	-0.1	-0.4
CKAP4	-2.5	-2.35	-0.15	2.2
CKAP5	-0.35	-1.45	1.1	2.55
SMPD1	0.4	1.15	-0.75	-1.9
LOC100862446	-1.15	0.2	-1.35	-1.55
MYSM1	-0.85	-1.85	1	2.85
LOC100045999	-1.45	-1.05	-0.4	0.65
AP3S2	-1.65	-0.3	-1.35	-1.05
AP3S1	0.5	0.3	0.2	-0.1
SYPL	0.95	1.2	-0.25	-1.45
FXR1	-0.55	-1.2	0.65	1.85
FXR2	-0.1	-0.15	0.05	0.2
OSTF1	-0.45	-0.4	-0.05	0.35
RBM42	-1.4	-0.45	-0.95	-0.5
DPP8	-0.25	-0.4	0.15	0.55
DPP9	-0.45	-0.6	0.15	0.75
DPP3	-0.8	-0.25	-0.55	-0.3
DPP7	-1.6	-1.45	-0.15	1.3
SLC39A1	-1.3	-0.1	-1.2	-1.1
SLC39A6	-2.75	-2	-0.75	1.25
SLC39A7	-1.2	-0.8	-0.4	0.4
FCGRT	0.8	1.45	-0.65	-2.1
HNRNPA2B1	-0.15	-0.75	0.6	1.35
SIPA1L1	0.2	-0.15	0.35	0.5
FLOT1	-0.35	-0.7	0.35	1.05
FLOT2	-0.85	0.25	-1.1	-1.35
PDCD2L	-0.2	0.25	-0.45	-0.7
MORC3	-0.5	-1.7	1.2	2.9
GM15453	-1.6	-1.6	0	1.6
PITRM1	-0.3	-0.85	0.55	1.4
FAM50A	-1.1	-0.5	-0.6	-0.1
LOC101056381	0.3	0.9	-0.6	-1.5
ALDH18A1	-2.35	-2	-0.35	1.65
NGLY1	0.3	0.35	-0.05	-0.4
SZT2	0	-0.15	0.15	0.3
CRELD2	-1.25	-0.35	-0.9	-0.55
CRELD1	1.1	2.15	-1.05	-3.2
PIAS4	-0.6	-0.05	-0.55	-0.5
HIPK3	0.9	0.5	0.4	-0.1
PPP4C	-0.2	-0.4	0.2	0.6
CNBP	0.1	-0.15	0.25	0.4
TKT	2.15	3	-0.85	-3.85
NCKAP1	-0.3	-0.95	0.65	1.6
EEF1G	-1.65	-0.85	-0.8	0.05
EEF1D	-1.55	-0.4	-1.15	-0.75
MAGT1	-0.1	-0.2	0.1	0.3
SESTD1	-0.8	-0.9	0.1	1
CYP4F17	-0.3	-0.6	0.3	0.9
WBP11	0.15	0.15	0	-0.15
MFN2	1.75	2.05	-0.3	-2.35
MFN1	0.5	0.6	-0.1	-0.7
BZW1	-0.7	-0.95	0.25	1.2
BZW2	0.1	0.15	-0.05	-0.2
WBP1L	-0.1	0.5	-0.6	-1.1
EPHB4	-1.85	-1	-0.85	0.15
TNXB	0.95	-0.1	1.05	1.15
NNMT	0.35	0.2	0.15	-0.05
2610301G19RIK	0.15	-0.2	0.35	0.55
COX8A	1.65	3.25	-1.6	-4.85
CTPS	-2.15	-2.6	0.45	3.05
ELOVL6	1.6	0.4	1.2	0.8
ELOVL5	0.45	0.6	-0.15	-0.75
ELOVL1	-0.85	-0.7	-0.15	0.55
UBE2I	-0.8	-1	0.2	1.2
UBE2H	0.95	0.9	0.05	-0.85
UBE2K	-0.45	0.05	-0.5	-0.55
UBE2M	-0.6	0.85	-1.45	-2.3
UBE2A	0.8	1.15	-0.35	-1.5
UBE2Z	-1.5	-0.65	-0.85	-0.2
UBE2S	-1.6	-0.75	-0.85	-0.1
SBF1	-0.35	-0.4	0.05	0.45
BRD8	-0.45	-0.95	0.5	1.45
BRD4	-0.7	-0.65	-0.05	0.6
BRD7	-0.35	-0.5	0.15	0.65
BRD1	-0.5	-0.6	0.1	0.7
BRD2	-0.5	-0.35	-0.15	0.2
RAVER1	-0.55	-0.1	-0.45	-0.35
GAB1	-0.4	0	-0.4	-0.4
HSPE1	0.5	0.7	-0.2	-0.9
DYRK2	-0.8	-0.75	-0.05	0.7
ULK1	0.2	0.65	-0.45	-1.1
MAGED1	-0.5	-0.75	0.25	1
MAGED2	-1.3	-1.3	0	1.3
EPS15L1	0.1	-0.65	0.75	1.4
ECHS1	2.4	3.05	-0.65	-3.7
IRGM1	-1.25	-2.2	0.95	3.15
CEP350	1	-0.15	1.15	1.3
PMVK	1.15	1.6	-0.45	-2.05
GM4705	-1.3	-0.8	-0.5	0.3
ACVR1	-1.2	-1.6	0.4	2
NOSIP	-1.45	-0.1	-1.35	-1.25
NDRG2	2.4	3.1	-0.7	-3.8
NDRG3	-0.45	1.15	-1.6	-2.75
H13	-0.95	-0.3	-0.65	-0.35
GM5506	0.35	0.75	-0.4	-1.15
SLC27A4	0.9	1.1	-0.2	-1.3
SLC27A1	3.65	4.1	-0.45	-4.55
FOXO3	-0.35	0.4	-0.75	-1.15
THAP11	0.35	0.2	0.15	-0.05
BTAF1	0.3	-0.8	1.1	1.9
GM6747	-0.55	-0.85	0.3	1.15
SCD1	3.7	5.9	-2.2	-8.1
ZZEF1	0.85	0.65	0.2	-0.45
FARSA	-0.55	-0.35	-0.2	0.15
RBMXL1	-1.75	-1.25	-0.5	0.75
FASTK	0.5	1.45	-0.95	-2.4
CNNM3	0	1.35	-1.35	-2.7
RALY	-1.05	-0.85	-0.2	0.65
RALA	-0.3	-0.3	0	0.3
DPY19L1	-0.7	-1	0.3	1.3
STRN	-0.15	-0.7	0.55	1.25
RNASET2A	0.6	1.35	-0.75	-2.1
RNASET2B	0.4	1.35	-0.95	-2.3
SGSH	-0.75	-0.7	-0.05	0.65
MGMT	-0.55	0.3	-0.85	-1.15
LOC100046223	-0.05	-0.1	0.05	0.15
ANGEL2	0.1	0	0.1	0.1
BABAM1	-1.15	-0.15	-1	-0.85
SEC16A	0.05	-0.1	0.15	0.25
ZWINT	-0.1	0.1	-0.2	-0.3
RNF6	-0.25	-0.65	0.4	1.05
RNF4	-0.15	-0.25	0.1	0.35
RNF2	-1.2	-1.55	0.35	1.9
H2-D1	0.75	1.65	-0.9	-2.55
SAE1	-1.45	-1.3	-0.15	1.15
LOC100048759	3.6	6.05	-2.45	-8.5
LOC101056061	-0.8	-1.1	0.3	1.4
M6PR	-0.8	0.05	-0.85	-0.9
EBF2	1.25	1.15	0.1	-1.05
EBF1	-0.1	0.15	-0.25	-0.4
ARHGEF40	-1.9	-1.6	-0.3	1.3
GM7429	-1.3	-0.85	-0.45	0.4
DYNC1LI1	-0.7	-0.9	0.2	1.1
DYNC1LI2	-1	-1.3	0.3	1.6
UTP6	0.2	-0.7	0.9	1.6
UTP3	-0.8	-0.85	0.05	0.9
ANKRD27	-0.45	-0.55	0.1	0.65
IFT172	0.95	0.1	0.85	0.75
UVRAG	-0.65	-0.8	0.15	0.95
RNF103	-0.15	-0.15	0	0.15
LGR4	-0.2	-0.35	0.15	0.5
ZFP292	0.85	-1.35	2.2	3.55
IGSF8	-1.4	-0.85	-0.55	0.3
CSNK1D	-0.3	-0.2	-0.1	0.1
ALDH16A1	-0.4	0.2	-0.6	-0.8
RPL14	-2.95	-0.4	-2.55	-2.15
RPL15	-1.1	-0.65	-0.45	0.2
RPL17	-1.1	-0.9	-0.2	0.7
RPL10	-1.55	-0.75	-0.8	-0.05
RPL11	-0.85	-0.15	-0.7	-0.55
RPL12	-2.25	-1.3	-0.95	0.35
RPL13	-1.9	-0.65	-1.25	-0.6
RPL18	-0.7	-0.25	-0.45	-0.2
RPL19	-0.5	-0.25	-0.25	0
HK2	2.45	2.55	-0.1	-2.65
HK1	-1.5	-1.2	-0.3	0.9
GBP2	0.25	0	0.25	0.25
CSTF2T	0.5	0.15	0.35	0.2
INSR	1.7	1.9	-0.2	-2.1
ATP1A2	3.55	9.4	-5.85	-15.25
NAPA	-0.55	0.05	-0.6	-0.65
PGM1	-1.55	-1.55	0	1.55
PGM2	1.9	2.6	-0.7	-3.3
PGM3	-0.85	-1.3	0.45	1.75
PXK	-0.2	-0.3	0.1	0.4
PXN	-1.4	-0.75	-0.65	0.1
FAM172A	-1.05	-1.4	0.35	1.75
MAP3K2	0	-1.35	1.35	2.7
MAP3K3	-0.35	-0.75	0.4	1.15
MAP3K1	1.35	2.05	-0.7	-2.75
MAP3K6	1.1	1.35	-0.25	-1.6
MAP3K7	-0.45	-0.85	0.4	1.25
MAP3K4	0.6	0.1	0.5	0.4
RFX1	-0.5	-0.3	-0.2	0.1
TMEM104	-0.25	0.15	-0.4	-0.55
ASPSCR1	-0.9	0.05	-0.95	-1
NKTR	-1.7	-2	0.3	2.3
PDZRN3	-2.6	-3.2	0.6	3.8
SNAP47	-1.45	-1	-0.45	0.55
ANXA11	0.35	-0.15	0.5	0.65
TCN2	0.95	1.85	-0.9	-2.75
HERC1	0.95	0.1	0.85	0.75
HERC2	0.5	-0.2	0.7	0.9
PCID2	0.35	0.25	0.1	-0.15
ZFYVE1	-0.45	-0.6	0.15	0.75
ZBED6	-1.1	-1.3	0.2	1.5
IAH1	0.55	0.85	-0.3	-1.15
APOD	0.05	0.45	-0.4	-0.85
IGF1	0.1	-0.1	0.2	0.3
AOX1	2.75	3	-0.25	-3.25
ANTXR1	-2.4	-2.35	-0.05	2.3
ANTXR2	-0.15	-0.75	0.6	1.35
CDK5RAP2	-1.5	-1.45	-0.05	1.4
CDK5RAP3	0.45	0.5	-0.05	-0.55
LPCAT3	2.1	2.3	-0.2	-2.5
DYNC2H1	-0.2	-1.15	0.95	2.1
TFRC	2.3	2.2	0.1	-2.1
DHX57	-0.9	-1.45	0.55	2
MYH10	-2.1	-2.3	0.2	2.5
KBTBD2	-0.95	-0.75	-0.2	0.55
GPS1	-0.75	-0.05	-0.7	-0.65
CRYBG3	-1.05	-1.35	0.3	1.65
RPE	0.85	-0.15	1	1.15
SPTLC2	-1.85	-2.15	0.3	2.45
SPTLC1	0.75	0.35	0.4	0.05
GM4024	-0.75	0.15	-0.9	-1.05
PTGR1	-1.2	-1.65	0.45	2.1
NRD1	-0.35	-0.55	0.2	0.75
RBFA	0.45	0.95	-0.5	-1.45
MED10	-1.85	-0.85	-1	-0.15
MED12	0.2	-0.2	0.4	0.6
MED13	0.4	-0.65	1.05	1.7
MED16	-0.05	0.45	-0.5	-0.95
MED17	-0.5	-0.65	0.15	0.8
ECE1	-1.25	-0.85	-0.4	0.45
GM3552	-0.7	-0.1	-0.6	-0.5
IGFBP3	-0.7	-0.5	-0.2	0.3
IGFBP7	-1.5	-1.25	-0.25	1
IGFBP4	-0.75	0.45	-1.2	-1.65
IGFBP5	-0.35	-0.25	-0.1	0.15
PGRMC2	0.2	1.6	-1.4	-3
OCIAD1	0.25	1.05	-0.8	-1.85
CDC40	0.05	-0.45	0.5	0.95
CDC42	-0.85	-0.55	-0.3	0.25
MON2	-0.3	-0.5	0.2	0.7
GIPC1	-0.9	-0.15	-0.75	-0.6
OTUB1	-1.35	-0.85	-0.5	0.35
DNAJC8	-1.9	-1.3	-0.6	0.7
DNAJC5	0	0.35	-0.35	-0.7
DNAJC2	-1.2	-1.85	0.65	2.5
DNAJC3	-0.65	-0.55	-0.1	0.45
GPN2	-0.9	-0.25	-0.65	-0.4
PXDN	-1.5	-1.1	-0.4	0.7
SRP72	-0.7	-0.3	-0.4	-0.1
PLP2	-2.2	-1.55	-0.65	0.9
VDAC2	-0.05	0.55	-0.6	-1.15
VLDLR	1.85	1.75	0.1	-1.65
GM10705	-0.75	-0.15	-0.6	-0.45
RBBP7	-0.2	-0.7	0.5	1.2
RBBP4	-1	-0.6	-0.4	0.2
TOB1	2.65	3.35	-0.7	-4.05
NOA1	0.65	1.2	-0.55	-1.75
VARS	-1.45	-1.15	-0.3	0.85
SMO	-2	-0.75	-1.25	-0.5
CHCHD10	2.35	4.55	-2.2	-6.75
DSE	-2.35	-2.1	-0.25	1.85
PDHA1	1.7	1.75	-0.05	-1.8
DYNLL1	-2.6	-1.6	-1	0.6
DYNLL2	-0.1	0.45	-0.55	-1
INTS3	0.1	0.5	-0.4	-0.9
INTS2	1.1	-0.45	1.55	2
INTS1	0.1	-0.1	0.2	0.3
INTS7	0.3	-0.35	0.65	1
INTS5	-0.9	-0.1	-0.8	-0.7
INTS4	0.15	0.15	0	-0.15
INTS9	-0.5	0	-0.5	-0.5
INTS8	-0.8	-1.75	0.95	2.7
PAPD4	-0.9	-1.4	0.5	1.9
AUH	1.75	2.35	-0.6	-2.95
HIF1A	-2.3	-3.4	1.1	4.5
MRPS9	1.3	1.3	0	-1.3
MRPS6	0.35	0.7	-0.35	-1.05
MRPS5	1.3	1.65	-0.35	-2
WAPAL	0.4	-0.95	1.35	2.3
TULP3	-1.35	-1	-0.35	0.65
TULP4	-0.6	-2.2	1.6	3.8
LPP	-0.5	-1.05	0.55	1.6
LPL	1.75	2	-0.25	-2.25
ABCE1	-0.75	-1.6	0.85	2.45
SCN7A	1.6	0.8	0.8	0
VCPIP1	-0.45	-0.8	0.35	1.15
PRCC	-0.15	0.25	-0.4	-0.65
DHX30	0.1	-0.3	0.4	0.7
GM10166	-1.15	-0.95	-0.2	0.75
NANS	-1.85	-1.3	-0.55	0.75
DHX33	0.5	-0.45	0.95	1.4
POLG	0.5	0.7	-0.2	-0.9
POLK	-0.8	-2	1.2	3.2
POLH	-0.7	-0.7	0	0.7
TIMM13	0.95	1.9	-0.95	-2.85
PRR12	-0.5	-0.1	-0.4	-0.3
PRR13	-1.65	-1	-0.65	0.35
WDR61	-0.15	0	-0.15	-0.15
WDR67	-0.75	-0.95	0.2	1.15
ALDH9A1	1.6	1.9	-0.3	-2.2
SVEP1	-0.2	-0.95	0.75	1.7
DUS3L	-0.4	-0.35	-0.05	0.3
ZFYVE16	0.3	-1.15	1.45	2.6
UBE2V1	-1.1	-0.2	-0.9	-0.7
UBE2V2	-1.4	-2	0.6	2.6
VAMP3	-0.05	-0.1	0.05	0.15
CLUH	2.15	2.95	-0.8	-3.75
DNPEP	0	0.3	-0.3	-0.6
CHMP2B	-1.05	-0.95	-0.1	0.85
CHMP2A	0.05	0.45	-0.4	-0.85
STIP1	-0.6	-0.7	0.1	0.8
RECK	-0.35	-0.6	0.25	0.85
IRF2BPL	-2.7	-1.55	-1.15	0.4
BRPF3	0.5	0.75	-0.25	-1
HELZ	-0.15	-0.2	0.05	0.25
IRF2BP2	-0.35	-0.3	-0.05	0.25
IRF2BP1	-1.2	0	-1.2	-1.2
HELB	0.2	0	0.2	0.2
CYB5	1.45	1.85	-0.4	-2.25
HELZ2	-0.2	-0.75	0.55	1.3
AHDC1	-1.25	-1.05	-0.2	0.85
CYBA	-2.5	-1.7	-0.8	0.9
HINT1	0.65	0.85	-0.2	-1.05
CTNND1	-1.05	-1.05	0	1.05
EPB4.1L2	-0.35	-0.6	0.25	0.85
EPB4.1L3	-2.7	-3	0.3	3.3
NRBP1	-0.55	-0.65	0.1	0.75
SGK1	-1.5	-1.3	-0.2	1.1
REXO2	-1.35	-1.25	-0.1	1.15
KDM4C	-0.15	-0.6	0.45	1.05
KDM4B	1	1.1	-0.1	-1.2
KDM4A	-0.35	-0.6	0.25	0.85
PLOD3	-1.2	-1.25	0.05	1.3
PLOD1	0.6	0.9	-0.3	-1.2
PRDX6	-0.1	0.45	-0.55	-1
PRDX5	0.75	1.5	-0.75	-2.25
NUPR1	0.1	0.15	-0.05	-0.2
PRDX3	2.35	2.75	-0.4	-3.15
PRDX2	-0.4	0.2	-0.6	-0.8
PRDX1	0.1	0.35	-0.25	-0.6
ABHD14B	-0.6	-0.25	-0.35	-0.1
NAGPA	-0.8	-0.05	-0.75	-0.7
PARK7	-0.2	0.7	-0.9	-1.6
RNF44	0.8	0.35	0.45	0.1
RNF40	-0.6	0.15	-0.75	-0.9
USP48	0.45	-0.15	0.6	0.75
USP45	-0.15	-1.3	1.15	2.45
USP47	-0.55	-1.25	0.7	1.95
RNF181	0.05	0.4	-0.35	-0.75
USP40	0.75	-0.45	1.2	1.65
ILF3	-1.35	-1.55	0.2	1.75
ILF2	-0.4	-0.35	-0.05	0.3
CYP51	-0.55	-0.45	-0.1	0.35
ZFP217	0.35	-0.15	0.5	0.65
TMEFF1	-2.6	-1.8	-0.8	1
TMEFF2	0.75	0.8	-0.05	-0.85
BAZ1A	-0.3	-1.5	1.2	2.7
BAZ1B	-0.8	-0.65	-0.15	0.5
SERPINH1	-1.6	-1.55	-0.05	1.5
LOC100045367	-0.75	-0.4	-0.35	0.05
CUL4A	0.05	0	0.05	0.05
CUL4B	-0.1	-0.8	0.7	1.5
TUBB2A	-3	-2.8	-0.2	2.6
TUBB2B	-3.6	-3.7	0.1	3.8
NEK9	-0.4	0	-0.4	-0.4
SENP6	0.2	-1.8	2	3.8
SENP5	-0.9	-1.45	0.55	2
SENP3	-0.8	-0.35	-0.45	-0.1
PTK2	-1.25	-1.2	-0.05	1.15
NDUFA3	1.05	2.65	-1.6	-4.25
KAT7	-0.1	-0.1	0	0.1
CCDC22	-0.6	-0.75	0.15	0.9
CCDC25	0.1	-0.7	0.8	1.5
CRTAP	-1.35	-0.4	-0.95	-0.55
TMEM189	0.2	1	-0.8	-1.8
AU040320	-0.6	0.8	-1.4	-2.2
ATP6V1G1	0.75	0.25	0.5	0.25
EXT2	-1.05	-0.55	-0.5	0.05
COMTD1	-0.6	0.55	-1.15	-1.7
SARDH	0.55	0.6	-0.05	-0.65
MAPRE1	-1.15	-1.25	0.1	1.35
MAPRE3	-0.15	0.1	-0.25	-0.35
TCF4	-1.35	-2.5	1.15	3.65
AUP1	0.2	1.05	-0.85	-1.9
CDO1	3.9	8.25	-4.35	-12.6
MDN1	-0.45	-0.95	0.5	1.45
CDON	-2	-1.85	-0.15	1.7
COL18A1	1.95	1.6	0.35	-1.25
TET3	-0.5	0.9	-1.4	-2.3
MRPL36	0.15	1.1	-0.95	-2.05
MRPL37	1.5	1.7	-0.2	-1.9
MRPL32	0.4	0.65	-0.25	-0.9
MRPL33	0.15	0.75	-0.6	-1.35
MRPL30	1.15	1.65	-0.5	-2.15
MRPL38	1.3	2.6	-1.3	-3.9
MRPL39	1.15	1.35	-0.2	-1.55
NUP88	-0.4	-0.45	0.05	0.5
CLASP2	-0.35	-0.35	0	0.35
CLASP1	0	-0.9	0.9	1.8
NUP85	-0.75	-0.7	-0.05	0.65
SORD	-0.15	0.8	-0.95	-1.75
RHBDD1	-0.25	0.35	-0.6	-0.95
SDF4	0.35	0.65	-0.3	-0.95
SDF2	-1.1	-0.05	-1.05	-1
STRAP	-0.85	-0.6	-0.25	0.35
CAPZB	-1.15	-0.85	-0.3	0.55
SLC17A5	-0.6	0.05	-0.65	-0.7
LOC101056658	-1	0.25	-1.25	-1.5
GSTO1	-1.05	-0.8	-0.25	0.55
OSBPL1A	1.05	0.8	0.25	-0.55
OSBPL11	1.75	1.2	0.55	-0.65
ECM1	-1	-0.8	-0.2	0.6
PPM1G	0.35	0	0.35	0.35
PPM1F	-2.05	-0.55	-1.5	-0.95
PPM1A	0.25	0.15	0.1	-0.05
UTP11L	-0.2	-0.95	0.75	1.7
IRGQ	0.15	0.2	-0.05	-0.25
CCPG1	0.65	0.55	0.1	-0.45
ALDH7A1	-0.55	-0.3	-0.25	0.05
SETD8	0.55	0.4	0.15	-0.25
SETD2	-0.05	-1.2	1.15	2.35
VPS18	-1.3	-1	-0.3	0.7
R3HDM4	0.4	1.4	-1	-2.4
VPS16	-1.1	-0.8	-0.3	0.5
SF3A1	-1.2	-0.3	-0.9	-0.6
SF3A2	-0.3	-0.45	0.15	0.6
SF3A3	-0.8	-1.1	0.3	1.4
9130011E15RIK	0.15	0.5	-0.35	-0.85
AMFR	-0.45	0.25	-0.7	-0.95
STX12	-0.5	-0.75	0.25	1
PRPF19	-0.35	-0.5	0.15	0.65
PRPF18	-0.8	-0.95	0.15	1.1
GSTP2	0.05	0.65	-0.6	-1.25
GSTP1	-0.35	0.6	-0.95	-1.55
TPR	-0.4	-1.65	1.25	2.9
MTOR	1.4	1.7	-0.3	-2
CD9	-4.15	-3.95	-0.2	3.75
MED28	-0.8	-0.3	-0.5	-0.2
REST	-0.85	-1.05	0.2	1.25
WARS	-0.85	-0.6	-0.25	0.35
MED21	-0.75	-0.8	0.05	0.85
CLINT1	-0.45	-1.3	0.85	2.15
MED23	0.05	-0.2	0.25	0.45
SLTM	-0.95	-2.25	1.3	3.55
LAMP2	-0.85	-0.95	0.1	1.05
LAMP1	-1.3	-0.3	-1	-0.7
TMEM66	0	0.65	-0.65	-1.3
OLFML2B	-2.25	-2.85	0.6	3.45
TADA3	-0.45	-0.05	-0.4	-0.35
SET	-1.25	-1.4	0.15	1.55
GM4070	-0.65	-2.4	1.75	4.15
NDUFB11	1.4	2.95	-1.55	-4.5
NDUFB10	2.1	3.25	-1.15	-4.4
MEA1	-1.4	-0.1	-1.3	-1.2
ABHD17B	0.55	-0.4	0.95	1.35
GM10257	-0.2	0.05	-0.25	-0.3
TFDP1	-1.9	-1.25	-0.65	0.6
MIF4GD	2.05	3.05	-1	-4.05
SUMO1	0.2	-0.45	0.65	1.1
SUMO2	-0.55	-0.85	0.3	1.15
PDS5A	0.35	-1.1	1.45	2.55
PDS5B	-0.05	-1.1	1.05	2.15
RB1CC1	-0.2	-1.8	1.6	3.4
PODN	-3.25	-3.45	0.2	3.65
SMNDC1	0.05	-0.45	0.5	0.95
GM2A	2	3.05	-1.05	-4.1
NAV1	-1.15	-1.2	0.05	1.25
LIG3	0.05	-0.8	0.85	1.65
DIP2A	-0.7	-0.55	-0.15	0.4
DIP2B	-0.8	-0.7	-0.1	0.6
ZFP608	-1.45	-0.95	-0.5	0.45
ZFP609	-0.35	0.15	-0.5	-0.65
LOC101056444	-1.15	-0.95	-0.2	0.75
ZFML	0	-2.05	2.05	4.1
MINA	-0.3	-0.25	-0.05	0.2
TMEM55A	-1.95	-0.75	-1.2	-0.45
ABL1	-1.2	-0.6	-0.6	0
PLSCR4	0.5	-0.55	1.05	1.6
PLSCR3	-2.1	-1.6	-0.5	1.1
AURKAIP1	1.6	1.45	0.15	-1.3
SND1	-0.75	-0.55	-0.2	0.35
RINT1	-0.5	-0.5	0	0.5
BANF1	-0.2	0.25	-0.45	-0.7
2210016F16RIK	0.55	0.35	0.2	-0.15
0610037L13RIK	-0.4	0	-0.4	-0.4
ARID2	0.15	-0.4	0.55	0.95
TOMM20	-0.8	0.2	-1	-1.2
TOMM22	0.85	1.15	-0.3	-1.45
AOC3	2.45	3.35	-0.9	-4.25
0610031J06RIK	-1.55	-0.3	-1.25	-0.95
UFC1	1.05	1.05	0	-1.05
THSD7A	1.75	0.65	1.1	0.45
SGCE	-0.55	-0.75	0.2	0.95
SGCB	-0.25	0.45	-0.7	-1.15
COL1A1	-2.05	-2.25	0.2	2.45
IPO8	0.2	0	0.2	0.2
IPO9	-0.35	-0.1	-0.25	-0.15
IPO7	-0.25	-1.65	1.4	3.05
IPO4	-1.65	-1.15	-0.5	0.65
IPO5	-1.2	-1.05	-0.15	0.9
EMILIN2	-1.9	-1.75	-0.15	1.6
EMILIN1	-1.7	-1.5	-0.2	1.3
STIM1	0.85	1.55	-0.7	-2.25
STIM2	0.2	-0.75	0.95	1.7
PMP22	-0.55	-0.7	0.15	0.85
PLA2R1	-1.55	-1.85	0.3	2.15
EIF4H	-0.35	0.15	-0.5	-0.65
EIF4E	-1.2	-0.85	-0.35	0.5
EIF4B	-1.3	-0.5	-0.8	-0.3
COQ10B	-0.1	-0.65	0.55	1.2
SECISBP2L	0	-0.6	0.6	1.2
AGPS	-1.1	-1.5	0.4	1.9
SERINC5	-1.15	-0.5	-0.65	-0.15
SERINC1	-0.05	-0.35	0.3	0.65
SERINC3	-0.45	-0.3	-0.15	0.15
CHM	-0.4	-1.7	1.3	3
PRRC1	-1.4	-1.05	-0.35	0.7
ATP11B	0.05	-0.25	0.3	0.55
POLDIP3	-0.6	-0.15	-0.45	-0.3
POLDIP2	1	1.9	-0.9	-2.8
ASAH1	-1.8	-2.15	0.35	2.5
MAN2A2	0.55	0.65	-0.1	-0.75
MAN2A1	-1.65	-2.05	0.4	2.45
XAB2	0.25	0.35	-0.1	-0.45
ACOT7	-0.75	-0.55	-0.2	0.35
ACOT1	0.05	0.05	0	-0.05
GM10045	-1.65	-1.25	-0.4	0.85
LOC100046297	-0.95	-0.65	-0.3	0.35
GM10094	-0.4	0.4	-0.8	-1.2
CALR	-0.7	-0.4	-0.3	0.1
CALU	-1.25	-1.4	0.15	1.55
H2-K1	1.05	1.65	-0.6	-2.25
SAMD4B	-1.2	-0.55	-0.65	-0.1
LOC100047658	-0.1	-0.65	0.55	1.2
TMPO	-0.7	-1.5	0.8	2.3
PSMA2	-0.45	0.1	-0.55	-0.65
PSMA3	-0.1	-0.05	-0.05	0
PSMA1	1.3	1.25	0.05	-1.2
PSMA6	0.65	0.65	0	-0.65
PSMA7	-0.4	0.3	-0.7	-1
PSMA4	-0.05	-0.3	0.25	0.55
PSMA5	0.05	0.1	-0.05	-0.15
TTC7B	-0.4	0.65	-1.05	-1.7
CNDP2	-1	-0.65	-0.35	0.3
ATP5C1	1.85	2.35	-0.5	-2.85
SNRPA1	-1.35	-0.9	-0.45	0.45
TWF1	-0.65	-1.3	0.65	1.95
PRPF38B	0.4	-0.9	1.3	2.2
SLC25A22	1.5	2.1	-0.6	-2.7
SLC25A20	2.35	3.15	-0.8	-3.95
PEX11B	1.35	0.45	0.9	0.45
PRKDC	1.5	0.05	1.45	1.4
CTDP1	-1.15	-1.5	0.35	1.85
PRRX1	-1.55	-1.85	0.3	2.15
PRKD1	0.6	0.25	0.35	0.1
ERCC6L2	0.2	-0.9	1.1	2
BET1L	-0.05	0.35	-0.4	-0.75
NCAPG2	-0.05	-0.85	0.8	1.65
CCND2	-0.25	-0.45	0.2	0.65
D10WSU52E	-0.1	-0.4	0.3	0.7
TNFRSF1A	-0.7	0	-0.7	-0.7
1110037F02RIK	-0.15	-0.65	0.5	1.15
LEPRE1	-1.9	-1.2	-0.7	0.5
RAB3GAP2	-0.9	-0.85	-0.05	0.8
RAB3GAP1	0.65	0.65	0	-0.65
TMEM5	-1.1	-0.45	-0.65	-0.2
CDC42BPG	-0.55	-0.1	-0.45	-0.35
JAK2	-0.65	-1.95	1.3	3.25
JAK1	-0.9	-1.25	0.35	1.6
APPBP2	0.25	-0.05	0.3	0.35
IRS1	1.65	1.2	0.45	-0.75
IRS2	0.7	1.5	-0.8	-2.3
ELN	-2.9	-2.8	-0.1	2.7
SNX3	-0.65	0.05	-0.7	-0.75
SNX2	-1.05	-0.9	-0.15	0.75
SNX1	-1.05	-0.8	-0.25	0.55
SNX7	-1.05	-1.2	0.15	1.35
SNX6	-0.7	-0.85	0.15	1
SNX5	-1.15	-1.8	0.65	2.45
SNX4	-1.55	-1.4	-0.15	1.25
SNX9	-1.4	-1.6	0.2	1.8
SEC24D	-2	-1.65	-0.35	1.3
SEC24A	-0.7	-0.8	0.1	0.9
SEC24C	-0.5	0.25	-0.75	-1
SEC24B	0.3	0.1	0.2	0.1
OSMR	-1.9	-2.05	0.15	2.2
KCMF1	-1.05	0.6	-1.65	-2.25
MRPS31	0.85	1.45	-0.6	-2.05
MRPS30	0.8	1.4	-0.6	-2
ACTG1	-2.75	-2.1	-0.65	1.45
ARHGAP21	0.4	-1.15	1.55	2.7
ARHGAP29	0	-1.05	1.05	2.1
ZC3HAV1	-1.4	-1.3	-0.1	1.2
GLYR1	0.25	-0.1	0.35	0.45
FAF2	-0.05	-0.25	0.2	0.45
COPB1	0.4	-0.4	0.8	1.2
COPB2	-0.65	-1.05	0.4	1.45
LSM12	-0.25	0	-0.25	-0.25
EEF1B2	-1.45	-0.9	-0.55	0.35
APRT	-2.75	-1.3	-1.45	-0.15
ACAA2	2.7	4.2	-1.5	-5.7
TUBA4A	-0.45	-0.55	0.1	0.65
NFKB2	-0.5	-0.75	0.25	1
GM10362	-0.7	-0.8	0.1	0.9
SUN2	0.85	1.9	-1.05	-2.95
SUN1	0	0.4	-0.4	-0.8
PCBP2	-0.85	0.1	-0.95	-1.05
PCBP1	-0.65	-0.25	-0.4	-0.15
CMTM3	-2.6	-2.2	-0.4	1.8
TGFBR1	-1.45	-1.4	-0.05	1.35
GM15466	-1.9	-1.2	-0.7	0.5
YBX3	-0.55	0.1	-0.65	-0.75
NR2C1	-0.05	0.55	-0.6	-1.15
LOC101056352	-0.25	0.7	-0.95	-1.65
RFWD2	-0.35	-0.25	-0.1	0.15
RFWD3	-0.2	-0.3	0.1	0.4
TAF10	-0.5	-0.35	-0.15	0.2
TAF15	-0.9	-1.4	0.5	1.9
RPLP2	0	0.65	-0.65	-1.3
RPLP1	-2.55	-0.65	-1.9	-1.25
RPLP0	-1.65	-0.6	-1.05	-0.45
IDI1	-1.6	-2.3	0.7	3
CLCN4-2	0.05	-0.2	0.25	0.45
DVL2	-1.15	-1.45	0.3	1.75
PARG	0.3	-1.2	1.5	2.7
PRSS23	-3.1	-3.45	0.35	3.8
MYL6	-0.95	-0.55	-0.4	0.15
HARS	-0.9	-0.65	-0.25	0.4
ADAMTS5	-0.95	-1.25	0.3	1.55
ADAMTS1	-1.15	-1.55	0.4	1.95
ADAMTS2	-1.1	-0.95	-0.15	0.8
ADAMTS9	0.65	0.5	0.15	-0.35
RPL34-PS1	-1.3	-0.65	-0.65	0
NPLOC4	-0.1	0	-0.1	-0.1
DDX3X	0.15	-0.85	1	1.85
CTSH	0.1	0.15	-0.05	-0.2
CTSL	-1.15	-0.85	-0.3	0.55
CTSO	1.55	1	0.55	-0.45
CTSA	-0.85	-0.55	-0.3	0.25
CTSD	0.65	1.2	-0.55	-1.75
DDX46	-0.8	-1.8	1	2.8
CTSZ	-1.15	-0.25	-0.9	-0.65
GANAB	0	0.05	-0.05	-0.1
RAD23B	-0.9	-1	0.1	1.1
SCAP	-1.2	-0.3	-0.9	-0.6
HSPA13	-1.45	-1.6	0.15	1.75
HSPA14	-0.3	-0.2	-0.1	0.1
NOL9	-1.15	-0.6	-0.55	0.05
NOL7	-0.15	-0.4	0.25	0.65
NOL6	0.25	0.45	-0.2	-0.65
BRI3	-2.6	-0.2	-2.4	-2.2
HDLBP	-0.4	-0.6	0.2	0.8
BTF3L4	-0.15	-0.1	-0.05	0.05
LARS	-0.8	-1.7	0.9	2.6
FBXO22	-0.4	-0.05	-0.35	-0.3
FBXO25	-0.45	-1.3	0.85	2.15
FBXO28	-1.3	-0.25	-1.05	-0.8
SP1	0.55	0.05	0.5	0.45
SP3	0.05	-1.25	1.3	2.55
PRPF40A	-0.55	-1.6	1.05	2.65
COL5A1	-1	-1.35	0.35	1.7
PDGFD	-2.2	-2.25	0.05	2.3
SPR	0.1	0.95	-0.85	-1.8
ZFP106	0.4	0	0.4	0.4
GM14279	-0.95	-0.1	-0.85	-0.75
MOV10	-1.6	-1.1	-0.5	0.6
MROH1	-0.5	-0.75	0.25	1
NAE1	-0.7	-1.45	0.75	2.2
GAPDH	0.8	1.35	-0.55	-1.9
OSBPL8	0.35	-0.95	1.3	2.25
OSBPL9	0.7	0.5	0.2	-0.3
OSBPL2	0.15	0.4	-0.25	-0.65
UGCG	-2.7	-2.95	0.25	3.2
RAB34	0.3	0.2	0.1	-0.1
RAB32	-2.05	-1.5	-0.55	0.95
CRAT	2.95	4.05	-1.1	-5.15
ATOX1	0.95	1.7	-0.75	-2.45
CTTN	-2.3	-2.05	-0.25	1.8
IFIH1	-0.45	-1.4	0.95	2.35
PJA1	-0.35	-0.8	0.45	1.25
PJA2	-0.55	-0.9	0.35	1.25
SH3PXD2A	0.7	1.4	-0.7	-2.1
HEG1	-0.5	-0.6	0.1	0.7
BIN3	-1.5	-0.6	-0.9	-0.3
NIP7	-1.3	-1.05	-0.25	0.8
ASCC3	0.45	-1.75	2.2	3.95
EEFSEC	-0.7	0.05	-0.75	-0.8
LOC631287	-0.85	-0.15	-0.7	-0.55
MS4A4D	1.65	1.3	0.35	-0.95
MSH2	-0.35	-0.4	0.05	0.45
DLGAP4	-0.8	-0.55	-0.25	0.3
PAK1IP1	0.15	-0.15	0.3	0.45
EIF2S1	-0.3	-0.85	0.55	1.4
EIF2S2	-1.15	-1.9	0.75	2.65
FTH1	0.9	1.45	-0.55	-2
RAC1	-0.8	-0.5	-0.3	0.2
SMARCAD1	-0.75	-2	1.25	3.25
KIF13A	0.45	0.6	-0.15	-0.75
KIF13B	1.05	0.4	0.65	0.25
RPS4X	-1.25	-1.1	-0.15	0.95
SFRP2	-2.9	-2.7	-0.2	2.5
SFRP1	-4.1	-4.25	0.15	4.4
CARHSP1	0	0.85	-0.85	-1.7
PLEKHF1	-0.75	-0.5	-0.25	0.25
FERMT2	-0.3	-0.45	0.15	0.6
GNL3L	-0.55	-1.25	0.7	1.95
ZFP768	0.2	0.95	-0.75	-1.7
TMX4	-0.3	0.2	-0.5	-0.7
TMX1	-0.45	-0.2	-0.25	-0.05
TMX3	-0.75	-1.35	0.6	1.95
TMX2	1.2	2.05	-0.85	-2.9
BTF3	-0.8	-0.5	-0.3	0.2
RBFOX2	-0.9	-0.85	-0.05	0.8
KDELR2	-1.55	-1.4	-0.15	1.25
KDELR3	-2.55	-2.2	-0.35	1.85
KDELR1	-0.05	0.15	-0.2	-0.35
PTBP1	-0.9	-0.55	-0.35	0.2
CHCHD2	1.75	2.65	-0.9	-3.55
CHCHD3	1.5	2.25	-0.75	-3
TMEM45A	-0.55	-1.3	0.75	2.05
IFT140	1.1	0.4	0.7	0.3
CTDSP1	-0.7	0.45	-1.15	-1.6
SART3	-1.75	-0.65	-1.1	-0.45
SART1	-1.1	-0.65	-0.45	0.2
TTC3	-0.85	-1.75	0.9	2.65
RPL28	-0.75	-0.05	-0.7	-0.65
RPL24	-0.5	0.05	-0.55	-0.6
RPL27	-1	-0.2	-0.8	-0.6
RPL26	-0.9	-0.75	-0.15	0.6
RPL21	-1.25	-1.2	-0.05	1.15
RPL23	-1.3	-0.9	-0.4	0.5
RPL22	-1.6	-0.9	-0.7	0.2
BCAR1	-2.25	-2	-0.25	1.75
B2M	-0.25	0	-0.25	-0.25
UNC50	0.2	0.25	-0.05	-0.3
METTL9	-0.75	-0.45	-0.3	0.15
CEP170	-0.8	-2	1.2	3.2
METTL3	-0.45	-0.6	0.15	0.75
GM6988	-0.35	-0.5	0.15	0.65
D4WSU53E	0.1	-1.45	1.55	3
MPHOSPH8	-0.5	-2	1.5	3.5
PHB2	1.05	2	-0.95	-2.95
WDFY3	-0.1	-0.45	0.35	0.8
WDFY2	0.15	0.5	-0.35	-0.85
LAMTOR4	0	0.9	-0.9	-1.8
LAMTOR1	-0.2	0.65	-0.85	-1.5
LAMTOR2	0.2	1	-0.8	-1.8
APP	-1.2	-1.4	0.2	1.6
LOC100862433	-1.2	-0.45	-0.75	-0.3
ATP7A	-0.25	-0.65	0.4	1.05
NME1	-0.7	-0.4	-0.3	0.1
NME2	-1.1	-0.4	-0.7	-0.3
CSTB	-0.85	-0.65	-0.2	0.45
PGRMC1	0.15	0.5	-0.35	-0.85
ZDHHC6	0.65	0.3	0.35	0.05
CST3	0.9	1.45	-0.55	-2
EPHX2	3.75	6.35	-2.6	-8.95
FBXO30	-1.75	-1.7	-0.05	1.65
MCM7	-0.85	-0.7	-0.15	0.55
MCM6	-2.1	-2	-0.1	1.9
MCM4	-1.7	-1.75	0.05	1.8
MCM3	-1.75	-1.8	0.05	1.85
MEPCE	-0.25	0.1	-0.35	-0.45
FBXL17	-0.2	-0.45	0.25	0.7
NDFIP1	-0.1	-0.05	-0.05	0
SIRT2	-0.35	0.25	-0.6	-0.85
SPEN	-0.2	0.2	-0.4	-0.6
MOSPD2	-0.8	-1.45	0.65	2.1
MOSPD1	-0.2	-0.8	0.6	1.4
LOC101056688	-1.05	-0.7	-0.35	0.35
PSAT1	-1.7	-1.3	-0.4	0.9
PBRM1	-0.2	-1.25	1.05	2.3
CAPN1	-0.85	-0.25	-0.6	-0.35
ZFP516	-0.1	-0.15	0.05	0.2
CNIH	-0.3	-0.5	0.2	0.7
MED20	0.7	0.1	0.6	0.5
MED25	-0.25	0.6	-0.85	-1.45
MED24	-0.05	-0.15	0.1	0.25
TSKU	0.4	0.8	-0.4	-1.2
IST1	-0.8	-0.15	-0.65	-0.5
RCC2	-1.7	-1.55	-0.15	1.4
CEPT1	0.95	-0.1	1.05	1.15
MRPL10	0.35	1.5	-1.15	-2.65
MAGOH	-0.65	-0.85	0.2	1.05
CBR1	1.45	1.9	-0.45	-2.35
EXOC2	-0.85	-0.65	-0.2	0.45
EXOC3	-0.15	-0.05	-0.1	-0.05
EXOC1	-1.05	-1.75	0.7	2.45
EXOC7	-0.65	0.05	-0.7	-0.75
EXOC4	-0.9	-0.95	0.05	1
EXOC8	0.7	0.6	0.1	-0.5
UQCRFS1	2.65	3.6	-0.95	-4.55
DHX8	0.3	-0.2	0.5	0.7
DHX9	-0.1	-1.25	1.15	2.4
METAP1	-0.4	-0.35	-0.05	0.3
YME1L1	0.5	-0.6	1.1	1.7
XPC	-0.4	0.8	-1.2	-2
CMPK1	1.15	0.45	0.7	0.25
BFAR	0.6	0.2	0.4	0.2
FAF1	-0.3	0.25	-0.55	-0.8
COX5A	2.15	3.25	-1.1	-4.35
COX5B	1.65	3.55	-1.9	-5.45
LOC640611	-2.2	-1.65	-0.55	1.1
MSL1	-0.25	-0.05	-0.2	-0.15
BRAP	-0.15	0.5	-0.65	-1.15
HSPH1	-0.95	-1.45	0.5	1.95
WDR19	-0.7	-0.65	-0.05	0.6
RABGAP1	-0.15	-0.7	0.55	1.25
PALLD	-2.1	-2	-0.1	1.9
NOD1	-0.75	-0.45	-0.3	0.15
XBP1	0.8	1.3	-0.5	-1.8
PCMT1	-0.5	-0.15	-0.35	-0.2
SVIL	0.5	-0.5	1	1.5
DPT	-0.15	0.1	-0.25	-0.35
ARL14EP	-1.25	-2.15	0.9	3.05
ADNP	-0.8	-1	0.2	1.2
GOLGB1	0.7	-0.15	0.85	1
STON1	-1.55	-1.4	-0.15	1.25
LUM	1.7	1.2	0.5	-0.7
SSFA2	0.9	0.6	0.3	-0.3
TNPO2	-1.05	-0.6	-0.45	0.15
[truncated: 3,087 more rows]

## Sheet: 2
	Ribo	RNA	Eff	Eff-RNA
VPS13C	2.15	1.55	0.6	-0.95
IARS2	2.3	1.35	0.95	-0.4
ABCA8A	2.65	1.55	1.1	-0.45
VPS13A	2.05	0.65	1.4	0.75
UTRN	2	0.75	1.25	0.5
SYNE2	2.45	1.25	1.2	-0.05
CLPB	3.5	2	1.5	-0.5

## Sheet: 3
	Ribo	RNA	Eff	Eff-RNA
NAMPT	2.05	2.1	-0.05	-2.15
SORBS1	2.2	3.1	-0.9	-4
GSN	3.2	3.9	-0.7	-4.6
UQCRC1	2.3	3.3	-1	-4.3
SDPR	3	2.4	0.6	-1.8
HSD17B12	2.05	2	0.05	-1.95
SCARA5	2.5	3.8	-1.3	-5.1
ACOX1	2.55	3.05	-0.5	-3.55
CAR3	4.45	10.4	-5.95	-16.35
DPEP1	2.25	2.45	-0.2	-2.65
GBE1	3.2	4.25	-1.05	-5.3
NDUFV2	2.1	2.65	-0.55	-3.2
NDUFV1	2.45	3.25	-0.8	-4.05
HADH	2.8	3.7	-0.9	-4.6
POMT1	2.4	2.35	0.05	-2.3
CSL	2.25	3.75	-1.5	-5.25
PPP2R5A	2.9	3.35	-0.45	-3.8
ALAS1	3.1	3.9	-0.8	-4.7
DLST	2.4	2.4	0	-2.4
SOD2	2	3.45	-1.45	-4.9
UQCRC2	2.4	3	-0.6	-3.6
ACACA	3.65	3.85	-0.2	-4.05
LIAS	2.45	1.85	0.6	-1.25
FUOM	2	3.15	-1.15	-4.3
GPRC5B	2.6	3.65	-1.05	-4.7
ANGPTL4	2.5	4.9	-2.4	-7.3
SDHA	2.7	3.05	-0.35	-3.4
SDHB	2.15	3.3	-1.15	-4.45
SDHD	2.05	3.05	-1	-4.05
FABP4	3.3	8.3	-5	-13.3
FABP5	2.8	3.75	-0.95	-4.7
SUCLG1	2.3	2.65	-0.35	-3
GM9763	2.95	3.5	-0.55	-4.05
COX7B	2.1	2.75	-0.65	-3.4
FKBP5	2.15	2.45	-0.3	-2.75
PDHX	2.7	2.95	-0.25	-3.2
PDHB	2.8	4.1	-1.3	-5.4
AFG3L2	2	2.15	-0.15	-2.3
CFD	4.9	8.9	-4	-12.9
BCAT2	2.8	3.25	-0.45	-3.7
ME1	3.85	3.7	0.15	-3.55
ABHD5	2.2	2.7	-0.5	-3.2
TMEM135	2.25	3	-0.75	-3.75
RGCC	2.15	3.7	-1.55	-5.25
LPIN1	2.85	4.4	-1.55	-5.95
FASN	3.55	4.45	-0.9	-5.35
PCX	3.8	6.85	-3.05	-9.9
LETM1	2.8	3	-0.2	-3.2
MME	2.7	3.7	-1	-4.7
ADIPOQ	4.1	10.8	-6.7	-17.5
ECH1	2	3.3	-1.3	-4.6
PRKAR2B	2.45	3.1	-0.65	-3.75
TENM4	3.35	4.35	-1	-5.35
HEPH	2.2	2.25	-0.05	-2.3
SCD2	2.1	2.35	-0.25	-2.6
SCD3	2.95	5.25	-2.3	-7.55
SCD4	2.5	4.8	-2.3	-7.1
GNPAT	2.7	2.8	-0.1	-2.9
COX6A1	2.2	3.45	-1.25	-4.7
TKT	2.15	3	-0.85	-3.85
ECHS1	2.4	3.05	-0.65	-3.7
NDRG2	2.4	3.1	-0.7	-3.8
SLC27A1	3.65	4.1	-0.45	-4.55
SCD1	3.7	5.9	-2.2	-8.1
LOC100048759	3.6	6.05	-2.45	-8.5
HK2	2.45	2.55	-0.1	-2.65
ATP1A2	3.55	9.4	-5.85	-15.25
AOX1	2.75	3	-0.25	-3.25
LPCAT3	2.1	2.3	-0.2	-2.5
TFRC	2.3	2.2	0.1	-2.1
TOB1	2.65	3.35	-0.7	-4.05
CHCHD10	2.35	4.55	-2.2	-6.75
CLUH	2.15	2.95	-0.8	-3.75
PRDX3	2.35	2.75	-0.4	-3.15
CDO1	3.9	8.25	-4.35	-12.6
NDUFB10	2.1	3.25	-1.15	-4.4
MIF4GD	2.05	3.05	-1	-4.05
GM2A	2	3.05	-1.05	-4.1
AOC3	2.45	3.35	-0.9	-4.25
SLC25A20	2.35	3.15	-0.8	-3.95
ACAA2	2.7	4.2	-1.5	-5.7
CRAT	2.95	4.05	-1.1	-5.15
EPHX2	3.75	6.35	-2.6	-8.95
UQCRFS1	2.65	3.6	-0.95	-4.55
COX5A	2.15	3.25	-1.1	-4.35
ABCB8	2.15	2.85	-0.7	-3.55
FH1	2.35	2.55	-0.2	-2.75
APOE	3.5	5.4	-1.9	-7.3
TIMM44	2	1.9	0.1	-1.8
MUT	3.15	2.55	0.6	-1.95
CLPX	2.15	1.7	0.45	-1.25
ARXES2	3.3	6.2	-2.9	-9.1
BSCL2	2.1	3.7	-1.6	-5.3
CD36	3.5	8.2	-4.7	-12.9
CSAD	2.25	2.25	0	-2.25
GPAM	3.3	3.95	-0.65	-4.6
ACO2	3.15	4.75	-1.6	-6.35
PNPLA2	3.55	7.15	-3.6	-10.75
FAM214A	2.6	2.45	0.15	-2.3
GYS1	2.1	2.4	-0.3	-2.7
TUFM	2	2.2	-0.2	-2.4
IFI205	2.5	1.9	0.6	-1.3
ACADS	2.35	2.7	-0.35	-3.05
ACADL	2.85	3.2	-0.35	-3.55
ACADM	3.3	4.7	-1.4	-6.1
FITM2	2.75	4.5	-1.75	-6.25
COX6C	2.05	2.7	-0.65	-3.35
HADHB	3.25	4.15	-0.9	-5.05
HADHA	2.55	3.05	-0.5	-3.55
PEG3	2.25	2.15	0.1	-2.05
TEX2	2.05	2.5	-0.45	-2.95
PFKFB3	3.45	5.1	-1.65	-6.75
CYC1	2.7	3.9	-1.2	-5.1
MDH1	2.75	3.3	-0.55	-3.85
HIBADH	2.15	2.75	-0.6	-3.35
TGM2	2.9	4.3	-1.4	-5.7
PPARG	2.9	3.8	-0.9	-4.7
SREBF1	2.5	3.7	-1.2	-4.9
MGST1	2.35	3.15	-0.8	-3.95
CAV1	2.35	3.4	-1.05	-4.45
MRPL12	2.05	2.5	-0.45	-2.95
ACAT1	2.05	2.2	-0.15	-2.35
SNRK	2.9	2.8	0.1	-2.7
GPD1	3.4	11	-7.6	-18.6
GPD2	2.9	3	-0.1	-3.1
TRF	2.95	4.95	-2	-6.95
ACLY	3.05	2.95	0.1	-2.85
HIBCH	2.45	3	-0.55	-3.55
DBI	2.6	3.45	-0.85	-4.3
DBT	2.9	2.65	0.25	-2.4
BNIP3	2.55	3.85	-1.3	-5.15
GFM1	2.1	2.2	-0.1	-2.3
NDUFB9	2.55	3.55	-1	-4.55
NDUFB6	2.25	3.35	-1.1	-4.45
MKNK2	2.3	3.9	-1.6	-5.5
ENPP2	3.1	5.65	-2.55	-8.2
ORMDL3	2.5	3.15	-0.65	-3.8
NDUFAB1	2.45	3.2	-0.75	-3.95
ATP5B	2.15	2.8	-0.65	-3.45
ATP5D	2	2.9	-0.9	-3.8
LOC100503180	2.9	3.9	-1	-4.9
PLIN4	3.4	5	-1.6	-6.6
ADH1	3.2	4.75	-1.55	-6.3
NDUFA10	2.4	3.15	-0.75	-3.9
LDHB	2.35	4.3	-1.95	-6.25
SQRDL	2.15	2.1	0.05	-2.05
CPT2	2.05	2.2	-0.15	-2.35
S100A1	3.05	5.3	-2.25	-7.55
APMAP	2.75	3.3	-0.55	-3.85
AIFM1	2.1	1.95	0.15	-1.8
GM13202	2.15	2.5	-0.35	-2.85
ACSL1	3.85	7.15	-3.3	-10.45
NDUFA5	2.15	2.5	-0.35	-2.85
NDUFA9	2.35	3.05	-0.7	-3.75
PLA2G16	2.55	4.2	-1.65	-5.85
SIK2	2.5	3.55	-1.05	-4.6
FBXO31	2.3	2.7	-0.4	-3.1
DGKD	2.05	2.85	-0.8	-3.65
CAT	2.8	3.25	-0.45	-3.7
COL15A1	2.05	2.25	-0.2	-2.45
STEAP4	3.05	6.2	-3.15	-9.35
MFSD12	2.4	3.7	-1.3	-5
ALDH1A7	3.65	7.5	-3.85	-11.35
TMEM143	2.45	3.05	-0.6	-3.65
CEBPA	2.65	4	-1.35	-5.35
DLAT	2.4	3.2	-0.8	-4
EPAS1	2.3	2.45	-0.15	-2.6
RETSAT	3.15	5.1	-1.95	-7.05
BCL2L13	2.2	2.35	-0.15	-2.5
GLUL	3.2	5.35	-2.15	-7.5
ACAA1B	2.25	4.05	-1.8	-5.85
DLD	2.4	2.15	0.25	-1.9
MPC2	2.8	3.85	-1.05	-4.9
MPC1	2.7	4.1	-1.4	-5.5
APLP2	2	2.45	-0.45	-2.9
ACSS2	3.25	4.4	-1.15	-5.55
COX4I1	2.1	3.25	-1.15	-4.4
LIPE	3.45	7.35	-3.9	-11.25
SLC2A4	3.9	9.75	-5.85	-15.6
DDT	2.1	3.15	-1.05	-4.2
IDH3A	2.55	3.55	-1	-4.55
IDH3B	2.1	3.25	-1.15	-4.4
IDH3G	2.25	3	-0.75	-3.75
FOXRED1	2.8	2.7	0.1	-2.6
BCKDHA	2.8	4	-1.2	-5.2
ACO1	2.1	2.25	-0.15	-2.4
SLC1A3	2.6	3.2	-0.6	-3.8
OPLAH	2.2	3.4	-1.2	-4.6
4931406C07RIK	2.8	2.3	0.5	-1.8
ECI1	2.9	4.65	-1.75	-6.4
ADHFE1	3.45	4.5	-1.05	-5.55
ETFA	2.3	2.85	-0.55	-3.4
ETFB	2.05	3.5	-1.45	-4.95
COX6B1	2.3	3.4	-1.1	-4.5
PIM3	2.1	2.35	-0.25	-2.6
ECHDC1	2.8	3.05	-0.25	-3.3
TSPO	2.05	2.65	-0.6	-3.25
IMMT	2.3	2.15	0.15	-2
ALDH4A1	2.4	3.2	-0.8	-4
DGAT1	3.4	4.35	-0.95	-5.3
C3	3.7	6	-2.3	-8.3
CS	2.4	3.15	-0.75	-3.9
NDUFS1	2.3	2.25	0.05	-2.2
NDUFS2	2.4	2.7	-0.3	-3
NDUFS3	2.3	3.2	-0.9	-4.1
NDUFS7	2.1	3.1	-1	-4.1
ACAD11	3.05	3.25	-0.2	-3.45
MCCC2	2.45	2.3	0.15	-2.15
MCCC1	2.2	2.65	-0.45	-3.1
COX15	2.05	1.6	0.45	-1.15
ETFDH	2.7	2.9	-0.2	-3.1
PLIN2	2.3	3.2	-0.9	-4.1
PLIN1	4.05	11.7	-7.65	-19.35
ADIPOR2	3.35	4.1	-0.75	-4.85
UQCR10	2.45	3.35	-0.9	-4.25
UQCR11	2.4	3.8	-1.4	-5.2
CYCS	2.6	4.05	-1.45	-5.5
ALDH6A1	3.05	4.45	-1.4	-5.85
PCCB	2.55	2.95	-0.4	-3.35
PCCA	3.25	3.5	-0.25	-3.75
PPA1	2.2	3.15	-0.95	-4.1
MRPL20	2	1.7	0.3	-1.4
PDE3B	3.2	5.45	-2.25	-7.7
AGPAT3	3	2.65	0.35	-2.3
HP	2.65	5.35	-2.7	-8.05
AGL	2.1	1.85	0.25	-1.6
AGT	2.55	3.95	-1.4	-5.35
SLC4A4	2.2	3.1	-0.9	-4
NDUFC2	2.25	2.95	-0.7	-3.65
FAH	2.35	3.2	-0.85	-4.05

## Sheet: 4
	Ribo	RNA	Eff	Eff-RNA
GOSR2	-2.05	-0.45	-1.6	-1.15
RPL14	-2.95	-0.4	-2.55	-2.15
RPLP1	-2.55	-0.65	-1.9	-1.25
BRI3	-2.6	-0.2	-2.4	-2.2
ZFP36L2	-2.45	-0.15	-2.3	-2.15
TMEM183A	-2.4	-0.5	-1.9	-1.4
LOC100862468	-2.5	0.1	-2.6	-2.7
RPS27	-4.1	-0.6	-3.5	-2.9
RPS28	-2.6	-0.25	-2.35	-2.1
NHP2L1	-2.55	0.05	-2.6	-2.65
GM9846	-4.45	-0.6	-3.85	-3.25
HIST1H2AC	-2.95	1.3	-4.25	-5.55
HIST1H2AB	-3.45	1.7	-5.15	-6.85
DDX54	-2.05	-0.4	-1.65	-1.25

## Sheet: 5
	Ribo	RNA	Eff	Eff-RNA
RPL39	-2	-0.9	-1.1	-0.2
DPY19L3	-2.45	-1.7	-0.75	0.95
NFIX	-2.15	-1.15	-1	0.15
LGALS1	-2.15	-1.05	-1.1	-0.05
TRP53	-2.45	-1.65	-0.8	0.85
NYNRIN	-2.05	-1.2	-0.85	0.35
LOC630855	-2.1	-1.25	-0.85	0.4
SLU7	-2.05	-0.85	-1.2	-0.35
GM8841	-2.15	-0.8	-1.35	-0.55
RAI1	-2.1	-1.25	-0.85	0.4
RHOC	-3.3	-2.1	-1.2	0.9
SH3GL1	-2.25	-1.2	-1.05	0.15
TMSB10	-4.15	-2.1	-2.05	0.05
RPL12	-2.25	-1.3	-0.95	0.35
PLP2	-2.2	-1.55	-0.65	0.9
SMO	-2	-0.75	-1.25	-0.5
DYNLL1	-2.6	-1.6	-1	0.6
IRF2BPL	-2.7	-1.55	-1.15	0.4
CYBA	-2.5	-1.7	-0.8	0.9
PPM1F	-2.05	-0.55	-1.5	-0.95
APRT	-2.75	-1.3	-1.45	-0.15
RAB32	-2.05	-1.5	-0.55	0.95
RPS6KA4	-2.2	-0.9	-1.3	-0.4
CFL1	-2.15	-1.45	-0.7	0.75
GNAI2	-2	-1.25	-0.75	0.5
MGAT2	-2	-1.35	-0.65	0.7
GM10071	-2.1	-0.7	-1.4	-0.7
LHFPL2	-2.15	-1.15	-1	0.15
ACVRL1	-2.65	-1.8	-0.85	0.95
PDLIM2	-2.9	-1.65	-1.25	0.4
TUBB5	-2.4	-1.65	-0.75	0.9
RPS23	-2.35	-0.9	-1.45	-0.55
LOC636901	-2.1	-0.95	-1.15	-0.2
CRYAB	-2.5	-1.4	-1.1	0.3
OSTC	-2.15	-1.5	-0.65	0.85
CD63	-2.05	-1.25	-0.8	0.45
CHPF2	-2	-1.35	-0.65	0.7
GM6139	-2.05	-0.7	-1.35	-0.65
SEPN1	-2.35	-1.25	-1.1	0.15
LASP1	-2.4	-1.25	-1.15	0.1
CERS4	-2.15	-1.2	-0.95	0.25
SH3BP5	-2.45	-1.7	-0.75	0.95
HVCN1	-2.2	-1.4	-0.8	0.6
ATF4	-2	-1.25	-0.75	0.5
CAPG	-2.95	-1.9	-1.05	0.85
PFN1	-2	-1.15	-0.85	0.3
LOC100504872	-2.2	-0.7	-1.5	-0.8
GAS1	-2.8	-1.55	-1.25	0.3
RPSA	-2.1	-0.9	-1.2	-0.3
RPS2	-2.15	-0.7	-1.45	-0.75
SH3BGRL3	-2.6	-1.7	-0.9	0.8
LITAF	-2.5	-1.3	-1.2	0.1
MAPK1IP1L	-2	-0.6	-1.4	-0.8
AK1	-2.05	-1.05	-1	0.05
ADC	-2	-1.3	-0.7	0.6
CSRP1	-2.15	-1.5	-0.65	0.85
BAX	-2.4	-1.45	-0.95	0.5
GALNS	-2.1	-1.3	-0.8	0.5
VIM	-2.15	-1.15	-1	0.15
LOC100505031	-2.2	-0.85	-1.35	-0.5
SLC4A2	-2.2	-1.15	-1.05	0.1

## Sheet: 6
	Ribo	RNA	Eff	Eff-RNA
LTBP2	-3.8	-3.55	-0.25	3.3
BASP1	-3.3	-2.45	-0.85	1.6
ZYX	-3.3	-2.6	-0.7	1.9
CALD1	-3.15	-3.4	0.25	3.65
CSF1	-2.85	-2.65	-0.2	2.45
ASAP1	-2.45	-2.1	-0.35	1.75
CACNA2D1	-2.05	-2.1	0.05	2.15
TSPAN6	-2.5	-2.75	0.25	3
MMP14	-2.55	-2.5	-0.05	2.45
FBN1	-2.45	-3.65	1.2	4.85
PCDH7	-2	-1.9	-0.1	1.8
COL4A5	-2.2	-2.8	0.6	3.4
PLXNB2	-2.15	-1.8	-0.35	1.45
MXRA8	-2.5	-2	-0.5	1.5
VASN	-2.4	-2.45	0.05	2.5
LGALS9	-2.35	-2.1	-0.25	1.85
TNC	-5.5	-6.5	1	7.5
PDPN	-4.5	-4.5	0	4.5
FBLN2	-3.7	-4.1	0.4	4.5
FBLN5	-2.45	-2.55	0.1	2.65
SWAP70	-2.75	-2.65	-0.1	2.55
PKD2	-2.05	-1.7	-0.35	1.35
GPX1	-2.1	-1.6	-0.5	1.1
GPX8	-2	-1.7	-0.3	1.4
SERPINB6A	-2.8	-2.25	-0.55	1.7
EZR	-2	-2.15	0.15	2.3
BGN	-2.55	-1.85	-0.7	1.15
CTSK	-2.6	-2.8	0.2	3
NRADD	-2.3	-2.6	0.3	2.9
PLXDC2	-2.45	-3.35	0.9	4.25
BCAT1	-4.65	-4	-0.65	3.35
PTGFRN	-2.55	-2.05	-0.5	1.55
SYNJ2	-2.15	-2.35	0.2	2.55
ARAP1	-3.3	-2.7	-0.6	2.1
GALNT10	-2.65	-2.65	0	2.65
SLC44A2	-2.05	-1.9	-0.15	1.75
PLS3	-2	-2.45	0.45	2.9
UHRF1	-2.1	-2.2	0.1	2.3
MMP23	-3.1	-2.7	-0.4	2.3
METRNL	-2.55	-2.25	-0.3	1.95
LY6A	-3.2	-2.55	-0.65	1.9
FMR1	-2.3	-3.55	1.25	4.8
KLF2	-2	-2	0	2
TCEAL8	-2.15	-1.8	-0.35	1.45
RENBP	-3.3	-3.05	-0.25	2.8
SERPINE2	-4	-3.25	-0.75	2.5
SAMD9L	-2.4	-3.45	1.05	4.5
CHPF	-2.1	-1.75	-0.35	1.4
CKAP4	-2.5	-2.35	-0.15	2.2
SLC39A6	-2.75	-2	-0.75	1.25
ALDH18A1	-2.35	-2	-0.35	1.65
CTPS	-2.15	-2.6	0.45	3.05
PDZRN3	-2.6	-3.2	0.6	3.8
ANTXR1	-2.4	-2.35	-0.05	2.3
MYH10	-2.1	-2.3	0.2	2.5
DSE	-2.35	-2.1	-0.25	1.85
HIF1A	-2.3	-3.4	1.1	4.5
EPB4.1L3	-2.7	-3	0.3	3.3
TMEFF1	-2.6	-1.8	-0.8	1
TUBB2A	-3	-2.8	-0.2	2.6
TUBB2B	-3.6	-3.7	0.1	3.8
CDON	-2	-1.85	-0.15	1.7
CD9	-4.15	-3.95	-0.2	3.75
OLFML2B	-2.25	-2.85	0.6	3.45
PODN	-3.25	-3.45	0.2	3.65
PLSCR3	-2.1	-1.6	-0.5	1.1
COL1A1	-2.05	-2.25	0.2	2.45
ELN	-2.9	-2.8	-0.1	2.7
SEC24D	-2	-1.65	-0.35	1.3
ACTG1	-2.75	-2.1	-0.65	1.45
CMTM3	-2.6	-2.2	-0.4	1.8
PRSS23	-3.1	-3.45	0.35	3.8
PDGFD	-2.2	-2.25	0.05	2.3
UGCG	-2.7	-2.95	0.25	3.2
CTTN	-2.3	-2.05	-0.25	1.8
SFRP2	-2.9	-2.7	-0.2	2.5
SFRP1	-4.1	-4.25	0.15	4.4
KDELR3	-2.55	-2.2	-0.35	1.85
BCAR1	-2.25	-2	-0.25	1.75
MCM6	-2.1	-2	-0.1	1.9
LOC640611	-2.2	-1.65	-0.55	1.1
PALLD	-2.1	-2	-0.1	1.9
CXCL12	-2.3	-2.35	0.05	2.4
HNRNPA1	-2.3	-1.75	-0.55	1.2
WBP5	-2.55	-2.8	0.25	3.05
THY1	-4.9	-4.6	-0.3	4.3
THBS2	-2.85	-3.3	0.45	3.75
THBS3	-3.95	-4.2	0.25	4.45
THBS1	-4.85	-5.2	0.35	5.55
PIEZO1	-2.45	-1.8	-0.65	1.15
AXL	-3.15	-2.45	-0.7	1.75
CYGB	-2.9	-2.05	-0.85	1.2
CPE	-3.65	-3.5	-0.15	3.35
EMP3	-2.6	-2.15	-0.45	1.7
INF2	-2	-2.1	0.1	2.2
PDGFRB	-2.95	-3.45	0.5	3.95
NPM1	-2.1	-2.05	-0.05	2
STMN1	-3.15	-2.15	-1	1.15
MFAP5	-2.1	-2.5	0.4	2.9
PLEC	-2.85	-2.2	-0.65	1.55
RCN1	-2.85	-2.65	-0.2	2.45
ADAM19	-3.25	-2.8	-0.45	2.35
FSCN1	-2.8	-2.5	-0.3	2.2
LATS2	-2	-1.75	-0.25	1.5
FHL3	-2.3	-1.65	-0.65	1
BMP1	-2.4	-2.65	0.25	2.9
UAP1L1	-3.75	-3.15	-0.6	2.55
FLNC	-3.5	-3.2	-0.3	2.9
ITGAV	-2.75	-2.85	0.1	2.95
ITGA5	-2.65	-3.15	0.5	3.65
AKAP12	-2.2	-3.05	0.85	3.9
PDLIM1	-2.15	-1.9	-0.25	1.65
GM5803	-2.5	-1.95	-0.55	1.4
GPNMB	-2.1	-1.85	-0.25	1.6
CLIC1	-2.3	-2.05	-0.25	1.8
TIMP3	-4.9	-5.65	0.75	6.4
TIMP2	-2.2	-1.75	-0.45	1.3
TEX10	-2.05	-2.25	0.2	2.45
TGFB1I1	-3.15	-2.8	-0.35	2.45
COL5A2	-2.25	-3.05	0.8	3.85
SULF1	-3.05	-3.55	0.5	4.05
ITGA11	-5.25	-5.15	-0.1	5.05
MARCKS	-2.9	-2.05	-0.85	1.2
MTAP	-2	-1.6	-0.4	1.2
TNS3	-3.1	-3.2	0.1	3.3
TPM4	-2.95	-3	0.05	3.05
TPM3	-2.3	-2	-0.3	1.7
TPM2	-4.25	-3.8	-0.45	3.35
TPM1	-4.75	-4.15	-0.6	3.55
SERPINB9	-2.05	-2.3	0.25	2.55
CRIP1	-2.5	-1.9	-0.6	1.3
ACTA2	-5.8	-5.65	-0.15	5.5
40787	-2.35	-2.1	-0.25	1.85
BACH1	-2.05	-1.8	-0.25	1.55
ACTB	-2.3	-1.95	-0.35	1.6
LOX	-2.35	-2.45	0.1	2.55
ETS1	-2.05	-1.75	-0.3	1.45
ITGB5	-2.65	-2.4	-0.25	2.15
FARP1	-2.35	-2.5	0.15	2.65
SOAT1	-2.55	-2.85	0.3	3.15
FSTL1	-3.25	-2.85	-0.4	2.45
CD109	-3.7	-3.65	-0.05	3.6
EMP1	-3.45	-3.45	0	3.45
CHD3	-2.85	-1.95	-0.9	1.05
S100A4	-4.1	-3.75	-0.35	3.4
S100A6	-2.2	-1.6	-0.6	1
ACTN1	-3.55	-4.15	0.6	4.75
MAP1B	-2.5	-3.35	0.85	4.2
MAP1S	-2.15	-1.65	-0.5	1.15
AKAP2	-2.1	-1.7	-0.4	1.3
ARHGEF10	-2.25	-2	-0.25	1.75
COL16A1	-2.8	-3.25	0.45	3.7
RAP1B	-2.05	-2.05	0	2.05
LOC100862563	-2.3	-2.6	0.3	2.9
CDH2	-3.9	-3.1	-0.8	2.3
MDFIC	-2.15	-1.8	-0.35	1.45
OAF	-2.35	-2.2	-0.15	2.05
TMSB4X	-2.65	-3.2	0.55	3.75
MYOF	-3.4	-3.85	0.45	4.3
LHFP	-3.1	-2.45	-0.65	1.8
LRRFIP1	-2.35	-2.8	0.45	3.25
HEXB	-2.25	-1.75	-0.5	1.25
COL12A1	-2.45	-3.55	1.1	4.65
CERS6	-3.1	-2.8	-0.3	2.5
FAM114A1	-2.25	-2.15	-0.1	2.05
FUCA2	-2.15	-1.9	-0.25	1.65
ZFP521	-2	-2.4	0.4	2.8
CNN3	-3.05	-3.15	0.1	3.25
CNN2	-4.55	-3.9	-0.65	3.25
CREB3L1	-2.1	-1.6	-0.5	1.1
NEO1	-2.1	-1.8	-0.3	1.5
AEBP1	-2.65	-2.65	0	2.65
PFN2	-2.3	-2.3	0	2.3
TMEM173	-2.45	-2.7	0.25	2.95
GLA	-2.3	-2.1	-0.2	1.9
CBFB	-2.05	-2.2	0.15	2.35
SAMD4	-2	-2	0	2
CPXM1	-2.7	-2.15	-0.55	1.6
TNFAIP2	-2.55	-2.2	-0.35	1.85
PTGS1	-3.4	-3.05	-0.35	2.7
DNM1	-2.35	-1.9	-0.45	1.45
LOC674595	-2.2	-2.4	0.2	2.6
PDIA5	-2.05	-2.05	0	2.05
TMEM119	-2.1	-1.55	-0.55	1
ANXA3	-4.7	-4.65	-0.05	4.6
QPCT	-3.2	-2.85	-0.35	2.5
LOXL3	-2.85	-3.3	0.45	3.75
OLFML3	-3.5	-3.4	-0.1	3.3
F3	-3.95	-4.35	0.4	4.75
EFEMP2	-2.45	-1.95	-0.5	1.45
MRC2	-2.3	-2.7	0.4	3.1
ANPEP	-3.4	-2.8	-0.6	2.2
MYO1D	-2.85	-2.5	-0.35	2.15
PLAC8	-2.8	-1.95	-0.85	1.1
KCTD10	-2.15	-1.9	-0.25	1.65
CD248	-2.75	-2.3	-0.45	1.85
FKBP10	-2.25	-2.05	-0.2	1.85
SRPX2	-2.85	-2.95	0.1	3.05
VAT1	-2.75	-2.25	-0.5	1.75
PLAT	-3.45	-3.7	0.25	3.95
SERPINE1	-3.65	-3.7	0.05	3.75
