# Supplementary material for: Integrative analyses of translatome and transcriptome reveal important translational controls in brown and white adipose regulated by microRNAs
Source: Sci Rep. 2017 Jul 18;7:5681. doi: 10.1038/s41598-017-06077-3 (PMC5515893; doi:10.1038/s41598-017-06077-3)
Supplement: Supplementary file 5 — dataset 4 [file 41598_2017_6077_MOESM5_ESM.xls]

## Sheet: Sheet1
	Ribo_BATvsWAT	RNA_BATvsWAT	Eff_BATvsWAT
Plekhg3	-0.65	-0.5	-0.15		-3
Nsa2	0.1	-0.2	0.3		-2.75
Nampt	1.6	1.6	-1.77636e-15
Mier3	-0.05	-0.45	0.4		-2.25
Dag1	0	0.5	-0.5		-2
Myadm	-1.95	-2	0.05		-1.75
Mllt4	-0.55	-0.75	0.2		-1.5
Mllt1	-0.6	-0.2	-0.4		-1.25
Btg1	-1.1	-0.85	-0.25		-1
Nupl1	-0.55	-0.25	-0.3		-0.75
Npat	0.5	-0.3	0.8		-0.5
Gga1	-1.1	-0.85	-0.25		-0.25
Sorbs1	-0.45	-0.15	-0.3		0
LOC100045848	-0.1	-0.15	0.05		0.25
Mkl1	-1.25	-1.45	0.2		0.5
Lmna	-1.05	-1.15	0.1		0.75
Supt16	-0.25	-0.15	-0.1		1
Prepl	0	0.3	-0.3		1.25
Prmt10	-0.15	-0.4	0.25		1.5
Usp8	-0.15	0.5	-0.65		1.75
Usp4	0.05	-0.15	0.2		2
Usp5	-0.5	-0.6	0.1		2.25
Usp7	-0.2	-0.3	0.1		2.5
Rpl38	0.75	0.1	0.65		2.75
Rpl39	0.15	-0.55	0.7		3
Rpl36	1	-0.1	1.1
Rpl37	0.95	0.1	0.85
Rpl34	0	0	0
Rpl35	0.35	-0.4	0.75
Rpl32	-0.3	-0.55	0.25
Rpl30	1.05	-0.05	1.1
Rpl31	0.25	-0.15	0.4
Cd302	-0.7	-0.75	0.05
Bcas3	0.1	0.1	8.88178e-16
Ncor2	-0.25	-0.95	0.7
Ankrd52	1.05	0.5	0.55
Ppme1	0.35	0.6	-0.25
Hdac1	-0.65	-0.65	0
Hdac3	-0.3	-0.05	-0.25
Hdac2	-0.15	0.4	-0.55
Hdac5	-0.75	-0.55	-0.2
Gmps	1.1	1.25	-0.15
Pvr	-1.25	-0.6	-0.65
Lix1l	-1.95	-1.5	-0.45
H2afv	-0.35	0.05	-0.4
H2afy	-0.95	-0.6	-0.35
H2afz	0	-0.2	0.2
H2afj	-0.5	-1.3	0.8
Pramef8	-0.8	-0.55	-0.25
Phc3	-0.5	-0.15	-0.35
Golt1b	0.2	-0.2	0.4
Chmp3	-0.35	0.05	-0.4
Chmp7	0.35	0.15	0.2
Chmp5	-0.8	-0.2	-0.6
Mark2	-0.05	-0.2	0.15
Mark3	0.2	0	0.2
Rps15a-ps5	0.25	0.15	0.1
Extl3	-1.75	-1.4	-0.35
Tmem160	0	-0.55	0.55
Tmem165	-1.75	-1.3	-0.45
Tmem167	-0.65	-0.55	-0.1
Tmem168	-0.7	-0.45	-0.25
Akirin2	-0.05	-0.4	0.35
Ap3m1	-0.35	0.15	-0.5
Limd1	-0.5	-0.1	-0.4
Nop58	-0.15	-0.55	0.4
Acsf2	1.45	1.4	0.05
Acsf3	1.8	1.8	0
Gga2	0.15	0.15	0
Sarnp	0.3	0.2	0.1
Cdk13	0.15	-0.2	0.35
Tpcn1	0.2	0.55	-0.35
Tpcn2	-0.7	-2	1.3
Ltbp4	-2.75	-2.8	0.05
Ltbp3	-1.45	-0.85	-0.6
Ltbp2	0.2	2.35	-2.15
Impad1	-0.35	-0.15	-0.2
Xrn1	-0.4	0.05	-0.45
Xrn2	0.05	-0.35	0.4
Dynlrb1	-0.3	-0.4	0.1
Phb	1.1	1.25	-0.15
3230401D17Rik	-0.4	-0.4	-8.88178e-16
Gm10480	-0.45	-0.4	-0.05
Cnot8	-0.35	0.1	-0.45
Cnot3	-0.45	-0.7	0.25
Leprel2	-1.1	-1.6	0.5
Ttyh2	-1.15	-1.4	0.25
Fbxl20	-0.05	0	-0.05
D19Bwg1357e	-0.4	-0.25	-0.15
Dlc1	-1.25	-1.1	-0.15
U2surp	0.5	0.25	0.25
1810026J23Rik	0.1	0	0.1
Lnpep	-0.55	0.35	-0.9
Gss	0.45	0.4	0.05
Gsr	-1	-1	0
Gsn	-1.4	-2.6	1.2
Sod1	0.05	0.3	-0.25
Uqcrc1	2.5	2.95	-0.45
Sdpr	-1.6	-1.3	-0.3
Gm15210	-0.3	-1	0.7
LOC101056543	0.35	-0.4	0.75
LOC101056544	0.15	-0.3	0.45
Id2	1.3	1	0.3
Id3	-1.05	-1.45	0.4
Ide	1.35	1.4	-0.05
Med30	0.85	0.3	0.55
Slc52a2	1.2	0.65	0.55
Aacs	0.1	0.2	-0.1
Lrrc17	-0.85	-2.45	1.6
Lrrc14	0.1	-0.2	0.3
Basp1	-0.5	-3.15	2.65
Apopt1	0.9	0.45	0.45
Zcchc17	-0.55	-0.25	-0.3
Zcchc14	-0.4	-1.05	0.65
Tcof1	0.1	-0.95	1.05
Dnaja2	-0.45	-0.05	-0.4
Dnaja3	1.9	2.1	-0.2
Dnaja1	-0.75	-0.8	0.05
Lactb2	1.4	1.3	0.1
Srp19	-0.45	0.6	-1.05
Dock9	-0.65	-0.65	0
Dock1	-0.5	-0.35	-0.15
Dock6	0.25	-1.45	1.7
Dock7	-0.65	-0.8	0.15
Dock4	-0.8	-1.1	0.3
Hsd17b12	0.5	0.9	-0.4
Hsd17b10	0.4	0.75	-0.35
Hsd17b11	-0.8	-0.55	-0.25
Nup214	-1.35	-0.85	-0.5
Bbx	-0.9	0.05	-0.95
Dusp11	-0.55	-0.45	-0.1
Sgpl1	-0.5	-0.05	-0.45
Slc20a2	-0.9	-0.8	-0.1
Eif3j1	-0.6	-0.1	-0.5
Sptbn1	-1.4	-0.65	-0.75
Ski	-0.85	-1.25	0.4
Scoc	0.65	0.85	-0.2
Rab22a	-0.65	0.05	-0.7
Adi1	0.2	0.35	-0.15
Grpel1	1.7	1.95	-0.25
Prkrir	0.45	-0.45	0.9
1700021K19Rik	-0.75	-0.8	0.05
Golga2	0.2	0	0.2
Golga3	-0.6	-0.1	-0.5
Golga4	0	0.5	-0.5
Tbk1	-0.4	-0.4	0
Bop1	-0.3	-0.25	-0.05
Vps13d	0	0.05	-0.05
Vps13c	0.05	-0.15	0.2
Vps13b	-0.4	0	-0.4
Gja1	1.45	0.8	0.65
Abcc1	-0.95	-0.65	-0.3
Nudcd2	-0.6	-0.2	-0.4
Ift74	-1.4	-0.6	-0.8
Prep	-0.15	-0.5	0.35
Ptk2b	-0.5	-0.4	-0.1
Gm10145	-0.2	0	-0.2
Atg9a	-0.2	-0.15	-0.05
Scara5	-1.25	-2.6	1.35
LOC100046628	-0.1	-0.55	0.45
Psap	-0.05	-0.25	0.2
9030624J02Rik	-0.1	-0.35	0.25
Ltn1	0	0.1	-0.1
Gtf2a1	-0.3	-0.25	-0.05
Dus1l	0.5	0.5	0
Ntmt1	-0.4	-0.2	-0.2
Nbas	-0.45	0.05	-0.5
Zyx	-1.35	-2.25	0.9
Plcd1	-0.75	-0.6	-0.15
Sec13	-0.1	-0.1	0
Krr1	0.55	0.25	0.3
Suz12	0.15	0.1	0.05
Chmp4b	-0.2	-0.3	0.1
Odf2	-0.4	-0.65	0.25
Zranb1	-0.85	-0.05	-0.8
Zranb2	0.05	-0.05	0.1
Efr3a	-0.8	-0.75	-0.05
Crnkl1	-0.95	-0.4	-0.55
Mrpl4	1.35	1.25	0.1
Mrpl2	0.9	1.15	-0.25
Mrpl3	1.3	1.35	-0.05
Mrpl9	1.45	1.15	0.3
Rabac1	-0.1	-0.5	0.4
LOC631966	0.2	0.4	-0.2
2610507B11Rik	-0.3	0.55	-0.85
Gtf3c5	0.1	-0.3	0.4
Gins4	-0.75	-0.2	-0.55
Asna1	0.4	0.6	-0.2
Galk1	-0.8	-1.15	0.35
Galk2	-0.25	-0.25	0
Adprh	-0.35	-0.7	0.35
Kdm6a	-0.2	-0.25	0.05
Fem1b	-0.05	-0.2	0.15
Fem1c	-0.75	-0.75	0
Nus1	0	-0.15	0.15
LOC100862595	0.9	-0.05	0.95
Sfi1	0	-0.65	0.65
Gdi2	-0.05	-0.1	0.05
Gm3837	-0.1	0.3	-0.4
Pa2g4	-0.15	0	-0.15
Prpf8	0.25	0.4	-0.15
Prpf6	-0.1	-0.2	0.1
Uso1	-0.15	-0.35	0.2
Abhd16a	-0.85	-0.55	-0.3
Acox1	0.2	0.25	-0.05
Lmf2	-1.3	-1.15	-0.15
Lmf1	0.8	0.85	-0.05
Tmco1	-0.55	0.15	-0.7
Tmco3	-0.15	0.05	-0.2
Zmat2	0.2	0.05	0.15
Ankrd44	-0.9	-0.95	0.05
Ankrd46	-0.45	-0.35	-0.1
Pom121	-0.25	-0.95	0.7
Ankrd40	-0.1	0.35	-0.45
Alg9	-0.3	-0.1	-0.2
Alg2	-0.9	-0.8	-0.1
Alg1	0.45	0.1	0.35
Alg5	-0.65	-0.1	-0.55
Rabl6	-0.15	0.55	-0.7
Rabl3	0.5	-0.2	0.7
Pcnp	0.2	-0.15	0.35
Hipk1	0.05	0.05	0
Pcnt	-1.4	-1.15	-0.25
Pcnx	-0.55	-0.5	-0.05
H2-Q4	-1.3	-1.7	0.4
Dnajc25	0.65	-0.1	0.75
Mtmr9	-0.1	0.1	-0.2
Mtmr6	-0.2	-0.45	0.25
Mtmr4	-1.05	-0.5	-0.55
Mtmr3	-0.7	-0.55	-0.15
Mtmr2	0.6	0.35	0.25
Cars	0	-0.45	0.45
2410015M20Rik	1	1.5	-0.5
Car3	-1.3	-1.4	0.1
Pgk1	2.1	2.3	-0.2
Kars	0.2	0.05	0.15
Dpy19l3	-2.05	-2.15	0.1
Ccdc47	-0.35	0.2	-0.55
Mylip	-0.6	-1.15	0.55
Xpnpep1	-0.4	-0.15	-0.25
Tmem259	0.25	0	0.25
Tmem256	0.2	-0.45	0.65
Arfip1	-0.45	-0.3	-0.15
Os9	-1.5	-1.5	0
Dpep1	-0.8	-1.35	0.55
Hyou1	-0.25	0.1	-0.35
Snap23	-0.85	-0.4	-0.45
Snap29	-0.35	-0.3	-0.05
Dpf2	0.15	-0.15	0.3
Use1	-0.1	-0.1	0
Egln1	1.15	0.75	0.4
Apeh	0.45	0.35	0.1
Gbe1	1.5	1.8	-0.3
Fdft1	1.05	1.95	-0.9
Jkamp	-0.8	-0.15	-0.65
Dhx38	-0.75	-0.45	-0.3
Gosr2	-0.45	-0.15	-0.3
Dhx32	-0.65	-0.4	-0.25
Dhx36	0.3	0.2	0.1
Dhx37	0.55	0	0.55
Cops8	0.35	0.1	0.25
Cops2	-0.25	0.35	-0.6
Cops3	0.4	0.55	-0.15
Cops6	0.4	0.2	0.2
Cops4	0.3	0.1	0.2
Cops5	0	-0.05	0.05
Dhcr24	-1.65	-0.9	-0.75
Acap2	-0.75	-0.75	0
Ep400	-0.45	-0.7	0.25
Rps6kb1	-0.1	0	-0.1
Tnrc6c	-1.1	-0.9	-0.2
Cald1	-2.25	-1.75	-0.5
0610007P14Rik	-1.25	-1.05	-0.2
Setd1a	-0.65	-0.75	0.1
Setd1b	0	-0.8	0.8
Ostm1	-0.7	-1	0.3
Csf1	-1.25	-2.4	1.15
Aak1	-0.6	-0.4	-0.2
Edc4	-1	-0.6	-0.4
Asap1	-0.8	-0.65	-0.15
Asap3	-0.25	-1.7	1.45
D10Jhu81e	1.6	1.8	-0.2
Nmd3	0.4	0.4	0
Fibp	-0.55	-0.65	0.1
Letmd1	4.35	3.9	0.45
Cacna2d1	-0.6	-0.1	-0.5
Ndufv3	1.4	1.5	-0.1
Ndufv2	2.5	2.6	-0.1
Ndufv1	2.65	2.75	-0.1
Oxct1	0.2	0.35	-0.15
Cdc27	-0.55	-0.3	-0.25
Cdc23	-0.2	-0.4	0.2
Nol11	-0.35	-0.1	-0.25
Nol10	0.25	-0.2	0.45
Otud5	-0.8	-1.05	0.25
Otud4	0.05	0.2	-0.15
Gm15483	0.55	-0.3	0.85
Mgat4b	-0.15	-0.15	0
Vps35	-0.35	-0.3	-0.05
Vps39	0.05	-0.05	0.1
Eef2	0.25	-0.15	0.4
Gm5093	0.65	-0.45	1.1
Slc31a1	-0.25	-0.05	-0.2
Gm5637	-1.1	-1.55	0.45
Mtm1	1.35	1.15	0.2
1190002N15Rik	-0.55	-0.95	0.4
Dcxr	-1.3	-1.2	-0.1
Nudt21	0.05	-0.1	0.15
Hadh	2.55	2.3	0.25
Nop56	-0.55	-0.35	-0.2
Gnptab	-0.7	-0.65	-0.05
Tgfbr3	-1.25	-1.05	-0.2
Tgfbr2	0	0.15	-0.15
Hsp90ab1	0.75	0.3	0.45
Tbcd	-1	-0.8	-0.2
Tbcc	0.2	-0.8	1
Tbcb	0	-0.45	0.45
Tbca	0.6	0.4	0.2
Tmem48	0.4	0.8	-0.4
Tmem43	-1.9	-1.95	0.05
LOC100047957	0.6	0.75	-0.15
2410018M08Rik	0.9	1.05	-0.15
Rpl8	-0.15	-0.5	0.35
Rpl9	0.9	-0.25	1.15
Rpl6	-0.3	-0.7	0.4
Rpl7	0.45	-0.2	0.65
Rpl4	-0.1	-0.45	0.35
Rpl5	0.05	-0.3	0.35
Rpl3	0.15	-0.4	0.55
Fhod1	-0.7	-1.45	0.75
Dnmt1	-0.1	-0.9	0.8
Pomt1	0.45	0.6	-0.15
Fat1	-1.25	-0.85	-0.4
Fat4	-0.65	-1.1	0.45
Tspan3	-0.5	-0.05	-0.45
Tspan6	-0.75	-1.2	0.45
Tspan7	-0.9	-1.05	0.15
Tspan4	-0.25	-0.15	-0.1
Tspan9	-1.95	-1.45	-0.5
Wdr81	-0.75	-1.05	0.3
Wdr82	-0.95	-0.25	-0.7
Wdr83	-0.7	-0.15	-0.55
Pitpna	-0.65	-0.55	-0.1
Pitpnb	0.1	-0.2	0.3
Scpep1	0.4	0.1	0.3
Zfp622	-0.75	-0.6	-0.15
Mbtps1	-1.25	-0.35	-0.9
Rap2b	-0.9	-1.85	0.95
Pdxk	-0.25	-0.15	-0.1
Gabpa	1	1	0
Htatsf1	-0.7	-0.1	-0.6
Cyfip1	-0.75	-0.8	0.05
Kctd20	-0.7	-0.35	-0.35
Mmp14	-1.15	-1.95	0.8
Mmp19	-0.35	-0.6	0.25
Bod1l	-0.85	-0.35	-0.5
Vangl1	-1.45	-1.1	-0.35
Maea	0.15	0.1	0.05
Csl	2.5	2.7	-0.2
Dmpk	-1.2	-1.55	0.35
Fbn1	-1.7	-2.75	1.05
Rars	-0.3	-0.45	0.15
Pcdh7	-1.75	-3.15	1.4
Scfd1	-0.1	-0.2	0.1
Maml1	-0.5	-1.3	0.8
Qk	0.35	0.55	-0.2
Ppp2r5d	-0.2	0.05	-0.25
Ppp2r5e	-0.15	-0.15	1.77636e-15
Ppp2r5a	0.6	0.8	-0.2
Tmem184b	-0.05	0	-0.05
Cnot1	-0.45	-0.15	-0.3
Ghitm	1.9	2.2	-0.3
Tspyl1	0.15	-0.5	0.65
Tspyl2	-1.65	-0.85	-0.8
Cars2	0.7	1.05	-0.35
Sacm1l	0.55	0.4	0.15
Sqstm1	-0.6	-0.6	-8.88178e-16
Papola	0.05	-0.05	0.1
Nfic	-0.4	-0.6	0.2
Wwp2	-0.75	-0.9	0.15
Nfia	-0.3	-0.25	-0.05
Usp25	-0.05	-0.05	0
Usp24	-0.3	0.2	-0.5
Usp22	-0.05	0	-0.05
Dstn	-1	-1.15	0.15
Alas1	0.85	0.9	-0.05
Smu1	0.15	0.2	-0.05
Nfix	-0.4	-0.45	0.05
Man2c1	0.1	-0.45	0.55
Calcoco1	-0.25	-0.2	-0.05
Bcap31	-0.5	-0.15	-0.35
Camk2d	-1.1	-0.75	-0.35
Nup160	-0.1	-0.5	0.4
Camk2g	-0.5	-0.5	0
Ubxn4	-0.05	0.05	-0.1
Ubxn6	0.4	0	0.4
Ubxn7	-0.45	-0.25	-0.2
Ubxn1	0.3	0.35	-0.05
Gusb	-1.15	-1.4	0.25
Fbxw8	-1	-1.15	0.15
Fbxw2	-0.6	0	-0.6
Fbxw5	0.3	0.4	-0.1
Col4a5	-2.7	-2.7	0
Col4a2	-1.9	-2.2	0.3
Col4a1	-1.65	-2.1	0.45
Tubb4b	-0.3	-0.1	-0.2
Plxnb2	-1.8	-2.4	0.6
Fnta	0.25	0.3	-0.05
Gm6404	0.7	-0.1	0.8
Tti1	-0.15	-0.15	0
Mmp2	-0.15	-0.85	0.7
Jmjd6	0.5	0.15	0.35
Jmjd8	-0.5	-0.4	-0.1
Capza2	-0.55	-0.3	-0.25
Capza1	-0.5	0	-0.5
Gm15800	0.15	0	0.15
Dirc2	-0.55	-1.2	0.65
Dlst	3	2.9	0.1
Mrpl54	0.25	0.35	-0.1
Mrpl50	1.15	1.4	-0.25
Mrpl51	0.9	1.25	-0.35
Mrpl52	0.5	0.25	0.25
Mrpl53	1.3	0.85	0.45
Sod2	1.9	2.2	-0.3
Sod3	-1.05	-1.2	0.15
Mxra8	-1.65	-2.7	1.05
Skil	0.8	1	-0.2
Thra	-0.25	-0.05	-0.2
Vasn	-1.45	-2.6	1.15
Eri3	-0.4	-0.3	-0.1
Eri1	-1	-0.85	-0.15
Pura	0	-0.85	0.85
Uqcrc2	2.55	2.75	-0.2
Tmed10	-0.95	-0.65	-0.3
Kif1b	0.2	0.65	-0.45
Kif1c	-0.45	-0.25	-0.2
Lgals9	-0.85	-1.05	0.2
Lgals8	-0.3	-0.3	8.88178e-16
Fosl2	-1.25	-1	-0.25
Lgals3	-1.95	-3	1.05
Lgals1	-1.2	-1	-0.2
Rbm10	0.05	-0.1	0.15
Rbm17	-0.1	-0.15	0.05
Rbm15	-0.05	-0.1	0.05
Lgalsl	-0.9	-0.7	-0.2
Gfpt1	-0.3	0.15	-0.45
Gfpt2	-0.85	-1.85	1
Gpr133	-1.6	-2.55	0.95
Esyt1	-1.55	-1.65	0.1
Esyt2	-0.45	-0.25	-0.2
Mybbp1a	-0.7	-0.75	0.05
Id1	1.1	0.7	0.4
Hmg20a	0.25	0.1	0.15
Thoc2	-0.05	0	-0.05
Thoc1	-0.55	-0.65	0.1
Thoc7	-0.05	0.4	-0.45
Thoc6	0	0.2	-0.2
Thoc5	-0.35	0	-0.35
Acaca	1.4	1.85	-0.45
Wnk1	-0.75	-0.15	-0.6
Spop	-1.1	-0.35	-0.75
Pum1	-0.2	-0.15	-0.05
Snx17	-0.5	-0.35	-0.15
Snx14	0.6	0.8	-0.2
Snx10	1.15	1.75	-0.6
Snx19	-0.65	-0.4	-0.25
Snx18	0.3	-0.95	1.25
LOC101056370	2.1	1.6	0.5
Itch	-0.15	-0.25	0.1
Zfp503	-2	-2.8	0.8
Lrpprc	2.4	2.05	0.35
Pink1	0.65	0.45	0.2
Tnc	-1.5	-1.15	-0.35
Nfkbib	-0.3	-0.5	0.2
Chuk	0.5	0.1	0.4
Yif1b	0.2	0.4	-0.2
Yif1a	-0.35	0.55	-0.9
Csde1	-0.1	0.55	-0.65
Mpdu1	0.05	-0.1	0.15
Ybx1	0.35	0.35	0
Fgfr1	-1.3	-1.45	0.15
Zc3h14	0.05	0.7	-0.65
Mxd4	-1.1	-0.7	-0.4
Dolk	-0.55	-0.2	-0.35
Iars2	0.95	0.85	0.1
Arl1	-0.85	-0.05	-0.8
Arl3	-0.1	0	-0.1
Arl2	0.2	0.1	0.1
Clip3	-1.05	-1.35	0.3
Clip2	-0.4	-0.6	0.2
Clip1	-0.4	-0.3	-0.1
Sepp1	-0.9	-0.7	-0.2
Triobp	-0.5	-1	0.5
Vbp1	0.2	-0.45	0.65
Msantd4	-0.45	-0.2	-0.25
Gnb2	-0.4	-0.45	0.05
Ddx23	-0.7	-0.25	-0.45
Ddx27	-0.5	-0.95	0.45
Ddx24	-0.45	-0.4	-0.05
Birc6	0.05	0.05	0
Trim47	-1.05	-2.35	1.3
Trim44	-0.05	0.05	-0.1
Cab39l	-0.85	0.35	-1.2
Cdc37	-0.4	-0.1	-0.3
Mtx2	1.3	1.85	-0.55
Lias	1.05	0.8	0.25
Trappc2l	-0.05	0.35	-0.4
Tpi1	-0.05	0.25	-0.3
Trp53	-0.85	-1.45	0.6
Nono	-0.45	-0.6	0.15
Hspb1	-0.8	-0.5	-0.3
Hspb8	-1.05	-0.9	-0.15
Pdpn	-2.6	-2.95	0.35
Dazap1	-0.1	-0.6	0.5
Add3	-0.35	0.15	-0.5
Acp2	-0.8	-0.4	-0.4
Pdp2	1.9	1.75	0.15
Leng1	0.8	0.35	0.45
Leng8	-0.7	-1.25	0.55
Hmox1	-1.1	-1.9	0.8
Hmox2	0.4	0.75	-0.35
C030046E11Rik	0.3	0.3	0
Npr2	-1.65	-1.8	0.15
Pdxdc1	-0.25	-0.1	-0.15
Cd2bp2	-0.35	-0.85	0.5
1110059E24Rik	0.4	0.15	0.25
Phrf1	-0.5	-0.45	-0.05
Atg2a	0.35	-0.35	0.7
Atg2b	0.25	0.25	0
Gm7866	1.65	1.05	0.6
Rab1b	-0.45	-0.05	-0.4
Naca	0.45	0.25	0.2
Rab18	0.2	0.05	0.15
Ptpn9	-0.5	-0.8	0.3
Fuom	2.15	2.2	-0.05
Rhot1	0.4	0.6	-0.2
Got2	0.15	-0.2	0.35
Ccz1	0.15	0.2	-0.05
Rab12	0.85	0.5	0.35
Kidins220	0.05	0.1	-0.05
Atad1	0.2	0.2	0
Mapk3	-0.2	-0.75	0.55
Mapk1	-0.15	-0.1	-0.05
Mapk9	-0.15	0.15	-0.3
Ptges3	0.35	0.4	-0.05
Kat2b	0.05	0.05	0
Pcdhgb2	-0.25	-0.85	0.6
Pcdhgb6	-0.8	-0.95	0.15
Fbln2	-2.1	-2.6	0.5
Fbln1	-2.1	-3.05	0.95
Sqle	-0.2	-0.45	0.25
Fbln5	-2.2	-2.3	0.1
Eif2d	-0.05	0.05	-0.1
Eif2a	0.65	-0.05	0.7
Cdkn1b	-0.2	-0.8	0.6
Cdkn1a	-0.7	-0.65	-0.05
G3bp2	-0.35	-0.35	0
Txnip	-0.2	-0.3	0.1
Klc1	-0.95	-0.7	-0.25
Smek1	-0.3	0	-0.3
Smek2	0.25	-0.05	0.3
Ctnnbl1	-0.2	-0.45	0.25
Mavs	1.2	0.95	0.25
Map4k3	-0.6	-0.4	-0.2
Map4k5	0.25	-0.7	0.95
Map4k4	-0.65	-0.45	-0.2
Dtx4	-2.1	-1.75	-0.35
Smchd1	-0.4	-0.3	-0.1
Rapgef1	-0.5	-0.6	0.1
Rapgef2	0.15	-0.5	0.65
Fbl	-0.2	-0.55	0.35
Serpinf1	-0.3	-1.1	0.8
Rnf215	-1.6	-1.2	-0.4
Rnf214	0.25	-0.1	0.35
Rnf216	-0.8	-0.35	-0.45
Rnf213	-0.45	-0.8	0.35
Gprc5b	0.2	0.05	0.15
Pmm2	0.9	1.15	-0.25
Pmm1	1.25	0.7	0.55
Rbms1	-0.2	-0.6	0.4
Rbms2	-0.35	-0.55	0.2
Chst12	-1.85	-1.3	-0.55
Chst14	-1.15	-1.35	0.2
Bnc2	-2	-2.8	0.8
Pnp	-0.35	-0.35	-1.77636e-15
Pnn	0	-0.8	0.8
Fbxo3	0.7	0.75	-0.05
Fbxo6	0.1	0.15	-0.05
Swap70	-0.85	-1.15	0.3
Rbpms	-0.25	0	-0.25
Hcfc1	-0.45	-0.55	0.1
Dot1l	0.5	0.1	0.4
Fam98b	-0.05	-0.6	0.55
Fam98a	0.2	0.2	8.88178e-16
Arhgef18	-1.1	-0.45	-0.65
Atp6v1d	0.3	0.55	-0.25
Atp6v1f	-0.2	0.5	-0.7
Atp6v1a	0	0.1	-0.1
Atp6v1h	-0.35	-0.2	-0.15
Gm12854	-1.65	-1.2	-0.45
Pdpk1	-0.2	0.05	-0.25
Ift122	-1.6	-1.9	0.3
Stau1	-0.15	-0.25	0.1
Rab7	-0.15	-0.3	0.15
Tbl1xr1	0.15	0.5	-0.35
Htatip2	0.05	-0.5	0.55
Mfge8	-1.95	-2.25	0.3
Slc5a3	-2	-1.45	-0.55
Cc2d1a	-1.1	-0.9	-0.2
Ubr3	0.35	0.45	-0.1
Ubr2	0.2	0.1	0.1
Ubr1	-0.25	-0.05	-0.2
Ubr7	-0.25	0.05	-0.3
Ubr5	-0.55	0.15	-0.7
Ubr4	0.15	0	0.15
Fis1	-0.6	-0.5	-0.1
Angptl4	-0.8	-0.8	0
Angptl2	-0.55	-0.4	-0.15
Eid1	-0.95	-1.5	0.55
Sdha	2.35	2.5	-0.15
Sdhc	1.75	1.85	-0.1
Sdhb	2.55	2.8	-0.25
Sdhd	2.05	2.5	-0.45
Atp9b	-0.6	-0.5	-0.1
Atp9a	-0.7	-0.65	-0.05
Atxn10	-1.15	-1.15	0
Sys1	-0.7	-0.85	0.15
Sec22b	-1.05	-0.65	-0.4
Tsr1	-0.45	-0.3	-0.15
Mt2	-0.45	-0.25	-0.2
Whsc1	-0.45	-0.75	0.3
Mt1	-0.45	0.4	-0.85
Ppp2ca	-0.15	0.15	-0.3
Ppp2cb	-0.7	-0.25	-0.45
Llgl1	-0.55	-0.85	0.3
Hist1h2bl	0.05	-0.15	0.2
Ppp3ca	-0.2	-0.3	0.1
Ppp3cb	0.4	0.45	-0.05
Fabp4	-0.75	-0.15	-0.6
Fabp5	-0.8	-0.6	-0.2
Nelfcd	0.3	0.25	0.05
Suclg1	2.9	3.55	-0.65
Vgll4	1.9	1.15	0.75
Nup50	-1.05	-0.35	-0.7
Nup54	0.6	0.55	0.05
Rnf20	-0.15	-0.4	0.25
Strn4	-0.5	-0.65	0.15
Strn3	-0.3	0.05	-0.35
Atp13a1	-0.8	-0.85	0.05
Atp13a3	-0.7	0.15	-0.85
Atp13a2	-0.9	-1.25	0.35
Pkd2	-1.35	-1.15	-0.2
Pkd1	-1	-1.1	0.1
Gpx1	-0.8	-0.7	-0.1
Gpx3	0.5	1.15	-0.65
Gpx4	0.65	0.65	-3.55271e-15
Gpx7	-1.35	-1.65	0.3
Gpx8	0.7	1	-0.3
Spg7	0.95	0.75	0.2
Ccar1	-1.2	-0.7	-0.5
Cog8	-0.85	-0.95	0.1
Cog2	0.05	-0.45	0.5
Cog7	-0.2	-0.1	-0.1
Cog6	0.15	0.4	-0.25
Cog5	-0.05	-0.35	0.3
Cog4	0.45	0.45	-8.88178e-16
Sike1	-0.55	0	-0.55
Nynrin	-2.55	-2	-0.55
P2rx4	-1	-0.35	-0.65
Cuedc2	-0.6	-0.4	-0.2
Tfg	0	0	0
Hps5	-0.5	-0.4	-0.1
Hps6	-1	-0.85	-0.15
Hps1	-0.85	-0.95	0.1
Serpinb6a	-1	-1.65	0.65
Apex1	-0.85	-0.75	-0.1
Gm4581	0.45	-0.2	0.65
Ldlr	-0.35	-0.8	0.45
Prelid1	-1.25	-0.75	-0.5
Gm9763	1.9	1.85	0.05
Bms1	-0.6	-0.55	-0.05
Hat1	0.05	-0.45	0.5
Rap1gds1	0.15	0.4	-0.25
LOC630855	0.4	-0.3	0.7
Dera	-0.25	-0.4	0.15
Usmg5	1.6	2.3	-0.7
Slu7	-0.95	-0.35	-0.6
Ezr	-3.55	-2.35	-1.2
Sil1	-0.85	-0.65	-0.2
Myl12b	-1.15	-0.8	-0.35
Myl12a	-1.25	-0.95	-0.3
Fadd	-0.75	-0.45	-0.3
Cox7b	2.45	3.15	-0.7
Cox7c	1.9	2	-0.1
Dalrd3	0.5	-0.1	0.6
Gfer	-0.1	-0.15	0.05
Utp20	-0.45	-0.35	-0.1
Glod4	-0.05	0.1	-0.15
Pygb	-1	-1.15	0.15
Pfas	0.75	0.3	0.45
Gemin5	-0.1	-0.05	-0.05
Sppl3	-1.1	-0.75	-0.35
LOC100862604	-0.85	-0.45	-0.4
Ddx49	-0.2	-0.4	0.2
Bgn	-1.5	-2.1	0.6
Ctsk	-0.45	-1.7	1.25
Fkbp5	-2.85	-3.65	0.8
Fkbp7	-0.45	-0.45	8.88178e-16
Fkbp2	-0.35	0	-0.35
Fkbp3	0.2	0.5	-0.3
Fkbp8	-0.75	-0.85	0.1
Fkbp9	-1.15	-1.05	-0.1
Pdhx	1.55	1.8	-0.25
Ddx42	0.05	-0.4	0.45
Ctsf	-0.4	-0.15	-0.25
Pdhb	2.15	2.3	-0.15
Nipbl	-0.4	-0.1	-0.3
Ap1s1	0.3	0.2	0.1
Fzr1	0	-0.3	0.3
Chtop	-0.65	-0.45	-0.2
Afg3l1	0.3	0.4	-0.1
Afg3l2	1.95	2.15	-0.2
Rpa1	0.05	-0.4	0.45
Ift20	-0.35	-0.05	-0.3
Yipf1	0.35	-0.1	0.45
Yipf3	-0.55	-0.65	0.1
Yipf5	-0.7	-0.55	-0.15
Yipf4	0	0.05	-0.05
Zfp871	-0.15	1.1	-1.25
Abca8a	-0.25	-0.9	0.65
Nradd	-1.1	-1.55	0.45
Prickle1	-1.7	-0.95	-0.75
Rictor	-0.6	-0.1	-0.5
Wdr35	-0.25	-0.6	0.35
Wdr36	-0.15	-0.25	0.1
Wdr33	0.35	-0.3	0.65
9430023L20Rik	0.2	0.5	-0.3
Gm3934	-0.3	-0.05	-0.25
Rela	-0.8	-0.8	0
Pcsk5	-1.95	-1.5	-0.45
LOC100862375	2.1	2.65	-0.55
Rchy1	0.4	-0.3	0.7
Tmem126a	0.6	1.2	-0.6
Rfc1	-0.05	-0.2	0.15
Gm8842	0.7	0	0.7
Gm8841	2.25	0	2.25
Sec11a	-0.35	-0.2	-0.15
Sec11c	-0.05	0.25	-0.3
Cfh	-2.05	-3.05	1
Cfd	-2.35	-2.55	0.2
Rai1	0.1	-0.4	0.5
Smap1	-0.05	0	-0.05
Cdc42bpa	-0.7	-0.3	-0.4
Cdc42bpb	-0.4	-0.55	0.15
Pdzd8	-0.25	-0.2	-0.05
Bak1	-0.95	-0.7	-0.25
Arpc1b	-1	-1.55	0.55
Arpc1a	0.3	-0.1	0.4
Telo2	-0.1	-0.3	0.2
Dab2	-1.45	-2.4	0.95
Rrbp1	-1.4	-1	-0.4
Nsd1	-0.15	-0.15	0
Plxdc2	-1.35	-1.6	0.25
Timm17b	-0.35	0.1	-0.45
Timm17a	1.15	1.1	0.05
Glrx5	0.7	-0.1	0.8
Glrx3	0.35	0	0.35
Sfrs18	-0.2	-0.85	0.65
Bub3	-0.95	-0.7	-0.25
Large	-1.15	-0.6	-0.55
Srpk1	-1.15	-0.75	-0.4
Csnk2b	0.85	0.3	0.55
Srpk2	-0.55	-1.25	0.7
Ankrd17	-0.15	0	-0.15
Rnf34	0.35	0.2	0.15
Ankrd11	-0.2	-0.6	0.4
Ywhaz	-0.6	-0.8	0.2
Ywhaq	-0.4	-0.25	-0.15
Ywhah	-1	-0.9	-0.1
Bcl9l	-0.9	-1	0.1
Ywhae	-0.25	-0.1	-0.15
Tmem106b	0.45	1.15	-0.7
Pcm1	-0.95	-0.5	-0.45
Golph3	-0.2	0.25	-0.45
Rpl41	-0.85	-0.15	-0.7
Bcat2	-0.55	-0.65	0.1
Bcat1	-0.8	-1.9	1.1
Phf5a	0.05	0.4	-0.35
Zfpl1	-0.45	-0.65	0.2
Khdrbs1	-0.25	-0.55	0.3
Dicer1	0.2	-0.1	0.3
Ebp	-0.4	-0.45	0.05
Vps13a	1.05	1.25	-0.2
Ankfy1	-0.7	-0.6	-0.1
Edem2	-0.35	-0.65	0.3
Edem3	-0.7	-0.15	-0.55
Edem1	-0.9	-0.65	-0.25
Atp2c1	-1.25	-0.4	-0.85
Slmo2	1.7	2.25	-0.55
Eif5	-1.35	0.35	-1.7
Eif6	-0.55	-0.55	0
Uhrf1bp1	0.2	0	0.2
Me1	0.05	0.1	-0.05
Me2	-1.55	-1.2	-0.35
Abhd5	-0.6	-0.3	-0.3
Fam175b	0.7	0.05	0.65
Thbd	-3.35	-3.4	0.05
Clstn1	-1.95	-1.65	-0.3
Tmem131	-0.55	-0.4	-0.15
Tmem134	0.05	-0.6	0.65
Tmem135	0.9	0.35	0.55
Ndufaf1	1.25	1.4	-0.15
Ndufaf2	0.65	0.9	-0.25
Atp6v1b2	0.7	0.45	0.25
Trp53i13	-0.75	-1.5	0.75
Arfgap2	0.25	-0.2	0.45
Arfgap3	-0.85	-1.45	0.6
Arfgap1	-0.35	-0.75	0.4
Med13l	0	-0.5	0.5
Lima1	-1.3	-1.85	0.55
Rgcc	-1	-1.05	0.05
Fbxo21	1.05	1	0.05
Ptgfrn	-1.55	-2.2	0.65
Hist2h3b	-1	-1.65	0.65
Impact	-1.15	-1.15	-4.44089e-16
Gm2904	0.15	0.55	-0.4
Synj1	-0.3	-0.6	0.3
Synj2	-0.9	-0.8	-0.1
B3gat3	0.65	0	0.65
Srrt	0.15	-0.85	1
Ankrd13a	-0.85	-0.35	-0.5
Sesn2	0	-0.15	0.15
Sparc	-1.55	-1.85	0.3
Arap1	-0.55	-0.6	0.05
Tomm70a	0.1	0.6	-0.5
Higd1a	1.65	1.3	0.35
Hist2h2ac	-1.15	-1.8	0.65
Mrps18a	0.8	0.95	-0.15
Mrps18c	0	0.6	-0.6
Rc3h1	0.1	0.3	-0.2
LOC100048119	0.05	0.4	-0.35
Dido1	0.3	-0.25	0.55
C1s	-1.95	-2.4	0.45
LOC101056592	2.3	2.65	-0.35
Shfm1	0.5	0.35	0.15
Prkaca	0.55	1.15	-0.6
Prkacb	0.1	-0.3	0.4
Sh3kbp1	0.6	1	-0.4
Upf1	-0.5	-0.5	8.88178e-16
Upf2	0.25	-0.3	0.55
Actr3	-0.35	-0.05	-0.3
Actr2	-0.3	-0.7	0.4
Galnt10	-1.45	-1.9	0.45
Cwc15	-0.15	0.15	-0.3
Ppfia1	-0.6	-0.85	0.25
Lrrc42	0.25	-0.75	1
Lrrc47	0.7	-0.1	0.8
Lpin1	0.9	0.8	0.1
Cbx6	-1.85	-2.3	0.45
Cbx5	-0.35	-0.05	-0.3
Cbx3	-0.35	-0.5	0.15
Cdc73	-0.1	0.15	-0.25
Slc43a3	-1.95	-2.25	0.3
Zcchc11	-0.4	-0.55	0.15
Slc44a2	-1.55	-1.2	-0.35
Uevld	0.45	0.25	0.2
Pls3	-1.05	-1.15	0.1
Copa	-0.55	-0.6	0.05
Cope	-0.3	-0.25	-0.05
Anp32e	-0.25	0.35	-0.6
Anp32b	-0.1	-0.15	0.05
Anp32a	0.65	0.9	-0.25
Cirh1a	0.1	-0.3	0.4
Kpnb1	-0.9	-0.65	-0.25
Cdk12	-1.05	-0.25	-0.8
Pbxip1	-1	-0.6	-0.4
Cdk17	0.9	0.45	0.45
Tcirg1	-0.6	-1.45	0.85
Prpf4b	0.85	-0.15	1
Boc	-3.4	-3.35	-0.05
Ppp1r11	0.3	0.05	0.25
Ppp1r10	1.6	1.8	-0.2
Alkbh5	-0.7	-0.3	-0.4
Zkscan3	-0.45	-0.05	-0.4
Mrgprf	-0.6	-1.95	1.35
Eef2k	-1	-1.25	0.25
Hsp90aa1	-0.1	0.1	-0.2
Taf6	-0.4	-0.05	-0.35
4933411K20Rik	-0.8	-0.05	-0.75
Taf2	-0.7	-0.05	-0.65
Taf1	-0.35	-0.15	-0.2
Taf9	-1.35	-0.2	-1.15
Map2k3	-0.15	-0.15	0
Map2k2	0.4	-0.05	0.45
Map2k1	0	0	-8.88178e-16
Map2k7	-0.45	-0.7	0.25
Map2k4	0.15	-0.4	0.55
Morf4l2	-1.2	-1.05	-0.15
Morf4l1	-0.8	-0.75	-0.05
Tbl2	-0.75	-0.85	0.1
Tbl3	0.25	-0.05	0.3
Med1	0.5	0.1	0.4
Fasn	1.65	1.45	0.2
1200014J11Rik	-0.4	-0.75	0.35
LOC100504863	0.3	0.2	0.1
Dync1i2	-0.7	-0.6	-0.1
Lss	0.7	0.7	8.88178e-16
Pisd	0.2	0.45	-0.25
Tmtc3	-0.9	-0.25	-0.65
Nasp	-0.5	-0.8	0.3
Prnp	-1.1	-1.1	-1.77636e-15
Phldb1	-1.15	-1.75	0.6
Scly	0.15	-0.9	1.05
Timm23	0.85	1.2	-0.35
Ndst1	-0.1	-0.15	0.05
Chmp1b	-0.9	-0.75	-0.15
Chmp1a	-0.55	-0.65	0.1
Ube2q2	-0.3	0.7	-1
Kri1	-0.4	-0.45	0.05
Prorsd1	0.3	0.4	-0.1
Gart	0.1	0	0.1
Gars	0.65	0.8	-0.15
Ubac1	1.2	0.75	0.45
Adss	0.4	-0.05	0.45
Adsl	0.15	0.2	-0.05
Uhrf1	-0.55	-0.25	-0.3
Uhrf2	-0.75	-0.7	-0.05
Sin3b	-0.2	-0.1	-0.1
Mmp23	-2.2	-2.55	0.35
Sin3a	-0.4	-0.5	0.1
Abi1	-0.7	-0.8	0.1
Rab35	0.1	-0.45	0.55
Tmem50a	-0.5	-0.55	0.05
Tor3a	-1	-1.25	0.25
Metrnl	-1.65	-1.6	-0.05
Gm8556	-0.95	-0.55	-0.4
Ddi2	-0.1	-0.05	-0.05
Ripk1	-1.65	-0.95	-0.7
Cabin1	-0.45	-0.45	0
Rhoq	0	0.7	-0.7
Rhoc	-1.35	-1.7	0.35
Rhob	-0.9	-1	0.1
Rhoa	-0.7	-0.55	-0.15
G6pc3	-0.2	0	-0.2
Ctnna1	-0.3	-0.5	0.2
Kdm3b	-0.5	-0.7	0.2
Kdm3a	-0.05	-0.5	0.45
Ahsa1	0.2	0.3	-0.1
Ahsa2	0.25	0.15	0.1
LOC101056668	-0.6	0.15	-0.75
2700060E02Rik	0.7	0.05	0.65
Aldh3a2	-0.85	-0.35	-0.5
Elp4	-0.25	-0.25	0
Elp3	-0.25	-0.75	0.5
Elp2	0.1	-0.2	0.3
Sec23ip	-0.75	-0.8	0.05
Tm7sf3	-0.8	-0.75	-0.05
Trmt10c	1.05	1.15	-0.1
Aatf	-0.9	-0.1	-0.8
Tor1aip2	-0.75	-0.15	-0.6
Tor1aip1	-0.3	-0.2	-0.1
Txndc9	0.25	-0.2	0.45
Dnm1l	0.5	0.25	0.25
Txndc5	-1.5	-1.4	-0.1
Bcl10	-1.45	-0.7	-0.75
Hcfc1r1	0.7	0.35	0.35
Cyb561a3	-1.5	-0.8	-0.7
Sec31a	-0.3	-0.45	0.15
Snrnp27	0.3	0.8	-0.5
Edf1	0.55	0.7	-0.15
Nup133	-0.2	-0.35	0.15
Cep192	-0.3	-0.55	0.25
Gm10015	0.2	0.25	-0.05
Baz2a	0.45	-0.2	0.65
Baz2b	-0.75	-0.55	-0.2
Pcx	-0.35	-0.55	0.2
LOC100046151	0.55	0.25	0.3
Sh3gl1	-0.65	-1.4	0.75
Top3b	-0.25	-0.2	-0.05
Sap18	0.3	-0.05	0.35
Letm1	1.55	1.9	-0.35
Mme	2	1.8	0.2
Adcy6	0	-0.05	0.05
Adcy3	1.5	2.15	-0.65
Krtcap2	0.05	-0.3	0.35
Slc7a6	0.8	0.7	0.1
Stub1	-0.2	-0.8	0.6
Psmd9	0.3	-0.4	0.7
Psmd8	0.55	0.55	0
Psmd5	-0.1	-0.25	0.15
Psmd4	0.25	0.05	0.2
Psmd7	-0.1	-0.1	-8.88178e-16
Psmd6	0.15	-0.1	0.25
Psmd1	-0.05	-0.05	8.88178e-16
Psmd3	0.25	0.2	0.05
Psmd2	0	-0.05	0.05
Ifrd1	-1.1	-1.3	0.2
Tmem209	0	-0.85	0.85
Atp5f1	1.65	1.8	-0.15
Zfp445	0.4	0.2	0.2
Smap2	-1.15	-0.8	-0.35
Uhrf1bp1l	-0.3	0.1	-0.4
Adipoq	-1.35	-1	-0.35
Abhd2	-2.25	-1.45	-0.8
Abhd4	-0.1	0.55	-0.65
Mdc1	0	-0.55	0.55
Gm9385	-0.05	-0.2	0.15
Adcyap1r1	-0.65	-1.8	1.15
Fech	0.7	0.55	0.15
Athl1	-1.05	-1.15	0.1
Rpl22l1	-0.7	-1.35	0.65
Prpsap1	-1.4	-0.8	-0.6
BC017158	-0.85	-0.6	-0.25
Rev1	-0.55	-0.2	-0.35
LOC100045688	0.8	0.85	-0.05
Sdc1	-1.6	-2.05	0.45
Sdc2	-1.2	-1.3	0.1
Sdc4	-0.6	0.5	-1.1
Mapk14	-0.05	0.15	-0.2
Agap3	-0.35	-0.75	0.4
Tmod3	-0.65	-0.9	0.25
Naa38	-0.55	-0.55	0
Naa35	1	0.1	0.9
Adam9	-0.85	-0.7	-0.15
Pde12	-0.15	0.1	-0.25
Ascc2	-0.8	-0.9	0.1
Kif2a	0.4	0.05	0.35
Ech1	1.7	1.95	-0.25
Sra1	-0.4	-0.45	0.05
Rps6-ps4	-0.2	-0.4	0.2
Kbtbd4	-0.1	0.3	-0.4
Lmbrd1	-0.5	-0.45	-0.05
Spag9	-0.1	-0.05	-0.05
Gpc3	-1.6	-2.15	0.55
Gpc4	-1	-1.1	0.1
Gpc6	-1.5	-2.85	1.35
Prkar2a	-0.8	-0.55	-0.25
Prkar2b	1.35	1.75	-0.4
Man1a2	-1.95	-0.85	-1.1
Znfx1	-0.8	-0.8	0
H6pd	-1.5	-1.4	-0.1
Acbd3	-0.1	-0.15	0.05
Acbd5	-0.2	0.45	-0.65
Lypla1	0.4	0.95	-0.55
Dtnbp1	0.15	0.25	-0.1
Nr2f6	0.6	0.3	0.3
Tenm4	-1.95	-1.7	-0.25
Cpsf3l	-0.95	-0.35	-0.6
Ppp1r15b	1.4	1.05	0.35
Tsn	-0.1	-0.65	0.55
Ssh2	-0.35	-0.1	-0.25
Hmgcl	0.85	0.6	0.25
Plrg1	-0.6	-0.1	-0.5
Hmgcr	-0.95	-0.55	-0.4
Heph	-2.6	-3.15	0.55
Get4	-0.05	-0.2	0.15
Lyz2	-1.3	-2.1	0.8
Lyz1	-1	-2.8	1.8
Dennd5a	0.55	0.1	0.45
LOC100862175	-0.35	-0.1	-0.25
Chp1	0.1	0.05	0.05
Ehmt1	-0.4	-0.4	0
Ehmt2	-0.65	-1.1	0.45
Tmem33	0.45	0.25	0.2
Sf1	-0.2	-0.8	0.6
Rabggtb	0.8	0.85	-0.05
Igbp1	0.1	0.5	-0.4
Rangap1	-0.1	-0.1	0
Ddhd1	1.65	1	0.65
Pdzd11	-0.45	0.1	-0.55
Cdk11b	-0.1	-0.4	0.3
Slc25a1	0.75	1.2	-0.45
Slc25a4	0.65	0.85	-0.2
Ifitm3	-1.1	-1.55	0.45
Ifitm2	-1.15	-1.5	0.35
Scd2	0.2	0.4	-0.2
Scd3	-0.05	0.8	-0.85
Kdm6b	-0.1	-0.45	0.35
Scd4	-0.05	0.4	-0.45
Cd97	-0.95	-1.2	0.25
Nr1h2	0.9	-0.3	1.2
Synj2bp	0.05	1	-0.95
Ptp4a2	0	0.05	-0.05
Neurl4	1.2	0.4	0.8
Polr1a	-0.55	-0.35	-0.2
Polr1b	-0.25	-0.1	-0.15
Polr1c	-0.05	-0.2	0.15
Qrich1	-0.7	-0.1	-0.6
Oaz2	0.2	-0.55	0.75
Oaz1	0.1	0.15	-0.05
Smpdl3a	0.2	0.6	-0.4
Ctdnep1	-0.1	0.15	-0.25
Ly6e	-1.05	-1.45	0.4
Dcn	-1.55	-2.1	0.55
Ly6a	-0.35	-0.9	0.55
Paics	0.75	0.4	0.35
Fmr1	-1.75	-1.65	-0.1
Uri1	-0.7	-0.65	-0.05
Celf2	-1.05	-0.6	-0.45
Celf1	0.8	0.2	0.6
Kras	-0.5	-0.1	-0.4
Gnpat	0.55	0.7	-0.15
Ralgapa1	-0.4	-0.1	-0.3
Aes	0	0.6	-0.6
Rps3a1	0.1	-0.45	0.55
Lrrc59	-0.65	-0.8	0.15
Sidt2	-0.7	-0.25	-0.45
Ikbip	-0.1	-0.5	0.4
Kifap3	-0.15	-0.25	0.1
Ubb	-1.35	-1.55	0.2
Ubc	-0.4	-0.55	0.15
Tax1bp1	-0.35	-0.25	-0.1
Fam21	-0.35	-0.5	0.15
Tax1bp3	-0.45	-0.3	-0.15
Cox6a1	1.75	2.15	-0.4
Ahctf1	-0.3	-0.4	0.1
Tysnd1	0.35	0.85	-0.5
Stk25	-1.25	-0.75	-0.5
Stk24	-0.85	-0.4	-0.45
Manf	-0.85	-0.65	-0.2
Pin1	-0.4	-0.1	-0.3
Rpl35a	0.65	0.05	0.6
Ppp2r2a	0.15	-0.05	0.2
Rab4b	-1.65	-1.4	-0.25
Rtn4	0.7	1.05	-0.35
Yae1d1	1	0.45	0.55
Heatr6	-0.65	-1.1	0.45
Heatr3	-0.3	-0.25	-0.05
Cmip	-1.7	-2.5	0.8
Dars	0.6	0.3	0.3
Tmem181a	-0.85	-0.95	0.1
Atg3	-0.95	0.3	-1.25
Atg7	-0.6	-0.7	0.1
Armcx4	-0.6	-1.7	1.1
Armcx3	-0.7	-0.9	0.2
Klf6	-1.75	-1.7	-0.05
Klf3	-0.7	-0.6	-0.1
Klf2	-0.3	-0.2	-0.1
D6Wsu163e	0.25	0.05	0.2
Haghl	-1.4	-1.5	0.1
Gatad1	-0.1	0.35	-0.45
Tceal8	-0.85	-0.95	0.1
Parp4	-0.3	-0.65	0.35
Parp1	0.5	0.9	-0.4
Parp3	-0.65	-1.1	0.45
Renbp	-1.15	-1.8	0.65
Hmgcs1	0.45	0.55	-0.1
Stam2	-0.55	-0.3	-0.25
Serpine2	-1.25	-1.2	-0.05
Cic	-0.35	-0.9	0.55
Lzts2	-0.5	-1.4	0.9
Tsc22d1	-2.3	-1.75	-0.55
Tsc22d3	-1.95	-1.65	-0.3
Tsc22d2	-0.6	-0.95	0.35
Tsc22d4	-0.05	-1.1	1.05
Rps13	0.6	-0.25	0.85
Rps11	0.7	0.05	0.65
Rps10	-0.1	-0.65	0.55
Rps17	0.7	-0.05	0.75
Rps16	0.1	-0.4	0.5
Rps15	0	-0.35	0.35
Rps14	-0.05	-0.2	0.15
Rps19	0.65	-0.35	1
Rps18	0.2	-0.4	0.6
Cercam	-1.65	-2.15	0.5
Xpr1	-0.6	-0.2	-0.4
Mpp1	-1.15	-1.45	0.3
1810013L24Rik	-0.55	-0.85	0.3
Emg1	0.55	0.55	0
Fbxl3	-0.7	-0.55	-0.15
Fbxl5	-1.05	-0.65	-0.4
Fbxl6	1	-0.1	1.1
Ergic1	-0.25	0.05	-0.3
Erh	0	-0.25	0.25
Ap2s1	-0.9	-0.45	-0.45
Samd9l	-1.4	-1.6	0.2
Pkm	2.15	2.3	-0.15
Matn2	-2.8	-2.65	-0.15
Chpf	-1.4	-1.9	0.5
Aff4	-0.65	0.2	-0.85
Aff1	-1.25	-1.05	-0.2
Ergic3	-0.55	-0.8	0.25
Gm5908	0.8	0.15	0.65
Ppp1r9b	-0.65	-0.95	0.3
Smarcb1	-0.35	-0.25	-0.1
Fnip1	0.65	0.65	0
Fnip2	-1.5	-0.15	-1.35
Mlec	-0.25	-0.15	-0.1
Gorasp2	-0.35	-0.55	0.2
Gorasp1	-0.35	-0.65	0.3
Tmsb10	-0.95	-2.2	1.25
Caprin1	-0.1	-0.1	0
Gns	-0.3	-0.25	-0.05
Gne	-0.5	-0.3	-0.2
Ckap4	-0.65	-2	1.35
Ckap5	-0.2	-0.15	-0.05
Smpd1	-0.4	0.1	-0.5
LOC100862446	-0.55	-1.5	0.95
Mysm1	-0.65	0.1	-0.75
LOC100045999	-0.65	-0.25	-0.4
Ap3s2	0.3	-0.2	0.5
Ap3s1	-0.3	0.2	-0.5
Sypl	0.05	-0.35	0.4
Fxr1	0.35	0.15	0.2
Fxr2	0.4	-0.2	0.6
Ostf1	0	-0.05	0.05
Rbm42	-0.75	-1	0.25
Dpp8	0.1	0.4	-0.3
Dpp9	-0.6	-0.85	0.25
Dpp3	-0.2	-0.6	0.4
Dpp7	-0.95	-0.85	-0.1
Slc39a1	-1.05	-0.95	-0.1
Slc39a6	-1.1	-1.1	-4.44089e-16
Slc39a7	-1.1	-0.75	-0.35
Fcgrt	-0.9	-0.7	-0.2
Hnrnpa2b1	-0.2	0.05	-0.25
Sipa1l1	0.55	0.7	-0.15
Flot1	-0.85	-1.1	0.25
Flot2	0.15	0.1	0.05
Pdcd2l	0.35	0.15	0.2
Morc3	-0.9	-0.45	-0.45
Gm15453	-1.8	-1.5	-0.3
Pitrm1	0.3	0.1	0.2
Fam50a	-0.15	0	-0.15
LOC101056381	-2.35	-2.5	0.15
Aldh18a1	-0.4	-1.8	1.4
Ngly1	-0.05	0.2	-0.25
Szt2	0.05	-0.4	0.45
Creld2	-1.8	-0.75	-1.05
Creld1	-0.7	-0.3	-0.4
Pias4	0.2	-0.1	0.3
Hipk3	-0.85	-0.05	-0.8
Ppp4c	-0.35	-0.2	-0.15
Cnbp	-0.05	0.15	-0.2
Tkt	2.5	2	0.5
Nckap1	-0.35	-0.1	-0.25
Eef1g	-0.05	-0.5	0.45
Eef1d	0.1	-0.2	0.3
Magt1	-0.15	0	-0.15
Sestd1	-0.8	-0.65	-0.15
Cyp4f17	-1.3	-1.4	0.1
Wbp11	0	-0.3	0.3
Mfn2	0.8	1.15	-0.35
Mfn1	0.9	1.15	-0.25
Bzw1	-0.1	-0.3	0.2
Bzw2	0.85	0.3	0.55
Wbp1l	-0.95	-1.25	0.3
Ephb4	-0.8	-0.9	0.1
Tnxb	-0.65	-1.7	1.05
Nnmt	-2.3	-2.8	0.5
2610301G19Rik	-1	-0.8	-0.2
Cox8a	1.2	1.35	-0.15
Ctps	-0.9	-1.25	0.35
Elovl6	2.3	3.2	-0.9
Elovl5	0.95	0.45	0.5
Elovl1	-1.85	-1.95	0.1
Ube2i	-0.25	-0.7	0.45
Ube2h	0.55	0.2	0.35
Ube2k	-0.4	0.2	-0.6
Ube2m	0.25	0.5	-0.25
Ube2a	0.3	0.65	-0.35
Ube2z	-0.8	-0.85	0.05
Ube2s	-0.4	-0.15	-0.25
Sbf1	0.4	-0.3	0.7
Brd8	-0.75	-0.7	-0.05
Brd4	-0.85	-1.1	0.25
Brd7	0.3	0.45	-0.15
Brd1	-0.45	-0.75	0.3
Brd2	-0.5	-0.45	-0.05
Raver1	-0.25	-0.6	0.35
Gab1	-0.95	-1.05	0.1
Hspe1	1.9	1.9	0
Dyrk2	-0.65	0.05	-0.7
Ulk1	0.65	-0.05	0.7
Maged1	-0.8	-0.9	0.1
Maged2	-1.7	-1.65	-0.05
Eps15l1	-0.5	-0.25	-0.25
Echs1	1.8	1.95	-0.15
Irgm1	-0.9	-0.8	-0.1
Cep350	-0.35	0	-0.35
Pmvk	0.05	0.35	-0.3
Gm4705	0.2	-0.25	0.45
Acvr1	-1.1	-1.45	0.35
Nosip	-0.3	-0.75	0.45
Ndrg2	0.9	0.95	-0.05
Ndrg3	1.2	1.5	-0.3
H13	-0.85	-0.6	-0.25
Gm5506	2.3	2.35	-0.05
Slc27a4	-0.65	-0.35	-0.3
Slc27a1	-1.25	-1	-0.25
Foxo3	-0.95	-1.6	0.65
Thap11	-0.3	-0.7	0.4
Btaf1	0.05	0.3	-0.25
Gm6747	-0.35	-0.8	0.45
Scd1	0.5	0.65	-0.15
Zzef1	0.15	-0.05	0.2
Farsa	0.15	-0.4	0.55
Rbmxl1	-0.4	-0.7	0.3
Fastk	1.5	1.1	0.4
Cnnm3	-0.75	-1.5	0.75
Raly	-0.5	-0.7	0.2
Rala	0.4	1.05	-0.65
Dpy19l1	-0.4	-0.3	-0.1
Strn	0	-0.55	0.55
Rnaset2a	0.25	0.55	-0.3
Rnaset2b	0.2	0.55	-0.35
Sgsh	-0.45	-0.9	0.45
Mgmt	0.55	0.65	-0.1
LOC100046223	-0.1	-0.35	0.25
Angel2	0.3	0.1	0.2
Babam1	0.75	0.15	0.6
Sec16a	-0.65	-0.35	-0.3
Zwint	-0.45	-0.4	-0.05
Rnf6	0.05	-0.1	0.15
Rnf4	-0.05	-0.55	0.5
Rnf2	-0.35	-0.65	0.3
H2-D1	-1.3	-1.8	0.5
Sae1	-0.8	-0.65	-0.15
LOC100048759	-1.1	-0.25	-0.85
LOC101056061	-0.25	0.35	-0.6
M6pr	-0.7	-0.55	-0.15
Ebf2	0.6	0.9	-0.3
Ebf1	-0.55	-0.9	0.35
Arhgef40	-0.25	-0.45	0.2
Gm7429	-0.05	0.45	-0.5
Dync1li1	-0.25	-0.5	0.25
Dync1li2	-0.45	-0.8	0.35
Utp6	-0.4	-0.35	-0.05
Utp3	-0.25	-0.4	0.15
Ankrd27	-0.2	-0.3	0.1
Ift172	0.15	0	0.15
Uvrag	-0.5	-0.65	0.15
Rnf103	0.15	-0.15	0.3
Lgr4	-1.2	-1.05	-0.15
Zfp292	0	-0.15	0.15
Igsf8	-1.7	-2.15	0.45
Csnk1d	-0.2	-0.6	0.4
Aldh16a1	-0.05	0.05	-0.1
Rpl14	-0.25	-0.4	0.15
Rpl15	0.2	-0.25	0.45
Rpl17	-0.35	-0.35	0
Rpl10	-0.4	-0.7	0.3
Rpl11	1.15	-0.3	1.45
Rpl12	0.15	-0.55	0.7
Rpl13	-0.1	-0.8	0.7
Rpl18	0.4	-0.55	0.95
Rpl19	0.6	0.25	0.35
Hk2	1.4	1.4	0
Hk1	-0.3	-0.85	0.55
Gbp2	-1.1	-1.1	0
Cstf2t	0.15	-0.2	0.35
Insr	-0.15	-0.2	0.05
Atp1a2	1.15	1	0.15
Napa	0.1	0.2	-0.1
Pgm1	-0.35	-0.75	0.4
Pgm2	0.55	0.65	-0.1
Pgm3	-1.2	-0.55	-0.65
Pxk	-0.15	-0.25	0.1
Pxn	-1.5	-1.7	0.2
Fam172a	-0.3	-0.8	0.5
Map3k2	-0.9	0.2	-1.1
Map3k3	-0.95	-0.8	-0.15
Map3k1	0.1	-0.3	0.4
Map3k6	-1.25	-1.7	0.45
Map3k7	0	0.2	-0.2
Map3k4	-0.65	-0.55	-0.1
Rfx1	-1	-0.85	-0.15
Tmem104	-0.1	-0.35	0.25
Aspscr1	-0.6	-0.95	0.35
Nktr	1.25	-0.3	1.55
Pdzrn3	-1.55	-1.65	0.1
Snap47	-0.8	0	-0.8
Anxa11	-0.55	-0.7	0.15
Tcn2	-0.85	-0.75	-0.1
Herc1	-0.15	0	-0.15
Herc2	-0.3	-0.35	0.05
Pcid2	0.05	0.1	-0.05
Zfyve1	-0.5	-0.6	0.1
Zbed6	-0.15	-0.3	0.15
Iah1	-0.4	-0.4	0
Apod	0.35	-1.25	1.6
Igf1	-2	-2.05	0.05
Aox1	-0.05	-0.6	0.55
Antxr1	-1.3	-1.95	0.65
Antxr2	-1.5	-2	0.5
Cdk5rap2	0	-0.6	0.6
Cdk5rap3	0.05	-0.65	0.7
Lpcat3	-0.7	-0.15	-0.55
Dync2h1	-1.25	-1.3	0.05
Tfrc	2.1	2.2	-0.1
Dhx57	0.2	-0.85	1.05
Myh10	-0.8	-0.45	-0.35
Kbtbd2	-0.25	-0.35	0.1
Gps1	-0.25	-0.1	-0.15
Crybg3	-0.8	-0.55	-0.25
Rpe	0.15	0.55	-0.4
Sptlc2	-0.7	-1.2	0.5
Sptlc1	-0.5	-0.45	-0.05
Gm4024	-1.1	-0.65	-0.45
Ptgr1	-0.2	-1.2	1
Nrd1	-0.35	-0.25	-0.1
Rbfa	1.05	0.85	0.2
Med10	0.2	-0.05	0.25
Med12	0.9	0.15	0.75
Med13	-0.35	0.1	-0.45
Med16	-0.05	-0.7	0.65
Med17	-0.4	-0.25	-0.15
Ece1	-1.35	-1.55	0.2
Gm3552	1.45	-0.25	1.7
Igfbp3	-1.3	-2.25	0.95
Igfbp7	-1.8	-2.35	0.55
Igfbp4	-2.1	-2.95	0.85
Igfbp5	-1.05	-1.35	0.3
Pgrmc2	-0.5	-0.6	0.1
Ociad1	0.3	0.4	-0.1
Cdc40	0.4	-0.25	0.65
Cdc42	-0.5	-0.4	-0.1
Mon2	-0.4	-0.4	0
Gipc1	0.25	-0.35	0.6
Otub1	-0.55	-0.6	0.05
Dnajc8	-0.3	-0.5	0.2
Dnajc5	0.05	-0.4	0.45
Dnajc2	0.25	0.05	0.2
Dnajc3	-0.65	-0.7	0.05
Gpn2	0.25	-0.2	0.45
Pxdn	-1.75	-1.8	0.05
Srp72	-0.2	-0.2	8.88178e-16
Plp2	-0.85	-1.1	0.25
Vdac2	1.1	0.9	0.2
Vldlr	0.7	1.3	-0.6
Gm10705	0.3	0.15	0.15
Rbbp7	-0.65	-0.25	-0.4
Rbbp4	-0.85	-0.55	-0.3
Tob1	1.6	1.6	0
Noa1	1.2	0.9	0.3
Vars	0	-0.65	0.65
Smo	-1.55	-1.55	0
Chchd10	3.6	3.75	-0.15
Dse	-1.95	-2.35	0.4
Pdha1	2.4	2.55	-0.15
Dynll1	-0.75	-0.5	-0.25
Dynll2	-0.75	-0.55	-0.2
Ints3	0.15	0.05	0.1
Ints2	0.1	0.05	0.05
Ints1	-0.25	-0.5	0.25
Ints7	-0.7	-0.45	-0.25
Ints5	-0.15	-0.35	0.2
Ints4	-0.4	-0.05	-0.35
Ints9	-0.2	-0.25	0.05
Ints8	-0.55	-0.8	0.25
Papd4	0.1	0.3	-0.2
Auh	1.3	1.15	0.15
Hif1a	-0.5	-0.5	8.88178e-16
Mrps9	1.25	1.15	0.1
Mrps6	-0.6	-0.65	0.05
Mrps5	1.2	1.25	-0.05
Wapal	-0.35	0.15	-0.5
Tulp3	-0.85	-1.45	0.6
Tulp4	-0.55	-0.35	-0.2
Lpp	-1.1	-1	-0.1
Lpl	-1.6	-1.35	-0.25
Abce1	0.15	0.15	0
Scn7a	-2.15	-2.25	0.1
Vcpip1	-0.5	-0.45	-0.05
Prcc	-0.05	-0.3	0.25
Dhx30	-0.05	-0.05	0
Gm10166	0.3	-0.45	0.75
Nans	-1.15	-1.15	0
Dhx33	-0.8	-0.45	-0.35
Polg	0.15	0.05	0.1
Polk	0	-0.35	0.35
Polh	-0.15	-0.25	0.1
Timm13	0.75	0.8	-0.05
Prr12	-0.7	-1.25	0.55
Prr13	-0.95	-1.05	0.1
Wdr61	0.55	0.65	-0.1
Wdr67	0.2	0.55	-0.35
Aldh9a1	0.45	0.9	-0.45
Svep1	-1.05	-0.4	-0.65
Dus3l	-0.8	-0.75	-0.05
Zfyve16	-0.5	-0.15	-0.35
Ube2v1	0	-0.25	0.25
Ube2v2	0.25	0.1	0.15
Vamp3	-0.3	-0.2	-0.1
Cluh	0.5	0.65	-0.15
Dnpep	0.8	0.45	0.35
Chmp2b	-0.35	0.1	-0.45
Chmp2a	-0.6	0.05	-0.65
Stip1	0.25	0.15	0.1
Reck	-1	-1.7	0.7
Irf2bpl	-1.5	-1.95	0.45
Brpf3	-1.15	-0.95	-0.2
Helz	-0.3	-0.95	0.65
Irf2bp2	-1.25	-1.4	0.15
Irf2bp1	-0.55	-0.9	0.35
Helb	0.65	0.4	0.25
Cyb5	-1.25	-1.15	-0.1
Helz2	-0.25	-0.5	0.25
Ahdc1	0.05	-0.15	0.2
Cyba	-1.4	-2.3	0.9
Hint1	0.4	0.7	-0.3
Ctnnd1	-0.6	-0.65	0.05
Epb4.1l2	-1.25	-0.9	-0.35
Epb4.1l3	-0.2	-0.85	0.65
Nrbp1	-0.75	-0.65	-0.1
Sgk1	-0.1	0.5	-0.6
Rexo2	-0.6	-0.3	-0.3
Kdm4c	-0.3	-0.45	0.15
Kdm4b	-1.2	-0.55	-0.65
Kdm4a	-0.35	-0.7	0.35
Plod3	-1.45	-1.55	0.1
Plod1	-0.75	-0.95	0.2
Prdx6	-0.55	-0.8	0.25
Prdx5	0.25	0.6	-0.35
Nupr1	-1	-1.15	0.15
Prdx3	1.75	1.8	-0.05
Prdx2	0.5	0.7	-0.2
Prdx1	-0.1	0	-0.1
Abhd14b	-1.2	-0.95	-0.25
Nagpa	-0.05	-0.45	0.4
Park7	-0.65	-0.5	-0.15
Rnf44	-0.25	-0.2	-0.05
Rnf40	0	-0.35	0.35
Usp48	-0.45	-0.35	-0.1
Usp45	0.4	0.05	0.35
Usp47	0.1	0.2	-0.1
Rnf181	-0.9	-0.75	-0.15
Usp40	0.5	0.4	0.1
Ilf3	-0.5	-0.7	0.2
Ilf2	-0.6	-0.65	0.05
Cyp51	-0.15	-0.35	0.2
Zfp217	0	-0.5	0.5
Tmeff1	0.15	0.65	-0.5
Tmeff2	-1.1	-1	-0.1
Baz1a	-1	-0.55	-0.45
Baz1b	-0.4	-0.25	-0.15
Serpinh1	-0.65	-0.9	0.25
LOC100045367	-0.15	0.3	-0.45
Cul4a	-0.05	0.25	-0.3
Cul4b	0	0.2	-0.2
Tubb2a	-2.05	-1.85	-0.2
Tubb2b	-1.85	-2.15	0.3
Nek9	-0.1	0.05	-0.15
Senp6	-0.6	-0.4	-0.2
Senp5	0.15	-0.15	0.3
Senp3	-1	-0.1	-0.9
Ptk2	-1	-0.85	-0.15
Ndufa3	1.55	1.85	-0.3
Kat7	-0.5	-0.45	-0.05
Ccdc22	-0.2	-0.6	0.4
Ccdc25	-0.3	0.4	-0.7
Crtap	-0.8	-1	0.2
Tmem189	-0.75	-1.25	0.5
AU040320	0	-0.1	0.1
Atp6v1g1	-0.35	-0.15	-0.2
Ext2	-1.4	-0.9	-0.5
Comtd1	1.2	-0.2	1.4
Sardh	-1.4	-0.7	-0.7
Mapre1	-0.75	-0.65	-0.1
Mapre3	0.75	0.8	-0.05
Tcf4	-0.45	-0.65	0.2
Aup1	-0.3	0.05	-0.35
Cdo1	-0.55	-0.15	-0.4
Mdn1	-0.05	0.45	-0.5
Cdon	-1.8	-0.7	-1.1
Col18a1	-2.95	-2.95	0
Tet3	-1.05	-0.85	-0.2
Mrpl36	0.3	0.95	-0.65
Mrpl37	1.5	0.95	0.55
Mrpl32	0.3	0.7	-0.4
Mrpl33	-0.25	0.6	-0.85
Mrpl30	1.5	2.05	-0.55
Mrpl38	1.1	1.25	-0.15
Mrpl39	1.9	1.7	0.2
Nup88	0.7	0.15	0.55
Clasp2	0	0.3	-0.3
Clasp1	-0.25	-0.3	0.05
Nup85	-0.1	-0.45	0.35
Sord	-1.6	0.2	-1.8
Rhbdd1	-0.45	0.15	-0.6
Sdf4	-1.05	-0.55	-0.5
Sdf2	-0.2	-0.2	0
Strap	0.1	0.25	-0.15
Capzb	-0.6	-0.45	-0.15
Slc17a5	-0.1	-0.3	0.2
LOC101056658	-0.1	0.15	-0.25
Gsto1	1.05	1.1	-0.05
Osbpl1a	0.25	0.7	-0.45
Osbpl11	0	0.25	-0.25
Ecm1	-1.35	-2.3	0.95
Ppm1g	-0.4	-0.05	-0.35
Ppm1f	-0.85	-1	0.15
Ppm1a	-0.45	0.5	-0.95
Utp11l	-0.7	-0.15	-0.55
Irgq	0.05	-0.4	0.45
Ccpg1	-0.75	-0.1	-0.65
Aldh7a1	-0.8	-0.55	-0.25
Setd8	0	0.6	-0.6
Setd2	0.05	-0.35	0.4
Vps18	-0.6	-1	0.4
R3hdm4	-0.75	-0.4	-0.35
Vps16	-0.55	-0.8	0.25
Sf3a1	-0.65	-0.85	0.2
Sf3a2	-0.8	-0.9	0.1
Sf3a3	-0.7	-0.8	0.1
9130011E15Rik	-0.45	-0.2	-0.25
Amfr	-0.7	-0.2	-0.5
Stx12	-0.35	-0.15	-0.2
Prpf19	-0.25	0.1	-0.35
Prpf18	-0.05	0	-0.05
Gstp2	0.05	0	0.05
Gstp1	-0.5	-0.25	-0.25
Tpr	-0.7	-0.5	-0.2
Mtor	1.55	1.5	0.05
Cd9	-1.4	-1.9	0.5
Med28	-0.5	-0.55	0.05
Rest	-0.35	-0.75	0.4
Wars	-0.35	-0.3	-0.05
Med21	0.35	0.25	0.1
Clint1	-0.9	-0.7	-0.2
Med23	-0.1	-0.35	0.25
Sltm	-0.15	-0.65	0.5
Lamp2	-1.1	-0.9	-0.2
Lamp1	-0.65	-0.1	-0.55
Tmem66	-0.45	-0.15	-0.3
Olfml2b	-1.05	-1.95	0.9
Tada3	-0.45	-0.35	-0.1
Set	-0.05	-0.1	0.05
Gm4070	-0.5	-0.8	0.3
Ndufb11	2.05	2.1	-0.05
Ndufb10	1.8	1.85	-0.05
Mea1	0.35	0.3	0.05
Abhd17b	0.3	0	0.3
Gm10257	-0.25	-0.4	0.15
Tfdp1	-0.35	-0.05	-0.3
Mif4gd	0.15	0.55	-0.4
Sumo1	0.85	0.65	0.2
Sumo2	-0.3	-0.1	-0.2
Pds5a	-0.25	0.2	-0.45
Pds5b	-0.1	0	-0.1
Rb1cc1	0.15	0.2	-0.05
Podn	-2.45	-2.9	0.45
Smndc1	0.6	-0.1	0.7
Gm2a	-0.75	-0.6	-0.15
Nav1	-1.1	-1.8	0.7
Lig3	-0.95	-0.2	-0.75
Dip2a	1	0.45	0.55
Dip2b	-0.6	-0.75	0.15
Zfp608	-0.8	-1.2	0.4
Zfp609	-0.45	-0.35	-0.1
LOC101056444	-0.75	-0.95	0.2
Zfml	-0.5	-0.65	0.15
Mina	0.55	0.2	0.35
Tmem55a	-0.85	-0.45	-0.4
Abl1	-0.9	-1.25	0.35
Plscr4	-1.7	-1.55	-0.15
Plscr3	-1	-1.45	0.45
Aurkaip1	0.5	0.85	-0.35
Snd1	-0.8	-1.3	0.5
Rint1	0	0.15	-0.15
Banf1	0.25	0.25	8.88178e-16
2210016F16Rik	0.7	0.2	0.5
0610037L13Rik	-0.05	-0.05	0
Arid2	-0.65	-0.35	-0.3
Tomm20	0.15	0.45	-0.3
Tomm22	1.75	0.9	0.85
Aoc3	-1.7	-1.9	0.2
0610031J06Rik	-0.5	-0.5	0
Ufc1	0.35	0.2	0.15
Thsd7a	-2.3	-3.05	0.75
Sgce	-1.35	-1.6	0.25
Sgcb	-0.45	0.15	-0.6
Col1a1	-0.3	-1.05	0.75
Ipo8	-0.1	0.1	-0.2
Ipo9	-0.45	-0.35	-0.1
Ipo7	0.65	0.45	0.2
Ipo4	-1.25	-1.05	-0.2
Ipo5	-0.25	-0.35	0.1
Emilin2	-1.1	-2.35	1.25
Emilin1	-1.6	-1.95	0.35
Stim1	-0.9	0.1	-1
Stim2	-0.6	-1	0.4
Pmp22	-1.7	-1.6	-0.1
Pla2r1	-2.05	-2.5	0.45
Eif4h	0.2	-0.15	0.35
Eif4e	0.05	0.25	-0.2
Eif4b	0.2	-0.2	0.4
Coq10b	0.85	1.05	-0.2
Secisbp2l	-0.3	-0.1	-0.2
Agps	-0.3	-0.1	-0.2
Serinc5	-0.4	-0.45	0.05
Serinc1	-0.55	-0.2	-0.35
Serinc3	-1.3	-1.45	0.15
Chm	-0.45	-0.4	-0.05
Prrc1	-0.45	-0.9	0.45
Atp11b	0.25	0	0.25
Poldip3	-0.5	-0.8	0.3
Poldip2	0.95	1.25	-0.3
Asah1	-1.25	-1.15	-0.1
Man2a2	-0.55	-0.5	-0.05
Man2a1	-1.55	-1.25	-0.3
Xab2	-0.4	-0.35	-0.05
Acot7	-0.85	-0.3	-0.55
Acot1	2.35	1.35	1
Gm10045	-0.3	-0.3	0
LOC100046297	1.15	-0.5	1.65
Gm10094	0.35	-0.1	0.45
Calr	-1	-0.8	-0.2
Calu	-0.8	-0.3	-0.5
H2-K1	-1.45	-1.5	0.05
Samd4b	-0.6	-0.6	0
LOC100047658	-1.25	0.4	-1.65
Tmpo	-0.75	-1	0.25
Psma2	0.3	0.55	-0.25
Psma3	0.6	0.5	0.1
Psma1	-0.1	0.3	-0.4
Psma6	0.7	0.65	0.05
Psma7	0.05	-0.1	0.15
Psma4	0.1	0.5	-0.4
Psma5	-0.35	0	-0.35
Ttc7b	-0.3	-0.35	0.05
Cndp2	-0.9	-1.45	0.55
Atp5c1	1.35	1.25	0.1
Snrpa1	0.15	-0.25	0.4
Twf1	-0.5	-0.55	0.05
Prpf38b	-0.25	-0.7	0.45
Slc25a22	1.1	0.95	0.15
Slc25a20	2.9	3.15	-0.25
Pex11b	0.05	0.2	-0.15
Prkdc	-0.05	-0.2	0.15
Ctdp1	-0.4	-0.85	0.45
Prrx1	0.05	-1.1	1.15
Prkd1	-0.95	-0.6	-0.35
Ercc6l2	-0.55	-0.55	0
Bet1l	0.5	0.25	0.25
Ncapg2	0	-0.4	0.4
Ccnd2	-2.4	-2.3	-0.1
D10Wsu52e	0.2	0.15	0.05
Tnfrsf1a	-0.9	-1.3	0.4
1110037F02Rik	-0.45	-0.45	4.44089e-16
Lepre1	-0.75	-1.65	0.9
Rab3gap2	-0.75	-0.75	-4.44089e-16
Rab3gap1	0.25	0.2	0.05
Tmem5	0.4	0.2	0.2
Cdc42bpg	-1.35	-1.35	0
Jak2	-0.75	-0.6	-0.15
Jak1	-0.65	-0.6	-0.05
Appbp2	-0.25	-0.25	0
Irs1	-0.85	0	-0.85
Irs2	-0.4	0.35	-0.75
Eln	-3.1	-4	0.9
Snx3	0.15	-0.05	0.2
Snx2	-0.7	-0.4	-0.3
Snx1	-0.65	-0.5	-0.15
Snx7	-1.2	-1.05	-0.15
Snx6	-0.1	-0.4	0.3
Snx5	-0.7	-0.6	-0.1
Snx4	-0.55	-0.8	0.25
Snx9	-0.05	-0.15	0.1
Sec24d	-1.2	-1.9	0.7
Sec24a	0.05	0.2	-0.15
Sec24c	-0.25	-0.05	-0.2
Sec24b	0	-0.45	0.45
Osmr	-1.2	-2	0.8
Kcmf1	0.25	0.85	-0.6
Mrps31	1.85	1.55	0.3
Mrps30	0.7	0.5	0.2
Actg1	-0.75	-0.75	0
Arhgap21	-0.65	-0.2	-0.45
Arhgap29	-1.05	-0.85	-0.2
Zc3hav1	-0.35	-0.9	0.55
Glyr1	-0.15	-0.2	0.05
Faf2	-0.4	-0.2	-0.2
Copb1	-0.05	-0.2	0.15
Copb2	-0.45	-0.45	-8.88178e-16
Lsm12	0.2	0.05	0.15
Eef1b2	0	0.15	-0.15
Aprt	-0.65	-0.85	0.2
Acaa2	3.95	4.05	-0.1
Tuba4a	2.75	2	0.75
Nfkb2	-0.95	-1.05	0.1
Gm10362	0.05	-0.2	0.25
Sun2	-0.3	-0.2	-0.1
Sun1	-0.3	0.05	-0.35
Pcbp2	-0.55	0.2	-0.75
Pcbp1	-0.15	-0.45	0.3
Cmtm3	-1.45	-2.3	0.85
Tgfbr1	-0.75	-0.7	-0.05
Gm15466	-0.5	-1.45	0.95
Ybx3	-0.9	-0.3	-0.6
Nr2c1	-0.55	-0.4	-0.15
LOC101056352	2.15	2.2	-0.05
Rfwd2	-0.25	-0.05	-0.2
Rfwd3	-0.35	-0.05	-0.3
Taf10	0.3	-0.25	0.55
Taf15	-0.6	-0.6	0
Rplp2	0.9	0.35	0.55
Rplp1	0.55	-0.6	1.15
Rplp0	0	-0.45	0.45
Idi1	0.25	0.2	0.05
Clcn4-2	-0.45	-0.35	-0.1
Dvl2	-0.6	-0.9	0.3
Parg	-0.65	-0.05	-0.6
Prss23	-2.9	-2.1	-0.8
Myl6	-1.35	-0.75	-0.6
Hars	-0.2	0	-0.2
Adamts5	-2.75	-3.55	0.8
Adamts1	-1.75	-1.15	-0.6
Adamts2	-2.15	-2.75	0.6
Adamts9	-0.85	-0.95	0.1
Rpl34-ps1	0.3	-0.25	0.55
Nploc4	-0.2	-0.2	0
Ddx3x	0.2	0.05	0.15
Ctsh	-0.7	-2	1.3
Ctsl	-1.55	-1.65	0.1
Ctso	-0.9	-1.5	0.6
Ctsa	-0.8	-1.2	0.4
Ctsd	0.05	0.1	-0.05
Ddx46	-0.35	-0.25	-0.1
Ctsz	0	0.35	-0.35
Ganab	-0.2	-0.15	-0.05
Rad23b	-0.75	-0.55	-0.2
Scap	-0.2	-0.15	-0.05
Hspa13	-0.8	-0.75	-0.05
Hspa14	-0.5	-0.1	-0.4
Nol9	-0.25	-0.45	0.2
Nol7	0.2	-0.2	0.4
Nol6	-1.15	-1.35	0.2
Bri3	1.2	0.85	0.35
Hdlbp	-0.3	0	-0.3
Btf3l4	0.45	0.75	-0.3
Lars	-0.45	-0.5	0.05
Fbxo22	-1.1	-0.6	-0.5
Fbxo25	-0.8	-0.35	-0.45
Fbxo28	-0.15	-0.9	0.75
Sp1	-0.55	-0.1	-0.45
Sp3	-0.5	-0.5	0
Prpf40a	-0.55	-0.6	0.05
Col5a1	-1	-2.4	1.4
Pdgfd	0.25	0.75	-0.5
Spr	0.2	0.1	0.1
Zfp106	-0.05	0.75	-0.8
Gm14279	0.55	-0.45	1
Mov10	-2.1	-1.9	-0.2
Mroh1	0.2	0.3	-0.1
Nae1	0.1	-0.05	0.15
Gapdh	1.7	1.55	0.15
Osbpl8	-0.7	-0.3	-0.4
Osbpl9	-0.1	0.5	-0.6
Osbpl2	-0.05	0.55	-0.6
Ugcg	-1.65	-1.1	-0.55
Rab34	-0.2	-0.1	-0.1
Rab32	-2.85	-3.25	0.4
Crat	1.6	1.95	-0.35
Atox1	0.4	0.5	-0.1
Cttn	-1.55	-0.9	-0.65
Ifih1	-1.2	-1.25	0.05
Pja1	-0.1	-0.3	0.2
Pja2	-0.4	-0.15	-0.25
Sh3pxd2a	-0.85	-0.25	-0.6
Heg1	-1.75	-1.1	-0.65
Bin3	-0.9	-0.7	-0.2
Nip7	-0.4	-0.35	-0.05
Ascc3	-0.15	0.05	-0.2
Eefsec	-0.5	-0.5	0
LOC631287	-1.9	-1.75	-0.15
Ms4a4d	-1.4	-2.6	1.2
Msh2	0.5	0.85	-0.35
Dlgap4	-0.55	-1.15	0.6
Pak1ip1	-0.25	0.15	-0.4
Eif2s1	0	0.15	-0.15
Eif2s2	0.2	0	0.2
Fth1	0.7	0.5	0.2
Rac1	-0.45	-0.6	0.15
Smarcad1	-0.45	-0.45	0
Kif13a	-0.45	-0.7	0.25
Kif13b	-1.25	-1.15	-0.1
Rps4x	-0.25	-0.55	0.3
Sfrp2	-1.2	-1.5	0.3
Sfrp1	-2.95	-3.35	0.4
Carhsp1	0.6	1.1	-0.5
Plekhf1	-0.65	-0.75	0.1
Fermt2	-0.2	-0.35	0.15
Gnl3l	-0.65	-0.5	-0.15
Zfp768	1.8	0.75	1.05
Tmx4	0.9	0.6	0.3
Tmx1	0.05	-0.35	0.4
Tmx3	-0.45	-0.6	0.15
Tmx2	0.2	0.65	-0.45
Btf3	-0.25	-0.3	0.05
Rbfox2	-1.6	-0.5	-1.1
Kdelr2	-0.85	-0.9	0.05
Kdelr3	-1.1	-1.7	0.6
Kdelr1	-0.1	-0.25	0.15
Ptbp1	-1.05	-1.2	0.15
Chchd2	0.65	0.9	-0.25
Chchd3	1.5	2.45	-0.95
Tmem45a	-1.25	-2.7	1.45
Ift140	-0.9	-0.7	-0.2
Ctdsp1	0.15	-0.55	0.7
Sart3	-1.15	-0.35	-0.8
Sart1	-0.4	-0.6	0.2
Ttc3	-0.6	-0.45	-0.15
Rpl28	0.35	-0.15	0.5
Rpl24	0.25	-0.15	0.4
Rpl27	0.2	-0.35	0.55
Rpl26	0.5	0.15	0.35
Rpl21	0.15	-0.3	0.45
Rpl23	0.3	0	0.3
Rpl22	0.85	0	0.85
Bcar1	-1.2	-1.2	0
B2m	-1.35	-1.45	0.1
Unc50	-0.2	-0.15	-0.05
Mettl9	-0.6	-0.2	-0.4
Cep170	-1.05	-0.95	-0.1
Mettl3	-0.95	-0.4	-0.55
Gm6988	1.15	-0.05	1.2
D4Wsu53e	0.5	-0.5	1
Mphosph8	-0.15	0	-0.15
Phb2	1.45	1.15	0.3
Wdfy3	-0.4	-0.55	0.15
Wdfy2	-0.25	-0.15	-0.1
Lamtor4	0.2	0.2	0
Lamtor1	-0.9	0	-0.9
Lamtor2	0.2	0.6	-0.4
App	-2.35	-2.3	-0.05
LOC100862433	-0.15	-0.25	0.1
Atp7a	-1.3	-0.75	-0.55
Nme1	0.2	0.55	-0.35
Nme2	0.75	0.5	0.25
Cstb	0.15	-0.05	0.2
Pgrmc1	-0.8	-0.9	0.1
Zdhhc6	-0.5	0.35	-0.85
Cst3	-0.5	-0.2	-0.3
Ephx2	0.75	0.75	0
Fbxo30	0.35	0.05	0.3
Mcm7	-0.8	-1.05	0.25
Mcm6	-1.5	-1.65	0.15
Mcm4	-0.5	-0.55	0.05
Mcm3	-0.75	-1.45	0.7
Mepce	-0.4	-0.9	0.5
Fbxl17	-0.35	-0.65	0.3
Ndfip1	-1.05	-1.2	0.15
Sirt2	-0.3	0.15	-0.45
Spen	-0.5	-0.4	-0.1
Mospd2	-1.35	-1.2	-0.15
Mospd1	-0.3	0.15	-0.45
LOC101056688	-0.6	-0.35	-0.25
Psat1	-2.25	-3.5	1.25
Pbrm1	-0.7	-0.3	-0.4
Capn1	-0.2	-1.05	0.85
Zfp516	-0.35	-0.8	0.45
Cnih	0.15	-0.05	0.2
Med20	-0.85	-0.45	-0.4
Med25	-0.4	-0.45	0.05
Med24	0.3	-0.1	0.4
Tsku	1.9	1.2	0.7
Ist1	0	-0.35	0.35
Rcc2	-1.2	-1	-0.2
Cept1	-0.6	-0.7	0.1
Mrpl10	0.6	0.85	-0.25
Magoh	0.2	0.05	0.15
Cbr1	0.65	0.85	-0.2
Exoc2	0.15	-0.5	0.65
Exoc3	-0.05	0.6	-0.65
Exoc1	-0.9	-0.8	-0.1
Exoc7	0	0	8.88178e-16
Exoc4	-0.4	-0.1	-0.3
Exoc8	0.05	-0.45	0.5
Uqcrfs1	2.7	2.8	-0.1
Dhx8	-0.25	-0.2	-0.05
Dhx9	-0.6	-0.45	-0.15
Metap1	-0.1	-0.1	0
Yme1l1	-0.25	0	-0.25
Xpc	-0.4	-0.7	0.3
Cmpk1	0.2	0.15	0.05
Bfar	0	0.4	-0.4
Faf1	-0.25	0.2	-0.45
Cox5a	3.1	3.15	-0.05
Cox5b	2.05	2.3	-0.25
LOC640611	-0.55	-0.35	-0.2
Msl1	-0.75	-0.6	-0.15
Brap	0.6	0.9	-0.3
Hsph1	0.55	0.45	0.1
Wdr19	-0.35	-0.5	0.15
Rabgap1	-0.35	-0.05	-0.3
Palld	-0.1	-0.85	0.75
Nod1	-1.7	-1.55	-0.15
Xbp1	-0.85	-1.45	0.6
Pcmt1	0.05	-0.1	0.15
Svil	-1.7	-1.45	-0.25
Dpt	-0.95	-1.75	0.8
Arl14ep	-0.4	-0.35	-0.05
Adnp	-0.35	-0.3	-0.05
Golgb1	-0.8	-0.55	-0.25
Ston1	-1.2	-0.45	-0.75
Lum	-1	-1.75	0.75
Ssfa2	1	1.4	-0.4
Tnpo2	-0.15	-0.05	-0.1
[truncated: 3,087 more rows]

## Sheet: 1
	Ribo_BATvsWAT	RNA_BATvsWAT	Eff_BATvsWAT
Rpl36	1	-0.1	1.1
Rpl30	1.05	-0.05	1.1
Ankrd52	1.05	0.5	0.55
Gm8841	2.25	0	2.25
Naa35	1	0.1	0.9
Neurl4	1.2	0.4	0.8
Yae1d1	1	0.45	0.55
Fbxl6	1	-0.1	1.1
Rpl11	1.15	-0.3	1.45
Nktr	1.25	-0.3	1.55
Gm3552	1.45	-0.25	1.7
Comtd1	1.2	-0.2	1.4
Dip2a	1	0.45	0.55
LOC100046297	1.15	-0.5	1.65
Gm6988	1.15	-0.05	1.2
Ogt	1.15	-0.35	1.5
Polrmt	1.1	0.5	0.6
Mrrf	1.1	0	1.1
Dbp	1.2	0.2	1
Tmem63b	1.05	0.45	0.6
Pigo	1.9	0.3	1.6
Tecpr2	1.6	0.5	1.1
Mtpap	1.25	0.1	1.15
Gm5453	1.05	-0.35	1.4
Smdt1	1.15	0.5	0.65
Gm10294	1.1	-0.35	1.45
Rps2	1.25	-0.2	1.45
Eif1	1.1	0.35	0.75
Gramd1a	1.05	0	1.05
Ccdc124	1.1	-0.2	1.3

## Sheet: 2
	Ribo_BATvsWAT	RNA_BATvsWAT	Eff_BATvsWAT
Ankrd52	1.05	0.5	0.55
Slc52a2	1.2	0.65	0.55
Gja1	1.45	0.8	0.65
LOC101056370	2.1	1.6	0.5
Gm7866	1.65	1.05	0.6
Pmm1	1.25	0.7	0.55
Vgll4	1.9	1.15	0.75
Ddhd1	1.65	1	0.65
Mrpl37	1.5	0.95	0.55
Tomm22	1.75	0.9	0.85
Acot1	2.35	1.35	1
Tuba4a	2.75	2	0.75
Zfp768	1.8	0.75	1.05
Tsku	1.9	1.2	0.7
Lrp12	1.25	0.7	0.55
Polrmt	1.1	0.5	0.6
Peo1	1.85	0.95	0.9
Dhodh	1.2	0.65	0.55
Uckl1	1.15	0.55	0.6
Acot2	1.65	1.05	0.6
Ppa2	2.15	1.6	0.55
Pabpc4	2.15	1.05	1.1
LOC101056557	2.25	1.45	0.8
Hars2	1.55	0.65	0.9
LOC100861916	1.55	0.65	0.9
Tecpr2	1.6	0.5	1.1
Dnajc7	1.3	0.55	0.75
Cdh2	3.05	2.5	0.55
Vdac1	1.4	0.9	0.5
Acsl5	3.6	2.9	0.7
LOC101056341	2.25	1.35	0.9
Smdt1	1.15	0.5	0.65
Gyg	1.55	1.05	0.5
Apba3	1.45	0.9	0.55
Timm50	1.35	0.85	0.5
Pex6	1.8	1.05	0.75
Atp5g2	1.85	0.85	1
Nsun4	2.1	1.2	0.9

## Sheet: 3
	Ribo_BATvsWAT	RNA_BATvsWAT	Eff_BATvsWAT
Nampt	1.6	1.6	-1.77636e-15
Gmps	1.1	1.25	-0.15
Acsf2	1.45	1.4	0.05
Acsf3	1.8	1.8	0
Phb	1.1	1.25	-0.15
Uqcrc1	2.5	2.95	-0.45
Id2	1.3	1	0.3
Ide	1.35	1.4	-0.05
Dnaja3	1.9	2.1	-0.2
Lactb2	1.4	1.3	0.1
Grpel1	1.7	1.95	-0.25
Mrpl4	1.35	1.25	0.1
Mrpl3	1.3	1.35	-0.05
Mrpl9	1.45	1.15	0.3
2410015M20Rik	1	1.5	-0.5
Pgk1	2.1	2.3	-0.2
Egln1	1.15	0.75	0.4
Gbe1	1.5	1.8	-0.3
Fdft1	1.05	1.95	-0.9
D10Jhu81e	1.6	1.8	-0.2
Letmd1	4.35	3.9	0.45
Ndufv3	1.4	1.5	-0.1
Ndufv2	2.5	2.6	-0.1
Ndufv1	2.65	2.75	-0.1
Mtm1	1.35	1.15	0.2
Hadh	2.55	2.3	0.25
Gabpa	1	1	0
Csl	2.5	2.7	-0.2
Ghitm	1.9	2.2	-0.3
Dlst	3	2.9	0.1
Mrpl50	1.15	1.4	-0.25
Mrpl53	1.3	0.85	0.45
Sod2	1.9	2.2	-0.3
Uqcrc2	2.55	2.75	-0.2
Id1	1.1	0.7	0.4
Acaca	1.4	1.85	-0.45
Snx10	1.15	1.75	-0.6
Lrpprc	2.4	2.05	0.35
Mtx2	1.3	1.85	-0.55
Lias	1.05	0.8	0.25
Pdp2	1.9	1.75	0.15
Fuom	2.15	2.2	-0.05
Mavs	1.2	0.95	0.25
Sdha	2.35	2.5	-0.15
Sdhc	1.75	1.85	-0.1
Sdhb	2.55	2.8	-0.25
Sdhd	2.05	2.5	-0.45
Suclg1	2.9	3.55	-0.65
Gm9763	1.9	1.85	0.05
Usmg5	1.6	2.3	-0.7
Cox7b	2.45	3.15	-0.7
Cox7c	1.9	2	-0.1
Pdhx	1.55	1.8	-0.25
Pdhb	2.15	2.3	-0.15
Afg3l2	1.95	2.15	-0.2
LOC100862375	2.1	2.65	-0.55
Timm17a	1.15	1.1	0.05
Vps13a	1.05	1.25	-0.2
Slmo2	1.7	2.25	-0.55
Ndufaf1	1.25	1.4	-0.15
Fbxo21	1.05	1	0.05
Higd1a	1.65	1.3	0.35
LOC101056592	2.3	2.65	-0.35
Ppp1r10	1.6	1.8	-0.2
Fasn	1.65	1.45	0.2
Ubac1	1.2	0.75	0.45
Trmt10c	1.05	1.15	-0.1
Letm1	1.55	1.9	-0.35
Mme	2	1.8	0.2
Adcy3	1.5	2.15	-0.65
Atp5f1	1.65	1.8	-0.15
Ech1	1.7	1.95	-0.25
Prkar2b	1.35	1.75	-0.4
Ppp1r15b	1.4	1.05	0.35
Cox6a1	1.75	2.15	-0.4
Pkm	2.15	2.3	-0.15
Tkt	2.5	2	0.5
Cox8a	1.2	1.35	-0.15
Elovl6	2.3	3.2	-0.9
Hspe1	1.9	1.9	0
Echs1	1.8	1.95	-0.15
Ndrg3	1.2	1.5	-0.3
Gm5506	2.3	2.35	-0.05
Fastk	1.5	1.1	0.4
Hk2	1.4	1.4	0
Atp1a2	1.15	1	0.15
Tfrc	2.1	2.2	-0.1
Rbfa	1.05	0.85	0.2
Vdac2	1.1	0.9	0.2
Tob1	1.6	1.6	0
Noa1	1.2	0.9	0.3
Chchd10	3.6	3.75	-0.15
Pdha1	2.4	2.55	-0.15
Auh	1.3	1.15	0.15
Mrps9	1.25	1.15	0.1
Mrps5	1.2	1.25	-0.05
Prdx3	1.75	1.8	-0.05
Ndufa3	1.55	1.85	-0.3
Mrpl30	1.5	2.05	-0.55
Mrpl38	1.1	1.25	-0.15
Mrpl39	1.9	1.7	0.2
Gsto1	1.05	1.1	-0.05
Mtor	1.55	1.5	0.05
Ndufb11	2.05	2.1	-0.05
Ndufb10	1.8	1.85	-0.05
Atp5c1	1.35	1.25	0.1
Slc25a22	1.1	0.95	0.15
Slc25a20	2.9	3.15	-0.25
Mrps31	1.85	1.55	0.3
Acaa2	3.95	4.05	-0.1
LOC101056352	2.15	2.2	-0.05
Bri3	1.2	0.85	0.35
Gapdh	1.7	1.55	0.15
Crat	1.6	1.95	-0.35
Chchd3	1.5	2.45	-0.95
Phb2	1.45	1.15	0.3
Uqcrfs1	2.7	2.8	-0.1
Cox5a	3.1	3.15	-0.05
Cox5b	2.05	2.3	-0.25
Ssfa2	1	1.4	-0.4
Abcb8	1.3	1.35	-0.05
Itpr2	2.4	2.45	-0.05
Itpr1	1.45	1.25	0.2
Fh1	2.75	2.65	0.1
Suclg2	1.15	1.5	-0.35
Pkn1	1.35	1.5	-0.15
Gpi1	2.35	1.85	0.5
Sephs2	1.8	1.9	-0.1
Timm44	1.65	1.85	-0.2
Wdr92	1.1	0.7	0.4
Samm50	1.9	1.8	0.1
LOC100042025	1.75	1.5	0.25
Pgam1	1.7	1.75	-0.05
Aco2	3.95	4.05	-0.1
Tufm	1.7	1.75	-0.05
Pmpcb	1.4	1.35	0.05
2310067B10Rik	1.2	0.95	0.25
Acads	2.05	1.85	0.2
Acadl	3.45	3.55	-0.1
Acadm	2.15	2.55	-0.4
Acad8	1.2	1.15	0.05
Aldoa	1.15	1.5	-0.35
Cox6c	1.9	2.3	-0.4
Hadhb	3.95	3.9	0.05
Hadha	3.15	3.15	-8.88178e-16
Mtch2	1.45	1.7	-0.25
Uqcc	1.7	2.25	-0.55
Cyc1	2.4	2.8	-0.4
Mdh2	2.4	2.05	0.35
Tfam	1.1	0.85	0.25
Nfu1	1.2	1.05	0.15
Hibadh	1.15	1.25	-0.1
Oxa1l	1.45	1.15	0.3
Pvrl2	1.15	1.05	0.1
Taldo1	1.3	1.25	0.05
Aldoart1	1.55	1.45	0.1
Ugp2	1.05	0.85	0.2
Slc16a1	1.5	2.5	-1
Slc25a46	1	0.85	0.15
Mrpl12	1.9	1.5	0.4
Acat1	1.75	1.95	-0.2
Gpd1	2.5	2.75	-0.25
Gpd2	3.7	3.7	0
LOC100047429	2.2	2.2	0
Acly	1.95	1.75	0.2
Hibch	1.8	1.8	0
Dbt	1.05	1.25	-0.2
Lonp1	1.05	1.05	0
Tbrg4	1.5	1.55	-0.05
Gfm1	1.85	1.8	0.05
Atp5a1	2.2	2.3	-0.1
Sema4b	1.2	1.35	-0.15
Ndufb9	2	2.15	-0.15
Ndufb8	2.05	2.5	-0.45
Ndufb7	1.2	1.5	-0.3
Ndufb6	2.05	2.3	-0.25
Ndufb5	2.15	2.45	-0.3
Ndufb4	1.4	1.95	-0.55
Ndufb3	1.3	1.4	-0.1
Ndufb2	1.6	1.55	0.05
Mrps15	1.2	0.8	0.4
Dhrs7	1.1	1.2	-0.1
Dhrs4	1.1	1.25	-0.15
Sbno1	1	0.6	0.4
Car13	1.15	1.3	-0.15
Clpb	1.6	1.55	0.05
Ank	1.7	1.95	-0.25
Coq6	2.25	2.7	-0.45
Got1	1	1.5	-0.5
Plekhh3	1.25	0.85	0.4
Ndufab1	2.45	2.15	0.3
Atp5k	2.2	2.25	-0.05
Atp5h	2	1.9	0.1
Atp5o	1.9	2.15	-0.25
Atp5l	1.75	2.3	-0.55
Atp5b	1.9	2.15	-0.25
Atp5e	2.25	2.05	0.2
Atp5d	1.85	1.75	0.1
LOC100503180	1.35	1.65	-0.3
Ndufa10	2.45	2.7	-0.25
Ndufa11	1	1.35	-0.35
Ndufa12	1.65	1.9	-0.25
Ndufa13	1.1	1.4	-0.3
Abcd3	1.9	1.95	-0.05
Ptcd3	1.6	1.45	0.15
Ldhb	3.15	3.6	-0.45
Eif2b4	1.1	0.7	0.4
Atp5j2	1.6	2.35	-0.75
Cpt2	2.5	2.25	0.25
Grsf1	1.35	1.4	-0.05
Akap1	2.6	2.45	0.15
Aifm1	1.9	1.9	8.88178e-16
Bri3bp	1.25	1.45	-0.2
Tmem70	1.45	1.45	-8.88178e-16
Isca1	1.45	1.45	1.77636e-15
Cox7a2	1.35	2.1	-0.75
Slc25a11	1.25	1.2	0.05
Mrpl42	1.3	2.1	-0.8
Mrpl45	1.1	1.25	-0.15
Vdac1	1.4	0.9	0.5
Acsl3	1	1.75	-0.75
Acsl1	1.2	1.4	-0.2
Mrps23	1.7	1.25	0.45
Mrps21	1.1	1	0.1
Ndufa4	1.85	2.25	-0.4
Ndufa5	2	2.05	-0.05
Ndufa2	1.05	1.1	-0.05
Ndufa1	1.95	2.2	-0.25
Ndufa8	1.85	1.85	0
Ndufa9	1.95	2.3	-0.35
Ahcyl1	2.2	2.65	-0.45
Hspa9	1.75	1.95	-0.2
Btbd1	1.05	0.85	0.2
Opa1	1.45	1.95	-0.5
Uba52	1.1	1.05	0.05
Impdh1	2.55	2.8	-0.25
Tmem14c	1.6	1.9	-0.3
Tmem143	1.95	1.8	0.15
Cebpb	2	1.95	0.05
Dlat	2.65	2.5	0.15
LOC101056690	1.3	1	0.3
Retsat	1.35	1.3	0.05
Gcsh	1.1	1.4	-0.3
Cox7a2l	1.55	1.15	0.4
Ivns1abp	1.1	1.1	0
Entpd4	2.45	2.7	-0.25
Dld	2.25	2.2	0.05
Minos1	1.55	1.7	-0.15
Mpc2	1.6	1.9	-0.3
Mpc1	1.65	2.05	-0.4
Phyh	2.25	2.35	-0.1
Hccs	1.45	1.6	-0.15
Gyg	1.55	1.05	0.5
Acss2	1.35	1.4	-0.05
Gnas	1.5	1.9	-0.4
Cox4i1	1.6	1.9	-0.3
Anapc13	1.15	0.9	0.25
Timm50	1.35	0.85	0.5
Ddt	1.25	1.25	0
Idh3a	2.95	3	-0.05
Idh3b	3.15	3	0.15
Idh3g	2.3	2.7	-0.4
Zfhx4	2.45	3.05	-0.6
Foxred1	1.75	1.75	0
Ttc38	1.25	1.2	0.05
Bckdha	1.25	1.55	-0.3
LOC100048613	1.95	2.1	-0.15
Oplah	1.8	1.6	0.2
Nrp2	1.2	0.85	0.35
4931406C07Rik	1.5	1.55	-0.05
Eci1	2.3	2.55	-0.25
Ak1	1.1	1.8	-0.7
Etfa	2.05	2.3	-0.25
Etfb	2.4	2.4	0
Gcdh	1.4	1.3	0.1
Cox6b1	1.95	2.3	-0.35
Pim1	3.95	3.7	0.25
Ifi27l1	1.35	1.55	-0.2
C1qbp	1.4	1.15	0.25
Suox	2.05	1.95	0.1
Echdc1	1.1	1.25	-0.15
Immt	1.55	2	-0.45
Sucla2	3.6	3.85	-0.25
Stom	1.25	1.5	-0.25
Myeov2	1.4	0.95	0.45
Aldh4a1	1.6	1.6	0
Slc25a5	1.15	1	0.15
Uqcrq	2.25	2.15	0.1
Hspd1	2.05	1.7	0.35
Uqcrh	2.25	2.4	-0.15
Uqcrb	2.45	2.5	-0.05
Mcur1	1.25	1	0.25
Cs	2.45	2.4	0.05
Pgls	1.2	1.05	0.15
Esrra	1.5	1.65	-0.15
Ndufs1	2.25	2.75	-0.5
Ndufs2	2.3	2.25	0.05
Ndufs3	2.4	2.25	0.15
Ndufs4	1.3	1.85	-0.55
Ndufs6	1.5	2.2	-0.7
Ndufs7	1.5	1.85	-0.35
Ndufs8	2.3	2.5	-0.2
Acad11	1.35	1.6	-0.25
Cox15	1.1	0.85	0.25
Etfdh	2.8	3	-0.2
Pfkm	2.4	2.2	0.2
Pfkl	2.05	2.5	-0.45
Plin2	1.3	1.4	-0.1
Uqcr10	1.8	2.45	-0.65
Uqcr11	1.75	1.9	-0.15
Cycs	2.5	2.85	-0.35
Insig1	1.2	0.85	0.35
Pcca	1.5	1.45	0.05
Dnajc11	1.4	1.25	0.15
Ethe1	1.5	1.65	-0.15
Pmpca	1.05	0.9	0.15
Agpat3	1.25	1.2	0.05
Ampd2	1.3	1.1	0.2
Acot13	2.3	3.05	-0.75
Agl	2.55	2.3	0.25
Slc4a4	1.8	3.25	-1.45
Txn2	1.25	1.55	-0.3
Zadh2	1.7	1.55	0.15
LOC100048483	1.05	1.4	-0.35
Slc25a39	1.1	1.15	-0.05
Eno1	2.35	2.4	-0.05
LOC100048117	1.7	1.55	0.15
Ndufc1	2.05	2.1	-0.05
Ndufc2	1.7	1.7	0
LOC100046079	1.95	2.25	-0.3
Idh2	1.15	1.7	-0.55
Macrod1	2.75	2.8	-0.05
Supv3l1	1.15	1.5	-0.35
Ppp1cb	1.1	1.05	0.05

## Sheet: 4
	Ribo_BATvsWAT	RNA_BATvsWAT	Eff_BATvsWAT
Mtmr4	-1.05	-0.5	-0.55
Mbtps1	-1.25	-0.35	-0.9
Spop	-1.1	-0.35	-0.75
Arhgef18	-1.1	-0.45	-0.65
Nup50	-1.05	-0.35	-0.7
P2rx4	-1	-0.35	-0.65
Atp2c1	-1.25	-0.4	-0.85
Eif5	-1.35	0.35	-1.7
Cdk12	-1.05	-0.25	-0.8
Taf9	-1.35	-0.2	-1.15
Fnip2	-1.5	-0.15	-1.35
LOC100048759	-1.1	-0.25	-0.85
Svep1	-1.05	-0.4	-0.65
Senp3	-1	-0.1	-0.9
Sord	-1.6	0.2	-1.8
LOC100047658	-1.25	0.4	-1.65
Rbfox2	-1.6	-0.5	-1.1
Sart3	-1.15	-0.35	-0.8
Ston1	-1.2	-0.45	-0.75
Golph3l	-1.1	-0.1	-1
D15Ertd621e	-1	-0.45	-0.55
Ipo13	-1.2	-0.15	-1.05
Ccdc50	-1.6	0.15	-1.75
Slc35b2	-1.2	0.3	-1.5
Peg3	-1	-0.2	-0.8
Wwc2	-1.1	-0.35	-0.75
Akap11	-1	-0.3	-0.7
Gm6115	-1	-0.4	-0.6
Fam120b	-1.1	-0.45	-0.65
Ssrp1	-1.05	-0.4	-0.65
Cyb5r1	-1.3	-0.35	-0.95
Itfg1	-1	-0.1	-0.9
Phf10	-1.15	-0.2	-0.95
Atp5j	-1.05	0.25	-1.3
Cask	-1.4	-0.5	-0.9
Gtf2h1	-1.15	-0.15	-1
Zfp809	-1.7	-0.45	-1.25
Neo1	-1.3	-0.4	-0.9
Ttc33	-1.15	-0.4	-0.75
Slc35a5	-1.05	-0.25	-0.8
Ankib1	-1.4	-0.15	-1.25
Dennd4a	-1	-0.2	-0.8
Mib1	-1.15	0.1	-1.25
Gtf2f1	-1.05	-0.5	-0.55
C3	-1.1	-0.3	-0.8
Capn7	-1.3	-0.35	-0.95
Ccdc91	-1.6	0.2	-1.8
Iqsec1	-1.5	-0.35	-1.15

## Sheet: 5
	Ribo_BATvsWAT	RNA_BATvsWAT	Eff_BATvsWAT
Pvr	-1.25	-0.6	-0.65
Ltbp3	-1.45	-0.85	-0.6
Nup214	-1.35	-0.85	-0.5
Sptbn1	-1.4	-0.65	-0.75
Ift74	-1.4	-0.6	-0.8
Mtmr4	-1.05	-0.5	-0.55
Dhcr24	-1.65	-0.9	-0.75
Cald1	-2.25	-1.75	-0.5
Tspan9	-1.95	-1.45	-0.5
Tspyl2	-1.65	-0.85	-0.8
Chst12	-1.85	-1.3	-0.55
Slc5a3	-2	-1.45	-0.55
Ccar1	-1.2	-0.7	-0.5
Nynrin	-2.55	-2	-0.55
Prelid1	-1.25	-0.75	-0.5
Ezr	-3.55	-2.35	-1.2
Prickle1	-1.7	-0.95	-0.75
Large	-1.15	-0.6	-0.55
Ripk1	-1.65	-0.95	-0.7
Bcl10	-1.45	-0.7	-0.75
Cyb561a3	-1.5	-0.8	-0.7
Abhd2	-2.25	-1.45	-0.8
Prpsap1	-1.4	-0.8	-0.6
Man1a2	-1.95	-0.85	-1.1
Stk25	-1.25	-0.75	-0.5
Tsc22d1	-2.3	-1.75	-0.55
Creld2	-1.8	-0.75	-1.05
Pgm3	-1.2	-0.55	-0.65
Kdm4b	-1.2	-0.55	-0.65
Ext2	-1.4	-0.9	-0.5
Sardh	-1.4	-0.7	-0.7
Cdon	-1.8	-0.7	-1.1
Sdf4	-1.05	-0.55	-0.5
Prss23	-2.9	-2.1	-0.8
Myl6	-1.35	-0.75	-0.6
Adamts1	-1.75	-1.15	-0.6
Fbxo22	-1.1	-0.6	-0.5
Ugcg	-1.65	-1.1	-0.55
Cttn	-1.55	-0.9	-0.65
Heg1	-1.75	-1.1	-0.65
Rbfox2	-1.6	-0.5	-1.1
Atp7a	-1.3	-0.75	-0.55
Gm8894	-1.05	-0.55	-0.5
Crebrf	-1.5	-0.55	-0.95
Rps6ka3	-1.75	-1.2	-0.55
Bcor	-1.05	-0.55	-0.5
Mgat1	-1.75	-0.9	-0.85
Cpe	-2.2	-1.45	-0.75
Klhl5	-1.75	-0.95	-0.8
Pank3	-1.25	-0.75	-0.5
Ptpra	-1.3	-0.75	-0.55
Tgm2	-1.6	-1.05	-0.55
Nbea	-2.85	-1.15	-1.7
Hmgb2	-1.55	-0.75	-0.8
Tbrg1	-1.5	-1	-0.5
Wwtr1	-1.6	-1.1	-0.5
Mycbp2	-2	-1.35	-0.65
Vimp	-1.1	-0.55	-0.55
Naga	-1.75	-1.25	-0.5
Cd2ap	-1.35	-0.8	-0.55
Rev3l	-1.65	-0.55	-1.1
St3gal1	-1.35	-0.8	-0.55
Wiz	-1.25	-0.75	-0.5
Cask	-1.4	-0.5	-0.9
Gnb5	-1.8	-1.25	-0.55
Hnrnpr	-1.05	-0.55	-0.5
Glt8d1	-1.6	-1	-0.6
Ctdspl	-1.75	-0.95	-0.8
Cd151	-1.5	-0.95	-0.55
Supt5	-1.25	-0.65	-0.6
Ppap2a	-1.6	-0.6	-1
Gtf2f1	-1.05	-0.5	-0.55
Fam129b	-3.2	-2.5	-0.7
LOC674595	-1.3	-0.55	-0.75
Myo1d	-2.65	-1.7	-0.95
Twsg1	-1.4	-0.7	-0.7
Trmt112	-1.6	-1.1	-0.5
Inpp5a	-1.35	-0.75	-0.6
Bmp2k	-1.45	-0.95	-0.5

## Sheet: 6
	Ribo_BATvsWAT	RNA_BATvsWAT	Eff_BATvsWAT
Myadm	-1.95	-2	0.05
Btg1	-1.1	-0.85	-0.25
Gga1	-1.1	-0.85	-0.25
Mkl1	-1.25	-1.45	0.2
Lmna	-1.05	-1.15	0.1
Lix1l	-1.95	-1.5	-0.45
Extl3	-1.75	-1.4	-0.35
Tmem165	-1.75	-1.3	-0.45
Ltbp4	-2.75	-2.8	0.05
Leprel2	-1.1	-1.6	0.5
Ttyh2	-1.15	-1.4	0.25
Dlc1	-1.25	-1.1	-0.15
Gsr	-1	-1	0
Gsn	-1.4	-2.6	1.2
Sdpr	-1.6	-1.3	-0.3
Id3	-1.05	-1.45	0.4
Nup214	-1.35	-0.85	-0.5
Scara5	-1.25	-2.6	1.35
Zyx	-1.35	-2.25	0.9
Lmf2	-1.3	-1.15	-0.15
Pcnt	-1.4	-1.15	-0.25
H2-Q4	-1.3	-1.7	0.4
Car3	-1.3	-1.4	0.1
Dpy19l3	-2.05	-2.15	0.1
Os9	-1.5	-1.5	0
Tnrc6c	-1.1	-0.9	-0.2
Cald1	-2.25	-1.75	-0.5
0610007P14Rik	-1.25	-1.05	-0.2
Csf1	-1.25	-2.4	1.15
Edc4	-1	-0.6	-0.4
Gm5637	-1.1	-1.55	0.45
Dcxr	-1.3	-1.2	-0.1
Tgfbr3	-1.25	-1.05	-0.2
Tbcd	-1	-0.8	-0.2
Tmem43	-1.9	-1.95	0.05
Fat1	-1.25	-0.85	-0.4
Tspan9	-1.95	-1.45	-0.5
Mmp14	-1.15	-1.95	0.8
Vangl1	-1.45	-1.1	-0.35
Dmpk	-1.2	-1.55	0.35
Fbn1	-1.7	-2.75	1.05
Pcdh7	-1.75	-3.15	1.4
Dstn	-1	-1.15	0.15
Camk2d	-1.1	-0.75	-0.35
Gusb	-1.15	-1.4	0.25
Col4a5	-2.7	-2.7	0
Col4a2	-1.9	-2.2	0.3
Col4a1	-1.65	-2.1	0.45
Plxnb2	-1.8	-2.4	0.6
Sod3	-1.05	-1.2	0.15
Mxra8	-1.65	-2.7	1.05
Vasn	-1.45	-2.6	1.15
Eri1	-1	-0.85	-0.15
Fosl2	-1.25	-1	-0.25
Lgals3	-1.95	-3	1.05
Lgals1	-1.2	-1	-0.2
Gpr133	-1.6	-2.55	0.95
Esyt1	-1.55	-1.65	0.1
Zfp503	-2	-2.8	0.8
Tnc	-1.5	-1.15	-0.35
Fgfr1	-1.3	-1.45	0.15
Mxd4	-1.1	-0.7	-0.4
Clip3	-1.05	-1.35	0.3
Trim47	-1.05	-2.35	1.3
Hspb8	-1.05	-0.9	-0.15
Pdpn	-2.6	-2.95	0.35
Hmox1	-1.1	-1.9	0.8
Npr2	-1.65	-1.8	0.15
Fbln2	-2.1	-2.6	0.5
Fbln1	-2.1	-3.05	0.95
Fbln5	-2.2	-2.3	0.1
Dtx4	-2.1	-1.75	-0.35
Rnf215	-1.6	-1.2	-0.4
Chst14	-1.15	-1.35	0.2
Bnc2	-2	-2.8	0.8
Gm12854	-1.65	-1.2	-0.45
Ift122	-1.6	-1.9	0.3
Mfge8	-1.95	-2.25	0.3
Cc2d1a	-1.1	-0.9	-0.2
Atxn10	-1.15	-1.15	0
Sec22b	-1.05	-0.65	-0.4
Pkd2	-1.35	-1.15	-0.2
Pkd1	-1	-1.1	0.1
Gpx7	-1.35	-1.65	0.3
Ccar1	-1.2	-0.7	-0.5
Hps6	-1	-0.85	-0.15
Serpinb6a	-1	-1.65	0.65
Prelid1	-1.25	-0.75	-0.5
Myl12b	-1.15	-0.8	-0.35
Myl12a	-1.25	-0.95	-0.3
Pygb	-1	-1.15	0.15
Sppl3	-1.1	-0.75	-0.35
Bgn	-1.5	-2.1	0.6
Fkbp5	-2.85	-3.65	0.8
Fkbp9	-1.15	-1.05	-0.1
Nradd	-1.1	-1.55	0.45
Pcsk5	-1.95	-1.5	-0.45
Cfh	-2.05	-3.05	1
Cfd	-2.35	-2.55	0.2
Arpc1b	-1	-1.55	0.55
Dab2	-1.45	-2.4	0.95
Rrbp1	-1.4	-1	-0.4
Plxdc2	-1.35	-1.6	0.25
Srpk1	-1.15	-0.75	-0.4
Ywhah	-1	-0.9	-0.1
Me2	-1.55	-1.2	-0.35
Thbd	-3.35	-3.4	0.05
Clstn1	-1.95	-1.65	-0.3
Lima1	-1.3	-1.85	0.55
Rgcc	-1	-1.05	0.05
Ptgfrn	-1.55	-2.2	0.65
Hist2h3b	-1	-1.65	0.65
Impact	-1.15	-1.15	-4.44089e-16
Sparc	-1.55	-1.85	0.3
Hist2h2ac	-1.15	-1.8	0.65
C1s	-1.95	-2.4	0.45
Galnt10	-1.45	-1.9	0.45
Cbx6	-1.85	-2.3	0.45
Slc43a3	-1.95	-2.25	0.3
Slc44a2	-1.55	-1.2	-0.35
Pls3	-1.05	-1.15	0.1
Pbxip1	-1	-0.6	-0.4
Boc	-3.4	-3.35	-0.05
Eef2k	-1	-1.25	0.25
Morf4l2	-1.2	-1.05	-0.15
Prnp	-1.1	-1.1	-1.77636e-15
Phldb1	-1.15	-1.75	0.6
Mmp23	-2.2	-2.55	0.35
Tor3a	-1	-1.25	0.25
Metrnl	-1.65	-1.6	-0.05
Rhoc	-1.35	-1.7	0.35
Txndc5	-1.5	-1.4	-0.1
Ifrd1	-1.1	-1.3	0.2
Smap2	-1.15	-0.8	-0.35
Adipoq	-1.35	-1	-0.35
Athl1	-1.05	-1.15	0.1
Sdc1	-1.6	-2.05	0.45
Sdc2	-1.2	-1.3	0.1
Gpc3	-1.6	-2.15	0.55
Gpc4	-1	-1.1	0.1
Gpc6	-1.5	-2.85	1.35
H6pd	-1.5	-1.4	-0.1
Tenm4	-1.95	-1.7	-0.25
Heph	-2.6	-3.15	0.55
Lyz2	-1.3	-2.1	0.8
Lyz1	-1	-2.8	1.8
Ifitm3	-1.1	-1.55	0.45
Ifitm2	-1.15	-1.5	0.35
Ly6e	-1.05	-1.45	0.4
Dcn	-1.55	-2.1	0.55
Fmr1	-1.75	-1.65	-0.1
Celf2	-1.05	-0.6	-0.45
Ubb	-1.35	-1.55	0.2
Stk25	-1.25	-0.75	-0.5
Rab4b	-1.65	-1.4	-0.25
Cmip	-1.7	-2.5	0.8
Klf6	-1.75	-1.7	-0.05
Haghl	-1.4	-1.5	0.1
Renbp	-1.15	-1.8	0.65
Serpine2	-1.25	-1.2	-0.05
Tsc22d3	-1.95	-1.65	-0.3
Cercam	-1.65	-2.15	0.5
Mpp1	-1.15	-1.45	0.3
Fbxl5	-1.05	-0.65	-0.4
Samd9l	-1.4	-1.6	0.2
Matn2	-2.8	-2.65	-0.15
Chpf	-1.4	-1.9	0.5
Aff1	-1.25	-1.05	-0.2
Slc39a1	-1.05	-0.95	-0.1
Slc39a6	-1.1	-1.1	-4.44089e-16
Slc39a7	-1.1	-0.75	-0.35
Gm15453	-1.8	-1.5	-0.3
LOC101056381	-2.35	-2.5	0.15
Cyp4f17	-1.3	-1.4	0.1
Nnmt	-2.3	-2.8	0.5
2610301G19Rik	-1	-0.8	-0.2
Elovl1	-1.85	-1.95	0.1
Maged2	-1.7	-1.65	-0.05
Acvr1	-1.1	-1.45	0.35
Slc27a1	-1.25	-1	-0.25
H2-D1	-1.3	-1.8	0.5
Lgr4	-1.2	-1.05	-0.15
Igsf8	-1.7	-2.15	0.45
Gbp2	-1.1	-1.1	0
Pxn	-1.5	-1.7	0.2
Map3k6	-1.25	-1.7	0.45
Rfx1	-1	-0.85	-0.15
Pdzrn3	-1.55	-1.65	0.1
Igf1	-2	-2.05	0.05
Antxr1	-1.3	-1.95	0.65
Antxr2	-1.5	-2	0.5
Dync2h1	-1.25	-1.3	0.05
Gm4024	-1.1	-0.65	-0.45
Ece1	-1.35	-1.55	0.2
Igfbp3	-1.3	-2.25	0.95
Igfbp7	-1.8	-2.35	0.55
Igfbp4	-2.1	-2.95	0.85
Igfbp5	-1.05	-1.35	0.3
Pxdn	-1.75	-1.8	0.05
Smo	-1.55	-1.55	0
Dse	-1.95	-2.35	0.4
Lpp	-1.1	-1	-0.1
Lpl	-1.6	-1.35	-0.25
Scn7a	-2.15	-2.25	0.1
Nans	-1.15	-1.15	0
Reck	-1	-1.7	0.7
Irf2bpl	-1.5	-1.95	0.45
Brpf3	-1.15	-0.95	-0.2
Irf2bp2	-1.25	-1.4	0.15
Cyb5	-1.25	-1.15	-0.1
Cyba	-1.4	-2.3	0.9
Epb4.1l2	-1.25	-0.9	-0.35
Plod3	-1.45	-1.55	0.1
Abhd14b	-1.2	-0.95	-0.25
Tmeff2	-1.1	-1	-0.1
Baz1a	-1	-0.55	-0.45
Tubb2a	-2.05	-1.85	-0.2
Tubb2b	-1.85	-2.15	0.3
Ptk2	-1	-0.85	-0.15
Col18a1	-2.95	-2.95	0
Tet3	-1.05	-0.85	-0.2
Ecm1	-1.35	-2.3	0.95
Cd9	-1.4	-1.9	0.5
Lamp2	-1.1	-0.9	-0.2
Olfml2b	-1.05	-1.95	0.9
Podn	-2.45	-2.9	0.45
Nav1	-1.1	-1.8	0.7
Plscr4	-1.7	-1.55	-0.15
Plscr3	-1	-1.45	0.45
Aoc3	-1.7	-1.9	0.2
Thsd7a	-2.3	-3.05	0.75
Sgce	-1.35	-1.6	0.25
Ipo4	-1.25	-1.05	-0.2
Emilin2	-1.1	-2.35	1.25
Emilin1	-1.6	-1.95	0.35
Pmp22	-1.7	-1.6	-0.1
Pla2r1	-2.05	-2.5	0.45
Serinc3	-1.3	-1.45	0.15
Asah1	-1.25	-1.15	-0.1
Man2a1	-1.55	-1.25	-0.3
Calr	-1	-0.8	-0.2
H2-K1	-1.45	-1.5	0.05
Ccnd2	-2.4	-2.3	-0.1
Cdc42bpg	-1.35	-1.35	0
Eln	-3.1	-4	0.9
Snx7	-1.2	-1.05	-0.15
Sec24d	-1.2	-1.9	0.7
Osmr	-1.2	-2	0.8
Arhgap29	-1.05	-0.85	-0.2
Cmtm3	-1.45	-2.3	0.85
Adamts5	-2.75	-3.55	0.8
Adamts2	-2.15	-2.75	0.6
Ctsl	-1.55	-1.65	0.1
Nol6	-1.15	-1.35	0.2
Fbxo22	-1.1	-0.6	-0.5
Col5a1	-1	-2.4	1.4
Mov10	-2.1	-1.9	-0.2
Rab32	-2.85	-3.25	0.4
Ifih1	-1.2	-1.25	0.05
LOC631287	-1.9	-1.75	-0.15
Ms4a4d	-1.4	-2.6	1.2
Kif13b	-1.25	-1.15	-0.1
Sfrp2	-1.2	-1.5	0.3
Sfrp1	-2.95	-3.35	0.4
Kdelr3	-1.1	-1.7	0.6
Ptbp1	-1.05	-1.2	0.15
Tmem45a	-1.25	-2.7	1.45
Bcar1	-1.2	-1.2	0
B2m	-1.35	-1.45	0.1
Cep170	-1.05	-0.95	-0.1
App	-2.35	-2.3	-0.05
Mcm6	-1.5	-1.65	0.15
Ndfip1	-1.05	-1.2	0.15
Mospd2	-1.35	-1.2	-0.15
Psat1	-2.25	-3.5	1.25
Rcc2	-1.2	-1	-0.2
Nod1	-1.7	-1.55	-0.15
Svil	-1.7	-1.45	-0.25
Ephx1	-1	-1.25	0.25
Foxj3	-1	-0.6	-0.4
Gm8894	-1.05	-0.55	-0.5
Smg6	-1.15	-0.8	-0.35
Apoe	-1.2	-1.65	0.45
Syngr2	-1.25	-0.9	-0.35
Prelp	-1.35	-0.95	-0.4
C1rb	-1.75	-2.3	0.55
C1ra	-1.8	-2.15	0.35
Ifi30	-1.05	-1.15	0.1
Rps6ka4	-1	-1.1	0.1
Slc3a2	-1.15	-1.3	0.15
Bmpr1a	-1.05	-0.7	-0.35
Zfp598	-1.15	-0.9	-0.25
Cfl1	-1.1	-1.05	-0.05
Islr	-1	-2.35	1.35
Bcor	-1.05	-0.55	-0.5
Cd320	-1.4	-1.55	0.15
Thbs3	-1.7	-2.15	0.45
Thbs1	-3.7	-4.15	0.45
Spin1	-1.2	-0.95	-0.25
Gnai2	-1.4	-1.4	0
Kdelc2	-1.1	-1.8	0.7
Man1b1	-1.35	-1.05	-0.3
Mgat2	-1.25	-0.85	-0.4
Ralbp1	-1	-0.9	-0.1
Cygb	-1.15	-2.3	1.15
Glg1	-1	-1.05	0.05
Cpq	-1.05	-0.8	-0.25
Emp3	-1.3	-2.15	0.85
Phgdh	-2.75	-3.75	1
Hs2st1	-1.05	-1.1	0.05
Man2b2	-1.25	-1.3	0.05
Man2b1	-1.4	-1.75	0.35
Atf6b	-1	-1.2	0.2
Armc5	-1.7	-1.25	-0.45
Cd36	-1.05	-0.95	-0.1
Cyp1b1	-2.05	-3.45	1.4
Nap1l1	-1.2	-1.7	0.5
Gmds	-1.5	-1.35	-0.15
Qsox1	-2.05	-2.45	0.4
Ogn	-1.7	-2.9	1.2
Bicc1	-2.1	-2.6	0.5
Serpina3n	-2.65	-3.75	1.1
Rbm28	-1	-0.9	-0.1
Stmn1	-1.6	-2	0.4
Suco	-1.3	-0.9	-0.4
Mfap5	-1.45	-2.4	0.95
Col6a1	-1.5	-2.35	0.85
Col6a2	-1.4	-2.15	0.75
Creb3l2	-1.8	-1.35	-0.45
Plec	-1.2	-0.8	-0.4
Anxa1	-1.95	-3.05	1.1
Rcn1	-1.3	-1.55	0.25
Igf1r	-1.6	-1.4	-0.2
Lhfpl2	-3.25	-4.05	0.8
Fzd1	-1.6	-1.6	0
Fzd4	-1.6	-1.55	-0.05
Sepw1	-1.25	-1	-0.25
Hist2h2aa2	-1.4	-1.6	0.2
Snta1	-1.9	-1.85	-0.05
Tacc2	-1.1	-0.95	-0.15
Lbp	-2.75	-4.15	1.4
Tbl1x	-1.25	-0.8	-0.45
Zfc3h1	-1.15	-1.1	-0.05
Pank3	-1.25	-0.75	-0.5
Mum1	-1.1	-1.3	0.2
Map7d1	-1.5	-1.85	0.35
Parva	-1.1	-1.25	0.15
Htra1	-1.35	-1.85	0.5
Htra3	-1.45	-2.25	0.8
Klhl13	-1.3	-2	0.7
Serping1	-1.35	-1.95	0.6
Nr3c1	-1.05	-0.75	-0.3
Stat3	-1.05	-0.95	-0.1
Lpgat1	-2.45	-2.3	-0.15
Sema3c	-1.4	-2.1	0.7
Ifi204	-1.3	-2.15	0.85
Fscn1	-1.1	-2.45	1.35
Zmiz1	-1.05	-1.1	0.05
Jup	-1.85	-1.85	0
Tuba1c	-1.25	-2.5	1.25
Tuba1b	-1.35	-2.5	1.15
Tuba1a	-1.5	-2.9	1.4
LOC101055828	-1.6	-1.45	-0.15
Cd82	-1.2	-0.8	-0.4
Mapkbp1	-1.3	-1.3	0
Rxra	-1.4	-1.4	-8.88178e-16
Lrrk2	-1.65	-1.85	0.2
Trim35	-1.05	-1.5	0.45
Tpp1	-1.05	-0.65	-0.4
Sgpp1	-1.05	-2.15	1.1
Uap1l1	-1.8	-1.8	4.44089e-16
Flna	-2.25	-2.25	-8.88178e-16
Flnc	-1	-0.6	-0.4
Itga5	-1.4	-2.4	1
Zmpste24	-1.05	-1.1	0.05
Daxx	-1.05	-1.3	0.25
Mob3a	-1	-1.65	0.65
Acvrl1	-1.8	-1.7	-0.1
Qpctl	-1.3	-1.3	4.44089e-16
Hist2h3c2	-1.55	-1.8	0.25
Ptprs	-1.6	-1.35	-0.25
Ugt1a7c	-2.8	-3.25	0.45
Akap12	-2.3	-2.15	-0.15
Utrn	-1.05	-0.85	-0.2
Rras	-1	-1.6	0.6
Pdlim1	-1.65	-1.95	0.3
Pdlim2	-2.2	-2.65	0.45
Colec12	-2.05	-2.5	0.45
Wipi1	-1.4	-1.1	-0.3
Pofut1	-1.3	-0.95	-0.35
Rnase4	-1.25	-2.05	0.8
Ubqln2	-1.15	-1.35	0.2
Tfpi	-3	-2.8	-0.2
Clic1	-1.45	-1.75	0.3
Ddx39b	-1.1	-1	-0.1
Slc30a7	-1.05	-0.65	-0.4
Man1a	-1	-2.15	1.15
BC017643	-1.1	-1.05	-0.05
Atp1a1	-1.1	-1.2	0.1
Mast4	-1.8	-1.65	-0.15
Psip1	-1.25	-0.85	-0.4
Timp3	-1	-1.25	0.25
Timp2	-1.25	-2.3	1.05
Luc7l	-1.35	-0.9	-0.45
Asxl1	-1.15	-0.9	-0.25
Ccnd3	-1.45	-1.2	-0.25
Tgfb1i1	-1.35	-2.05	0.7
Ctps2	-1.05	-1.25	0.2
Rsu1	-1.2	-1.15	-0.05
Cav1	-2.1	-1.7	-0.4
Trim8	-1.65	-1.8	0.15
Col5a2	-1.05	-1.7	0.65
Col5a3	-1.65	-3.2	1.55
Sulf1	-1.9	-2.2	0.3
Eva1b	-1	-1.55	0.55
Ahnak	-1.5	-1.5	0
Rhbdf1	-1.3	-1.95	0.65
Marcks	-1.6	-2.5	0.9
Gstm1	-1.15	-1.1	-0.05
Gstm2	-1.25	-1.7	0.45
Tlcd2	-1.15	-1.75	0.6
Tubb5	-1.25	-1.65	0.4
Adamts12	-1.75	-2.5	0.75
Adamts15	-2.45	-3.5	1.05
Cited2	-2.9	-3.05	0.15
Trf	-2.55	-3.25	0.7
Hist2h2aa1	-1.05	-1.75	0.7
39692	-1	-1.45	0.45
Tubgcp2	-1.2	-0.75	-0.45
Tns3	-2.95	-2.95	0
Tpm4	-1.8	-1.9	0.1
Tpm3	-1.25	-1.3	0.05
Efemp1	-2.5	-3.05	0.55
Polr2a	-1.25	-0.9	-0.35
Arsb	-1	-0.6	-0.4
Ppp2r1b	-1.15	-1	-0.15
Tle3	-1.1	-1.1	0
Ccdc80	-2.65	-3.25	0.6
Casp8	-1.2	-1.25	0.05
Crip1	-1.9	-2.3	0.4
Apbb1ip	-1.9	-2.6	0.7
Rgl1	-1.2	-1.3	0.1
Smarca2	-1.3	-1.05	-0.25
Asph	-1.95	-1.8	-0.15
Fndc3b	-1.35	-1.7	0.35
Wwtr1	-1.6	-1.1	-0.5
Sema4c	-1.65	-1.55	-0.1
Acta2	-1.8	-1.7	-0.1
Prkcdbp	-3.15	-3.95	0.8
Nucb2	-1.1	-2	0.9
Rbm3	-1.4	-1.4	0
Atpif1	-1.6	-1.25	-0.35
Scarb1	-1.25	-1.4	0.15
Enpp5	-1.4	-1.05	-0.35
Enpp2	-1.55	-1.15	-0.4
Actb	-1.25	-1.15	-0.1
Lamc1	-1.4	-1.95	0.55
Lox	-1.85	-1.45	-0.4
Tmem86a	-1.6	-1.55	-0.05
P4hb	-1.3	-1.75	0.45
Itgb1	-1.3	-1	-0.3
Itgb5	-1.25	-1.5	0.25
Pigt	-1.4	-1.2	-0.2
Naga	-1.75	-1.25	-0.5
Nagk	-1.15	-1.15	0
Tanc1	-1.15	-1.25	0.1
Obsl1	-1.35	-1.45	0.1
Soat1	-1.4	-2.45	1.05
Notch1	-1.35	-1.3	-0.05
Notch2	-1	-0.85	-0.15
Notch3	-1	-1.55	0.55
Supt20	-1.15	-0.7	-0.45
Zfp281	-1.05	-0.8	-0.25
Phf13	-1.7	-1.7	0
Fstl1	-1.3	-2.05	0.75
Leprot	-1.15	-1.15	0
Crim1	-1.75	-1.6	-0.15
Vcam1	-1.45	-1.65	0.2
Wiz	-1.25	-0.75	-0.5
Cd109	-2.1	-2.55	0.45
Grn	-1.1	-1.6	0.5
Tbc1d2b	-1.25	-0.9	-0.35
Calm3	-1.2	-0.75	-0.45
Frmd6	-1.6	-2.35	0.75
Gpt2	-2.95	-3.05	0.1
Nucb1	-1.45	-0.95	-0.5
Emp1	-2.75	-3.8	1.05
Obfc1	-1.45	-0.95	-0.5
Vcl	-1.1	-1.2	0.1
Ano6	-1.15	-1	-0.15
Plin4	-1.6	-1.6	0
Ugt1a6b	-2.15	-2.6	0.45
Ugt1a6a	-3	-2.8	-0.2
Igfbp6	-1.5	-2.2	0.7
Fn1	-1.85	-3.05	1.2
LOC100862072	-1.55	-1.9	0.35
Abca3	-1.45	-1.35	-0.1
Dnajc1	-1.25	-1.05	-0.2
Smtn	-1.6	-1.85	0.25
Maf	-1.45	-2.95	1.5
C4a	-2.1	-3.05	0.95
C4b	-1.75	-3	1.25
Dscr3	-1	-0.6	-0.4
S100a4	-1.15	-2.15	1
S100a6	-1.6	-1.8	0.2
Fgfrl1	-1.4	-0.95	-0.45
Zeb2	-1.65	-1.75	0.1
Tmed3	-1.2	-1	-0.2
Erp29	-1.3	-1.5	0.2
Apbb2	-1.1	-1.9	0.8
Actn1	-2.1	-1.95	-0.15
Map1a	-1.7	-2.2	0.5
Map1b	-1.5	-2.05	0.55
Map1s	-1.1	-1.75	0.65
Arhgef10	-1.25	-1.3	0.05
Gm5620	-1.4	-2.5	1.1
Cd63	-1.4	-1.9	0.5
Chpf2	-1.5	-1.8	0.3
Kank1	-1.2	-0.9	-0.3
Col16a1	-1.7	-2.25	0.55
Ermp1	-1.25	-0.95	-0.3
Itsn1	-1	-0.7	-0.3
Minpp1	-1.1	-0.85	-0.25
Tln1	-1.25	-1.2	-0.05
Spns1	-1.4	-1.15	-0.25
Tfpi2	-1.2	-1.2	0
Lrrc16a	-1.15	-0.85	-0.3
Apaf1	-1.7	-1.5	-0.2
Gba	-1.2	-1.05	-0.15
Hnrnpr	-1.05	-0.55	-0.5
LOC100047252	-2.65	-3.45	0.8
Degs1	-1.35	-1.5	0.15
Lrpap1	-1.6	-1.7	0.1
Ncstn	-1.05	-0.95	-0.1
Cyp20a1	-1.05	-1	-0.05
Tmsb4x	-1.15	-1.3	0.15
Myof	-1.4	-2.75	1.35
Lhfp	-1.75	-1.9	0.15
LOC101056102	-1.55	-1.9	0.35
Hspa5	-1.05	-0.65	-0.4
Sash1	-1.5	-2.1	0.6
Ifngr1	-1	-1.65	0.65
Hexb	-1.1	-1.85	0.75
Pcdhgc3	-1.05	-0.95	-0.1
Ogfr	-1	-0.85	-0.15
Haus7	-1.15	-0.75	-0.4
Dapk1	-1.6	-2.05	0.45
Col15a1	-1.9	-2.7	0.8
Steap3	-1.3	-1.5	0.2
Steap4	-1.35	-1.4	0.05
Pelp1	-1.2	-1.4	0.2
Mfsd10	-1.35	-1.3	-0.05
Casp12	-1.5	-1.95	0.45
Cc2d2a	-1.05	-0.8	-0.25
Cers6	-1.85	-2.35	0.5
Cers4	-2.65	-2.3	-0.35
Cers5	-1.2	-1.35	0.15
Cebpd	-1.1	-2.3	1.2
Wls	-1.55	-1.1	-0.45
Il1rap	-1.15	-1.3	0.15
Fuca1	-1.2	-0.75	-0.45
Cnn3	-1.4	-1.55	0.15
Cnn2	-1.65	-1.6	-0.05
Sulf2	-2.05	-2	-0.05
Gm5077	-2.1	-2.4	0.3
Spryd3	-1.05	-0.7	-0.35
Rasa3	-1.9	-2.15	0.25
Abca9	-1.2	-1.85	0.65
Eif4g3	-1	-1.4	0.4
Neu1	-1	-0.75	-0.25
Ddr2	-1.25	-1.85	0.6
Ddr1	-2.6	-3.05	0.45
Hvcn1	-1.8	-1.55	-0.25
Myc	-1.15	-1.9	0.75
Rnf145	-1.45	-1.3	-0.15
Hpcal1	-1.05	-1.35	0.3
Msrb1	-1.5	-1.15	-0.35
Capg	-1.45	-2.45	1
Atp2b1	-1.5	-1.55	0.05
Mtss1l	-1.5	-1.35	-0.15
Ggt5	-1.95	-2.65	0.7
Slc12a4	-1.95	-2.05	0.1
Aebp1	-1.95	-2.6	0.65
Naalad2	-1.35	-2.05	0.7
S100a11	-1.3	-1.55	0.25
S100a10	-1.3	-1.2	-0.1
Pfn1	-1.1	-1.2	0.1
Arf2	-1.35	-1.5	0.15
Acvr1b	-1.65	-1.6	-0.05
Far1	-1.2	-1.45	0.25
Slc1a5	-1.45	-1.4	-0.05
Slc2a1	-1.45	-1.45	0
Gas1	-1.65	-1.6	-0.05
Gas6	-2.7	-3.3	0.6
Mpdz	-1.35	-1	-0.35
Grb10	-1.2	-1.75	0.55
Lphn2	-1.2	-1.5	0.3
AI607873	-1.05	-2.15	1.1
Atrnl1	-1.15	-1.25	0.1
Nid2	-2.85	-3.2	0.35
Nid1	-1.55	-2.55	1
Nup107	-1.1	-1.25	0.15
Top2a	-1.95	-2.45	0.5
Sh3bgrl3	-1.25	-1.9	0.65
Litaf	-1.95	-2.05	0.1
Pros1	-1.25	-1.75	0.5
Plxnd1	-1.65	-1.6	-0.05
Atp5g1	-1.65	-1.25	-0.4
Gaa	-1.05	-0.75	-0.3
Ehd2	-1.75	-2.05	0.3
Ehd1	-1.2	-1.05	-0.15
Mapk1ip1l	-1.15	-1.2	0.05
Ddost	-1	-1.05	0.05
Lpar1	-2.05	-2.55	0.5
Shisa5	-1.45	-1.15	-0.3
Anln	-1.05	-2.4	1.35
Cdh11	-3.3	-2.85	-0.45
Ldb1	-1.05	-1.4	0.35
Cbfb	-1.15	-1	-0.15
Myh9	-1.25	-1.4	0.15
Vcan	-1.8	-2.9	1.1
Xdh	-1.05	-1.6	0.55
Il17ra	-1.05	-1.2	0.15
Sntb2	-1.25	-1.45	0.2
Stat6	-1.1	-1	-0.1
Adc	-1.05	-2.05	1
Arhgdia	-1.3	-1.15	-0.15
Maoa	-1.45	-1.1	-0.35
Ube2g2	-1.1	-0.8	-0.3
Adam23	-2.25	-2.25	0
Errfi1	-1.1	-1.05	-0.05
Lrp1	-1.55	-1.65	0.1
Lrp5	-1.4	-1.3	-0.1
Itm2c	-1.55	-1.7	0.15
Map4	-1.15	-1.3	0.15
Fads1	-2	-2.25	0.25
Fads3	-2.8	-3.2	0.4
Fads2	-1.5	-1.75	0.25
Pik3r1	-1.15	-1.3	0.15
Afap1	-1.4	-1.05	-0.35
Cpxm1	-1.55	-2	0.45
Tlr4	-1.05	-1.4	0.35
Adam15	-1.8	-2.3	0.5
Ptrf	-1.75	-1.6	-0.15
Fam115a	-2.25	-2.75	0.5
Jag1	-1.1	-1.1	-4.44089e-16
Tln2	-1.6	-1.45	-0.15
Srd5a3	-1.45	-1.7	0.25
Cd99	-1.9	-2.65	0.75
Pycr2	-1.1	-0.65	-0.45
Ptgs1	-2.2	-2.85	0.65
Setd7	-1.4	-1.05	-0.35
Magee1	-1.1	-1.2	0.1
Ppap2b	-1.3	-2	0.7
Lama2	-1.3	-1.95	0.65
Lama4	-1.5	-1.7	0.2
St5	-1.5	-1.3	-0.2
Sts	-1.7	-2.45	0.75
Tmem176a	-1.45	-2.35	0.9
Tmem176b	-1.8	-2.55	0.75
Ip6k2	-1.1	-1.4	0.3
Csrp1	-1.85	-2.15	0.3
C2	-2.8	-3.35	0.55
Cp	-1.75	-2.2	0.45
Tmbim1	-1.1	-0.85	-0.25
Phf8	-1.6	-1.6	-8.88178e-16
Pdia4	-1.35	-1.3	-0.05
Tmem119	-2.25	-2.8	0.55
Cd164	-1.05	-0.65	-0.4
Myo9b	-1.15	-0.9	-0.25
Ywhab	-1	-1	0
Sh3glb2	-1	-1	0
Gulp1	-1.1	-1.15	0.05
Anxa2	-1.2	-1.1	-0.1
Fubp3	-1	-0.7	-0.3
Fam63a	-1.45	-1	-0.45
Rad50	-1.65	-1.75	0.1
Qpct	-1.15	-3.1	1.95
Arid5b	-1.15	-0.95	-0.2
Cltb	-1.35	-1.35	0
Naglu	-1.3	-1.7	0.4
Stambpl1	-1.5	-1.5	-4.44089e-16
Loxl1	-1.4	-2.15	0.75
Loxl2	-1.35	-2.05	0.7
Loxl3	-1.3	-1.75	0.45
Pcdhb17	-1	-1.2	0.2
Medag	-1.35	-2.25	0.9
Il6st	-1.2	-1.25	0.05
Olfml3	-1.9	-2.75	0.85
Galns	-1.55	-2	0.45
Bmper	-2.3	-2.3	0
Nptn	-1.05	-0.8	-0.25
Unc93b1	-1.2	-1.75	0.55
Mnda	-1.3	-2.2	0.9
Cachd1	-2.95	-3.6	0.65
Mki67	-1.5	-2.55	1.05
Pam	-2.2	-1.95	-0.25
Dnajc10	-1.05	-1.05	8.88178e-16
Mfsd1	-1	-1.05	0.05
Slit3	-2.1	-3.15	1.05
Plbd2	-1	-1.15	0.15
Lamb2	-1.65	-1.75	0.1
Sigmar1	-1.8	-1.45	-0.35
Myo1c	-1.45	-1.2	-0.25
Myo1b	-1.7	-1.75	0.05
Figf	-2.1	-2.6	0.5
Cd47	-1.2	-1.3	0.1
Pip5k1c	-1	-1.2	0.2
Kirrel	-1.7	-2.8	1.1
Hp	-1.5	-1.75	0.25
Amotl2	-1.65	-2.05	0.4
Rock2	-1.45	-1.35	-0.1
Kctd17	-1.45	-1.9	0.45
Dpysl2	-1.35	-1.45	0.1
LOC675521	-2	-3.1	1.1
Cpt1a	-1.5	-2.05	0.55
Agt	-3.55	-5.1	1.55
Cd248	-1.3	-2.55	1.25
Fkbp14	-1	-1.25	0.25
Fkbp10	-1.85	-2.25	0.4
Slc4a2	-1.5	-1.2	-0.3
Cul7	-1.15	-1	-0.15
Dcbld2	-1.75	-1.3	-0.45
Ckb	-1.15	-1.65	0.5
Nt5c	-1.25	-1.7	0.45
Ppic	-1.45	-1.95	0.5
Caml	-1.1	-1	-0.1
Hist1h2al	-1.15	-2	0.85
Hist1h2ac	-1.8	-1.55	-0.25
Hist1h2ab	-1.5	-1.4	-0.1
Coro1c	-1.25	-1.6	0.35
Srpx2	-1.25	-2.4	1.15
Prkca	-1.35	-1.05	-0.3
Prkcd	-1.5	-1.9	0.4
Tead1	-1.25	-1.2	-0.05
Vat1	-1.25	-2.05	0.8
Crip2	-1.45	-1.65	0.2
Arhgap10	-1	-0.65	-0.35
H2-L	-1.4	-1.5	0.1
Plau	-1.6	-2.75	1.15
Plat	-1.6	-2.2	0.6
C230081A13Rik	-1.05	-1.1	0.05
Slc9a6	-1	-0.9	-0.1
Slc9a1	-1.15	-0.9	-0.25
Sumf2	-1.05	-1	-0.05
Ypel5	-1.1	-0.8	-0.3
Bmp2k	-1.45	-0.95	-0.5
Hspg2	-1.45	-1.6	0.15
Lgals3bp	-1.3	-1.65	0.35
Lamb1	-1.15	-1	-0.15
Ugdh	-1.15	-1.15	0
Egfr	-1.65	-2.85	1.2
Serpine1	-2.3	-3.25	0.95
