# Supplementary material for: Integrative analyses of translatome and transcriptome reveal important translational controls in brown and white adipose regulated by microRNAs
Source: Sci Rep. 2017 Jul 18;7:5681. doi: 10.1038/s41598-017-06077-3 (PMC5515893; doi:10.1038/s41598-017-06077-3)
Supplement: Supplementary file 6 — dataset 5 [file 41598_2017_6077_MOESM6_ESM.xls]

## Sheet: MITOCHONDRION
AASS
ABAT
ABCB6
ABCB7
ABCB8
ABCE1
ABCF2
ACADM
ACADS
ACADSB
ACADVL
ACAT1
ACN9
ACO2
ACOT2
ACOT9
ACP6
ADAP2
AFG3L2
AGPAT5
AIFM1
AIFM2
AIFM3
AK3
ALAS2
ALDH4A1
ALDH5A1
AMACR
AMT
ARG2
ASAH2
ATP5A1
ATP5B
ATP5C1
ATP5D
ATP5E
ATP5F1
ATP5G1
ATP5G2
ATP5G3
ATP5J
ATP5O
ATPIF1
BAK1
BAX
BBC3
BCAT2
BCKDHA
BCKDHB
BCKDK
BCL2
BCL2L1
BCL2L10
BCS1L
BDH2
BID
BNIP3
BNIP3L
BPHL
BZRAP1
C10orf10
C3orf23
CA5A
CA5B
CAPRIN2
CASP7
CASP8
CASQ1
CCDC39
CHCHD3
CISD1
CKMT1A
CKMT2
CLN3
CLPX
COQ4
COQ6
COQ7
COX11
COX15
COX18
COX2
COX4NB
COX6B2
COX7A1
COX8C
CPOX
CPS1
CPT1A
CPT1B
CRY1
CS
CYC1
CYCS
D2HGDH
DBT
DECR1
DGUOK
DHRS4
DIABLO
DLD
DMGDH
DNAJA3
DNAJC19
DUT
ECHS1
ECI2
ECSIT
ESR2
ETFA
ETFB
FDX1
FDXR
FH
FIBP
FIS1
FOXRED1
FPGS
FXN
GATM
GBAS
GCDH
GCSH
GHITM
GLRX2
GLRX5
GLS2
GLUD1
GLYAT
GOT2
GPX4
GRPEL1
GSTZ1
HADH
HADHB
HAX1
HCCS
HINT2
HMGCS2
HSCB
HSD17B10
HSD3B1
HSD3B2
HSPA1B
HSPA9
HSPD1
HSPE1
HTRA2
IDH2
IDH3B
IFI6
IMMT
ISCU
KARS
KIAA0141
KIAA1683
KIAA1967
L2HGDH
LDHD
LETM1
LONP1
LRPPRC
MAOB
MARS2
MCAT
MCL1
ME3
MECR
METAP1D
MFN2
MIPEP
MOSC2
MPV17
MRPL10
MRPL12
MRPL23
MRPL32
MRPL40
MRPL41
MRPL42
MRPL51
MRPL52
MRPL55
MRPS10
MRPS11
MRPS12
MRPS15
MRPS16
MRPS18A
MRPS18C
MRPS21
MRPS22
MRPS24
MRPS28
MRPS31
MRPS35
MRPS36
MSRB2
MSRB3
MSTO1
MTCH1
MTERF
MTHFD1
MTHFD2
MTIF2
MTIF3
MTRF1
MTX2
MUL1
MUT
MYL10
NAPG
ND1
NDUFA1
NDUFA11
NDUFA13
NDUFA2
NDUFA4
NDUFA6
NDUFA8
NDUFA9
NDUFAB1
NDUFB6
NDUFS1
NDUFS2
NDUFS3
NDUFS4
NDUFS5
NDUFS7
NDUFS8
NDUFV1
NFS1
NIPSNAP1
NLRP5
NME4
NNT
NR3C1
NT5M
OAT
OGDH
OPA1
OXA1L
OXCT1
OXCT2
OXSM
PC
PCCB
PCK2
PDF
PDHA1
PDK1
PDK3
PDK4
PET112
PGS1
PHB
PHB2
PIN4
PINK1
PITRM1
PMAIP1
PMPCA
POLG
POLG2
POLRMT
PPOX
PRDX5
PRELID1
PSEN1
PTGES2
PTRF
PTS
RAB11FIP5
RAF1
RHOT1
RHOT2
SARDH
SARS2
SCO1
SCO2
SDHA
SDHB
SDHC
SDHD
SHMT2
SLC22A4
SLC25A1
SLC25A11
SLC25A12
SLC25A13
SLC25A14
SLC25A15
SLC25A22
SLC25A27
SLC25A3
SLC25A4
SLC25A6
SLC9A6
SMCP
SMCR7L
SOD1
SOD2
SPG7
SUCLA2
SUCLG1
SUPV3L1
SURF1
TAMM41
TBRG4
TFAM
TFB2M
THG1L
TIMM10
TIMM13
TIMM17A
TIMM17B
TIMM23
TIMM44
TIMM50
TIMM8B
TIMM9
TIMMDC1
TMEM126A
TMEM143
TMEM186
TOMM22
TOMM34
TP53
TP53AIP1
TRAK1
TRIAP1
TRMU
TRNT1
TSFM
TUFM
TXNRD2
UCP3
UQCRB
UQCRC1
UQCRH
VDAC1
VDAC2
VDAC3

## Sheet: MITOCHONDRION FC
Total genes						Mitochondrion genes
Eff-FC_BATD5/D0	Ribo-FC_BATD5/D0	RNA-FC_BATD5/D0	Eff_FC_WATD5/D0	Ribo_FC_WATD5/D0	RNA_FC_WATD5/D0	Eff-FC_BATD5/D0	Ribo-FC_BATD5/D0	RNA-FC_BATD5/D0	Eff_FC_WATD5/D0	Ribo_FC_WATD5/D0	RNA_FC_WATD5/D0
-1	-1.65	-0.65	-0.25	-1	-0.75	0.1	1.7	1.6	-0.25	1.35	1.6
0.7	-0.25	-0.95	0.8	-0.25	-1.05	-0.8	1.65	2.45	-1.2	1.2	2.4
0	3.3	3.3	-0.05	2.05	2.1	0.6	4.05	3.45	-1	2.3	3.3
0.7	0.15	-0.55	0.85	-0.65	-1.5	0.35	2.55	2.2	-0.45	1.35	1.8
-0.95	0.35	1.3	-0.85	0.6	1.45	0.05	1.95	1.9	-0.7	1.4	2.1
0.5	-0.4	-0.9	-0.35	-0.75	-0.4	-0.05	2.6	2.65	-1.4	1.25	2.65
-0.4	-0.65	-0.25	-0.05	-1.2	-1.15	-0.85	-1.05	-0.2	-0.3	-0.5	-0.2
-0.75	-1.85	-1.1	-0.15	-0.6	-0.45	-0.05	0.05	0.1	-0.3	-0.2	0.1
0.15	2.35	2.2	-0.15	1.55	1.7	-0.2	3.25	3.45	-0.8	2.45	3.25
-0.3	-1.2	-0.9	0.35	-0.9	-1.25	0.55	1.1	0.55	0.35	0.4	0.05
0.8	0.2	-0.6	0.9	-0.75	-1.65	0.3	4.1	3.8	-0.9	2.8	3.7
-0.25	-0.15	0.1	0.3	0.75	0.45	1.05	3.25	2.2	0.3	1.7	1.4
-0.1	2.8	2.9	-0.9	2.2	3.1	-0.25	1.9	2.15	-0.55	1.6	2.15
0.15	0.25	0.1	0.25	0.2	-0.05	0.05	-0.6	-0.65	-0.65	-0.95	-0.3
-0.5	-2.6	-2.1	-0.45	-1.8	-1.35	0.25	3.2	2.95	-1.45	2	3.45
-0.15	-2.15	-2	-0.3	-1.7	-1.4	0.75	2.7	1.95	0.7	1.8	1.1
0.65	-0.1	-0.75	0.6	-0.95	-1.55	-0.6	0.55	1.15	-0.2	1.2	1.4
0.3	0.05	-0.25	0.6	-0.15	-0.75	0.8	2.05	1.25	-0.35	0.25	0.6
0.1	0.5	0.4	0	-0.3	-0.3	1.35	2.1	0.75	0.5	0.65	0.15
1.3	1.95	0.65	0.5	0.5	0	0.05	0.45	0.4	-0.4	-0.1	0.3
-0.25	-0.35	-0.1	0.4	0.1	-0.3	-0.45	-0.9	-0.45	-0.85	-1	-0.15
0.15	-0.35	-0.5	-0.55	-0.85	-0.3	0.4	3.7	3.3	-0.35	2.7	3.05
0.45	0.15	-0.3	0.3	-0.45	-0.75	-0.1	2.3	2.4	-1	1.35	2.35
0.05	-0.15	-0.2	-1.15	-1.45	-0.3	0.2	3.75	3.55	-1.15	2.15	3.3
-0.5	-1.6	-1.1	-1.1	-2	-0.9	0.5	3.4	2.9	-1	2.05	3.05
0	0.15	0.15	-0.75	-0.15	0.6	0.3	3.5	3.2	-0.35	2.3	2.65
-0.6	-1.1	-0.5	-0.25	-0.7	-0.45	-0.85	1.4	2.25	-0.85	1.05	1.9
0.6	-0.25	-0.85	-0.55	-1.35	-0.8	-1.1	-0.1	1	-0.5	0.7	1.2
-0.95	-1.9	-0.95	-0.35	-1.1	-0.75	-2.5	-2.7	-0.2	-1.25	-1.3	-0.05
-2.25	-3.3	-1.05	-0.7	-1.35	-0.65	-0.8	1.75	2.55	-0.15	2	2.15
0.2	-0.7	-0.9	-0.35	-1.25	-0.9	0.8	1.45	0.65	0	0.05	0.05
0.25	-0.75	-1	-0.35	-1.2	-0.85	-0.25	-0.7	-0.45	-0.8	-1.2	-0.4
-0.25	-0.35	-0.1	-0.2	0.3	0.5	-0.7	-0.7	0	-1.3	-0.6	0.7
0.4	1	0.6	-0.25	0.6	0.85	0.55	2.55	2	-0.5	1.4	1.9
-1.4	-3.45	-2.05	0	-1.35	-1.35	0.05	1.7	1.65	-0.85	1.4	2.25
-0.4	-1.2	-0.8	0.15	-0.7	-0.85	0.5	3.45	2.95	-0.45	2.8	3.25
-0.4	0.1	0.5	-0.65	-0.4	0.25	-0.2	1.4	1.6	-1.9	-0.15	1.75
1.05	0.55	-0.5	0.05	-0.55	-0.6	0.45	2	1.55	-0.35	0.5	0.85
0.4	1.2	0.8	-0.15	0.4	0.55	0.5	2.05	1.55	-0.3	1.15	1.45
1.35	1.05	-0.3	1	-0.05	-1.05	-0.5	2.55	3.05	-0.2	2.8	3
-2.2	-2.05	0.15	-0.65	-0.75	-0.1	0.55	2.8	2.25	-0.25	1.6	1.85
1	1.5	0.5	0.45	0	-0.45	0.3	2.1	1.8	-1.15	1.4	2.55
-0.75	-1.8	-1.05	-0.35	-1.8	-1.45	-0.55	0	0.55	0.15	0.35	0.2
0.5	-1.25	-1.75	-0.4	-1.75	-1.35	0.3	-0.35	-0.65	0.55	-0.3	-0.85
-1.35	-1.1	0.25	-1.55	-1.2	0.35	-0.7	1.15	1.85	-0.3	1.75	2.05
-0.1	-0.15	-0.05	-0.25	-0.45	-0.2	0.35	1.3	0.95	-0.2	0.5	0.7
0.95	0.45	-0.5	0.5	-0.2	-0.7	0.85	4.05	3.2	-0.65	2.4	3.05
-2.2	-2.25	-0.05	-0.7	0.2	0.9	-0.3	0.6	0.9	-0.6	-0.05	0.55
-0.8	-0.85	-0.05	-0.55	-0.95	-0.4	1	3.4	2.4	-0.05	1.7	1.75
-0.45	-1.1	-0.65	0.45	-0.1	-0.55	0.95	0.6	-0.35	0.85	-0.75	-1.6
0.8	-0.35	-1.15	-0.15	-1.3	-1.15	-1.1	-0.35	0.75	-0.2	0.5	0.7
0.7	0.6	-0.1	-0.2	-0.5	-0.3	0.25	1.6	1.35	-0.95	0.95	1.9
-0.3	-0.3	0	-0.5	-0.35	0.15	0.9	2.35	1.45	-0.75	0.75	1.5
0.2	0.25	0.05	0.15	-0.25	-0.4	-1.6	-2.2	-0.6	-0.05	0.55	0.6
0.25	0.5	0.25	0.45	0.8	0.35	-0.45	1	1.45	-0.25	0.4	0.65
0.9	0.9	0	0.8	0.05	-0.75	-0.65	0.3	0.95	-0.3	0.85	1.15
0.65	-0.4	-1.05	-0.15	-1	-0.85	-0.05	2.6	2.65	-0.5	1.85	2.35
-1.65	-1.8	-0.15	-0.65	0.2	0.85	0.75	2.8	2.05	-0.6	1.5	2.1
-1.4	-1.7	-0.3	-1.7	-1.25	0.45	0.15	2.05	1.9	-0.6	0.85	1.45
0	-1.3	-1.3	0	-1.35	-1.35	-0.7	2.05	2.75	-0.75	1.5	2.25
0	-0.8	-0.8	-0.15	-1.15	-1	-0.8	1.15	1.95	-0.95	1.05	2
1.6	1.4	-0.2	0.25	-0.1	-0.35	-0.25	0.95	1.2	-1.15	0.35	1.5
0.3	-0.15	-0.45	-0.1	-0.9	-0.8	-0.4	1.7	2.1	-0.45	1.7	2.15
0.65	0.75	0.1	0.35	-0.55	-0.9	-0.75	1.7	2.45	-0.7	2.15	2.85
-1.55	-0.6	0.95	-0.4	0.15	0.55	0.45	2.75	2.3	0.1	2	1.9
0.6	-0.75	-1.35	1.4	-1.1	-2.5	0.55	3.5	2.95	0.6	3.15	2.55
0.2	2.05	1.85	-0.15	1.95	2.1	1.25	3.9	2.65	0.45	2.15	1.7
-0.15	1.95	2.1	-0.7	1.35	2.05	-0.9	0.25	1.15	-0.1	1.15	1.25
0.2	-1.6	-1.8	0.3	-1.05	-1.35	-0.15	4.75	4.9	-1.6	3.15	4.75
-0.25	-0.35	-0.1	-0.05	-1.05	-1	-0.65	-1	-0.35	0.85	0.3	-0.55
-0.85	-0.8	0.05	0.15	-0.6	-0.75	-0.4	0.5	0.9	-0.05	0.8	0.85
-1.4	0.25	1.65	-0.8	1.05	1.85	0.85	0.8	-0.05	0.75	0.5	-0.25
-0.05	-0.95	-0.9	0.7	-0.3	-1	-0.1	2.1	2.2	-0.2	2	2.2
-1.4	-1.9	-0.5	-0.05	1.2	1.25	0.3	2.9	2.6	-0.35	2.35	2.7
-1.9	-1.7	0.2	-0.8	-0.85	-0.05	-0.15	4.95	5.1	-1.4	3.3	4.7
-1.9	-5.35	-3.45	-0.25	-3.8	-3.55	0.45	2.1	1.65	-0.55	1.15	1.7
-0.7	-1.05	-0.35	0.15	-0.5	-0.65	-0.35	4.55	4.9	-0.9	3.25	4.15
0.4	0.1	-0.3	0.9	0	-0.9	-0.1	-0.9	-0.8	-0.9	-1.5	-0.6
0.3	0.1	-0.2	0	-1	-1	-0.45	3.45	3.9	-1.2	2.7	3.9
0.25	0.2	-0.05	-0.35	-0.55	-0.2	1	1.75	0.75	0	0.15	0.15
0.1	1.7	1.6	-0.25	1.35	1.6	0.45	1.3	0.85	-0.3	0.8	1.1
-0.25	-0.05	0.2	0.4	-0.05	-0.45	0.1	1.55	1.45	-0.1	1.2	1.3
0.1	1.6	1.5	0.05	1	0.95	0.2	0.2	0	0.5	-0.05	-0.55
0.8	1.25	0.45	-0.75	-0.4	0.35	-1.75	-1	0.75	-0.5	0.5	1
-0.3	-0.55	-0.25	-0.05	-0.25	-0.2	0.75	0.65	-0.1	0.9	-0.1	-1
-2.05	-4.65	-2.6	-0.55	-1.8	-1.25	0.3	1.8	1.5	0.1	0.4	0.3
-1.05	-0.8	0.25	-0.85	0.25	1.1	1	3.15	2.15	-0.45	2.05	2.5
0.1	0.5	0.4	0.4	0.9	0.5	0.7	3.25	2.55	-0.15	2.05	2.2
0.5	0	-0.5	0.55	-0.55	-1.1	-0.6	-0.85	-0.25	-0.45	-0.65	-0.2
-1.15	0.65	1.8	-0.4	1.45	1.85	-0.25	3.35	3.6	0.25	2.9	2.65
0.15	-0.05	-0.2	1.4	-0.35	-1.75	0.65	2	1.35	0.35	1.05	0.7
0.05	0.25	0.2	-0.05	0.95	1	0.05	4.9	4.85	-1.3	2.55	3.85
0.25	1.2	0.95	0.4	0.75	0.35	-0.5	0.75	1.25	-0.65	0.6	1.25
-0.15	0.45	0.6	-0.55	-0.05	0.5	0.45	2.9	2.45	-0.4	1.95	2.35
1.15	1.35	0.2	-0.5	-0.55	-0.05	1.85	0.4	-1.45	-0.1	-1.75	-1.65
-0.8	1.95	2.75	-0.7	3.2	3.9	-0.6	2.9	3.5	-1.1	2.25	3.35
-0.8	1.65	2.45	-1.2	1.2	2.4	-0.1	1.2	1.3	-0.25	0.85	1.1
0.6	4.05	3.45	-1	2.3	3.3	0.15	0.85	0.7	0.2	1.4	1.2
0.6	3.4	2.8	0.6	3	2.4	0.45	2	1.55	-0.7	1.05	1.75
-1	-2	-1	-1.15	-1.4	-0.25	0.4	-0.2	-0.6	-0.45	-1.15	-0.7
-1.2	-2.85	-1.65	-0.35	-0.9	-0.55	-0.45	0.95	1.4	0.2	0.95	0.75
-0.9	-1.8	-0.9	-1	-1.45	-0.45	-0.8	2.25	3.05	-1.05	1.95	3
0.05	-0.4	-0.45	-0.3	-0.75	-0.45	0.1	3.5	3.4	-0.75	2.45	3.2
0	-1.75	-1.75	-0.25	-1.6	-1.35	0.2	1.15	0.95	0	0.8	0.8
0.85	1.3	0.45	0.65	0.65	0	-0.55	2.3	2.85	-0.9	1.85	2.75
0	0.15	0.15	-0.75	-1	-0.25	0.45	3.4	2.95	-0.65	2.15	2.8
-1.3	-1.55	-0.25	0.2	0.3	0.1	-0.25	1.4	1.65	-0.7	0.95	1.65
0.95	2.2	1.25	-0.25	1.25	1.5	-0.2	2.45	2.65	-0.9	2	2.9
0.1	-3.75	-3.85	0.35	-0.65	-1	-0.55	1.5	2.05	-1.15	1.1	2.25
-1.1	-1.6	-0.5	-0.65	-1.1	-0.45	-0.7	1.2	1.9	-1.15	1	2.15
-0.4	-3.95	-3.55	-0.85	-3.3	-2.45	0.4	-0.1	-0.5	0.2	0.05	-0.15
-0.7	0.35	1.05	0.1	1.3	1.2	0.85	3.25	2.4	0.15	2.1	1.95
0.2	0.05	-0.15	-0.6	-0.75	-0.15	0.55	2.6	2.05	-0.3	1.55	1.85
-2.25	-3.05	-0.8	-0.65	-1.45	-0.8	0.2	2.65	2.45	-0.45	1.55	2
-0.6	-2.35	-1.75	0.35	-1.2	-1.55	-0.4	1.15	1.55	0.6	1.6	1
1.1	1	-0.1	0.25	-0.55	-0.8	0.5	1.15	0.65	-0.1	0	0.1
0.35	2.55	2.2	-0.45	1.35	1.8	-0.6	1	1.6	-0.7	0.7	1.4
0.85	0	-0.85	0.7	-0.75	-1.45	0.3	-0.25	-0.55	0.1	-0.15	-0.25
1.8	3.4	1.6	0.6	1.25	0.65	0.15	1.45	1.3	-0.05	1.4	1.45
0.2	0.35	0.15	0.6	0.2	-0.4	-0.5	0.9	1.4	-1.15	0.5	1.65
-1.15	-1.1	0.05	0.35	-0.7	-1.05	-0.3	2.3	2.6	-0.65	1.6	2.25
0.45	-1.35	-1.8	0.65	-0.75	-1.4	-0.35	1.55	1.9	-0.6	1.2	1.8
-0.75	-2.7	-1.95	0.6	-0.55	-1.15	1.05	4.35	3.3	-1.05	1.75	2.8
0.3	-1.2	-1.5	0.25	-1.45	-1.7	-1.8	0.55	2.35	-1.75	0.95	2.7
-0.1	-1.45	-1.35	0.05	-1	-1.05	0	3.35	3.35	-0.7	2.35	3.05
0.55	2.05	1.5	0.05	2.05	2	0.65	2.1	1.45	0.2	0.95	0.75
0.05	1.95	1.9	-0.7	1.4	2.1	0.3	2.2	1.9	0.3	1.6	1.3
0.15	-0.25	-0.4	-0.15	0	0.15	0.65	1.5	0.85	0.2	1.15	0.95
-0.3	-0.75	-0.45	-0.1	-0.4	-0.3	-0.25	2.7	2.95	-0.6	2.45	3.05
-0.1	-0.5	-0.4	0.45	-0.7	-1.15	-0.15	0.2	0.35	-0.35	-0.45	-0.1
-0.05	-0.45	-0.4	0.85	-0.05	-0.9	-0.15	1.15	1.3	0.2	1.35	1.15
0.8	1.7	0.9	-0.1	0.35	0.45	0.95	3.85	2.9	0.25	2.4	2.15
-1	-1.35	-0.35	-0.4	-0.7	-0.3	0.8	-0.9	-1.7	0.15	-1.9	-2.05
0.7	0.95	0.25	0.9	0	-0.9	1	1.65	0.65	0.05	0.35	0.3
-1.55	-1.95	-0.4	0	-1	-1	1	0.9	-0.1	0.2	0.2	0
-1.45	-3.15	-1.7	-0.1	-1.6	-1.5	0.05	-0.35	-0.4	-0.4	-0.4	0
0	0.2	0.2	0.7	-0.6	-1.3	0	1.35	1.35	-0.55	1.3	1.85
0.8	0.25	-0.55	0.45	-0.5	-0.95	0.05	3.7	3.65	-1.15	2.1	3.25
-0.05	0.35	0.4	-1.3	-0.9	0.4	-0.8	2.1	2.9	0.1	2.8	2.7
-0.05	2.6	2.65	-1.4	1.25	2.65	-0.3	0.7	1	-0.75	0.6	1.35
-0.15	-0.55	-0.4	0.9	-0.25	-1.15	0.1	1.2	1.1	-0.9	0.95	1.85
0.1	-0.8	-0.9	-0.35	-1	-0.65	-0.1	3.75	3.85	-1.2	2.8	4
-0.1	0.3	0.4	-0.1	0.2	0.3	-0.1	1.75	1.85	-0.75	1.25	2
0	-0.75	-0.75	0.45	-0.65	-1.1	-1.7	0.45	2.15	-0.85	1.05	1.9
-0.9	-0.75	0.15	0.9	-0.15	-1.05	0.5	4.15	3.65	-0.55	2.3	2.85
1.5	1.4	-0.1	0.8	0.15	-0.65	0.4	3.95	3.55	-1.45	2.05	3.5
0.6	0.05	-0.55	-0.6	-0.9	-0.3	0.5	2.55	2.05	-0.35	1.4	1.75
-0.35	1.1	1.45	0.1	1.25	1.15	0.1	-0.2	-0.3	0.05	-0.7	-0.75
0.05	1.55	1.5	0.6	2.15	1.55	-0.25	-0.9	-0.65	-0.5	-1.5	-1
-0.45	0.6	1.05	0.8	1.45	0.65	-0.5	1.15	1.65	-0.8	1.1	1.9
0.2	-0.35	-0.55	0	1.05	1.05	-0.25	-0.6	-0.35	-0.4	-0.05	0.35
-1.2	-0.95	0.25	-0.3	-0.2	0.1	1.05	3.5	2.45	0.15	2.3	2.15
0.2	-0.1	-0.3	-0.05	-1	-0.95	0.85	4.05	3.2	-0.15	1.85	2
0.15	-1	-1.15	1.7	-1	-2.7	0	2.2	2.2	-0.8	2.4	3.2
0.35	-0.95	-1.3	-0.1	-1.6	-1.5	-0.45	0.45	0.9	-0.25	0.6	0.85
-0.05	1.85	1.9	-0.45	1.4	1.85	1.05	2.5	1.45	0.55	1.15	0.6
0.1	0.35	0.25	0.15	0	-0.15	0.2	3.3	3.1	-1.15	1.95	3.1
-1.85	-1.15	0.7	-0.7	0.45	1.15	-0.95	2.3	3.25	-0.9	1.5	2.4
-0.55	0.85	1.4	-1.3	2.5	3.8	-0.25	0.8	1.05	0.5	1.25	0.75
0.25	-1	-1.25	0.25	-1.8	-2.05	0.6	4	3.4	-0.75	2.4	3.15
-1.6	-1.1	0.5	-0.8	0	0.8	0.4	-0.1	-0.5	-0.05	-0.8	-0.75
-0.1	-0.45	-0.35	0.15	-0.2	-0.35	1.1	3.9	2.8	0.05	2.3	2.25
0.4	0.5	0.1	0.35	-0.05	-0.4	0.4	3.3	2.9	-0.3	2.4	2.7
0.15	0.65	0.5	0.2	0.05	-0.15	1.05	4.35	3.3	-0.9	2.3	3.2
-1.25	0.1	1.35	0.1	1.05	0.95	-0.25	2.55	2.8	-0.9	1.1	2
0	-0.2	-0.2	-0.5	-0.7	-0.2	-0.75	2.2	2.95	-1	2.1	3.1
-0.2	-0.4	-0.2	0.4	0.3	-0.1	0.6	3.25	2.65	-0.6	1.9	2.5
-0.5	-2.95	-2.45	-0.7	-3.3	-2.6	1.05	2.3	1.25	0.45	2.05	1.6
-0.7	-1.15	-0.45	-0.1	-1	-0.9	-1.25	-2.85	-1.6	-0.95	-2.4	-1.45
0.65	-0.4	-1.05	-0.15	-1.2	-1.05	0.65	-0.05	-0.7	-0.1	-0.8	-0.7
0.1	-0.3	-0.4	1.1	-0.2	-1.3	-1.85	-0.85	1	-1.25	-0.05	1.2
0.35	0.6	0.25	1.25	0.15	-1.1	-0.95	3.45	4.4	-1.45	2.6	4.05
0.05	-0.55	-0.6	-0.5	-1	-0.5	0.8	3.7	2.9	-0.4	2.55	2.95
0.15	-0.75	-0.9	0.15	-0.9	-1.05	0.6	2.65	2.05	-0.2	1.25	1.45
-0.55	-0.2	0.35	0.5	-0.25	-0.75	0.3	-0.05	-0.35	-0.9	-0.55	0.35
-0.4	-0.55	-0.15	0.75	-0.5	-1.25	0.25	0.95	0.7	0.05	0.85	0.8
1.05	1	-0.05	0.2	-0.45	-0.65	-0.8	0.95	1.75	-1.05	0.65	1.7
1.25	0.55	-0.7	1.05	-0.35	-1.4	0.8	-0.6	-1.4	0.05	-1.35	-1.4
-0.15	1.55	1.7	-0.15	1.65	1.8	0.75	0.45	-0.3	-1	-1.35	-0.35
-0.55	1.15	1.7	-1.45	0.2	1.65	0.3	2.55	2.25	-0.35	0.55	0.9
0.1	1.7	1.6	0.3	1.65	1.35	-0.4	0.55	0.95	-0.3	0.95	1.25
0.05	1.85	1.8	-0.4	1.3	1.7	0.6	1.7	1.1	-0.6	0.55	1.15
-0.75	0.15	0.9	-1.25	0.35	1.6	-0.4	1.6	2	-0.25	1.25	1.5
-0.95	-0.25	0.7	-0.75	-0.45	0.3
-2	-0.45	1.55	-0.65	0.95	1.6
0.25	0.3	0.05	0.05	-0.3	-0.35
0.4	0	-0.4	-0.15	-0.55	-0.4
-0.35	0.35	0.7	-0.55	-0.05	0.5
-0.2	-1.7	-1.5	-0.65	-1.5	-0.85
1.4	0.15	-1.25	0.3	-1.1	-1.4
-0.1	-0.55	-0.45	-0.55	-0.7	-0.15
-0.4	0	0.4	1.65	1	-0.65
0.15	-1.25	-1.4	1.1	-0.5	-1.6
0.6	0.2	-0.4	0.25	-0.85	-1.1
-0.4	-0.15	0.25	0.15	0.4	0.25
0.3	-0.3	-0.6	-0.3	-0.8	-0.5
-0.95	-0.55	0.4	0.55	0.45	-0.1
0.25	0.4	0.15	-0.2	-0.6	-0.4
-0.25	0.1	0.35	-0.4	-0.2	0.2
0.15	-0.15	-0.3	-0.1	-0.65	-0.55
0.6	0.85	0.25	0.65	0.8	0.15
0.15	0.5	0.35	-0.05	0	0.05
0.6	0.35	-0.25	0.2	-0.25	-0.45
-2.15	-1.35	0.8	-0.85	0.25	1.1
0.1	2.65	2.55	-0.5	2.55	3.05
-0.55	-1.35	-0.8	0	-0.6	-0.6
-0.6	0.55	1.15	-0.2	1	1.2
0.3	1.4	1.1	-0.3	0.7	1
-1.4	-2	-0.6	-0.4	-0.8	-0.4
0.15	0	-0.15	-0.1	-0.45	-0.35
-0.15	0.2	0.35	-0.25	0.1	0.35
1.3	1.35	0.05	0	0.3	0.3
-2.35	-2.15	0.2	-0.75	-0.05	0.7
-1.3	-0.25	1.05	-0.9	0	0.9
-0.75	-0.25	0.5	-0.05	0.95	1
-0.3	-0.3	0	-0.4	-0.15	0.25
-1.1	-0.6	0.5	-0.8	-0.25	0.55
0	-0.2	-0.2	-0.4	-0.45	-0.05
-0.35	-0.1	0.25	0.35	0.7	0.35
-1.2	-1.6	-0.4	0.35	-0.25	-0.6
1	0.7	-0.3	0.35	-0.55	-0.9
0	1.3	1.3	0.3	1	0.7
-0.75	-0.75	0	-0.5	-0.15	0.35
-2	-1.3	0.7	0.55	1.65	1.1
2	-0.2	-2.2	0.8	0.05	-0.75
-1	-1.5	-0.5	-0.95	-1.15	-0.2
-0.05	0.4	0.45	-0.4	-0.15	0.25
0.15	-0.25	-0.4	0.25	-0.7	-0.95
1.75	1.25	-0.5	0.5	0.2	-0.3
0.3	0.2	-0.1	0.1	-0.2	-0.3
0.75	1	0.25	0.7	0.3	-0.4
0.05	-1.25	-1.3	0.05	-1.4	-1.45
-0.7	1.6	2.3	-0.85	1.65	2.5
-1.7	2.75	4.45	-5.95	4.45	10.4
0.75	2.35	1.6	-0.35	0.9	1.25
-0.85	-1.05	-0.2	-0.3	-0.5	-0.2
1.05	-2.1	-3.15	-0.75	-2.45	-1.7
-0.45	0.7	1.15	0.6	0.6	0
0.55	-0.35	-0.9	-0.3	-1.3	-1
-0.45	-0.95	-0.5	-0.45	-0.7	-0.25
-2.15	-1.55	0.6	-0.4	0.45	0.85
-2	-2.5	-0.5	-1.5	-1.7	-0.2
1	0.3	-0.7	0.25	-1	-1.25
-0.1	-0.65	-0.55	0.05	-0.05	-0.1
0.05	1.4	1.35	-0.2	2.25	2.45
-0.6	-1.65	-1.05	0.15	-0.85	-1
0.85	0.45	-0.4	0.3	-0.8	-1.1
0.7	0.1	-0.6	-0.95	-1.45	-0.5
0.85	0.8	-0.05	-0.05	-0.5	-0.45
-0.5	-0.2	0.3	-0.2	0.35	0.55
-1.3	0.05	1.35	-0.6	0.55	1.15
0	0.35	0.35	0.05	0.55	0.5
0.1	4.75	4.65	-1.05	3.2	4.25
0.55	0.65	0.1	-0.7	-0.75	-0.05
-0.4	-0.05	0.35	0.1	0.35	0.25
0.25	-0.4	-0.65	-0.05	-0.6	-0.55
-0.4	-1.05	-0.65	-1.6	-2.05	-0.45
-0.5	0.95	1.45	-0.05	0.85	0.9
0.75	1	0.25	1.1	0.05	-1.05
-0.35	-0.4	-0.05	0.25	0.25	0
-0.7	-0.95	-0.25	-0.75	-0.9	-0.15
0.2	0.45	0.25	1.15	-0.3	-1.45
0.5	1	0.5	-0.1	0.1	0.2
0.55	1	0.45	-0.8	-0.2	0.6
1	0.65	-0.35	-0.2	-0.55	-0.35
0.55	0.6	0.05	-0.05	-0.3	-0.25
0.35	-1.8	-2.15	-0.5	-1.95	-1.45
1.05	0.65	-0.4	0.35	-0.35	-0.7
-1.1	-1.7	-0.6	0.1	-0.4	-0.5
0.15	-0.4	-0.55	0.7	-0.7	-1.4
-0.7	-1.75	-1.05	-0.4	-1.5	-1.1
1	-2.4	-3.4	0.25	-3.15	-3.4
0.05	-1.55	-1.6	-0.5	-1.6	-1.1
-1.85	-1.4	0.45	-0.4	-0.5	-0.1
-1.7	-1.9	-0.2	-1.05	-1.1	-0.05
0	-1.05	-1.05	-0.05	-1.2	-1.15
-0.4	-2.85	-2.45	-0.2	-2.85	-2.65
0.1	-0.95	-1.05	0.25	-0.75	-1
0.55	-0.25	-0.8	0.25	-0.8	-1.05
-0.05	-1.65	-1.6	-0.35	-2.45	-2.1
0.1	-2.45	-2.55	-0.1	-1.7	-1.6
-0.15	2.6	2.75	-0.85	1.6	2.45
1.6	1.5	-0.1	0.85	-0.3	-1.15
-0.05	0.05	0.1	-0.3	-0.2	0.1
0.2	3.7	3.5	-0.7	1.9	2.6
0.5	-1.45	-1.95	0.05	-2.05	-2.1
-0.5	2.75	3.25	-1.45	1.65	3.1
0.8	4	3.2	-0.55	2.1	2.65
-0.2	3.25	3.45	-0.8	2.45	3.25
0.55	1.1	0.55	0.35	0.4	0.05
0.5	-0.5	-1	1.05	-0.75	-1.8
1.05	0.65	-0.4	0	-0.35	-0.35
0.55	0.1	-0.45	0.8	0.1	-0.7
-0.05	-0.7	-0.65	0.95	-0.2	-1.15
0.35	-0.4	-0.75	-0.1	-0.8	-0.7
0.1	-0.1	-0.2	1.25	-0.25	-1.5
0.1	-0.45	-0.55	-0.8	-1.05	-0.25
-2.25	-1.3	0.95	-0.2	1	1.2
0.6	0.2	-0.4	0.65	-0.7	-1.35
0.6	0.55	-0.05	0.1	0.15	0.05
-1.45	-2.15	-0.7	-1.05	-1.4	-0.35
0.05	-0.7	-0.75	-0.5	-0.6	-0.1
-0.05	0.55	0.6	-0.15	0.3	0.45
-0.15	-1.85	-1.7	-0.35	-1.5	-1.15
0.4	1.4	1	1	0.35	-0.65
-0.6	-1.6	-1	0.1	-0.4	-0.5
-0.35	-0.15	0.2	-0.55	0.05	0.6
1.1	0.7	-0.4	0.25	-0.5	-0.75
0.3	4.1	3.8	-0.9	2.8	3.7
0.2	-0.85	-1.05	-0.15	-1.45	-1.3
-0.65	-0.4	0.25	0.2	1	0.8
-0.8	-1.4	-0.6	-0.2	-0.05	0.15
-1.35	-1.75	-0.4	-0.85	-1.15	-0.3
-0.05	-1.05	-1	-0.5	-1.3	-0.8
0.1	-0.95	-1.05	-0.05	-1.05	-1
-0.9	-1.5	-0.6	-0.85	-1.05	-0.2
-0.65	-1.35	-0.7	-0.3	-0.9	-0.6
0.5	0.65	0.15	-0.3	-0.5	-0.2
-0.3	-0.25	0.05	-0.75	-0.45	0.3
0	-0.75	-0.75	-0.95	-1.3	-0.35
0.85	1.5	0.65	0.05	0	-0.05
-0.55	1.85	2.4	-0.45	1.9	2.35
-1	-2.1	-1.1	-0.7	-1.2	-0.5
-0.35	-0.9	-0.55	-0.7	-0.85	-0.15
-0.65	-1.95	-1.3	-0.6	-1.3	-0.7
-0.2	-1.25	-1.05	-0.15	-1.1	-0.95
-1.35	-2.65	-1.3	-0.7	-1.8	-1.1
-0.15	-1.45	-1.3	0.2	-1.2	-1.4
-0.25	-1.55	-1.3	-0.45	-1.25	-0.8
-1.85	-2.45	-0.6	0.1	-0.7	-0.8
-0.65	-3	-2.35	1	-0.85	-1.85
-0.3	1.7	2	0.05	2.4	2.35
-0.45	-2.75	-2.3	0.25	-1.95	-2.2
-0.35	-3.35	-3	0.4	-0.9	-1.3
-0.35	0.25	0.6	-0.5	0.35	0.85
1.1	-2.2	-3.3	0.25	-2.5	-2.75
-1	-2.15	-1.15	0.25	-0.4	-0.65
-0.55	-1.05	-0.5	-0.3	-1.35	-1.05
0.6	-1.1	-1.7	-0.8	-1.5	-0.7
-0.9	-2	-1.1	-0.05	-1.25	-1.2
0.65	0.1	-0.55	0.35	-0.3	-0.65
-1.9	-1.3	0.6	-1.1	-0.2	0.9
0.5	0.25	-0.25	0.1	-0.45	-0.55
0.45	0.3	-0.15	0.45	-0.05	-0.5
-0.2	-1.9	-1.7	-0.2	-1.85	-1.65
0.2	-0.1	-0.3	-0.45	-0.65	-0.2
-2.05	-2.4	-0.35	-0.65	-0.65	0
-0.8	-1.6	-0.8	-1	-1.7	-0.7
0.25	0.15	-0.1	-0.15	0.2	0.35
0.8	1.35	0.55	0.4	-0.05	-0.45
0.45	0.35	-0.1	0.8	-0.25	-1.05
0.85	0	-0.85	0.05	-1	-1.05
0.55	0.55	0	0.35	0.1	-0.25
-0.3	-4.2	-3.9	-0.05	-2.55	-2.5
0.75	0.3	-0.45	0.4	0.65	0.25
0.65	-0.05	-0.7	1.95	0.05	-1.9
0.4	-0.85	-1.25	-0.2	-0.3	-0.1
0.4	-0.5	-0.9	-0.2	-1.05	-0.85
0.15	3.7	3.55	-1.5	2.25	3.75
-1.85	-2.45	-0.6	-0.6	-1.3	-0.7
0.55	-3.2	-3.75	1.2	-2.45	-3.65
1	-0.2	-1.2	0.15	-1.3	-1.45
-1.2	-3.45	-2.25	-0.1	-2	-1.9
0.5	0.45	-0.05	0.85	-0.25	-1.1
-1.35	-2.25	-0.9	0.55	-0.2	-0.75
0.6	1.2	0.6	0.05	-0.15	-0.2
-0.1	0.25	0.35	-0.6	-0.05	0.55
1	0.9	-0.1	0.2	-0.55	-0.75
-0.3	3.45	3.75	-0.45	2.9	3.35
-0.75	-0.65	0.1	-0.6	0.2	0.8
0.05	0.3	0.25	0.15	0	-0.15
1.05	3.25	2.2	0.3	1.7	1.4
0.85	0.45	-0.4	-0.4	-0.7	-0.3
-0.35	-1.35	-1	1.1	-0.85	-1.95
-0.7	0.05	0.75	0.4	1	0.6
0.85	1.65	0.8	0.6	0.55	-0.05
0.15	-0.45	-0.6	-0.55	-1.25	-0.7
0.65	0.4	-0.25	0.5	-0.35	-0.85
0.15	-1.2	-1.35	-0.4	-0.75	-0.35
0.55	-0.75	-1.3	-0.15	-1.2	-1.05
-0.2	0.7	0.9	-0.35	0.8	1.15
1.05	1.25	0.2	1	0.45	-0.55
0.5	0.9	0.4	0.6	0.3	-0.3
0	-0.4	-0.4	-0.75	-1.5	-0.75
1.5	-0.1	-1.6	-0.2	-1.95	-1.75
0.65	4	3.35	-0.8	3.1	3.9
0.7	0.7	0	0.1	-0.2	-0.3
-0.8	-2.75	-1.95	-1	-2.15	-1.15
0.15	0.65	0.5	0.7	0.8	0.1
0.55	1.05	0.5	-0.5	0.05	0.55
0.75	2.05	1.3	-0.35	1.2	1.55
1.05	1.3	0.25	0.4	-0.05	-0.45
-0.05	-0.75	-0.7	0.3	-0.75	-1.05
0.15	-1.15	-1.3	0.35	-1.15	-1.5
1.05	1.15	0.1	0.05	-0.45	-0.5
-1.75	-1.1	0.65	-1.1	0	1.1
0.35	0.45	0.1	-0.1	-0.75	-0.65
-0.8	0.2	1	-0.2	0.5	0.7
-0.7	-1.85	-1.15	-0.4	-0.8	-0.4
0.45	0.85	0.4	-0.4	0.05	0.45
-1.6	-1.35	0.25	-0.35	-0.4	-0.05
-2.05	-0.7	1.35	-0.5	0.7	1.2
-1.05	-3.25	-2.2	0.6	-2.2	-2.8
-0.75	-0.6	0.15	0.05	0.55	0.5
-1.15	-0.6	0.55	-0.05	0.95	1
-0.1	0.1	0.2	-0.3	0	0.3
-1.6	-4.25	-2.65	-0.35	-2.15	-1.8
0.15	0.7	0.55	0.15	0.8	0.65
0.7	-0.05	-0.75	-0.25	-1.05	-0.8
0.9	0.55	-0.35	0.15	-0.2	-0.35
0.1	-2.65	-2.75	0.05	-0.75	-0.8
0.3	0.3	0	0.3	-0.15	-0.45
-0.5	0.25	0.75	-0.55	1.3	1.85
1.05	0.75	-0.3	0.1	-1.1	-1.2
1	0.4	-0.6	-0.25	-1.25	-1
-0.8	-0.4	0.4	0.05	0.8	0.75
-0.6	-0.95	-0.35	-0.3	-0.5	-0.2
0.75	3.25	2.5	0	2.4	2.4
0.7	1.25	0.55	-1	0.05	1.05
0.55	1.6	1.05	-0.2	0.4	0.6
-0.25	1.9	2.15	-0.55	1.6	2.15
0.05	-0.6	-0.65	-0.65	-0.95	-0.3
0.5	2	1.5	-1.05	0.8	1.85
0.25	3.2	2.95	-1.45	2	3.45
-1.65	-2.7	-1.05	-0.95	-0.7	0.25
-0.35	-3.8	-3.45	-0.5	-2.5	-2
0.7	-0.9	-1.6	0.85	-1.75	-2.6
-2.25	-2.35	-0.1	-0.35	-0.05	0.3
-1.15	-3.55	-2.4	0.05	-2.4	-2.45
-1.2	-1.95	-0.75	-1.05	-1.55	-0.5
0.3	-0.6	-0.9	0.1	-1.3	-1.4
0.45	-0.65	-1.1	1.25	0.1	-1.15
0.65	4	3.35	-0.6	2.4	3
-0.1	-0.4	-0.3	-0.9	-0.8	0.1
0.25	0.45	0.2	1.05	0.85	-0.2
-1.7	-1.65	0.05	-0.65	-0.4	0.25
0.2	-2.7	-2.9	-0.25	-2.35	-2.1
0.35	0	-0.35	0.7	-0.4	-1.1
-1.1	-1.5	-0.4	-0.4	-0.8	-0.4
1.7	1.9	0.2	-0.75	-0.85	-0.1
-1.6	-2.5	-0.9	-1.1	-2.15	-1.05
-1.5	-1.9	-0.4	0.2	-0.5	-0.7
0.4	0	-0.4	-0.2	-0.9	-0.7
-0.9	-1.1	-0.2	-0.3	-0.85	-0.55
0.15	-0.75	-0.9	0.85	-1.55	-2.4
0.3	-0.7	-1	0.3	-0.8	-1.1
0.3	-2.85	-3.15	0.3	-1.65	-1.95
-0.8	-3.1	-2.3	0.3	-1.75	-2.05
-0.3	0.15	0.45	-0.15	0.3	0.45
-0.1	0.05	0.15	0.05	0	-0.05
-0.45	-1.35	-0.9	-0.3	-1.2	-0.9
-0.05	0.3	0.35	0.45	1.4	0.95
0.85	0.55	-0.3	0.45	0.15	-0.3
0.4	0.6	0.2	1.2	-0.1	-1.3
0.35	-0.25	-0.6	1.4	-0.65	-2.05
0.25	0.5	0.25	0.2	-0.6	-0.8
0.25	0.4	0.15	-0.1	0.05	0.15
-0.2	-0.55	-0.35	-0.55	-1	-0.45
0.35	3.85	3.5	-0.2	3.65	3.85
-0.65	-1.05	-0.4	0.1	-0.6	-0.7
-0.3	-0.75	-0.45	0.15	-0.7	-0.85
0.3	0.15	-0.15	0.15	-0.2	-0.35
0.45	0.5	0.05	-0.35	-0.05	0.3
0.35	1.75	1.4	0.1	1.1	1
0.95	2.35	1.4	0.6	1.2	0.6
-0.65	-0.85	-0.2	-0.55	-0.55	0
-0.65	-1.55	-0.9	0.3	-0.8	-1.1
1.5	2.9	1.4	0.3	1.1	0.8
0.05	0.2	0.15	0.15	-0.45	-0.6
-1	-3.2	-2.2	-0.75	-1.65	-0.9
0.75	2.7	1.95	0.7	1.8	1.1
-0.6	0.55	1.15	-0.2	1.2	1.4
0.05	-4.8	-4.85	1	-5.5	-6.5
-1.4	-1.7	-0.3	-1.15	-0.75	0.4
0.1	0.35	0.25	0.25	-0.55	-0.8
-0.35	0.3	0.65	-0.65	-0.25	0.4
-0.3	0.55	0.85	-0.5	0.45	0.95
0.3	0.65	0.35	0.9	0.25	-0.65
-0.85	1.3	2.15	-0.7	1.9	2.6
-2.25	-2.7	-0.45	-0.65	-1.15	-0.5
-0.65	-2	-1.35	0.15	-0.65	-0.8
-0.15	0	0.15	0.1	-0.7	-0.8
-1.05	-0.2	0.85	0.45	1.8	1.35
-0.6	1.85	2.45	-0.9	1.7	2.6
0.8	2.3	1.5	0.95	2.3	1.35
1.3	0.7	-0.6	0.3	-0.55	-0.85
0.45	0.15	-0.3	-0.85	-1	-0.15
0.5	0.6	0.1	-1.05	-0.8	0.25
-0.75	-3.3	-2.55	-1.2	-1.95	-0.75
-0.3	-2.05	-1.75	0	-1.5	-1.5
-0.65	-1.15	-0.5	0.5	-0.55	-1.05
-1.15	-0.15	1	-0.9	0.5	1.4
-1.35	-2.3	-0.95	-0.65	-0.9	-0.25
0.9	0.25	-0.65	0.85	-0.9	-1.75
0.8	0.3	-0.5	0.6	-0.4	-1
-0.15	-0.15	0	-0.35	-0.3	0.05
-0.65	-0.9	-0.25	-0.35	-0.65	-0.3
-0.4	-0.9	-0.5	0.25	-0.6	-0.85
0.05	0.4	0.35	-0.2	0.15	0.35
0.45	0.8	0.35	0.95	0.9	-0.05
0	-1.95	-1.95	-0.45	-1.3	-0.85
-0.75	-0.35	0.4	-0.25	-0.35	-0.1
0.25	0.6	0.35	-0.6	-0.25	0.35
0.35	-0.6	-0.95	-0.75	-1.45	-0.7
0.8	2.05	1.25	-0.35	0.25	0.6
0.05	2.15	2.1	0.6	2.45	1.85
-0.35	0.1	0.45	-0.85	-0.05	0.8
0.9	2.55	1.65	-0.7	0.8	1.5
1.35	-0.6	-1.95	-0.8	-2.45	-1.65
0.3	-0.4	-0.7	0	-0.85	-0.85
0.2	-1	-1.2	-0.2	-0.65	-0.45
0.45	0.8	0.35	0.4	0.45	0.05
0.05	-4.15	-4.2	0	-4.5	-4.5
-0.15	-0.4	-0.25	-0.2	-0.65	-0.45
-0.2	0.1	0.3	0.2	0.2	0
-0.95	-1.1	-0.15	0.15	0.1	-0.05
0.05	1.85	1.8	-0.45	1.4	1.85
-1.55	-0.5	1.05	-0.95	-0.1	0.85
-1.05	-0.95	0.1	1.55	-0.25	-1.8
0.5	-0.75	-1.25	0.05	-1.3	-1.35
0.9	2.15	1.25	0.2	1.05	0.85
0.4	0.95	0.55	0.6	0.6	0
-1.65	-1.8	-0.15	-0.95	-1.15	-0.2
0.5	0.05	-0.45	-0.05	-0.8	-0.75
0.1	-1	-1.1	-0.2	-1.1	-0.9
-0.15	0.35	0.5	0.4	-0.2	-0.6
-0.6	-0.35	0.25	0.05	-0.3	-0.35
-0.9	-0.4	0.5	-0.15	0.7	0.85
-0.6	-0.4	0.2	0.25	0.45	0.2
-1	0.15	1.15	-0.15	0.9	1.05
1.2	1.65	0.45	-0.3	0.6	0.9
0.9	0.95	0.05	-0.05	-0.45	-0.4
0.5	0.35	-0.15	0.2	-0.7	-0.9
0.1	-1.15	-1.25	-0.05	-1.55	-1.5
-0.95	2.5	3.45	-1.15	2	3.15
1.35	2.1	0.75	0.5	0.65	0.15
0.05	0.45	0.4	-0.4	-0.1	0.3
-0.15	0.25	0.4	-0.35	-0.55	-0.2
1.3	1.1	-0.2	-0.1	-0.6	-0.5
0.4	0.2	-0.2	0.35	-0.3	-0.65
0.3	0.3	0	0.2	-0.25	-0.45
0.25	0.45	0.2	-0.35	-0.3	0.05
0.2	0.1	-0.1	-0.1	-0.45	-0.35
1.3	1.5	0.2	0.7	0.25	-0.45
1	0.7	-0.3	0.1	-1.05	-1.15
-0.9	-0.15	0.75	-0.3	0.05	0.35
0	-1.9	-1.9	0.1	-1.55	-1.65
-0.75	-2.15	-1.4	-0.45	-1.9	-1.45
-0.2	-4.3	-4.1	0.4	-3.7	-4.1
-0.45	-3.6	-3.15	0.25	-1.4	-1.65
0.45	-1.2	-1.65	0.1	-1.25	-1.35
-0.2	-3	-2.8	0.1	-2.45	-2.55
-0.6	-0.3	0.3	-1.2	-0.9	0.3
0.25	-0.05	-0.3	0.25	-0.55	-0.8
1.5	1.8	0.3	0.4	0.2	-0.2
0.15	0.7	0.55	-0.5	0.65	1.15
0.75	1.35	0.6	0.6	0.65	0.05
1.05	3.5	2.45	-0.3	1.9	2.2
-0.35	-1.55	-1.2	0.05	-1.5	-1.55
0.45	0.35	-0.1	1.55	0.4	-1.15
0.4	0.9	0.5	1.05	0.15	-0.9
0.4	0.5	0.1	-0.9	-0.9	0
-0.7	0.8	1.5	-0.35	1	1.35
0.1	-0.35	-0.45	2	0.8	-1.2
0.05	-0.95	-1	0.4	-1.3	-1.7
-1.05	-1.85	-0.8	-0.2	-1	-0.8
-1.8	-1.2	0.6	-0.65	0.6	1.25
0.9	0.5	-0.4	1.05	-0.35	-1.4
-1.6	-1.55	0.05	-0.3	-0.15	0.15
0.75	1.1	0.35	0.9	1.05	0.15
0.15	-1.05	-1.2	-0.75	-1.85	-1.1
0.1	-1.9	-2	-0.1	-1.15	-1.05
-0.05	-1.05	-1	-0.2	-0.65	-0.45
0.9	0.85	-0.05	-0.05	-0.55	-0.5
-0.05	-0.4	-0.35	0.1	-0.3	-0.4
0.7	-0.75	-1.45	1.3	0	-1.3
-1.75	0.25	2	-1.05	2.6	3.65
0.85	1.45	0.6	0.2	0.45	0.25
-0.35	1.75	2.1	-0.45	1.75	2.2
0.05	-1.4	-1.45	0.75	-1.4	-2.15
-0.25	-0.4	-0.15	-0.3	-0.25	0.05
-1.75	-2.55	-0.8	-0.05	0.15	0.2
0.25	-1.35	-1.6	0.15	-0.85	-1
0.15	-1.85	-2	0	-1.15	-1.15
0.5	-0.15	-0.65	-0.2	-0.45	-0.25
-0.35	-0.3	0.05	1.05	-0.8	-1.85
1.15	2	0.85	-0.15	0.05	0.2
-1.4	-0.4	1	-0.95	-0.55	0.4
0.3	-2.05	-2.35	-0.1	-2.75	-2.65
-0.15	0.95	1.1	-0.8	-0.5	0.3
-0.3	-1.35	-1.05	0.25	-0.35	-0.6
-1.75	-0.8	0.95	0.05	0.35	0.3
0.25	-0.5	-0.75	-0.25	-1.25	-1
0.05	-0.45	-0.5	0.85	0.05	-0.8
-0.4	-0.2	0.2	0.75	0.9	0.15
0.55	1	0.45	-0.35	-0.25	0.1
-1.55	-1.5	0.05	0.2	0.05	-0.15
0.65	0.5	-0.15	0.6	0.15	-0.45
0.55	0.3	-0.25	0	-0.45	-0.45
0.1	-0.9	-1	-0.55	-1.35	-0.8
0.65	0.9	0.25	0.1	0.35	0.25
0.55	0.1	-0.45	-0.25	-0.4	-0.15
0.1	-0.15	-0.25	-0.4	-0.55	-0.15
-0.1	-0.25	-0.15	-0.1	-0.35	-0.25
1.1	0.85	-0.25	0.1	-0.1	-0.2
-0.6	-0.15	0.45	-0.8	-0.25	0.55
-0.45	-0.5	-0.05	-0.15	-0.95	-0.8
-0.05	0.55	0.6	0.7	1.3	0.6
-0.65	-1.8	-1.15	0.25	-0.7	-0.95
0.45	1.65	1.2	0.45	1.4	0.95
0.5	0.7	0.2	0.55	0.6	0.05
0.8	0.4	-0.4	0.45	-0.25	-0.7
0.75	1.3	0.55	0	-0.05	-0.05
-0.25	-0.2	0.05	0.5	0.1	-0.4
-0.1	0.2	0.3	0.35	0.8	0.45
-0.45	-0.9	-0.45	-0.85	-1	-0.15
-0.2	4.25	4.45	-2.4	2.5	4.9
-0.75	-1.15	-0.4	-0.15	0.35	0.5
0.55	-0.75	-1.3	-0.45	-1.2	-0.75
0.4	3.7	3.3	-0.35	2.7	3.05
-0.1	2.3	2.4	-1	1.35	2.35
0.2	3.75	3.55	-1.15	2.15	3.3
0.5	3.4	2.9	-1	2.05	3.05
-1.2	-1	0.2	-0.25	-0.45	-0.2
-1.45	-1.1	0.35	-0.2	0.8	1
0.6	0	-0.6	-0.2	-0.65	-0.45
-1.85	-0.25	1.6	-1.9	-0.35	1.55
0.2	-0.55	-0.75	-0.65	-1.35	-0.7
0	-0.8	-0.8	-0.15	-1.2	-1.05
-0.65	1.65	2.3	-1.55	0.2	1.75
-0.05	-0.9	-0.85	0.45	-1.05	-1.5
-0.3	2.2	2.5	-1.25	1	2.25
0.95	1.2	0.25	0.5	0.5	0
1.35	1.1	-0.25	0	-0.6	-0.6
-1.25	-2.35	-1.1	-0.55	-1.25	-0.7
-3.5	-1.65	1.85	-3.1	-1.35	1.75
0.55	0.5	-0.05	0.3	-0.6	-0.9
0.25	-0.05	-0.3	0.2	-0.6	-0.8
-1.95	5.15	7.1	-5	3.3	8.3
0	3.9	3.9	-0.95	2.8	3.75
-0.65	-0.35	0.3	-0.25	0.3	0.55
0.3	3.5	3.2	-0.35	2.3	2.65
0.2	0.55	0.35	0	0.3	0.3
0.4	-0.1	-0.5	0.1	-0.5	-0.6
0.2	-0.35	-0.55	1	-0.2	-1.2
0.9	0.25	-0.65	0.4	-0.95	-1.35
0.25	-0.05	-0.3	0.45	-0.05	-0.5
0.95	0.45	-0.5	1.05	-0.85	-1.9
-1.05	-0.75	0.3	-0.15	0	0.15
-0.8	-0.3	0.5	0.75	0.7	-0.05
-1.85	-1.55	0.3	-1.85	-0.95	0.9
-0.75	-2.3	-1.55	-0.35	-2.05	-1.7
-2.55	-3.6	-1.05	-0.25	-0.9	-0.65
-1.9	-3.75	-1.85	-0.5	-2.1	-1.6
-1.75	-0.6	1.15	-1.15	0.3	1.45
-0.85	1.4	2.25	-0.85	1.05	1.9
0.2	-2.85	-3.05	-0.1	-1.75	-1.65
0.9	-0.9	-1.8	-0.3	-2	-1.7
-1.1	-0.1	1	-0.5	0.7	1.2
0.5	0.4	-0.1	1.6	-0.2	-1.8
0.45	0.45	0	-0.1	0.35	0.45
-0.3	-0.05	0.25	0.5	0.65	0.15
0.15	0.6	0.45	0.65	1.45	0.8
-0.4	0.1	0.5	-0.35	-0.1	0.25
1	0.5	-0.5	0.95	-0.1	-1.05
0	1.65	1.65	-0.25	1.35	1.6
-0.15	0.25	0.4	-0.4	-0.85	-0.45
-0.8	-3.45	-2.65	-0.85	-2.05	-1.2
0.25	-0.15	-0.4	-0.75	-0.7	0.05
0.25	-0.15	-0.4	-0.35	-0.75	-0.4
1.05	0.8	-0.25	0.1	-0.35	-0.45
0.25	-0.2	-0.45	0.25	-0.2	-0.45
-0.8	-1.35	-0.55	-0.3	-0.7	-0.4
-0.35	-0.8	-0.45	-0.25	-0.25	0
0.3	-1.8	-2.1	-0.55	-2.8	-2.25
0.5	-0.4	-0.9	0.65	-0.05	-0.7
-0.05	-1	-0.95	-0.15	-0.75	-0.6
-0.25	-1.7	-1.45	0	-0.9	-0.9
-2.5	-2.7	-0.2	-1.25	-1.3	-0.05
0.2	3.1	2.9	-0.55	2.95	3.5
0.6	-0.15	-0.75	0.3	-0.8	-1.1
0.7	0.25	-0.45	0.9	0.05	-0.85
0.1	0.15	0.05	-0.65	-1.2	-0.55
-2.05	-3.75	-1.7	-0.85	-2.1	-1.25
0.15	0.2	0.05	-1.15	-0.8	0.35
-0.05	2.6	2.65	-1.5	0.75	2.25
-1.2	-1.6	-0.4	-1.2	-2.05	-0.85
-0.5	-1.95	-1.45	0.15	-2	-2.15
-0.45	0	0.45	-0.7	0.2	0.9
0.4	-0.4	-0.8	-0.15	-0.9	-0.75
0.4	-0.65	-1.05	0.1	-1.25	-1.35
-1.65	-1.7	-0.05	-0.35	-0.35	0
0.3	3.95	3.65	-0.65	2.1	2.75
-1.1	2.1	3.2	-1.1	1.6	2.7
-0.6	0.75	1.35	0.5	1.8	1.3
-1.2	-0.95	0.25	-1.85	-1.35	0.5
-0.15	-1.15	-1	0.9	-0.55	-1.45
0.3	0.55	0.25	-0.05	-0.05	0
0.9	-0.3	-1.2	-0.15	-0.9	-0.75
-1.1	-0.25	0.85	-0.2	0	0.2
0.1	-0.25	-0.35	-0.15	-0.5	-0.35
-2.05	-2.75	-0.7	-0.3	-0.8	-0.5
0.95	0.35	-0.6	0.3	-1.15	-1.45
0.4	-0.1	-0.5	-0.55	-0.7	-0.15
-0.05	-2.45	-2.4	-0.7	-2.55	-1.85
0.55	-2.9	-3.45	0.2	-2.6	-2.8
0.4	3.45	3.05	-0.3	2.15	2.45
0.5	-0.55	-1.05	-0.55	-1.15	-0.6
-0.75	0.3	1.05	-1.7	-0.35	1.35
0.75	1.15	0.4	0.4	-0.5	-0.9
-0.75	-0.65	0.1	-0.85	-0.25	0.6
-1.05	-2.25	-1.2	-0.5	-1	-0.5
0.35	3.25	2.9	-0.25	2.7	2.95
0.9	0.45	-0.45	1.2	0.15	-1.05
-0.45	1.3	1.75	-1.1	1.1	2.2
0.5	4.75	4.25	-1.3	2.8	4.1
-0.65	-0.4	0.25	1.3	0	-1.3
0.75	0.7	-0.05	-0.5	-0.1	0.4
-0.2	-0.55	-0.35	-0.8	-1.05	-0.25
-0.8	-1.3	-0.5	-0.85	-1.35	-0.5
0.1	0.6	0.5	0	0.6	0.6
-0.8	1.75	2.55	-0.15	2	2.15
1.15	0.7	-0.45	0.35	-0.35	-0.7
-0.1	-0.15	-0.05	-0.55	-0.8	-0.25
0.45	0.95	0.5	0.3	1.25	0.95
-0.25	-0.1	0.15	-0.75	-0.15	0.6
-0.35	-1.3	-0.95	-0.15	-1.05	-0.9
0.2	1.1	0.9	-0.05	0.4	0.45
0.15	0.2	0.05	0.4	-0.25	-0.65
0.15	1.15	1	1.1	2.65	1.55
0.75	-1.6	-2.35	0.3	-2.3	-2.6
0.1	-1.45	-1.55	0.25	-0.5	-0.75
0.5	0.05	-0.45	1.15	-0.15	-1.3
0.95	0.1	-0.85	1.05	-0.15	-1.2
0.4	0.45	0.05	0.55	-0.05	-0.6
1.15	1.6	0.45	0.7	0.6	-0.1
0.15	2.2	2.05	-0.25	1.2	1.45
0.35	1.05	0.7	-0.5	0.35	0.85
0.45	0.15	-0.3	-0.25	-0.55	-0.3
-0.35	-1.5	-1.15	0.2	0.55	0.35
-2.35	-0.75	1.6	-1.35	-0.15	1.2
1.15	0.8	-0.35	-0.15	-0.65	-0.5
0.8	1.45	0.65	0	0.05	0.05
0.05	0.4	0.35	1.35	0.65	-0.7
-1.15	-2.6	-1.45	-1.15	-1.9	-0.75
-1.85	-3.35	-1.5	-1.35	-2.15	-0.8
0.3	0.1	-0.2	-0.6	-0.85	-0.25
-1.75	-1.2	0.55	-0.3	-0.15	0.15
-1.05	-2.05	-1	0.7	1.1	0.4
-3.45	-0.6	2.85	-4	4.9	8.9
-2.3	-3.4	-1.1	-0.85	-2.1	-1.25
0.4	0.45	0.05	0.3	-0.15	-0.45
-0.05	-1.05	-1	0.55	-1.25	-1.8
-0.95	-1.75	-0.8	0	-0.95	-0.95
-0.75	-1.55	-0.8	0.3	-1.3	-1.6
-0.25	-0.7	-0.45	-0.8	-1.2	-0.4
-0.05	-1.6	-1.55	-0.4	-1.5	-1.1
-0.2	-0.35	-0.15	-0.6	-0.45	0.15
-0.75	-1.45	-0.7	0.1	-0.75	-0.85
0.3	-2.1	-2.4	0.15	-1.15	-1.3
0.4	-0.75	-1.15	0.4	-0.4	-0.8
-0.2	-0.25	-0.05	0.15	-0.25	-0.4
0.1	-4.3	-4.4	0.9	-2.45	-3.35
-0.7	-0.7	0	-1.3	-0.6	0.7
0.55	2.55	2	-0.5	1.4	1.9
0.05	1.7	1.65	-0.85	1.4	2.25
1.2	1.85	0.65	-0.15	0.5	0.65
-1.25	-0.95	0.3	1	-0.95	-1.95
1.6	0.6	-1	-0.05	-0.85	-0.8
-0.85	-2.05	-1.2	-0.25	-1.45	-1.2
-0.25	-0.15	0.1	-0.4	-0.9	-0.5
0.15	0.85	0.7	-0.9	0.05	0.95
0	-0.75	-0.75	0.6	-0.85	-1.45
0.55	0.75	0.2	0.05	-0.2	-0.25
0.25	0	-0.25	0.1	-0.45	-0.55
-1.15	-1.65	-0.5	0.7	-0.3	-1
0.5	-0.35	-0.85	0	-1	-1
0.75	0.25	-0.5	-0.2	-1.05	-0.85
-0.1	-1.35	-1.25	-0.2	-1.8	-1.6
-1.1	-1.4	-0.3	-0.65	-0.45	0.2
1.05	0.85	-0.2	-0.1	-0.5	-0.4
-0.25	0.7	0.95	0.1	0.05	-0.05
-0.05	-0.05	0	1.35	-0.05	-1.4
0.45	0.5	0.05	-0.55	-0.85	-0.3
0.4	-0.65	-1.05	-0.95	-1.55	-0.6
0.5	3.45	2.95	-0.45	2.8	3.25
0.5	-3.35	-3.85	-0.65	-4.65	-4
0.75	0.85	0.1	-0.45	-0.45	0
0.65	0.2	-0.45	-0.85	-1.05	-0.2
0.6	-0.8	-1.4	-0.5	-1.85	-1.35
0.4	0.25	-0.15	1.05	0.3	-0.75
0.25	-0.1	-0.35	0.15	0.6	0.45
-0.2	1.75	1.95	1.4	2.05	0.65
0.2	-0.9	-1.1	0.2	-0.55	-0.75
-1.1	-0.55	0.55	-0.8	-0.1	0.7
-0.5	-0.6	-0.1	0.5	-0.1	-0.6
-0.65	0	0.65	-0.55	-0.1	0.45
0.05	-0.45	-0.5	0.3	-0.4	-0.7
-0.15	1.3	1.45	-0.55	0.4	0.95
0.5	0.9	0.4	0.85	0.2	-0.65
1.05	0.6	-0.45	-0.35	-0.55	-0.2
-1.8	-1.55	0.25	-0.05	0.15	0.2
1	3.75	2.75	0.15	3.85	3.7
0.65	-0.35	-1	0	-1.1	-1.1
0.35	2.7	2.35	-0.5	2.2	2.7
0.8	0.55	-0.25	0.4	-0.1	-0.5
-0.6	-3.1	-2.5	-0.15	-1.65	-1.5
-0.35	-1.85	-1.5	-0.6	-1.85	-1.25
-0.95	-0.5	0.45	-0.95	-0.55	0.4
-2.5	-1.05	1.45	-2.05	-0.1	1.95
-0.3	2.6	2.9	-0.75	2.25	3
1.85	3.95	2.1	-0.3	1.6	1.9
0	1.2	1.2	-1.15	-0.5	0.65
0.55	1	0.45	-0.2	0.05	0.25
-1.3	-1.9	-0.6	-0.8	-0.55	0.25
0.7	1.25	0.55	-0.2	0.35	0.55
0.35	-0.95	-1.3	-0.15	-1.4	-1.25
0.7	-0.8	-1.5	0.65	-0.75	-1.4
-2.15	-2.55	-0.4	-0.2	-0.7	-0.5
-0.55	-3.2	-2.65	0.35	-1.4	-1.75
-0.95	3.1	4.05	-1.55	2.15	3.7
0	1.2	1.2	-0.9	-0.35	0.55
-1.4	-4.7	-3.3	-0.5	-2.55	-2.05
-3.3	-2.45	0.85	-3.85	-1.1	2.75
1.2	-0.65	-1.85	0.65	-1.55	-2.2
-0.25	-0.8	-0.55	-1.05	-1.75	-0.7
0.25	-0.85	-1.1	1.25	-0.2	-1.45
-0.85	-2.3	-1.45	0.2	-2.15	-2.35
-2.45	-1.9	0.55	-0.4	0.3	0.7
0.75	-0.15	-0.9	0.45	-0.7	-1.15
-0.4	-0.85	-0.45	-0.2	-0.6	-0.4
0.55	-0.3	-0.85	0.35	-0.55	-0.9
-0.25	-1.45	-1.2	-0.65	-1.15	-0.5
-0.8	-2.6	-1.8	-0.6	-3.3	-2.7
0.55	1.1	0.55	-0.1	-0.2	-0.1
0.35	2.4	2.05	-0.55	1	1.55
-4	-2.15	1.85	-3.8	-1.2	2.6
-0.2	1.4	1.6	-1.9	-0.15	1.75
0.45	2	1.55	-0.35	0.5	0.85
-0.65	-0.55	0.1	0.6	0.35	-0.25
0.7	0.35	-0.35	0.35	-0.9	-1.25
-0.15	-0.5	-0.35	0.35	-0.2	-0.55
0.5	-1	-1.5	0.7	0.3	-0.4
0.55	4.25	3.7	-2.05	1.5	3.55
-0.05	0.2	0.25	-0.3	-0.6	-0.3
0.55	2.3	1.75	-0.85	1.05	1.9
0.05	-0.55	-0.6	0	-0.75	-0.75
0	0.95	0.95	-0.15	0	0.15
0.7	0.5	-0.2	0	-0.5	-0.5
0.95	0.6	-0.35	1.6	-0.1	-1.7
0.7	-0.15	-0.85	-0.1	-1.6	-1.5
1.3	0.15	-1.15	0.55	-1.1	-1.65
-1.3	-4.95	-3.65	0	-2.65	-2.65
1.05	1.5	0.45	-0.5	-0.5	0
0.4	-1.05	-1.45	-0.15	-1.75	-1.6
1.1	-0.1	-1.2	-0.1	-1.75	-1.65
0.15	0.45	0.3	-0.65	-0.4	0.25
-0.05	4.75	4.8	-1.55	2.85	4.4
0.5	-1.65	-2.15	-0.35	-1.1	-0.75
0.3	-0.45	-0.75	0.1	-0.75	-0.85
1.15	0.8	-0.35	0.55	-0.9	-1.45
0.95	0.9	-0.05	0	-0.75	-0.75
0.4	-0.7	-1.1	0.35	0.4	0.05
1.25	0.3	-0.95	0.9	-1.15	-2.05
0.5	-1.95	-2.45	-0.15	-2.05	-1.9
0.25	0.2	-0.05	0.25	-0.2	-0.45
0.8	-1.6	-2.4	0.45	-2	-2.45
0.9	0.05	-0.85	0.4	-0.55	-0.95
-0.35	0.15	0.5	-0.55	0.2	0.75
0.8	0.3	-0.5	0.7	0.05	-0.65
0.05	-0.75	-0.8	-0.25	-1.45	-1.2
0.45	1.05	0.6	0.15	-0.2	-0.35
0.1	0.1	0	0.15	-0.25	-0.4
0.35	-0.6	-0.95	-0.2	-1.25	-1.05
-0.35	-0.3	0.05	0.15	-0.2	-0.35
-0.7	-2.05	-1.35	-0.6	-1.85	-1.25
0.5	-0.8	-1.3	0.9	-0.4	-1.3
-0.45	-1.65	-1.2	1.25	0.1	-1.15
0.85	1.35	0.5	1.4	-0.1	-1.5
-0.3	-2.45	-2.15	-0.05	-0.75	-0.7
-0.3	-0.1	0.2	-0.95	-0.9	0.05
-0.6	-0.4	0.2	0.15	0.3	0.15
-1.15	-0.9	0.25	-0.25	0.3	0.55
0.25	0.85	0.6	0.7	0.35	-0.35
0.15	-2.1	-2.25	-0.25	-1.9	-1.65
-1.2	-2.2	-1	0.15	-0.85	-1
0.9	-0.1	-1	1.25	-0.95	-2.2
-1.2	-1	0.2	-0.1	0.1	0.2
1.05	1.15	0.1	1.6	0.55	-1.05
0.8	0.35	-0.45	1.15	0.5	-0.65
0.6	0.25	-0.35	1.05	-0.1	-1.15
0.35	0.15	-0.2	1.4	0.6	-0.8
0.35	0.45	0.1	-0.25	0	0.25
-1.95	-2.15	-0.2	-1.9	-1.55	0.35
1.05	0.85	-0.2	0.2	-0.15	-0.35
0.2	0.4	0.2	-1.15	-0.9	0.25
0.9	0.75	-0.15	0.15	-0.2	-0.35
0.7	-0.75	-1.45	0.05	-1.45	-1.5
0.55	-0.15	-0.7	0.15	-0.65	-0.8
-0.7	-0.8	-0.1	-1.05	-0.4	0.65
0.9	0.1	-0.8	0.05	-0.55	-0.6
-0.2	0.05	0.25	0	-0.3	-0.3
-0.7	3.05	3.75	-0.9	3.55	4.45
0.75	0.05	-0.7	0.45	-0.45	-0.9
-0.7	-1.75	-1.05	-0.9	-1.7	-0.8
0.65	-0.3	-0.95	0.4	-1.05	-1.45
0.6	0.95	0.35	0.3	0.75	0.45
-1.05	-0.85	0.2	-0.6	-0.3	0.3
0.75	-0.4	-1.15	0.5	-1	-1.5
0.6	-0.9	-1.5	0.7	-1.2	-1.9
-0.55	-1.3	-0.75	-0.8	-1.1	-0.3
-1.3	-1.3	0	-0.2	-0.15	0.05
-0.2	0.1	0.3	-0.5	0.05	0.55
0.5	2.05	1.55	-0.3	1.15	1.45
-1.4	-2.6	-1.2	-0.75	-1.7	-0.95
0.8	0.3	-0.5	0.5	-0.65	-1.15
-0.5	-0.9	-0.4	-0.85	-0.45	0.4
-1.25	0.45	1.7	0.5	0.3	-0.2
-0.9	-0.3	0.6	-0.15	-0.25	-0.1
-1	-0.25	0.75	-0.05	0.35	0.4
-0.2	-0.1	0.1	0.15	-0.1	-0.25
1.05	0.85	-0.2	-0.1	-0.65	-0.55
0.1	1.65	1.55	-0.15	1.15	1.3
1.05	0.45	-0.6	0.65	-0.7	-1.35
0.25	0.9	0.65	-0.65	-0.25	0.4
-0.3	-3.05	-2.75	0.1	-2.1	-2.2
0.55	-0.45	-1	0.6	-0.35	-0.95
-0.2	-0.1	0.1	-0.7	-0.5	0.2
-0.55	-3.7	-3.15	-0.4	-3.1	-2.7
0	0.2	0.2	0.25	0.15	-0.1
0.55	-0.15	-0.7	0.7	-0.5	-1.2
-0.15	-0.45	-0.3	0.3	-0.45	-0.75
0.4	0.4	0	-0.4	-0.15	0.25
-1.5	-2.95	-1.45	-0.9	-1.45	-0.55
-1.05	-3.15	-2.1	-0.3	-2.55	-2.25
0	-0.4	-0.4	0.65	-0.55	-1.2
0.4	0.9	0.5	-0.6	-0.4	0.2
1.2	0.8	-0.4	0.35	-0.45	-0.8
-0.9	-0.75	0.15	0.2	0.1	-0.1
-0.65	-0.5	0.15	0.15	-0.45	-0.6
-0.7	-2.9	-2.2	-1.2	-3.3	-2.1
-0.3	0.4	0.7	0.4	1.15	0.75
0.25	0	-0.25	-0.1	-0.55	-0.45
-2.35	-1.85	0.5	-1.25	-0.7	0.55
0.85	0.6	-0.25	0.45	-0.1	-0.55
-0.3	-0.3	0	-0.4	-0.5	-0.1
0	1.15	1.15	0.65	0.85	0.2
-0.15	0.1	0.25	-0.5	-0.35	0.15
0.65	0.2	-0.45	0.75	-0.2	-0.95
-0.2	0.4	0.6	1.1	0.05	-1.05
0.5	0.5	0	-0.4	-0.55	-0.15
0.55	0.05	-0.5	0	-0.8	-0.8
-0.1	0.5	0.6	0.65	0.85	0.2
0.2	0.15	-0.05	-0.25	-0.2	0.05
0.95	0.55	-0.4	-0.2	-0.7	-0.5
1.1	0.05	-1.05	0.25	-0.75	-1
-1.75	-2.95	-1.2	-0.2	-1.2	-1
0.5	1.65	1.15	1.65	1.45	-0.2
-0.05	-0.65	-0.6	0.1	-0.8	-0.9
-0.4	-0.3	0.1	0.3	0.4	0.1
-0.6	-0.35	0.25	-0.45	0.15	0.6
0.1	0.25	0.15	0.3	-0.3	-0.6
0.9	1.3	0.4	0.8	-0.2	-1
-1.05	-2.75	-1.7	-0.45	-1.4	-0.95
-0.25	-1.3	-1.05	0.3	-0.6	-0.9
0.65	1.1	0.45	-0.95	-0.25	0.7
-1.25	-0.95	0.3	0.6	1.15	0.55
0.5	-0.3	-0.8	0.2	-0.55	-0.75
-1	0.1	1.1	0.6	1.1	0.5
0	1.15	1.15	-1	0.55	1.55
1	0.75	-0.25	0.05	-0.2	-0.25
-0.35	-1.25	-0.9	1.8	-0.05	-1.85
-1.15	-0.8	0.35	-0.05	-0.2	-0.15
-0.8	-0.05	0.75	1.4	1.75	0.35
-0.2	-0.2	0	1.55	0.5	-1.05
-1.7	3.65	5.35	-3.05	3.8	6.85
-0.15	0.6	0.75	-0.2	0.7	0.9
0.15	-1.4	-1.55	-1.05	-2.25	-1.2
0	0	0	-0.45	-0.65	-0.2
0.25	0.7	0.45	-0.2	0.15	0.35
-0.5	2.55	3.05	-0.2	2.8	3
0.1	3	2.9	-1	2.7	3.7
-1.95	-0.9	1.05	-0.65	0.8	1.45
-1	-1.9	-0.9	-0.35	-1.65	-1.3
-1.8	-2.2	-0.4	-0.55	-1.1	-0.55
0.2	0.65	0.45	-0.3	-0.3	0
-1.7	-1.95	-0.25	-0.8	-0.85	-0.05
0.85	0.6	-0.25	-0.15	0.1	0.25
-0.85	0.15	1	-0.45	0.2	0.65
0.15	0.05	-0.1	-0.1	-0.4	-0.3
0	0.25	0.25	-0.2	-0.15	0.05
1.4	1.1	-0.3	0.15	-0.35	-0.5
0.75	0.85	0.1	-0.05	-0.35	-0.3
0.85	0.65	-0.2	0.15	-0.25	-0.4
-0.1	0.2	0.3	-0.35	0.1	0.45
0.45	0.35	-0.1	0.05	-0.2	-0.25
0.4	1.25	0.85	-1.25	-1.6	-0.35
0.05	-0.1	-0.15	-0.3	-0.85	-0.55
0.55	2.8	2.25	-0.25	1.6	1.85
0.15	0.5	0.35	1.6	0.45	-1.15
-1.15	-1.45	-0.3	-0.1	-0.55	-0.45
-0.75	-0.6	0.15	1.25	0.55	-0.7
-2.95	2.9	5.85	-6.7	4.1	10.8
-0.8	-2.35	-1.55	-0.35	-1.45	-1.1
0.5	0.9	0.4	-1.4	-1.05	0.35
0.2	-0.55	-0.75	0.1	-0.45	-0.55
-0.55	-0.75	-0.2	-1.4	-1.3	0.1
0.45	-0.7	-1.15	0.2	-0.05	-0.25
1.3	2.1	0.8	0.25	1.3	1.05
-0.65	-1	-0.35	-0.1	-0.25	-0.15
0.9	0.15	-0.75	0.55	-0.4	-0.95
0.55	0.55	0	-0.1	-0.1	0
-1.1	-1.35	-0.25	-1.05	-0.85	0.2
-0.5	-0.7	-0.2	0.6	-0.6	-1.2
-1.6	0.8	2.4	-1	1.6	2.6
-0.7	-2.9	-2.2	-0.55	-1.55	-1
1.2	-0.45	-1.65	0.65	-0.5	-1.15
-1	0.05	1.05	-0.85	0.25	1.1
1.25	1.95	0.7	0.35	1.1	0.75
-0.55	-1.4	-0.85	-0.9	-1.7	-0.8
2.15	1	-1.15	0.65	-0.65	-1.3
0.4	-0.55	-0.95	-1	-1.9	-0.9
-0.15	0.2	0.35	-0.15	-0.4	-0.25
-0.85	-2.05	-1.2	0.3	-1.25	-1.55
-0.25	-0.7	-0.45	0.45	-0.5	-0.95
0.65	-0.95	-1.6	0.55	-1.25	-1.8
-1	-1.75	-0.75	-0.05	-1.6	-1.55
0.1	3.75	3.65	-1.3	2	3.3
0.4	0.8	0.4	-0.4	0.15	0.55
-0.2	-0.6	-0.4	-0.25	-0.6	-0.35
-0.2	0.1	0.3	-0.05	-0.15	-0.1
0.45	1	0.55	0.35	0.65	0.3
0.25	0.25	0	0.5	-0.4	-0.9
0.9	-0.7	-1.6	0.35	-0.85	-1.2
0.45	-1.3	-1.75	0.45	-1.15	-1.6
-0.25	-2.95	-2.7	0.1	-1.5	-1.6
-2	-1.7	0.3	0.05	0.1	0.05
-0.15	3.1	3.25	-0.65	2.45	3.1
-0.25	-1.55	-1.3	0.5	-0.85	-1.35
0.4	0.35	-0.05	0.15	0.6	0.45
-1.5	-1.3	0.2	-0.45	0.5	0.95
0.45	-0.4	-0.85	0.4	-1.1	-1.5
0.45	1.1	0.65	2.35	1.85	-0.5
0.15	1.25	1.1	0.45	0.65	0.2
-2.15	-2.4	-0.25	-0.65	-0.65	0
-2.15	-1.95	0.2	-1.3	-0.95	0.35
-1.95	1.55	3.5	-1	3.35	4.35
-0.2	-0.4	-0.2	0.45	0	-0.45
-1.5	-0.55	0.95	-1	0.4	1.4
0.2	0	-0.2	0.15	-0.3	-0.45
-0.7	1.55	2.25	-0.1	1.7	1.8
1.2	2.4	1.2	-0.2	1.25	1.45
0.7	0.6	-0.1	-0.2	-0.65	-0.45
0.15	-1.85	-2	0.1	-1.85	-1.95
0	0	0	-0.05	2.2	2.25
-0.3	-0.2	0.1	-0.7	-0.35	0.35
-0.45	-0.5	-0.05	-1.3	0.05	1.35
-1.85	-2.1	-0.25	-1.6	-0.1	1.5
-1.55	-2.1	-0.55	-0.2	-0.8	-0.6
-0.2	-0.3	-0.1	-0.4	-0.2	0.2
-0.4	1.65	2.05	-0.9	1.3	2.2
0	-0.4	-0.4	-0.3	-1.25	-0.95
-1.55	-2.4	-0.85	-0.95	-1.5	-0.55
0.05	0.55	0.5	0.15	0.5	0.35
-0.7	-0.9	-0.2	0	-0.4	-0.4
-0.8	-0.15	0.65	0.05	-0.05	-0.1
-2.1	-0.65	1.45	-0.7	0.25	0.95
0.7	0.25	-0.45	0.25	-0.65	-0.9
-0.9	0.55	1.45	0.25	0.75	0.5
0.35	0.5	0.15	-0.5	-0.35	0.15
0.25	0.05	-0.2	0.65	-0.35	-1
0.3	2.1	1.8	-1.15	1.4	2.55
-0.55	0	0.55	0.15	0.35	0.2
0.25	-2.35	-2.6	-0.5	-1.85	-1.35
0.15	-0.85	-1	-1	-1	0
0.55	2.5	1.95	-0.25	2.1	2.35
-0.75	4.25	5	-2.3	2.95	5.25
-1.85	-1.75	0.1	-1.1	-0.85	0.25
-1.65	3.05	4.7	-2.3	2.5	4.8
-0.8	-0.1	0.7	-0.4	-0.45	-0.05
-1.8	-1.4	0.4	-1.15	-0.4	0.75
-0.25	0.1	0.35	0.65	0.3	-0.35
-0.15	-0.3	-0.15	0.1	-0.75	-0.85
-1.25	-0.5	0.75	0.3	0.75	0.45
0.5	0.1	-0.4	0.8	0.35	-0.45
-0.65	-0.85	-0.2	-0.2	-0.65	-0.45
0.15	-0.35	-0.5	-0.7	-0.65	0.05
0.3	-0.1	-0.4	-0.45	-1.25	-0.8
-0.05	0	0.05	-0.1	0	0.1
0.25	0.6	0.35	-0.8	0.25	1.05
-0.25	0.7	0.95	-0.15	0.5	0.65
-1.3	-1.2	0.1	-1	-0.7	0.3
-0.25	-1.5	-1.25	-0.25	-1.2	-0.95
0.55	-0.65	-1.2	0.3	0.65	0.35
-0.45	-3.45	-3	-0.65	-3.2	-2.55
0.8	1.05	0.25	0.2	0	-0.2
1.2	-0.75	-1.95	1.25	-2.3	-3.55
-0.35	-0.2	0.15	-0.4	-1.05	-0.65
-0.6	0	0.6	-0.35	0.05	0.4
0.9	0.9	0	0.3	-0.1	-0.4
1.55	0.4	-1.15	0.85	-1.5	-2.35
-0.85	2.05	2.9	-0.1	2.7	2.8
-0.3	0.3	0.6	1.2	0.75	-0.45
-1.25	-0.95	0.3	-1.1	-0.85	0.25
0.35	-0.75	-1.1	-0.35	-1.45	-1.1
-0.7	-1.4	-0.7	-0.5	-0.65	-0.15
-2.7	-1.8	0.9	-1.05	0.3	1.35
0.25	-1.75	-2	0.15	-1.65	-1.8
0.3	0.05	-0.25	-0.2	-0.7	-0.5
0.4	0.45	0.05	-0.4	-0.35	0.05
-0.1	0.15	0.25	-0.1	0	0.1
1.05	1.05	0	1.3	0.45	-0.85
-0.05	-0.6	-0.55	0.45	-0.75	-1.2
0.25	-0.1	-0.35	-1.25	-1.8	-0.55
-1.4	1.9	3.3	-1.25	2.2	3.45
0.15	-0.3	-0.45	1.4	0.2	-1.2
-1.05	0.65	1.7	-1.1	1.05	2.15
-0.85	-1.1	-0.25	0.35	-0.2	-0.55
-1.1	-1.15	-0.05	-0.45	-0.75	-0.3
-0.15	-0.95	-0.8	-1.15	-1.65	-0.5
0.15	0.2	0.05	-0.4	-0.2	0.2
-0.5	-0.85	-0.35	-0.45	-0.9	-0.45
0.6	1.3	0.7	0.1	0.35	0.25
-1.05	-2.5	-1.45	0.1	-0.45	-0.55
0.55	0.4	-0.15	0.6	0.2	-0.4
-0.05	-0.3	-0.25	0.65	-0.3	-0.95
-0.25	-1.05	-0.8	0.75	0.4	-0.35
0.05	-1	-1.05	0.1	-0.65	-0.75
-0.8	-1.8	-1	-0.15	-0.55	-0.4
0.4	1.05	0.65	0.75	0.6	-0.15
-0.5	-1.75	-1.25	-0.3	-1.7	-1.4
0.75	0.6	-0.15	0.65	-0.45	-1.1
-0.3	0.4	0.7	-0.15	0.75	0.9
-0.8	-1.55	-0.75	0.9	-0.4	-1.3
0.05	-1.7	-1.75	0.6	-1.25	-1.85
0.55	-0.05	-0.6	-0.1	-1.2	-1.1
0.75	-0.2	-0.95	0.5	-0.55	-1.05
0.15	-1.7	-1.85	0	-2	-2
-0.4	-0.55	-0.15	0.55	0.1	-0.45
-0.55	-1.15	-0.6	0.35	-0.55	-0.9
-0.2	0.1	0.3	0.1	0.4	0.3
-0.1	-1.85	-1.75	-0.35	-2.15	-1.8
-0.15	-0.55	-0.4	0.2	-0.2	-0.4
0.45	0.8	0.35	0.05	0.05	0
0.7	-0.35	-1.05	0	-1.35	-1.35
0.6	-3.05	-3.65	-0.25	-3.3	-3.05
0.6	0.15	-0.45	0.4	-0.5	-0.9
1.2	0.95	-0.25	-0.3	-0.65	-0.35
0.65	-1.75	-2.4	-0.75	-4	-3.25
-1.35	-2.4	-1.05	-0.55	-1.5	-0.95
-1.65	-1.8	-0.15	-0.8	-0.95	-0.15
-0.15	-1.05	-0.9	-0.35	-0.55	-0.2
-0.2	1.25	1.45	-0.35	1.25	1.6
-1.5	-3.3	-1.8	0.25	-1.6	-1.85
-1.05	-1.55	-0.5	-0.9	-0.9	0
1	0.25	-0.75	0	-0.35	-0.35
-1	-1.5	-0.5	-0.45	-0.65	-0.2
-0.35	-1.5	-1.15	-0.75	-1.3	-0.55
0.65	-0.1	-0.75	-0.5	-1.15	-0.65
-1.8	-2.6	-0.8	-0.4	-0.95	-0.55
0	-0.45	-0.45	-0.7	-0.85	-0.15
-1	-1.7	-0.7	-0.6	-0.95	-0.35
-1.4	-2.55	-1.15	-0.65	-1.2	-0.55
-0.75	-1.9	-1.15	-0.9	-1.65	-0.75
-0.85	-2.7	-1.85	-0.25	-1	-0.75
0.5	0.2	-0.3	-0.65	-1.1	-0.45
0.95	1.8	0.85	-0.05	0.15	0.2
0.35	0.3	-0.05	0.05	-0.7	-0.75
0	0.3	0.3	-1.35	-0.95	0.4
0.65	0.85	0.2	0.65	-0.3	-0.95
-0.35	-0.25	0.1	0.4	0.1	-0.3
-1.45	-0.8	0.65	0.05	0.5	0.45
-0.25	0.15	0.4	-1.45	-0.9	0.55
0.25	-0.75	-1	-0.25	-1.3	-1.05
0	0.15	0.15	-0.55	-0.05	0.5
0.65	-1.45	-2.1	1.05	-2.4	-3.45
0.45	1.05	0.6	-0.15	-0.05	0.1
-0.85	-2.5	-1.65	0.15	-0.25	-0.4
-1.3	-3.75	-2.45	-0.35	-2.1	-1.75
-0.15	-0.85	-0.7	0.7	-0.75	-1.45
0.1	-0.4	-0.5	0.2	0.3	0.1
-1	-1.35	-0.35	-0.65	-0.45	0.2
-0.65	-1.4	-0.75	-0.4	-1.25	-0.85
-1.95	-1.9	0.05	-0.75	-0.45	0.3
-0.05	0.05	0.1	-0.05	-0.05	0
-0.25	-0.5	-0.25	1.7	0.05	-1.65
-1.1	-2.15	-1.05	0.4	-1.5	-1.9
-1.45	-2.3	-0.85	-0.8	-1.15	-0.35
-0.05	-0.8	-0.75	-0.7	-1.1	-0.4
-0.9	-1.15	-0.25	-1.25	-1.3	-0.05
-0.05	-2.9	-2.85	-2.05	-4.15	-2.1
0.45	-0.2	-0.65	0.15	-0.85	-1
-1.05	-2.3	-1.25	-0.75	-1.5	-0.75
-0.55	-0.5	0.05	-0.1	0.2	0.3
-0.25	-3.3	-3.05	-0.15	-2.5	-2.35
0.4	-0.35	-0.75	1.1	-0.35	-1.45
-1	0	1	-0.75	0.4	1.15
-1.75	-2.15	-0.4	-1.35	-1.15	0.2
-0.75	-1.2	-0.45	1	-0.85	-1.85
0.65	-0.35	-1	-0.4	-1.45	-1.05
-1.25	-1.05	0.2	-1.35	-1.65	-0.3
0.3	1.25	0.95	0.2	0.5	0.3
-0.15	1.55	1.7	-0.25	0.95	1.2
0.35	0.45	0.1	0.65	-0.55	-1.2
-0.05	0.1	0.15	0.05	-0.1	-0.15
0.45	0.35	-0.1	-0.05	-0.45	-0.4
-0.05	-0.75	-0.7	-0.95	-1.4	-0.45
0.1	0.1	0	0.15	-0.25	-0.4
-1.5	-2.15	-0.65	0.15	-0.45	-0.6
0.05	-0.05	-0.1	-0.55	-0.8	-0.25
-0.7	-2.2	-1.5	-0.15	-1.6	-1.45
-1.6	-2.5	-0.9	-1.2	-1.3	-0.1
-0.2	-2.2	-2	-0.75	-2.75	-2
-1.25	-2.3	-1.05	-0.4	-1.2	-0.8
-0.65	0.5	1.15	-0.65	0.8	1.45
0.7	0.6	-0.1	0.6	-0.15	-0.75
-1.15	-0.65	0.5	0.35	0.2	-0.15
1.2	0.5	-0.7	0.35	-0.35	-0.7
-1.15	-0.9	0.25	-1.1	-0.85	0.25
-0.65	-0.1	0.55	-0.45	-0.2	0.25
-0.5	-0.75	-0.25	1.2	-0.5	-1.7
0	-1.4	-1.4	0	-1.6	-1.6
0.3	-0.35	-0.65	0.55	-0.3	-0.85
-0.55	-0.65	-0.1	-0.6	-1.1	-0.5
-0.55	-0.65	-0.1	-0.6	0.3	0.9
0.65	-1.55	-2.2	-0.35	-2.35	-2
0.25	1.05	0.8	-0.05	0.3	0.35
-0.15	-0.15	0	0.15	0	-0.15
-0.75	-1.7	-0.95	-0.9	-1.25	-0.35
-1.65	0.25	1.9	-1.05	1.1	2.15
0.3	0.3	0	-0.55	-0.6	-0.05
-0.1	0.55	0.65	0.4	0.9	0.5
0.05	-0.4	-0.45	0.2	-0.2	-0.4
1.35	1.6	0.25	0.25	0.1	-0.15
-0.95	1.55	2.5	-0.85	2.15	3
1.5	1.2	-0.3	0.65	-0.3	-0.95
-0.25	-1.9	-1.65	-0.8	-1.65	-0.85
0.1	-0.8	-0.9	-1.15	-1.55	-0.4
0	0.2	0.2	0.1	-0.1	-0.2
-0.55	-0.8	-0.25	0.1	-0.8	-0.9
-0.1	-0.25	-0.15	0.3	-0.3	-0.6
-0.35	-0.2	0.15	0	0.15	0.15
-0.7	1.15	1.85	-0.3	1.75	2.05
0.6	1.8	1.2	-0.1	0.5	0.6
0.55	0.05	-0.5	0.25	-0.7	-0.95
-0.7	0.15	0.85	-0.05	0.1	0.15
-1.5	-1.55	-0.05	-0.6	-0.1	0.5
-1.5	-2.95	-1.45	-0.85	-1.85	-1
-1.25	-1.45	-0.2	1.05	0.95	-0.1
0.75	0.45	-0.3	0.15	0.35	0.2
0.15	0.15	0	0.35	0.15	-0.2
-1.4	1.65	3.05	-1.6	1.65	3.25
0.9	-1.3	-2.2	0.45	-2.15	-2.6
-0.6	0.65	1.25	1.2	1.6	0.4
-0.35	-0.35	0	-0.15	0.45	0.6
0	-1.1	-1.1	-0.15	-0.85	-0.7
1.1	0.35	-0.75	0.2	-0.8	-1
1	2.3	1.3	0.05	0.95	0.9
1.15	1.3	0.15	-0.5	-0.45	0.05
-1.05	-0.25	0.8	-1.45	-0.6	0.85
0.45	1.95	1.5	-0.35	0.8	1.15
-0.05	-0.75	-0.7	-0.85	-1.5	-0.65
-0.6	-1.3	-0.7	-0.85	-1.6	-0.75
-1.55	-1.75	-0.2	0.05	-0.35	-0.4
0.2	-0.25	-0.45	0.5	-0.45	-0.95
-0.05	-0.9	-0.85	-0.05	-0.7	-0.65
0.2	0.65	0.45	0.15	-0.35	-0.5
-1.25	-1.6	-0.35	0.1	-0.5	-0.6
0.3	0	-0.3	-0.15	-0.5	-0.35
-1.1	-1.5	-0.4	-0.45	-0.55	-0.1
-0.35	-0.2	0.15	-0.4	-0.4	0
0.35	1.3	0.95	-0.2	0.5	0.7
-1.15	-1.3	-0.15	-0.05	-0.8	-0.75
-1.15	-0.35	0.8	-0.45	0.2	0.65
0.2	-1.1	-1.3	0.25	-0.5	-0.75
0.1	-2.45	-2.55	0	-1.3	-1.3
-0.1	-0.35	-0.25	0.75	0.1	-0.65
0.85	4.05	3.2	-0.65	2.4	3.05
0.7	-2.2	-2.9	0.95	-1.25	-2.2
0.3	0.8	0.5	1.15	1	-0.15
0.4	1.8	1.4	-0.45	1.15	1.6
-0.3	-1.15	-0.85	-0.5	-1.3	-0.8
0.4	-1.55	-1.95	0.4	-1.2	-1.6
0.2	-0.2	-0.4	-1.35	-1.45	-0.1
0.55	3.75	3.2	-0.7	2.4	3.1
0	1.15	1.15	-1.6	-0.45	1.15
0.55	-0.1	-0.65	-0.65	-0.95	-0.3
0.45	1.7	1.25	-0.4	0.35	0.75
-1.45	-0.8	0.65	-0.2	0.9	1.1
-0.8	2.35	3.15	-0.45	3.65	4.1
-0.65	-0.5	0.15	-0.75	-0.35	0.4
-0.5	-0.35	0.15	0.15	0.35	0.2
1.15	1.2	0.05	1.1	0.3	-0.8
0.4	-0.3	-0.7	0.3	-0.55	-0.85
-0.9	4.6	5.5	-2.2	3.7	5.9
-0.45	-0.05	0.4	0.2	0.85	0.65
0	-0.35	-0.35	-0.2	-0.55	-0.35
0.5	-0.65	-1.15	-0.5	-1.75	-1.25
-2.5	-0.9	1.6	-0.95	0.5	1.45
-2.05	-0.75	1.3	-1.35	0	1.35
-1.35	-2.1	-0.75	-0.2	-1.05	-0.85
-0.15	0.45	0.6	0	-0.3	-0.3
0.25	-1.15	-1.4	0.3	-0.7	-1
0.65	0.35	-0.3	0.55	-0.15	-0.7
-0.4	0.55	0.95	-0.75	0.6	1.35
-0.7	0.2	0.9	-0.95	0.4	1.35
-1.15	-2.35	-1.2	-0.05	-0.75	-0.7
0	-0.35	-0.35	-0.85	-0.55	0.3
-0.2	-0.6	-0.4	0.05	-0.05	-0.1
-0.1	0.5	0.6	0.1	0.1	0
-1.4	-1.7	-0.3	-1	-1.15	-0.15
-0.55	-0.95	-0.4	0.15	0.05	-0.1
1.15	1.7	0.55	-0.2	-0.1	0.1
-0.65	-0.35	0.3	0.4	-0.25	-0.65
0.75	0.7	-0.05	0.1	-0.15	-0.25
0.65	0	-0.65	0.35	-1.2	-1.55
-1.35	-0.5	0.85	-0.9	0.75	1.65
0.95	-0.55	-1.5	-0.15	-1.45	-1.3
-0.85	1.9	2.75	-2.45	3.6	6.05
0.25	-0.45	-0.7	0.3	-0.8	-1.1
-0.15	-0.35	-0.2	-0.85	-0.8	0.05
-0.9	0.8	1.7	0.1	1.25	1.15
-0.25	-0.2	0.05	-0.25	-0.1	0.15
-0.8	-2.75	-1.95	-0.3	-1.9	-1.6
0.35	-0.45	-0.8	-0.45	-1.3	-0.85
0.65	-0.15	-0.8	0.2	-0.7	-0.9
0.2	-0.9	-1.1	0.3	-1	-1.3
0.65	0	-0.65	0.9	0.2	-0.7
0.7	0.4	-0.3	0.05	-0.8	-0.85
-1.1	-1.6	-0.5	0.1	-0.45	-0.55
0.25	0.55	0.3	0.85	0.95	0.1
1	0.1	-0.9	0.15	-0.65	-0.8
0	0.6	0.6	0	-0.15	-0.15
-1.2	-0.95	0.25	0.15	-0.2	-0.35
0.1	0.3	0.2	2.2	0.85	-1.35
-1.5	-3.4	-1.9	-0.55	-1.4	-0.85
-0.15	-0.4	-0.25	-0.1	-0.3	-0.2
-0.65	-0.85	-0.2	-0.6	-0.4	0.2
-2.9	-3.85	-0.95	-2.55	-2.95	-0.4
0.35	-0.6	-0.95	-0.45	-1.1	-0.65
0.1	-0.9	-1	-0.2	-1.1	-0.9
0.2	-0.95	-1.15	-0.8	-1.55	-0.75
-0.05	-0.6	-0.55	-0.7	-0.85	-0.15
-1	-2.9	-1.9	-0.95	-2.25	-1.3
-1.25	-2.6	-1.35	-1.25	-1.9	-0.65
-1.05	-1.95	-0.9	-0.45	-0.7	-0.25
0.15	-0.3	-0.45	-0.25	-0.5	-0.25
-0.1	3.15	3.25	-0.1	2.45	2.55
0.85	-0.1	-0.95	-0.3	-1.5	-1.2
1.55	-0.1	-1.65	0.25	0.25	0
-0.3	-0.05	0.25	0.35	0.5	0.15
-0.6	1.35	1.95	-0.2	1.7	1.9
-3.2	3.3	6.5	-5.85	3.55	9.4
-0.15	-0.05	0.1	-0.6	-0.55	0.05
-0.3	-1.05	-0.75	0	-1.55	-1.55
0.3	2.6	2.3	-0.7	1.9	2.6
-0.4	-1.25	-0.85	0.45	-0.85	-1.3
0.1	-0.3	-0.4	0.1	-0.2	-0.3
-0.95	-2.4	-1.45	-0.65	-1.4	-0.75
0.4	-0.05	-0.45	0.35	-1.05	-1.4
-0.05	-0.3	-0.25	1.35	0	-1.35
-0.65	-1.25	-0.6	0.4	-0.35	-0.75
-0.85	1.3	2.15	-0.7	1.35	2.05
0.15	1.5	1.35	-0.25	1.1	1.35
-0.6	-0.9	-0.3	0.4	-0.45	-0.85
-0.6	-0.4	0.2	0.5	0.6	0.1
-0.65	-1.55	-0.9	-0.2	-0.5	-0.3
-0.2	-0.35	-0.15	-0.4	-0.25	0.15
-0.65	-0.5	0.15	-0.95	-0.9	0.05
-0.65	-0.8	-0.15	0.3	-1.7	-2
-0.5	-3.65	-3.15	0.6	-2.6	-3.2
0.55	-0.6	-1.15	-0.45	-1.45	-1
0.2	0.05	-0.15	0.5	0.35	-0.15
0.4	1.65	1.25	-0.9	0.95	1.85
0.1	0.7	0.6	0.85	0.95	0.1
-0.05	0.05	0.1	0.7	0.5	-0.2
0.05	0.35	0.3	0.1	0.35	0.25
-1.15	-1.35	-0.2	0.15	-0.45	-0.6
0	-0.55	-0.55	0.2	-1.1	-1.3
0.15	0.75	0.6	-0.3	0.55	0.85
1.5	2.35	0.85	-0.4	0.05	0.45
-0.35	-0.2	0.15	0.2	0.1	-0.1
-1.65	2.15	3.8	-0.25	2.75	3
-0.45	-4.05	-3.6	-0.05	-2.4	-2.35
-0.8	-1.8	-1	0.6	-0.15	-0.75
0.15	-1.75	-1.9	-0.05	-1.5	-1.45
0.25	0.75	0.5	-0.05	0.45	0.5
-0.5	1.25	1.75	-0.2	2.1	2.3
0.4	-0.1	-0.5	0.95	-0.2	-1.15
-0.55	2.4	2.95	0.1	2.3	2.2
-0.65	-1.3	-0.65	0.55	-0.9	-1.45
0.55	-1.15	-1.7	0.2	-2.1	-2.3
1.4	1.25	-0.15	-0.2	-0.95	-0.75
0.25	-0.15	-0.4	-0.7	-0.75	-0.05
-1.8	-2.85	-1.05	0.3	-1.05	-1.35
0.8	1.3	0.5	1	0.85	-0.15
0.8	-0.9	-1.7	0.3	-1.85	-2.15
0.5	0.35	-0.15	0.4	0.75	0.35
-0.3	-0.55	-0.25	-0.9	-0.75	0.15
1.25	-1.2	-2.45	0.45	-1.2	-1.65
0.3	0.1	-0.2	0.2	-0.35	-0.55
-1.1	0.1	1.2	-0.5	0.45	0.95
0.4	0.15	-0.25	-1	-1.85	-0.85
-0.2	0.15	0.35	0.4	0.2	-0.2
0	0.1	0.1	1.05	0.4	-0.65
-0.55	-0.3	0.25	-0.5	-0.05	0.45
0.75	0.5	-0.25	0.15	-0.5	-0.65
-0.7	-1.95	-1.25	-0.4	-1.25	-0.85
-0.05	-0.5	-0.45	-0.6	-0.7	-0.1
-0.6	-0.9	-0.3	-0.2	-0.7	-0.5
-0.7	-2.7	-2	-0.25	-1.5	-1.25
-1.1	-2.55	-1.45	-1.2	-0.75	0.45
-0.05	-1.8	-1.75	-0.1	-0.35	-0.25
-0.5	0.25	0.75	-1.4	0.2	1.6
-0.75	0.2	0.95	-0.8	0.25	1.05
0.05	0.5	0.45	0.5	0.05	-0.45
0.55	0.2	-0.35	-0.3	-0.85	-0.55
-0.15	-0.45	-0.3	0.2	-0.3	-0.5
-1.05	-1.4	-0.35	-0.75	-0.9	-0.15
0.2	-0.55	-0.75	-0.5	-1.35	-0.85
1.25	0.25	-1	-0.6	-1.9	-1.3
0.45	0.45	0	-0.35	0	0.35
-0.3	-0.65	-0.35	0.65	-1.2	-1.85
-0.5	-0.65	-0.15	-0.1	-0.65	-0.55
-1.15	-1.25	-0.1	-0.65	-0.9	-0.25
-0.35	-2.4	-2.05	-0.4	-1.5	-1.1
-0.65	-0.7	-0.05	-0.4	-0.7	-0.3
-0.9	-3.15	-2.25	-0.65	-2.2	-1.55
-0.3	0.6	0.9	-0.6	-0.05	0.55
-0.7	1.7	2.4	0.1	1.85	1.75
0.95	0.8	-0.15	-0.6	-0.75	-0.15
1.35	0.45	-0.9	0.5	-0.2	-0.7
0.8	0.35	-0.45	-0.4	-1	-0.6
-0.25	2.9	3.15	-0.7	2.65	3.35
-0.6	0.85	1.45	-0.55	0.65	1.2
-0.7	-1.9	-1.2	-0.3	-1.45	-1.15
-2.55	-4	-1.45	-1.25	-2	-0.75
-0.75	4.7	5.45	-2.2	2.35	4.55
-1.2	-3.65	-2.45	-0.25	-2.35	-2.1
1	3.4	2.4	-0.05	1.7	1.75
-1.1	-2.9	-1.8	-1	-2.6	-1.6
0.35	0.85	0.5	-0.55	-0.1	0.45
-0.95	-0.2	0.75	-0.4	0.1	0.5
0.75	0.7	-0.05	1.55	1.1	-0.45
-0.6	-1.15	-0.55	0.2	0.1	-0.1
0.4	0.2	-0.2	0.65	0.3	-0.35
-0.35	-0.8	-0.45	-0.8	-0.9	-0.1
0.7	1	0.3	0	0.15	0.15
1.3	1	-0.3	-0.5	-0.5	0
0.6	-0.25	-0.85	0.95	-0.8	-1.75
1.25	0.55	-0.7	0.5	-0.9	-1.4
0	2.35	2.35	-0.6	1.75	2.35
1.55	-1	-2.55	1.1	-2.3	-3.4
0.35	2.35	2	0	1.3	1.3
0.45	0.95	0.5	-0.35	0.35	0.7
0.65	2.55	1.9	-0.35	1.3	1.65
1.2	1.55	0.35	1.35	0.4	-0.95
0	-1.4	-1.4	-0.35	-1.35	-1
-0.9	-3	-2.1	1.6	-0.6	-2.2
0.65	-0.25	-0.9	0.55	-0.5	-1.05
-0.4	1.85	2.25	-0.25	1.75	2
0.95	0.6	-0.35	0.85	-0.75	-1.6
0.5	0	-0.5	0.8	1.6	0.8
0.3	0.05	-0.25	0.35	-0.45	-0.8
-0.7	-0.55	0.15	-0.4	-0.15	0.25
0.15	-0.05	-0.2	0.4	0.1	-0.3
-0.2	-1.2	-1	-0.2	-1.15	-0.95
0.4	-0.95	-1.35	-0.55	-1.85	-1.3
-0.05	0	0.05	0.95	0.5	-0.45
-1.1	-0.35	0.75	-0.2	0.5	0.7
0.45	-0.3	-0.75	1.2	-0.8	-2
-0.65	-1.25	-0.6	0	-0.7	-0.7
0.25	1.6	1.35	-0.95	0.95	1.9
-1.6	-2.1	-0.5	-0.4	-0.5	-0.1
-0.3	-1.8	-1.5	-0.65	-1.65	-1
0.75	1	0.25	-0.15	-0.15	0
0.35	0.35	0	0.2	-0.75	-0.95
0.1	1.9	1.8	-0.3	1.6	1.9
-0.1	-1.55	-1.45	0.75	-0.2	-0.95
0.15	-0.05	-0.2	-0.05	-0.4	-0.35
0.5	0.3	-0.2	1.45	0.3	-1.15
0.05	-0.5	-0.55	-0.9	-1.1	-0.2
0.6	0	-0.6	0.6	-1.4	-2
1.15	1.05	-0.1	0.05	-0.05	-0.1
-0.2	2.7	2.9	-0.8	2.15	2.95
-0.1	0.4	0.5	-0.3	0	0.3
1.3	0.95	-0.35	-0.1	-1.05	-0.95
0.75	1.45	0.7	-0.4	0.05	0.45
1.15	0.35	-0.8	0.1	-0.6	-0.7
-0.55	-2.3	-1.75	0.25	-0.35	-0.6
-0.9	-2.5	-1.6	-1.15	-2.7	-1.55
-0.4	0.2	0.6	-0.25	0.5	0.75
0.25	-0.1	-0.35	0.05	-0.15	-0.2
-0.75	-0.8	-0.05	-0.05	-0.35	-0.3
-0.55	-1	-0.45	-1.2	-1.2	0
0.4	0.75	0.35	0.2	0.2	0
0.25	1.55	1.3	-0.4	1.45	1.85
-1.4	-2.05	-0.65	0.55	-0.2	-0.75
-1.4	-2.65	-1.25	-0.2	-1.25	-1.05
0.6	-2.1	-2.7	-0.8	-2.5	-1.7
-0.3	0.8	1.1	-0.2	0.65	0.85
0.9	-0.3	-1.2	0	-1.05	-1.05
0.05	-0.4	-0.45	0.25	-0.35	-0.6
-1.45	-4.85	-3.4	0.3	-2.7	-3
0.45	0.05	-0.4	0.1	-0.55	-0.65
0.4	-2.4	-2.8	-0.2	-1.5	-1.3
0.45	-0.55	-1	-0.1	-1.35	-1.25
0.2	0.2	0	0.45	-0.15	-0.6
0.4	1.45	1.05	-0.1	1	1.1
0.15	-0.45	-0.6	0.25	-0.35	-0.6
0.05	-1.65	-1.7	0.05	-1.2	-1.25
-1	-0.25	0.75	-0.3	0.6	0.9
0.2	1.05	0.85	-0.55	-0.1	0.45
0.9	2.35	1.45	-0.75	0.75	1.5
1.2	1.55	0.35	-0.05	0.1	0.15
0.4	3.35	2.95	-0.4	2.35	2.75
-0.15	0.1	0.25	-0.6	-0.4	0.2
0.4	0.85	0.45	-0.25	0.1	0.35
-2.25	-2.2	0.05	-0.35	-0.6	-0.25
-1.35	-1.9	-0.55	-0.75	-0.8	-0.05
0.7	1.3	0.6	-0.9	-0.2	0.7
0.05	0.45	0.4	0.45	0.8	0.35
-0.2	-0.25	-0.05	-0.75	-0.6	0.15
0.25	0.75	0.5	0.6	0.45	-0.15
0.4	0.05	-0.35	1.15	-0.15	-1.3
1.15	0.55	-0.6	0.7	-0.55	-1.25
0.85	0.95	0.1	-0.35	0.05	0.4
0.9	0.8	-0.1	1.2	0.75	-0.45
0.1	-1.4	-1.5	0.2	-1.35	-1.55
0.65	0.2	-0.45	-0.05	-0.4	-0.35
0.6	-0.9	-1.5	-0.1	-0.55	-0.45
-0.6	-1.1	-0.5	0.5	0.35	-0.15
-1.55	-2.3	-0.75	-0.8	-2.6	-1.8
-0.5	-2	-1.5	-0.05	0.75	0.8
0.7	0.25	-0.45	1.2	-0.3	-1.5
0.25	-0.05	-0.3	-0.15	-0.8	-0.65
-0.15	-2.3	-2.15	-0.05	-1.6	-1.55
-0.85	-1.1	-0.25	-0.35	-0.75	-0.4
0.35	0.7	0.35	0.05	0.05	0
0.55	0.8	0.25	0.7	-0.1	-0.8
0.35	-1.55	-1.9	-0.2	-3	-2.8
0.05	-2.4	-2.45	0.1	-3.6	-3.7
0.5	0.3	-0.2	-0.4	-0.4	0
0.6	0.45	-0.15	2	0.2	-1.8
0.6	-0.35	-0.95	0.55	-0.9	-1.45
-0.3	-0.5	-0.2	-0.45	-0.8	-0.35
0.7	-0.15	-0.85	-0.05	-1.25	-1.2
0.6	3.4	2.8	-1.6	1.05	2.65
-0.2	-0.15	0.05	0	-0.1	-0.1
0.15	-0.7	-0.85	0.15	-0.6	-0.75
0.4	0.35	-0.05	0.8	0.1	-0.7
-0.5	-1.9	-1.4	-0.95	-1.35	-0.4
-1.2	-0.35	0.85	-0.8	0.2	1
-1.75	-1.25	0.5	-1.4	-0.6	0.8
0	0.35	0.35	0.5	0.75	0.25
-0.7	-1.65	-0.95	-0.5	-1.05	-0.55
-0.7	-0.7	0	-1.15	-0.6	0.55
-1.6	-2.2	-0.6	-0.05	0.55	0.6
0.95	0.05	-0.9	0.1	-1.15	-1.25
0.6	0.45	-0.15	-0.25	-0.15	0.1
0.25	-1.95	-2.2	1.15	-1.35	-2.5
-1.25	-0.35	0.9	-0.85	0.2	1.05
-2.45	4.6	7.05	-4.35	3.9	8.25
0.15	-0.45	-0.6	0.5	-0.45	-0.95
-1.25	-4.45	-3.2	-0.15	-2	-1.85
-0.45	0.2	0.65	0.35	1.95	1.6
-1.7	-0.6	1.1	-1.4	-0.5	0.9
0.2	1.15	0.95	-0.95	0.15	1.1
0.4	1.9	1.5	-0.2	1.5	1.7
-0.45	1	1.45	-0.25	0.4	0.65
-0.7	-0.1	0.6	-0.6	0.15	0.75
-0.7	1.4	2.1	-0.5	1.15	1.65
-0.8	1.5	2.3	-1.3	1.3	2.6
0.7	2.45	1.75	-0.2	1.15	1.35
0	0.2	0.2	0.05	-0.4	-0.45
0.05	0.05	0	0	-0.35	-0.35
0.7	-0.05	-0.75	0.9	0	-0.9
0.35	-0.45	-0.8	-0.05	-0.75	-0.7
-0.8	-0.35	0.45	-0.95	-0.15	0.8
0.35	0.55	0.2	-0.6	-0.25	0.35
0.05	0.3	0.25	-0.3	0.35	0.65
-0.35	-0.7	-0.35	-1.05	-1.1	-0.05
1	0.8	-0.2	-0.25	-0.85	-0.6
0.7	-0.35	-1.05	-0.3	-1.15	-0.85
-0.15	-0.05	0.1	-0.65	-0.6	0.05
-1.8	-1.4	0.4	-1.25	-1	0.25
0.9	1.1	0.2	-0.25	-1.05	-0.8
1.05	2.65	1.6	0.25	1.05	0.8
0	2.05	2.05	0.55	1.75	1.2
-1	-2.4	-1.4	-0.2	-1	-0.8
0.55	0.5	-0.05	0.35	0.35	0
-1	-1.9	-0.9	-1.5	-2.05	-0.55
1.05	1.85	0.8	0.1	0.25	0.15
1.45	0.9	-0.55	0.75	-0.2	-0.95
-0.85	-1.4	-0.55	-0.05	0.15	0.2
0.2	1	0.8	0.1	0.65	0.55
-0.65	-1.55	-0.9	-0.25	-0.55	-0.3
-1.6	-1.4	0.2	0.15	0.55	0.4
-0.15	-0.4	-0.25	1.15	-0.05	-1.2
0.6	-0.55	-1.15	-0.3	-1.3	-1
-1.25	-0.4	0.85	-1	0.4	1.4
0.45	-0.15	-0.6	-0.3	-1.1	-0.8
0.05	-0.7	-0.75	-0.9	-1.2	-0.3
-1.6	-2.1	-0.5	0.15	-0.3	-0.45
0.1	-0.65	-0.75	0.3	-0.8	-1.1
0.15	0.75	0.6	-0.35	0.15	0.5
-0.6	-0.65	-0.05	-0.7	-0.45	0.25
0.4	0.35	-0.05	0.25	-0.5	-0.75
0.65	0.35	-0.3	0.15	-0.35	-0.5
0.15	-0.05	-0.2	0.15	-0.8	-0.95
0.3	0.9	0.6	-0.6	0.05	0.65
0.05	0.3	0.25	-0.95	-0.35	0.6
0.7	0.25	-0.45	1.25	-0.4	-1.65
0.25	2	1.75	-0.3	1.4	1.7
0.85	-2.7	-3.55	-0.2	-4.15	-3.95
-0.3	-0.55	-0.25	-0.5	-0.8	-0.3
0.25	-0.6	-0.85	0.2	-0.85	-1.05
0.45	0.9	0.45	-0.25	-0.85	-0.6
0.45	0.75	0.3	0.05	-0.75	-0.8
0.7	-0.45	-1.15	0.85	-0.45	-1.3
-0.55	-0.55	0	0.25	0.05	-0.2
1.4	0.65	-0.75	1.3	-0.95	-2.25
0.75	-0.1	-0.85	0.1	-0.85	-0.95
-1.1	-1.35	-0.25	-1	-1.3	-0.3
-0.4	-0.3	0.1	-0.65	0	0.65
-0.15	-3.95	-3.8	0.6	-2.25	-2.85
0.2	0.15	-0.05	-0.4	-0.45	-0.05
0.3	-0.3	-0.6	0.15	-1.25	-1.4
0.75	-1.55	-2.3	1.75	-0.65	-2.4
0.35	3.15	2.8	-1.55	1.4	2.95
-0.25	2.95	3.2	-1.15	2.1	3.25
0.1	-0.05	-0.15	-1.3	-1.4	-0.1
-0.35	0.9	1.25	0.95	0.55	-0.4
0.6	0.55	-0.05	-0.25	-0.2	0.05
-1.6	-2.95	-1.35	-0.65	-1.9	-1.25
-1.3	1.45	2.75	-1	2.05	3.05
0.75	1.05	0.3	0.65	0.2	-0.45
1.4	1	-0.4	0.3	-0.55	-0.85
0.85	0.75	-0.1	1.45	0.35	-1.1
1.05	0.7	-0.35	1.05	-0.05	-1.1
0.85	0.95	0.1	1.6	-0.2	-1.8
1.25	-1.8	-3.05	0.2	-3.25	-3.45
0.75	0.95	0.2	0.5	0.05	-0.45
-0.3	1.3	1.6	-1.05	2	3.05
-0.8	-2.45	-1.65	0.05	-1.15	-1.2
-0.1	-0.45	-0.35	0.85	0.05	-0.8
-0.55	-1.1	-0.55	-0.15	-0.7	-0.55
0.2	-0.3	-0.5	-0.1	-0.8	-0.7
-1.05	-2.15	-1.1	-0.5	-1.45	-0.95
-1.1	-0.5	0.6	-0.5	-0.35	0.15
1.2	0.15	-1.05	-0.2	-1.15	-0.95
1.35	0.9	-0.45	2.05	0	-2.05
0.55	0.65	0.1	-0.05	-0.3	-0.25
-0.15	-0.8	-0.65	-1.2	-1.95	-0.75
-1.2	-2.55	-1.35	-0.6	-1.2	-0.6
0.6	-0.1	-0.7	1.05	0.5	-0.55
0.25	-1.6	-1.85	-0.5	-2.1	-1.6
-0.25	1.3	1.55	0.15	1.6	1.45
-0.4	-1.25	-0.85	-0.2	-0.75	-0.55
0.65	0.2	-0.45	0	-0.5	-0.5
0.5	0.65	0.15	-0.45	-0.2	0.25
0.9	1.15	0.25	0.2	0.55	0.35
0.25	0.25	0	-0.4	-0.4	0
-0.15	0.05	0.2	0.55	0.15	-0.4
-0.7	-0.35	0.35	-1	-0.8	0.2
-0.65	0.3	0.95	-0.3	0.85	1.15
-1.1	1.25	2.35	-0.9	2.45	3.35
-1.9	-2.5	-0.6	-1.25	-1.55	-0.3
0.5	1	0.5	0	1.05	1.05
-0.55	-0.75	-0.2	1.1	1.75	0.65
0.7	-0.2	-0.9	0.2	-0.55	-0.75
-0.45	-0.05	0.4	-0.7	-0.25	0.45
-0.85	-4.1	-3.25	0.2	-2.05	-2.25
1.2	1.35	0.15	0.2	0.2	0
0.05	-0.2	-0.25	-0.25	-0.35	-0.1
0.45	0.3	-0.15	1.4	-0.25	-1.65
-1.1	-2.65	-1.55	-0.5	-1.65	-1.15
0.55	-0.2	-0.75	-0.15	-1.2	-1.05
-0.55	-3.1	-2.55	-0.15	-1.9	-1.75
-0.95	-3.65	-2.7	-0.2	-1.7	-1.5
-0.75	0.8	1.55	-0.7	0.85	1.55
-1.2	-1.9	-0.7	0.95	0.2	-0.75
0.55	-0.15	-0.7	0.15	-0.55	-0.7
0	-2.15	-2.15	0.3	-1.55	-1.85
0.5	0.65	0.15	-0.5	-0.35	0.15
0.8	0.3	-0.5	-0.35	-1.2	-0.85
-1.5	-2.1	-0.6	-0.8	-1.3	-0.5
0.95	0.7	-0.25	0.55	-0.1	-0.65
0	0	0	0.6	0	-0.6
0.85	0.35	-0.5	0.4	-1.1	-1.5
0	-0.6	-0.6	-0.65	-1.15	-0.5
0.55	0.7	0.15	0.3	-0.05	-0.35
0.1	-0.25	-0.35	-0.15	-0.45	-0.3
1.05	0.55	-0.5	1.3	-0.4	-1.7
0.05	-0.95	-1	-0.35	-1.4	-1.05
-0.7	-0.15	0.55	0.3	0.05	-0.25
-0.15	-0.6	-0.45	-0.45	-0.6	-0.15
0.35	2.15	1.8	-0.9	1	1.9
0.8	-1.3	-2.1	0.35	-1.8	-2.15
-1.95	-2.15	-0.2	-0.1	0.55	0.65
-0.1	-2.1	-2	0.4	-1.65	-2.05
0.2	0.55	0.35	-0.1	0.25	0.35
0.05	-1	-1.05	-0.2	-0.75	-0.55
0.05	0.95	0.9	0	0.05	0.05
0.6	-0.45	-1.05	-0.4	-1.65	-1.25
-1.4	-2.8	-1.4	-0.3	-0.95	-0.65
0.4	0.9	0.5	-0.8	-0.4	0.4
-0.35	-1.25	-0.9	-0.3	-0.7	-0.4
-0.05	-1.2	-1.15	0.15	-1.25	-1.4
-0.45	0.65	1.1	-0.6	1.05	1.65
-2.05	-2.7	-0.65	-0.65	-1.2	-0.55
0.75	1.05	0.3	0.55	-0.1	-0.65
0.25	-1.1	-1.35	0.8	-0.7	-1.5
0.65	1.05	0.4	-0.55	-0.45	0.1
0.65	1.3	0.65	-0.05	-0.1	-0.05
0.9	2.65	1.75	0.05	1.3	1.25
0.8	1.8	1	0	0.65	0.65
-0.35	0.2	0.55	-0.7	-0.4	0.3
0.7	1.1	0.4	0.25	-0.05	-0.3
0.25	0.6	0.35	-0.05	0.05	0.1
-2.25	-1.3	0.95	-1.05	-0.4	0.65
0.3	-0.5	-0.8	-0.35	-1	-0.65
-0.05	2.6	2.65	-0.5	1.85	2.35
0.45	-0.7	-1.15	-0.45	-1.35	-0.9
1.25	0.4	-0.85	0.65	-0.65	-1.3
-0.1	0.3	0.4	1.3	0.4	-0.9
0.75	2.8	2.05	-0.6	1.5	2.1
0.05	3.15	3.1	-0.8	2.35	3.15
-0.1	0.55	0.65	0.9	1.35	0.45
0.85	1.55	0.7	1.45	1.5	0.05
0.2	-0.75	-0.95	0.35	-1.15	-1.5
-0.2	-2.2	-2	0.3	-1.55	-1.85
-0.35	-0.45	-0.1	0.35	0.6	0.25
-0.6	-0.5	0.1	1.1	0.2	-0.9
0	0.05	0.05	-0.4	-0.05	0.35
0.15	-1	-1.15	0.8	-0.05	-0.85
1	-0.05	-1.05	0.2	-0.25	-0.45
0.55	0.4	-0.15	0.3	-0.1	-0.4
-1.35	-1.8	-0.45	-0.7	-0.7	0
0	-0.35	-0.35	0.5	-0.15	-0.65
-0.85	-2.7	-1.85	-0.7	-1.9	-1.2
0.65	0	-0.65	-0.05	-0.9	-0.85
0.65	1.45	0.8	0	0.65	0.65
-1	-1.05	-0.05	-0.65	-1.1	-0.45
-0.55	-0.9	-0.35	-0.45	-0.55	-0.1
0.15	-1.1	-1.25	1.3	-0.65	-1.95
0.9	-0.1	-1	0.35	-0.9	-1.25
1.3	1.55	0.25	0.3	0.25	-0.05
-0.7	-0.3	0.4	0.45	1.65	1.2
-0.75	0.95	1.7	-0.8	0.7	1.5
-1.6	-5.2	-3.6	-0.1	-2.9	-2.8
0.4	0.4	0	-0.7	-0.65	0.05
-0.2	-0.4	-0.2	-0.15	-1.05	-0.9
0	-0.95	-0.95	-0.25	-1.05	-0.8
0.7	-0.7	-1.4	0.15	-1.05	-1.2
0.5	0.15	-0.35	0.15	-0.7	-0.85
0.45	-0.45	-0.9	0.65	-1.15	-1.8
1.3	0.1	-1.2	-0.15	-1.55	-1.4
0.6	-0.7	-1.3	0.2	-1.4	-1.6
0.3	-1.65	-1.95	-0.35	-2	-1.65
-0.35	-0.55	-0.2	0.1	-0.7	-0.8
-0.15	0.15	0.3	-0.75	-0.5	0.25
0.3	0.6	0.3	0.2	0.3	0.1
-0.2	-2.05	-1.85	0.15	-1.9	-2.05
-1.2	0.05	1.25	-1.65	-1.05	0.6
0.15	2.05	1.9	-0.6	0.85	1.45
0.3	2.05	1.75	-0.6	0.8	1.4
0.2	-2.1	-2.3	-0.65	-2.75	-2.1
-0.65	-1.6	-0.95	1.55	0.4	-1.15
0.4	-0.1	-0.5	1.05	0	-1.05
0.05	-0.95	-1	-0.1	-1.4	-1.3
0	0.1	0.1	0.35	0.25	-0.1
-0.75	-1.05	-0.3	0.2	-0.05	-0.25
1.2	1.05	-0.15	0.8	0.4	-0.4
1.15	0.3	-0.85	0.4	-0.65	-1.05
0.1	0.05	-0.05	-0.25	-0.25	0
-0.3	-1.4	-1.1	-0.55	-1.45	-0.9
0.2	-1.65	-1.85	-1.45	-2.75	-1.3
0.2	5.15	4.95	-1.5	2.7	4.2
-0.1	-0.2	-0.1	0.1	-0.45	-0.55
-0.05	-1.2	-1.15	0.25	-0.5	-0.75
0.05	-1.15	-1.2	0.1	-0.7	-0.8
-1.45	0.35	1.8	-1.05	0.85	1.9
-1.1	-0.5	0.6	-0.4	0	0.4
-0.9	-0.75	0.15	-0.95	-0.85	0.1
0.85	0.3	-0.55	-0.4	-0.65	-0.25
0.55	-2.85	-3.4	-0.4	-2.6	-2.2
-1.1	-2.1	-1	-0.05	-1.45	-1.4
-0.8	-1.6	-0.8	-0.7	-1.9	-1.2
-0.7	-0.75	-0.05	-0.65	-0.55	0.1
-0.35	0.35	0.7	-0.6	-0.05	0.55
-1.15	0.05	1.2	-0.95	-0.25	0.7
0.65	0.95	0.3	-0.1	-0.35	-0.25
0.35	0.2	-0.15	0.1	-0.2	-0.3
-0.95	-1.55	-0.6	-0.15	-0.5	-0.35
0.45	0.45	0	0.5	-0.9	-1.4
-0.75	-0.55	0.2	-0.65	0	0.65
-2.2	-3.5	-1.3	-1.9	-2.55	-0.65
-2	-3.2	-1.2	-1.05	-1.65	-0.6
1	-0.75	-1.75	0.7	-1.6	-2.3
-0.05	-0.15	-0.1	0.25	0.05	-0.2
0.5	-1.25	-1.75	0.3	-1.15	-1.45
0.75	0.3	-0.45	1.5	0.3	-1.2
0.35	-1.75	-2.1	0.35	-3.1	-3.45
0.25	-0.05	-0.3	-0.4	-0.95	-0.55
0.4	-0.05	-0.45	-0.25	-0.9	-0.65
-0.9	-3.15	-2.25	0.3	-0.95	-1.25
-0.4	-2.65	-2.25	0.4	-1.15	-1.55
-1.35	-3.45	-2.1	-0.15	-1.1	-0.95
-1.45	-1.4	0.05	0.15	0.65	0.5
0.05	-0.75	-0.8	-0.65	-1.3	-0.65
-0.1	-0.15	-0.05	-0.1	-0.1	0
0.75	0.7	-0.05	1	0.15	-0.85
0.1	-1.05	-1.15	-0.05	0.1	0.15
0	-0.55	-0.55	-0.3	-1.15	-0.85
-0.45	-0.35	0.1	0.55	1.55	1
-0.25	-0.9	-0.65	-0.3	-0.85	-0.55
-0.1	0.7	0.8	-0.55	0.65	1.2
0.9	0.1	-0.8	1	-0.8	-1.8
-0.45	-1.1	-0.65	-0.9	-1.15	-0.25
-0.1	-0.25	-0.15	-0.05	0	0.05
1.35	0.4	-0.95	0.1	-0.9	-1
-2.15	-2.65	-0.5	-0.9	-1.2	-0.3
0.1	-1.25	-1.35	0.15	-1.45	-1.6
0.65	0.95	0.3	-0.1	-0.3	-0.2
-0.15	-0.85	-0.7	-0.55	-1.15	-0.6
0	0.15	0.15	0.25	-0.15	-0.4
0.15	0.4	0.25	-0.2	0.25	0.45
-2.1	-2	0.1	-2.4	-2.6	-0.2
-0.1	-0.75	-0.65	0.2	-0.4	-0.6
0.6	1.5	0.9	-0.05	-0.15	-0.1
0.6	-0.75	-1.35	0.9	-0.8	-1.7
0.6	1.1	0.5	-0.35	-0.4	-0.05
1.6	-0.05	-1.65	0.85	-0.45	-1.3
0.6	0.2	-0.4	-1.05	-1.3	-0.25
-0.3	-0.1	0.2	0.5	0.55	0.05
0.35	0.05	-0.3	1.3	0.05	-1.25
-0.1	-0.6	-0.5	1.05	-0.55	-1.6
-0.65	-2.95	-2.3	0.35	-1	-1.35
0.25	-1.65	-1.9	0.05	-2.2	-2.25
0.4	1	0.6	-0.85	0.1	0.95
-0.6	-0.25	0.35	0.4	0.4	0
-1.55	-1.85	-0.3	-0.85	-0.95	-0.1
-0.95	-2.7	-1.75	-0.5	-1.6	-1.1
-0.4	-0.8	-0.4	0.25	-0.5	-0.75
0.85	0.9	0.05	0.75	-0.7	-1.45
0.25	1.75	1.5	-0.55	0.8	1.35
0.9	1	0.1	1.3	0.35	-0.95
-0.35	1.3	1.65	0.2	0.7	0.5
0.3	0.5	0.2	-0.25	0.15	0.4
-0.3	-3.1	-2.8	0.25	-2.7	-2.95
-0.35	-0.2	0.15	0.1	0.3	0.2
-0.1	-2.3	-2.2	-0.55	-2.05	-1.5
-0.8	2.65	3.45	-1.1	2.95	4.05
0.55	2.1	1.55	-0.75	0.95	1.7
1.05	-0.9	-1.95	-0.25	-2.3	-2.05
0.5	-0.85	-1.35	0.95	-0.45	-1.4
-0.05	-0.85	-0.8	0.45	-0.35	-0.8
0.65	0.15	-0.5	0.35	-0.55	-0.9
-1.45	-0.85	0.6	-0.7	0.7	1.4
-2.1	-2.25	-0.15	0.1	-0.5	-0.6
-0.6	-1.45	-0.85	-0.9	-1.5	-0.6
0.55	-0.4	-0.95	-0.25	-1.3	-1.05
1.5	0.85	-0.65	2.2	0.45	-1.75
-0.75	-1.45	-0.7	-0.75	-0.7	0.05
0.25	-0.85	-1.1	-0.7	-0.85	-0.15
1.3	1.55	0.25	0.35	1.65	1.3
0.85	0.75	-0.1	0.05	-0.35	-0.4
-1.55	-2.05	-0.5	-0.25	-0.8	-0.55
0.95	1.05	0.1	0.3	0.15	-0.15
0.85	0.9	0.05	0.55	-0.3	-0.85
0.95	0.25	-0.7	0.75	-1.15	-1.9
-0.65	0.8	1.45	-0.55	0.9	1.45
1	0.6	-0.4	-0.3	-0.8	-0.5
0.35	0	-0.35	1.25	-0.75	-2
-1	-0.75	0.25	-0.15	0.45	0.6
0.5	0.65	0.15	0.65	1.05	0.4
0	-1.55	-1.55	-0.15	-1.25	-1.1
0.45	-4.35	-4.8	-0.2	-2.9	-2.7
0.3	-4.25	-4.55	0.15	-4.1	-4.25
-0.45	0.15	0.6	-0.85	0	0.85
-0.45	-0.9	-0.45	-0.25	-0.75	-0.5
0.2	0.85	0.65	0.15	-0.3	-0.45
0.95	-0.1	-1.05	0.7	-0.55	-1.25
-1.6	-0.6	1	-0.75	0.2	0.95
-0.2	-0.4	-0.2	-0.5	-0.3	0.2
-0.15	-0.15	0	-0.25	-0.45	-0.2
0.5	-0.05	-0.55	0.6	-0.75	-1.35
-0.2	1.7	1.9	-0.85	1.2	2.05
0.9	0.55	-0.35	-0.3	-0.8	-0.5
0.15	-0.8	-0.95	-0.05	-0.9	-0.85
-0.2	-1.85	-1.65	-0.15	-1.55	-1.4
0.95	-1.85	-2.8	-0.35	-2.55	-2.2
-0.9	-1.05	-0.15	-0.2	-0.05	0.15
0.2	-0.35	-0.55	-0.35	-0.9	-0.55
-0.8	1.7	2.5	-0.9	1.75	2.65
-0.7	2.05	2.75	-0.75	1.5	2.25
1.2	-0.9	-2.1	0.75	-0.55	-1.3
0.1	0.45	0.35	0.7	1.1	0.4
-1.7	-1.55	0.15	-1.15	-0.7	0.45
0	-0.6	-0.6	-1.1	-1.75	-0.65
-0.45	-0.75	-0.3	-0.45	-1.1	-0.65
-0.35	-1.35	-1	0.9	-0.85	-1.75
-1.25	-1.8	-0.55	-0.7	-0.75	-0.05
-0.65	-0.75	-0.1	-0.55	-0.5	0.05
-0.55	-1	-0.45	-0.8	-1	-0.2
0.15	-0.6	-0.75	-0.15	-0.9	-0.75
0.25	-0.7	-0.95	-0.05	-1.25	-1.2
-1.1	-1.85	-0.75	-0.4	-1.3	-0.9
-0.85	-1.95	-1.1	-0.7	-1.6	-0.9
-0.6	-2.5	-1.9	-0.25	-2.25	-2
0.95	0.25	-0.7	-0.25	-0.25	0
1.1	1.4	0.3	-0.05	0.2	0.25
-0.5	-0.8	-0.3	-0.3	-0.75	-0.45
0.15	-1.2	-1.35	1.2	-0.8	-2
-0.85	-1.45	-0.6	0.15	-0.45	-0.6
1	0.35	-0.65	0.15	-0.35	-0.5
0.1	0.6	0.5	1.55	0.1	-1.45
0.5	-0.05	-0.55	1.5	-0.5	-2
-0.8	1.15	1.95	-0.95	1.05	2
-1.4	-1.7	-0.3	0.35	-0.1	-0.45
-0.1	0.4	0.5	-0.35	0.15	0.5
-0.6	0.05	0.65	-0.9	0	0.9
-1.95	-1.55	0.4	-0.85	-0.2	0.65
-1.35	-0.3	1.05	-0.8	0.2	1
-0.25	-1.4	-1.15	0.2	-1.2	-1.4
-2.35	-3.25	-0.9	-0.75	-1.2	-0.45
0.95	0.3	-0.65	0.4	-0.25	-0.65
-0.05	-0.35	-0.3	-0.3	-0.7	-0.4
-0.1	-0.8	-0.7	-0.7	-1.1	-0.4
0.55	-0.05	-0.6	-0.2	-0.85	-0.65
1.1	1.55	0.45	-0.35	0.15	0.5
-0.4	-0.15	0.25	0.35	0.65	0.3
0.1	1.3	1.2	-0.55	0.9	1.45
-0.85	4.35	5.2	-2.6	3.75	6.35
1	0.5	-0.5	-0.05	-1.75	-1.7
-0.15	-0.55	-0.4	-0.15	-0.85	-0.7
0.9	-2.25	-3.15	-0.1	-2.1	-2
0.05	-1.7	-1.75	0.05	-1.7	-1.75
0.15	-2.7	-2.85	0.05	-1.75	-1.8
-0.95	-1.05	-0.1	-0.35	-0.25	0.1
0.5	-0.35	-0.85	0.25	-0.2	-0.45
0.7	0.7	0	-0.05	-0.1	-0.05
-1.35	-1.2	0.15	-0.6	-0.35	0.25
-1.05	-0.75	0.3	-0.4	-0.2	0.2
0.75	-0.1	-0.85	0.65	-0.8	-1.45
-0.45	0.2	0.65	0.6	-0.2	-0.8
0	0.35	0.35	-0.35	-1.05	-0.7
1	-0.55	-1.55	-0.4	-1.7	-1.3
0.75	0.6	-0.15	1.05	-0.2	-1.25
-0.25	-1	-0.75	-0.6	-0.85	-0.25
-1.7	-2.5	-0.8	0.05	-0.1	-0.15
0.2	-0.15	-0.35	0.2	-0.3	-0.5
0.35	0.7	0.35	0.6	0.7	0.1
-3.2	-2.8	0.4	-0.85	-0.25	0.6
0.65	0.25	-0.4	0.1	-0.05	-0.15
-1.5	0	1.5	-0.4	0.4	0.8
0.85	1.05	0.2	-0.65	-0.8	-0.15
0.45	-0.95	-1.4	-0.15	-1.7	-1.55
0.95	1.15	0.2	1.05	0.95	-0.1
-0.25	0.95	1.2	-1.15	0.35	1.5
0.7	0.65	-0.05	0.2	-0.65	-0.85
-0.05	2.1	2.15	-0.45	1.45	1.9
0.6	0.3	-0.3	-0.2	-0.85	-0.65
0.95	1	0.05	-0.1	-0.15	-0.05
0.6	-0.7	-1.3	0.7	-1.05	-1.75
-0.3	-0.65	-0.35	-0.7	-0.65	0.05
0.75	-0.55	-1.3	0.05	-0.9	-0.95
-0.05	0.6	0.65	0.1	0.7	0.6
0.1	3.8	3.7	-0.95	2.65	3.6
-0.05	-0.35	-0.3	0.5	0.3	-0.2
1	-0.05	-1.05	1.15	-0.1	-1.25
0.15	0.05	-0.1	-0.05	-0.4	-0.35
0.6	0.8	0.2	1.1	0.5	-0.6
-0.65	0.5	1.15	-1.2	-0.4	0.8
1.55	2.6	1.05	0.7	1.15	0.45
0.1	0.6	0.5	0.4	0.6	0.2
-0.4	0.45	0.85	-0.55	-0.3	0.25
0.2	3.95	3.75	-1.1	2.15	3.25
0	3.6	3.6	-1.9	1.65	3.55
0.8	-0.8	-1.6	-0.55	-2.2	-1.65
-1.75	-1.85	-0.1	-0.2	-0.25	-0.05
-0.25	0.4	0.65	-0.65	-0.15	0.5
1	0	-1	0.5	-0.95	-1.45
0.1	-0.65	-0.75	-0.05	-0.7	-0.65
1.25	0.8	-0.45	0.55	-0.15	-0.7
0.35	-3.1	-3.45	-0.1	-2.1	-2
-0.25	-1.2	-0.95	-0.3	-0.75	-0.45
-0.7	-0.15	0.55	-0.5	0.8	1.3
0.4	0.2	-0.2	-0.35	-0.5	-0.15
-0.35	-0.7	-0.35	1	0.5	-0.5
0.4	-1.2	-1.6	-0.25	-0.15	0.1
0.7	-0.35	-1.05	0.9	-1.25	-2.15
-0.05	-0.5	-0.45	0.2	-0.8	-1
-0.4	1.05	1.45	0.85	0.7	-0.15
-0.25	-1.7	-1.45	-0.15	-1.55	-1.4
0.25	-2.1	-2.35	0.5	1.7	1.2
-2.05	-1.15	0.9	0.3	0.9	0.6
[truncated: 3,088 more rows]

## Sheet: Lipids
ACOT7		LIPID_BINDING	> Genes annotated by the GO term GO:0008289. Interacting selectively with a lipid.
ADAP2		LIPID_BIOSYNTHETIC_PROCESS	> Genes annotated by the GO term GO:0008610. The chemical reactions and pathways resulting in the formation of lipids, compounds soluble in an organic solvent but not, or sparingly, in an aqueous solvent.
ADH5		LIPID_CATABOLIC_PROCESS	> Genes annotated by the GO term GO:0016042. The chemical reactions and pathways resulting in the breakdown of lipids, compounds soluble in an organic solvent but not, or sparingly, in an aqueous solvent.
AKR1D1		LIPID_HOMEOSTASIS	> Genes annotated by the GO term GO:0055088. Any of the processes involved in the maintenance of an internal equilibrium of lipid within an organism or cell.
ALB		LIPID_KINASE_ACTIVITY	> Genes annotated by the GO term GO:0001727. Catalysis of the phosphorylation of a simple or complex lipid.
ALDH1A1		LIPID_METABOLIC_PROCESS	> Genes annotated by the GO term GO:0006629. The chemical reactions and pathways involving lipids, compounds soluble in an organic solvent but not, or sparingly, in an aqueous solvent. Includes fatty acids; neutral fats, other fatty-acid esters, and soaps; long-chain (fatty) alcohols and waxes; sphingoids and other long-chain bases; glycolipids, phospholipids and sphingolipids; and carotenes, pol…
ALDH6A1		LIPID_RAFT	> Genes annotated by the GO term GO:0045121. Specialized membrane domains composed mainly of cholesterol and sphingolipids, and relatively poor in polyunsaturated lipids such as glycerophospholipids. The formation of these membrane domains is promoted by the presence of cholesterol in the lipid bilayer: the rigid hexagonal rings of cholesterol can pack tightly against the saturated hydrocarbon ch…
ANXA9		LIPID_TRANSPORT	> Genes annotated by the GO term GO:0006869. The directed movement of lipids into, out of, within or between cells. Lipids are compounds soluble in an organic solvent but not, or sparingly, in an aqueous solvent.
APOA1		LIPID_TRANSPORTER_ACTIVITY	> Genes annotated by the GO term GO:0005319. Enables the directed movement of lipids into, out of, within or between cells.
APOA4
APOA5
APOC2
APOE
APOF
APOL2
ARAP1
ARAP2
ARAP3
BAX
CAV1
CCDC88A
CD1D
CD24
CETP
CPNE1
CPNE3
CYTH3
DOC2B
EEA1
EPB41
ESR2
FABP2
FABP4
FABP5
FABP7
GC
GLTP
GPAA1
GRK5
HDLBP
HSD17B4
LPAR2
LPAR3
MAL
MCTP1
MCTP2
NDUFAB1
NPC2
OSBP
PAFAH2
PCLO
PEBP1
PGRMC1
PGRMC2
PICALM
PIGK
PIGU
PLA2G15
PLA2G7
PLEKHA1
PLEKHA2
PLEKHA3
PREX1
PRKCI
PSAP
PTAFR
RAB35
RASAL1
RASGRP1
RASGRP4
S1PR2
S1PR3
S1PR4
SCIN
SCP2
SDPR
SHBG
SHC1
STARD3
SYP
SYT1
SYTL4
THY1
TSPO
WDFY1
ZFYVE1
ZFYVE16
ADM
AGPAT1
AGPAT2
AGPAT6
AGPS
ALG1
ANG
B3GNT5
BMP6
BRCA1
CD74
CD81
CERS1
CERS5
CHPT1
CNBP
CYP11A1
CYP11B2
CYP19A1
CYP39A1
CYP7B1
DEGS1
DGAT2
DGKE
DHCR24
DHCR7
DPM1
DPM2
DPM3
ETNK1
FADS1
FADS2
FDPS
FDXR
GBGT1
HPGD
HSD11B2
HSD3B1
HSD3B7
IDI1
IMPA1
LARGE
LCAT
LPCAT1
LTA4H
MCAT
MIF
MVK
NPC1L1
NR0B1
NR5A1
NSDHL
OXSM
PCYT1B
PCYT2
PDSS1
PDSS2
PEMT
PEX7
PGS1
PI4K2A
PI4KA
PI4KB
PIGA
PIGB
PIGC
PIGF
PIGG
PIGH
PIGO
PIGS
PIGT
PIGV
PIGY
PIGZ
PIK3C2A
PLCE1
PNPLA3
PRG3
PTGDS
PTGES3
PTGS1
SGMS1
SGMS2
SOD1
ST6GALNAC6
ST8SIA1
ST8SIA3
ST8SIA5
TFCP2L1
UGCG
ACADM
ACADS
ACADVL
ALDH5A1
ANGPTL3
BDH2
CEL
CIDEA
CPT1A
CPT1B
CYP46A1
ECH1
ECHS1
GLA
HACL1
HADHB
HAO1
HAO2
HSD17B11
HSD17B14
HSD17B6
NEU3
PLA2G4B
PLA2G4C
PPARA
PPARD
PPT1
PRDX6
SMPD3
SMPD4
STS
UGT2B4
YWHAH
ABCA1
ABCA2
ABCG1
AKR1C1
APOA2
NPC1
PCSK9
ATM
CERK
PIK3C3
PIK3CA
PIK3CB
PIK3CG
PIK3R2
PIK3R3
PIKFYVE
PIP4K2B
SPHK1
BTK
CARD11
CAV2
CD48
CD55
CD79A
CLN3
FLOT1
GHSR
ITLN1
LAT
LAT2
LAX1
LCK
LYN
MALL
PAG1
PRNP
SHH
SORBS1
STOM
STX12
ABCD3
APOC3
ATP11B
CHKA
GOT2
LDLR
SLC27A4
SLCO2A1
APOC4
APOD
APOL1
APOL3
APOM
ATP8B1
CDIPT
CFHR4
LRP1
PCTP
PITPNA
PITPNC1
PITPNM1
PITPNM3
PLSCR1
SFTPA1
ABCB4
ABCD2
ACAD8
ACADSB
ACAT2
ACOT1
ACOT12
ACOT2
ACOT4
ACOT8
ACOT9
ACOX1
ACOX2
ACOX3
ACP6
ADIPOR1
ADIPOR2
AKR1B10
AKR1C2
AKR1C3
AKR1C4
ALDH1A3
ALDH3A2
ALDH3B1
ALDH3B2
ALDH8A1
ALOX12
ALOX12B
ALOX15B
ANXA1
AOAH
APOBEC1
APOBR
APOC1
ASAH1
ASAH2
B4GALNT1
B4GALT4
BAAT
BCO2
BTN2A1
BTN3A1
BTNL3
CDS1
CELA3A
CELA3B
CEPT1
CH25H
CLN6
CLN8
CORIN
CPNE6
CPNE7
CROT
CYP2J2
CYP3A4
CYP3A5
CYP4A11
CYP4F2
CYP4F3
CYP4F8
DGAT1
DGKK
DHRS2
DHRS3
DHRS9
ECI2
EDF1
ENPP7
FAAH
GBA2
GDE1
GLYAT
GNPAT
GPX4
HNF4A
HSD17B10
IL4
IP6K1
IP6K2
IP6K3
LGALS13
LIPT1
LPL
LRP2
LRP5
MBTPS2
MGLL
MGST3
MLYCD
MSMO1
MTTP
NR0B2
NR1H4
NR1I2
NR2F2
NSMAF
OCRL
PDE3A
PHYH
PIK3R1
PIP5K1A
PLA1A
PLA2G2D
PLA2G2E
PLA2G3
PLA2G5
PLA2G6
PLAA
PLCB2
PLCD1
PLTP
PMVK
PNLIPRP2
PNPLA8
PPAP2A
PPARG
PPARGC1A
PTEN
PTGES
RARRES2
RBP3
RDH11
RDH12
RDH16
RETSAT
SC5DL
SCARB1
SERINC1
SERINC2
SERINC5
SGPL1
SLC27A2
SLC27A5
SLC27A6
SMG1
SMPD2
SOAT1
SOAT2
SPTLC1
SREBF1
SREBF2
ST3GAL6
ST6GALNAC4
STUB1
SULT2A1
SULT2B1
TAZ
THRSP
TNFRSF1A
TPP1
TPRA1
TTPA
UCP3
UGT1A1
UGT2B10
UGT2B11
UGT2B15
UGT2B17
UGT2B7
WWOX
ZNF202

## Sheet: lipids_FC
Total genes						Lipids GO related genes
Eff-FC_BATD5/D0	Ribo-FC_BATD5/D0	RNA-FC_BATD5/D0	Eff_FC_WATD5/D0	Ribo_FC_WATD5/D0	RNA_FC_WATD5/D0	Eff-FC_BATD5/D0	Ribo-FC_BATD5/D0	RNA-FC_BATD5/D0	Eff_FC_WATD5/D0	Ribo_FC_WATD5/D0	RNA_FC_WATD5/D0
-1	-1.65	-0.65	-0.25	-1	-0.75	-0.1	2.8	2.9	-0.9	2.2	3.1
0.7	-0.25	-0.95	0.8	-0.25	-1.05	-0.8	1.65	2.45	-1.2	1.2	2.4
0	3.3	3.3	-0.05	2.05	2.1	0.6	3.4	2.8	0.6	3	2.4
0.7	0.15	-0.55	0.85	-0.65	-1.5	0.05	1.95	1.9	-0.7	1.4	2.1
-0.95	0.35	1.3	-0.85	0.6	1.45	0.15	-0.25	-0.4	-0.15	0	0.15
0.5	-0.4	-0.9	-0.35	-0.75	-0.4	0.8	1.7	0.9	-0.1	0.35	0.45
-0.4	-0.65	-0.25	-0.05	-1.2	-1.15	-1.6	-1.1	0.5	-0.8	0	0.8
-0.75	-1.85	-1.1	-0.15	-0.6	-0.45	-0.7	-1.15	-0.45	-0.1	-1	-0.9
0.15	2.35	2.2	-0.15	1.55	1.7	0.1	2.65	2.55	-0.5	2.55	3.05
-0.3	-1.2	-0.9	0.35	-0.9	-1.25	-1.1	-0.6	0.5	-0.8	-0.25	0.55
0.8	0.2	-0.6	0.9	-0.75	-1.65	0.35	-1.8	-2.15	-0.5	-1.95	-1.45
-0.25	-0.15	0.1	0.3	0.75	0.45	0.5	0.25	-0.25	0.1	-0.45	-0.55
-0.1	2.8	2.9	-0.9	2.2	3.1	0.05	0.45	0.4	-0.4	-0.1	0.3
0.15	0.25	0.1	0.25	0.2	-0.05	1	0.7	-0.3	0.1	-1.05	-1.15
-0.5	-2.6	-2.1	-0.45	-1.8	-1.35	-1.95	5.15	7.1	-5	3.3	8.3
-0.15	-2.15	-2	-0.3	-1.7	-1.4	0	3.9	3.9	-0.95	2.8	3.75
0.65	-0.1	-0.75	0.6	-0.95	-1.55	-0.85	1.4	2.25	-0.85	1.05	1.9
0.3	0.05	-0.25	0.6	-0.15	-0.75	-0.25	-1.7	-1.45	0	-0.9	-0.9
0.1	0.5	0.4	0	-0.3	-0.3	-0.85	-2.05	-1.2	-0.25	-1.45	-1.2
1.3	1.95	0.65	0.5	0.5	0	-0.1	-1.35	-1.25	-0.2	-1.8	-1.6
-0.25	-0.35	-0.1	0.4	0.1	-0.3	-0.8	-2.6	-1.8	-0.6	-3.3	-2.7
0.15	-0.35	-0.5	-0.55	-0.85	-0.3	-0.55	-1.3	-0.75	-0.8	-1.1	-0.3
0.45	0.15	-0.3	0.3	-0.45	-0.75	-0.15	-0.45	-0.3	0.3	-0.45	-0.75
0.05	-0.15	-0.2	-1.15	-1.45	-0.3	0.55	0.05	-0.5	0	-0.8	-0.8
-0.5	-1.6	-1.1	-1.1	-2	-0.9	0	1.15	1.15	-1	0.55	1.55
0	0.15	0.15	-0.75	-0.15	0.6	-1.7	-1.95	-0.25	-0.8	-0.85	-0.05
-0.6	-1.1	-0.5	-0.25	-0.7	-0.45	0.1	3.75	3.65	-1.3	2	3.3
0.6	-0.25	-0.85	-0.55	-1.35	-0.8	-0.85	2.05	2.9	-0.1	2.7	2.8
-0.95	-1.9	-0.95	-0.35	-1.1	-0.75	1.2	0.5	-0.7	0.35	-0.35	-0.7
-2.25	-3.3	-1.05	-0.7	-1.35	-0.65	1.35	1.6	0.25	0.25	0.1	-0.15
0.2	-0.7	-0.9	-0.35	-1.25	-0.9	0.85	4.05	3.2	-0.65	2.4	3.05
0.25	-0.75	-1	-0.35	-1.2	-0.85	0.4	1.8	1.4	-0.45	1.15	1.6
-0.25	-0.35	-0.1	-0.2	0.3	0.5	-1.45	-0.8	0.65	-0.2	0.9	1.1
0.4	1	0.6	-0.25	0.6	0.85	-1.15	-1.35	-0.2	0.15	-0.45	-0.6
-1.4	-3.45	-2.05	0	-1.35	-1.35	1.5	2.35	0.85	-0.4	0.05	0.45
-0.4	-1.2	-0.8	0.15	-0.7	-0.85	0.5	0.35	-0.15	0.4	0.75	0.35
-0.4	0.1	0.5	-0.65	-0.4	0.25	-0.5	0.25	0.75	-1.4	0.2	1.6
1.05	0.55	-0.5	0.05	-0.55	-0.6	-0.4	1.85	2.25	-0.25	1.75	2
0.4	1.2	0.8	-0.15	0.4	0.55	0.5	0.3	-0.2	1.45	0.3	-1.15
1.35	1.05	-0.3	1	-0.05	-1.05	0.2	1.05	0.85	-0.55	-0.1	0.45
-2.2	-2.05	0.15	-0.65	-0.75	-0.1	0.4	0.35	-0.05	0.25	-0.5	-0.75
1	1.5	0.5	0.45	0	-0.45	0.85	0.35	-0.5	0.4	-1.1	-1.5
-0.75	-1.8	-1.05	-0.35	-1.8	-1.45	0	-0.6	-0.6	-0.65	-1.15	-0.5
0.5	-1.25	-1.75	-0.4	-1.75	-1.35	0.55	0.7	0.15	0.3	-0.05	-0.35
-1.35	-1.1	0.25	-1.55	-1.2	0.35	-0.7	-0.15	0.55	0.3	0.05	-0.25
-0.1	-0.15	-0.05	-0.25	-0.45	-0.2	0.8	-1.3	-2.1	0.35	-1.8	-2.15
0.95	0.45	-0.5	0.5	-0.2	-0.7	0.05	-1	-1.05	-0.2	-0.75	-0.55
-2.2	-2.25	-0.05	-0.7	0.2	0.9	0.05	0.95	0.9	0	0.05	0.05
-0.8	-0.85	-0.05	-0.55	-0.95	-0.4	-1.35	-1.8	-0.45	-0.7	-0.7	0
-0.45	-1.1	-0.65	0.45	-0.1	-0.55	1	-0.75	-1.75	0.7	-1.6	-2.3
0.8	-0.35	-1.15	-0.15	-1.3	-1.15	-0.1	-0.75	-0.65	0.2	-0.4	-0.6
0.7	0.6	-0.1	-0.2	-0.5	-0.3	-0.3	-3.1	-2.8	0.25	-2.7	-2.95
-0.3	-0.3	0	-0.5	-0.35	0.15	1.1	1.55	0.45	-0.35	0.15	0.5
0.2	0.25	0.05	0.15	-0.25	-0.4	0.95	1.15	0.2	1.05	0.95	-0.1
0.25	0.5	0.25	0.45	0.8	0.35	-0.85	-0.7	0.15	0.85	0.1	-0.75
0.9	0.9	0	0.8	0.05	-0.75	-0.4	0	0.4	0.85	0.25	-0.6
0.65	-0.4	-1.05	-0.15	-1	-0.85	1.4	0.6	-0.8	0.7	-0.7	-1.4
-1.65	-1.8	-0.15	-0.65	0.2	0.85	-0.55	1.1	1.65	-1.9	3.5	5.4
-1.4	-1.7	-0.3	-1.7	-1.25	0.45	1.7	-2.9	-4.6	-0.3	-4.9	-4.6
0	-1.3	-1.3	0	-1.35	-1.35	0.3	-0.25	-0.55	1.9	-0.25	-2.15
0	-0.8	-0.8	-0.15	-1.15	-1	-2.45	-1.35	1.1	-1.8	-0.3	1.5
1.6	1.4	-0.2	0.25	-0.1	-0.35	0.8	2.05	1.25	0.5	1.5	1
0.3	-0.15	-0.45	-0.1	-0.9	-0.8	0.4	-0.35	-0.75	1.35	-0.55	-1.9
0.65	0.75	0.1	0.35	-0.55	-0.9	0.75	0	-0.75	0.35	-1.45	-1.8
-1.55	-0.6	0.95	-0.4	0.15	0.55	0.95	3.25	2.3	0.5	1.75	1.25
0.6	-0.75	-1.35	1.4	-1.1	-2.5	-2.2	-1.85	0.35	-0.9	-0.35	0.55
0.2	2.05	1.85	-0.15	1.95	2.1	1.25	1.85	0.6	0.35	0.3	-0.05
-0.15	1.95	2.1	-0.7	1.35	2.05	0.3	2.9	2.6	-0.35	2.35	2.7
0.2	-1.6	-1.8	0.3	-1.05	-1.35	-0.15	4.95	5.1	-1.4	3.3	4.7
-0.25	-0.35	-0.1	-0.05	-1.05	-1	0.7	1.9	1.2	0.65	1.95	1.3
-0.85	-0.8	0.05	0.15	-0.6	-0.75	0.8	0.3	-0.5	-0.05	-0.5	-0.45
-1.4	0.25	1.65	-0.8	1.05	1.85	0.1	-0.3	-0.4	-0.3	-0.55	-0.25
-0.05	-0.95	-0.9	0.7	-0.3	-1	-0.75	-1.6	-0.85	-0.2	-0.8	-0.6
-1.4	-1.9	-0.5	-0.05	1.2	1.25	-0.35	4.55	4.9	-0.9	3.25	4.15
-1.9	-1.7	0.2	-0.8	-0.85	-0.05	-1.45	0.15	1.6	-1.15	0.45	1.6
-1.9	-5.35	-3.45	-0.25	-3.8	-3.55	-1	-0.8	0.2	-0.8	-0.3	0.5
-0.7	-1.05	-0.35	0.15	-0.5	-0.65	0.8	2.8	2	0.1	1.95	1.85
0.4	0.1	-0.3	0.9	0	-0.9	-0.55	3.6	4.15	-0.9	2.9	3.8
0.3	0.1	-0.2	0	-1	-1	-0.75	-2.2	-1.45	-0.65	-1.5	-0.85
0.25	0.2	-0.05	-0.35	-0.55	-0.2	-0.75	2.4	3.15	-1.2	2.5	3.7
0.1	1.7	1.6	-0.25	1.35	1.6	0.45	-0.15	-0.6	-0.6	-0.8	-0.2
-0.25	-0.05	0.2	0.4	-0.05	-0.45	0.75	0.65	-0.1	0.9	-0.1	-1
0.1	1.6	1.5	0.05	1	0.95	0.3	1.8	1.5	0.1	0.4	0.3
0.8	1.25	0.45	-0.75	-0.4	0.35	-0.35	2.9	3.25	-1.05	2.35	3.4
-0.3	-0.55	-0.25	-0.05	-0.25	-0.2	1.15	1.7	0.55	0.25	0.9	0.65
-2.05	-4.65	-2.6	-0.55	-1.8	-1.25	-0.15	-0.9	-0.75	-0.55	-1.6	-1.05
-1.05	-0.8	0.25	-0.85	0.25	1.1	-0.15	-1.35	-1.2	-1.2	-1.85	-0.65
0.1	0.5	0.4	0.4	0.9	0.5	-0.8	0.65	1.45	-0.1	0.65	0.75
0.5	0	-0.5	0.55	-0.55	-1.1	-1.5	0.35	1.85	-0.75	1.55	2.3
-1.15	0.65	1.8	-0.4	1.45	1.85	-1.1	-0.2	0.9	0.1	0.65	0.55
0.15	-0.05	-0.2	1.4	-0.35	-1.75	0.2	-0.55	-0.75	-0.3	-0.95	-0.65
0.05	0.25	0.2	-0.05	0.95	1	-2.15	-0.85	1.3	-1.15	-0.15	1
0.25	1.2	0.95	0.4	0.75	0.35	-0.7	-1.55	-0.85	-0.45	-0.75	-0.3
-0.15	0.45	0.6	-0.55	-0.05	0.5	-0.85	-0.3	0.55	-0.65	0.3	0.95
1.15	1.35	0.2	-0.5	-0.55	-0.05	0.65	-2.35	-3	0.3	-2.55	-2.85
-0.8	1.95	2.75	-0.7	3.2	3.9	0.1	3.5	3.4	-0.75	2.45	3.2
-0.8	1.65	2.45	-1.2	1.2	2.4	0	1	1	-0.1	0.3	0.4
0.6	4.05	3.45	-1	2.3	3.3	0.45	0.95	0.5	0.25	0.45	0.2
0.6	3.4	2.8	0.6	3	2.4	-0.4	0.05	0.45	-0.45	0.15	0.6
-1	-2	-1	-1.15	-1.4	-0.25	-1.35	-0.15	1.2	-0.5	1	1.5
-1.2	-2.85	-1.65	-0.35	-0.9	-0.55	1.05	1.25	0.2	-0.35	0.45	0.8
-0.9	-1.8	-0.9	-1	-1.45	-0.45	0.1	-0.45	-0.55	-0.1	-0.45	-0.35
0.05	-0.4	-0.45	-0.3	-0.75	-0.45	0.4	0.45	0.05	-0.15	0.1	0.25
0	-1.75	-1.75	-0.25	-1.6	-1.35	-0.65	-3.35	-2.7	1.1	-0.35	-1.45
0.85	1.3	0.45	0.65	0.65	0	0.5	0.2	-0.3	0.3	0.05	-0.25
0	0.15	0.15	-0.75	-1	-0.25	0.2	0.25	0.05	0.1	0.3	0.2
-1.3	-1.55	-0.25	0.2	0.3	0.1	0.45	0.25	-0.2	-0.1	0.35	0.45
0.95	2.2	1.25	-0.25	1.25	1.5	-0.6	0.6	1.2	-0.95	-0.45	0.5
0.1	-3.75	-3.85	0.35	-0.65	-1	0.55	-0.4	-0.95	-0.1	-1.15	-1.05
-1.1	-1.6	-0.5	-0.65	-1.1	-0.45	-2.05	2.7	4.75	-1.95	3.15	5.1
-0.4	-3.95	-3.55	-0.85	-3.3	-2.45	-0.8	-1.05	-0.25	-0.25	-0.2	0.05
-0.7	0.35	1.05	0.1	1.3	1.2	-1.05	0.05	1.1	-2.05	-0.85	1.2
0.2	0.05	-0.15	-0.6	-0.75	-0.15	-0.8	1.35	2.15	0	1.75	1.75
-2.25	-3.05	-0.8	-0.65	-1.45	-0.8	1.1	0.05	-1.05	1.95	-0.75	-2.7
-0.6	-2.35	-1.75	0.35	-1.2	-1.55	-0.3	1	1.3	-0.2	1.05	1.25
1.1	1	-0.1	0.25	-0.55	-0.8	0.4	3.8	3.4	-0.7	1.9	2.6
0.35	2.55	2.2	-0.45	1.35	1.8	-0.85	-2.15	-1.3	0.25	-0.55	-0.8
0.85	0	-0.85	0.7	-0.75	-1.45	0.4	2.3	1.9	-0.15	1.65	1.8
1.8	3.4	1.6	0.6	1.25	0.65	0.6	0.6	0	0.4	-0.3	-0.7
0.2	0.35	0.15	0.6	0.2	-0.4	0.65	0	-0.65	-0.15	-0.65	-0.5
-1.15	-1.1	0.05	0.35	-0.7	-1.05	0.7	-1.8	-2.5	-0.2	-2.3	-2.1
0.45	-1.35	-1.8	0.65	-0.75	-1.4	-0.65	-2.45	-1.8	0.5	-1.05	-1.55
-0.75	-2.7	-1.95	0.6	-0.55	-1.15	-2	-1.85	0.15	-0.5	0.35	0.85
0.3	-1.2	-1.5	0.25	-1.45	-1.7	-0.3	-0.1	0.2	-0.55	0.2	0.75
-0.1	-1.45	-1.35	0.05	-1	-1.05	-0.25	-0.55	-0.3	-0.25	0.25	0.5
0.55	2.05	1.5	0.05	2.05	2	0.8	2.2	1.4	0.25	1.85	1.6
0.05	1.95	1.9	-0.7	1.4	2.1	0.45	3.05	2.6	-0.6	2.05	2.65
0.15	-0.25	-0.4	-0.15	0	0.15	-0.25	1.35	1.6	-0.9	0.65	1.55
-0.3	-0.75	-0.45	-0.1	-0.4	-0.3	0	-2.75	-2.75	-0.35	-3.4	-3.05
-0.1	-0.5	-0.4	0.45	-0.7	-1.15	0.9	0.35	-0.55	0.15	-0.15	-0.3
-0.05	-0.45	-0.4	0.85	-0.05	-0.9	1.1	-1.65	-2.75	0.25	-1.5	-1.75
0.8	1.7	0.9	-0.1	0.35	0.45	-1.8	-2.35	-0.55	-1.1	-0.95	0.15
-1	-1.35	-0.35	-0.4	-0.7	-0.3	-0.15	-0.35	-0.2	0.3	-0.5	-0.8
0.7	0.95	0.25	0.9	0	-0.9	-1.05	-1.05	0	-0.6	-0.8	-0.2
-1.55	-1.95	-0.4	0	-1	-1	1.05	1.6	0.55	0.3	0.55	0.25
-1.45	-3.15	-1.7	-0.1	-1.6	-1.5	-0.55	3.55	4.1	-0.95	3.4	4.35
0	0.2	0.2	0.7	-0.6	-1.3	-0.25	0.8	1.05	0.5	1.25	0.75
0.8	0.25	-0.55	0.45	-0.5	-0.95	0.75	-0.3	-1.05	-0.5	-0.9	-0.4
-0.05	0.35	0.4	-1.3	-0.9	0.4	0.2	-1.3	-1.5	-0.3	-1.3	-1
-0.05	2.6	2.65	-1.4	1.25	2.65	-1.25	-2.85	-1.6	-0.95	-2.4	-1.45
-0.15	-0.55	-0.4	0.9	-0.25	-1.15	0.15	-0.75	-0.9	1.95	0.25	-1.7
0.1	-0.8	-0.9	-0.35	-1	-0.65	0.65	0.15	-0.5	0.75	-0.15	-0.9
-0.1	0.3	0.4	-0.1	0.2	0.3	0.35	0.85	0.5	0	0.35	0.35
0	-0.75	-0.75	0.45	-0.65	-1.1	0.35	3.95	3.6	-0.75	3.35	4.1
-0.9	-0.75	0.15	0.9	-0.15	-1.05	-0.3	4.15	4.45	-1.4	3.05	4.45
1.5	1.4	-0.1	0.8	0.15	-0.65	0.3	-0.05	-0.35	-0.9	-0.55	0.35
0.6	0.05	-0.55	-0.6	-0.9	-0.3	0.45	0.55	0.1	1.35	0.65	-0.7
-0.35	1.1	1.45	0.1	1.25	1.15	-0.8	-1.95	-1.15	-0.1	-0.9	-0.8
0.05	1.55	1.5	0.6	2.15	1.55	-0.75	0.6	1.35	-1	0.6	1.6
-0.45	0.6	1.05	0.8	1.45	0.65	-0.15	1.05	1.2	-0.8	0.15	0.95
0.2	-0.35	-0.55	0	1.05	1.05	-1.8	-1.35	0.45	-1.7	-0.7	1
-1.2	-0.95	0.25	-0.3	-0.2	0.1	0.25	-0.75	-1	0.05	-0.7	-0.75
0.2	-0.1	-0.3	-0.05	-1	-0.95	0.8	-0.6	-1.4	0.05	-1.35	-1.4
0.15	-1	-1.15	1.7	-1	-2.7	-0.7	0.25	0.95	-1.05	-0.3	0.75
0.35	-0.95	-1.3	-0.1	-1.6	-1.5	-0.2	-0.15	0.05	0.15	-0.25	-0.4
-0.05	1.85	1.9	-0.45	1.4	1.85	0.3	0.95	0.65	-0.55	-0.05	0.5
0.1	0.35	0.25	0.15	0	-0.15	0.65	0.6	-0.05	0.3	-0.75	-1.05
-1.85	-1.15	0.7	-0.7	0.45	1.15
-0.55	0.85	1.4	-1.3	2.5	3.8
0.25	-1	-1.25	0.25	-1.8	-2.05
-1.6	-1.1	0.5	-0.8	0	0.8
-0.1	-0.45	-0.35	0.15	-0.2	-0.35
0.4	0.5	0.1	0.35	-0.05	-0.4
0.15	0.65	0.5	0.2	0.05	-0.15
-1.25	0.1	1.35	0.1	1.05	0.95
0	-0.2	-0.2	-0.5	-0.7	-0.2
-0.2	-0.4	-0.2	0.4	0.3	-0.1
-0.5	-2.95	-2.45	-0.7	-3.3	-2.6
-0.7	-1.15	-0.45	-0.1	-1	-0.9
0.65	-0.4	-1.05	-0.15	-1.2	-1.05
0.1	-0.3	-0.4	1.1	-0.2	-1.3
0.35	0.6	0.25	1.25	0.15	-1.1
0.05	-0.55	-0.6	-0.5	-1	-0.5
0.15	-0.75	-0.9	0.15	-0.9	-1.05
-0.55	-0.2	0.35	0.5	-0.25	-0.75
-0.4	-0.55	-0.15	0.75	-0.5	-1.25
1.05	1	-0.05	0.2	-0.45	-0.65
1.25	0.55	-0.7	1.05	-0.35	-1.4
-0.15	1.55	1.7	-0.15	1.65	1.8
-0.55	1.15	1.7	-1.45	0.2	1.65
0.1	1.7	1.6	0.3	1.65	1.35
0.05	1.85	1.8	-0.4	1.3	1.7
-0.75	0.15	0.9	-1.25	0.35	1.6
-0.95	-0.25	0.7	-0.75	-0.45	0.3
-2	-0.45	1.55	-0.65	0.95	1.6
0.25	0.3	0.05	0.05	-0.3	-0.35
0.4	0	-0.4	-0.15	-0.55	-0.4
-0.35	0.35	0.7	-0.55	-0.05	0.5
-0.2	-1.7	-1.5	-0.65	-1.5	-0.85
1.4	0.15	-1.25	0.3	-1.1	-1.4
-0.1	-0.55	-0.45	-0.55	-0.7	-0.15
-0.4	0	0.4	1.65	1	-0.65
0.15	-1.25	-1.4	1.1	-0.5	-1.6
0.6	0.2	-0.4	0.25	-0.85	-1.1
-0.4	-0.15	0.25	0.15	0.4	0.25
0.3	-0.3	-0.6	-0.3	-0.8	-0.5
-0.95	-0.55	0.4	0.55	0.45	-0.1
0.25	0.4	0.15	-0.2	-0.6	-0.4
-0.25	0.1	0.35	-0.4	-0.2	0.2
0.15	-0.15	-0.3	-0.1	-0.65	-0.55
0.6	0.85	0.25	0.65	0.8	0.15
0.15	0.5	0.35	-0.05	0	0.05
0.6	0.35	-0.25	0.2	-0.25	-0.45
-2.15	-1.35	0.8	-0.85	0.25	1.1
0.1	2.65	2.55	-0.5	2.55	3.05
-0.55	-1.35	-0.8	0	-0.6	-0.6
-0.6	0.55	1.15	-0.2	1	1.2
0.3	1.4	1.1	-0.3	0.7	1
-1.4	-2	-0.6	-0.4	-0.8	-0.4
0.15	0	-0.15	-0.1	-0.45	-0.35
-0.15	0.2	0.35	-0.25	0.1	0.35
1.3	1.35	0.05	0	0.3	0.3
-2.35	-2.15	0.2	-0.75	-0.05	0.7
-1.3	-0.25	1.05	-0.9	0	0.9
-0.75	-0.25	0.5	-0.05	0.95	1
-0.3	-0.3	0	-0.4	-0.15	0.25
-1.1	-0.6	0.5	-0.8	-0.25	0.55
0	-0.2	-0.2	-0.4	-0.45	-0.05
-0.35	-0.1	0.25	0.35	0.7	0.35
-1.2	-1.6	-0.4	0.35	-0.25	-0.6
1	0.7	-0.3	0.35	-0.55	-0.9
0	1.3	1.3	0.3	1	0.7
-0.75	-0.75	0	-0.5	-0.15	0.35
-2	-1.3	0.7	0.55	1.65	1.1
2	-0.2	-2.2	0.8	0.05	-0.75
-1	-1.5	-0.5	-0.95	-1.15	-0.2
-0.05	0.4	0.45	-0.4	-0.15	0.25
0.15	-0.25	-0.4	0.25	-0.7	-0.95
1.75	1.25	-0.5	0.5	0.2	-0.3
0.3	0.2	-0.1	0.1	-0.2	-0.3
0.75	1	0.25	0.7	0.3	-0.4
0.05	-1.25	-1.3	0.05	-1.4	-1.45
-0.7	1.6	2.3	-0.85	1.65	2.5
-1.7	2.75	4.45	-5.95	4.45	10.4
0.75	2.35	1.6	-0.35	0.9	1.25
-0.85	-1.05	-0.2	-0.3	-0.5	-0.2
1.05	-2.1	-3.15	-0.75	-2.45	-1.7
-0.45	0.7	1.15	0.6	0.6	0
0.55	-0.35	-0.9	-0.3	-1.3	-1
-0.45	-0.95	-0.5	-0.45	-0.7	-0.25
-2.15	-1.55	0.6	-0.4	0.45	0.85
-2	-2.5	-0.5	-1.5	-1.7	-0.2
1	0.3	-0.7	0.25	-1	-1.25
-0.1	-0.65	-0.55	0.05	-0.05	-0.1
0.05	1.4	1.35	-0.2	2.25	2.45
-0.6	-1.65	-1.05	0.15	-0.85	-1
0.85	0.45	-0.4	0.3	-0.8	-1.1
0.7	0.1	-0.6	-0.95	-1.45	-0.5
0.85	0.8	-0.05	-0.05	-0.5	-0.45
-0.5	-0.2	0.3	-0.2	0.35	0.55
-1.3	0.05	1.35	-0.6	0.55	1.15
0	0.35	0.35	0.05	0.55	0.5
0.1	4.75	4.65	-1.05	3.2	4.25
0.55	0.65	0.1	-0.7	-0.75	-0.05
-0.4	-0.05	0.35	0.1	0.35	0.25
0.25	-0.4	-0.65	-0.05	-0.6	-0.55
-0.4	-1.05	-0.65	-1.6	-2.05	-0.45
-0.5	0.95	1.45	-0.05	0.85	0.9
0.75	1	0.25	1.1	0.05	-1.05
-0.35	-0.4	-0.05	0.25	0.25	0
-0.7	-0.95	-0.25	-0.75	-0.9	-0.15
0.2	0.45	0.25	1.15	-0.3	-1.45
0.5	1	0.5	-0.1	0.1	0.2
0.55	1	0.45	-0.8	-0.2	0.6
1	0.65	-0.35	-0.2	-0.55	-0.35
0.55	0.6	0.05	-0.05	-0.3	-0.25
0.35	-1.8	-2.15	-0.5	-1.95	-1.45
1.05	0.65	-0.4	0.35	-0.35	-0.7
-1.1	-1.7	-0.6	0.1	-0.4	-0.5
0.15	-0.4	-0.55	0.7	-0.7	-1.4
-0.7	-1.75	-1.05	-0.4	-1.5	-1.1
1	-2.4	-3.4	0.25	-3.15	-3.4
0.05	-1.55	-1.6	-0.5	-1.6	-1.1
-1.85	-1.4	0.45	-0.4	-0.5	-0.1
-1.7	-1.9	-0.2	-1.05	-1.1	-0.05
0	-1.05	-1.05	-0.05	-1.2	-1.15
-0.4	-2.85	-2.45	-0.2	-2.85	-2.65
0.1	-0.95	-1.05	0.25	-0.75	-1
0.55	-0.25	-0.8	0.25	-0.8	-1.05
-0.05	-1.65	-1.6	-0.35	-2.45	-2.1
0.1	-2.45	-2.55	-0.1	-1.7	-1.6
-0.15	2.6	2.75	-0.85	1.6	2.45
1.6	1.5	-0.1	0.85	-0.3	-1.15
-0.05	0.05	0.1	-0.3	-0.2	0.1
0.2	3.7	3.5	-0.7	1.9	2.6
0.5	-1.45	-1.95	0.05	-2.05	-2.1
-0.5	2.75	3.25	-1.45	1.65	3.1
0.8	4	3.2	-0.55	2.1	2.65
-0.2	3.25	3.45	-0.8	2.45	3.25
0.55	1.1	0.55	0.35	0.4	0.05
0.5	-0.5	-1	1.05	-0.75	-1.8
1.05	0.65	-0.4	0	-0.35	-0.35
0.55	0.1	-0.45	0.8	0.1	-0.7
-0.05	-0.7	-0.65	0.95	-0.2	-1.15
0.35	-0.4	-0.75	-0.1	-0.8	-0.7
0.1	-0.1	-0.2	1.25	-0.25	-1.5
0.1	-0.45	-0.55	-0.8	-1.05	-0.25
-2.25	-1.3	0.95	-0.2	1	1.2
0.6	0.2	-0.4	0.65	-0.7	-1.35
0.6	0.55	-0.05	0.1	0.15	0.05
-1.45	-2.15	-0.7	-1.05	-1.4	-0.35
0.05	-0.7	-0.75	-0.5	-0.6	-0.1
-0.05	0.55	0.6	-0.15	0.3	0.45
-0.15	-1.85	-1.7	-0.35	-1.5	-1.15
0.4	1.4	1	1	0.35	-0.65
-0.6	-1.6	-1	0.1	-0.4	-0.5
-0.35	-0.15	0.2	-0.55	0.05	0.6
1.1	0.7	-0.4	0.25	-0.5	-0.75
0.3	4.1	3.8	-0.9	2.8	3.7
0.2	-0.85	-1.05	-0.15	-1.45	-1.3
-0.65	-0.4	0.25	0.2	1	0.8
-0.8	-1.4	-0.6	-0.2	-0.05	0.15
-1.35	-1.75	-0.4	-0.85	-1.15	-0.3
-0.05	-1.05	-1	-0.5	-1.3	-0.8
0.1	-0.95	-1.05	-0.05	-1.05	-1
-0.9	-1.5	-0.6	-0.85	-1.05	-0.2
-0.65	-1.35	-0.7	-0.3	-0.9	-0.6
0.5	0.65	0.15	-0.3	-0.5	-0.2
-0.3	-0.25	0.05	-0.75	-0.45	0.3
0	-0.75	-0.75	-0.95	-1.3	-0.35
0.85	1.5	0.65	0.05	0	-0.05
-0.55	1.85	2.4	-0.45	1.9	2.35
-1	-2.1	-1.1	-0.7	-1.2	-0.5
-0.35	-0.9	-0.55	-0.7	-0.85	-0.15
-0.65	-1.95	-1.3	-0.6	-1.3	-0.7
-0.2	-1.25	-1.05	-0.15	-1.1	-0.95
-1.35	-2.65	-1.3	-0.7	-1.8	-1.1
-0.15	-1.45	-1.3	0.2	-1.2	-1.4
-0.25	-1.55	-1.3	-0.45	-1.25	-0.8
-1.85	-2.45	-0.6	0.1	-0.7	-0.8
-0.65	-3	-2.35	1	-0.85	-1.85
-0.3	1.7	2	0.05	2.4	2.35
-0.45	-2.75	-2.3	0.25	-1.95	-2.2
-0.35	-3.35	-3	0.4	-0.9	-1.3
-0.35	0.25	0.6	-0.5	0.35	0.85
1.1	-2.2	-3.3	0.25	-2.5	-2.75
-1	-2.15	-1.15	0.25	-0.4	-0.65
-0.55	-1.05	-0.5	-0.3	-1.35	-1.05
0.6	-1.1	-1.7	-0.8	-1.5	-0.7
-0.9	-2	-1.1	-0.05	-1.25	-1.2
0.65	0.1	-0.55	0.35	-0.3	-0.65
-1.9	-1.3	0.6	-1.1	-0.2	0.9
0.5	0.25	-0.25	0.1	-0.45	-0.55
0.45	0.3	-0.15	0.45	-0.05	-0.5
-0.2	-1.9	-1.7	-0.2	-1.85	-1.65
0.2	-0.1	-0.3	-0.45	-0.65	-0.2
-2.05	-2.4	-0.35	-0.65	-0.65	0
-0.8	-1.6	-0.8	-1	-1.7	-0.7
0.25	0.15	-0.1	-0.15	0.2	0.35
0.8	1.35	0.55	0.4	-0.05	-0.45
0.45	0.35	-0.1	0.8	-0.25	-1.05
0.85	0	-0.85	0.05	-1	-1.05
0.55	0.55	0	0.35	0.1	-0.25
-0.3	-4.2	-3.9	-0.05	-2.55	-2.5
0.75	0.3	-0.45	0.4	0.65	0.25
0.65	-0.05	-0.7	1.95	0.05	-1.9
0.4	-0.85	-1.25	-0.2	-0.3	-0.1
0.4	-0.5	-0.9	-0.2	-1.05	-0.85
0.15	3.7	3.55	-1.5	2.25	3.75
-1.85	-2.45	-0.6	-0.6	-1.3	-0.7
0.55	-3.2	-3.75	1.2	-2.45	-3.65
1	-0.2	-1.2	0.15	-1.3	-1.45
-1.2	-3.45	-2.25	-0.1	-2	-1.9
0.5	0.45	-0.05	0.85	-0.25	-1.1
-1.35	-2.25	-0.9	0.55	-0.2	-0.75
0.6	1.2	0.6	0.05	-0.15	-0.2
-0.1	0.25	0.35	-0.6	-0.05	0.55
1	0.9	-0.1	0.2	-0.55	-0.75
-0.3	3.45	3.75	-0.45	2.9	3.35
-0.75	-0.65	0.1	-0.6	0.2	0.8
0.05	0.3	0.25	0.15	0	-0.15
1.05	3.25	2.2	0.3	1.7	1.4
0.85	0.45	-0.4	-0.4	-0.7	-0.3
-0.35	-1.35	-1	1.1	-0.85	-1.95
-0.7	0.05	0.75	0.4	1	0.6
0.85	1.65	0.8	0.6	0.55	-0.05
0.15	-0.45	-0.6	-0.55	-1.25	-0.7
0.65	0.4	-0.25	0.5	-0.35	-0.85
0.15	-1.2	-1.35	-0.4	-0.75	-0.35
0.55	-0.75	-1.3	-0.15	-1.2	-1.05
-0.2	0.7	0.9	-0.35	0.8	1.15
1.05	1.25	0.2	1	0.45	-0.55
0.5	0.9	0.4	0.6	0.3	-0.3
0	-0.4	-0.4	-0.75	-1.5	-0.75
1.5	-0.1	-1.6	-0.2	-1.95	-1.75
0.65	4	3.35	-0.8	3.1	3.9
0.7	0.7	0	0.1	-0.2	-0.3
-0.8	-2.75	-1.95	-1	-2.15	-1.15
0.15	0.65	0.5	0.7	0.8	0.1
0.55	1.05	0.5	-0.5	0.05	0.55
0.75	2.05	1.3	-0.35	1.2	1.55
1.05	1.3	0.25	0.4	-0.05	-0.45
-0.05	-0.75	-0.7	0.3	-0.75	-1.05
0.15	-1.15	-1.3	0.35	-1.15	-1.5
1.05	1.15	0.1	0.05	-0.45	-0.5
-1.75	-1.1	0.65	-1.1	0	1.1
0.35	0.45	0.1	-0.1	-0.75	-0.65
-0.8	0.2	1	-0.2	0.5	0.7
-0.7	-1.85	-1.15	-0.4	-0.8	-0.4
0.45	0.85	0.4	-0.4	0.05	0.45
-1.6	-1.35	0.25	-0.35	-0.4	-0.05
-2.05	-0.7	1.35	-0.5	0.7	1.2
-1.05	-3.25	-2.2	0.6	-2.2	-2.8
-0.75	-0.6	0.15	0.05	0.55	0.5
-1.15	-0.6	0.55	-0.05	0.95	1
-0.1	0.1	0.2	-0.3	0	0.3
-1.6	-4.25	-2.65	-0.35	-2.15	-1.8
0.15	0.7	0.55	0.15	0.8	0.65
0.7	-0.05	-0.75	-0.25	-1.05	-0.8
0.9	0.55	-0.35	0.15	-0.2	-0.35
0.1	-2.65	-2.75	0.05	-0.75	-0.8
0.3	0.3	0	0.3	-0.15	-0.45
-0.5	0.25	0.75	-0.55	1.3	1.85
1.05	0.75	-0.3	0.1	-1.1	-1.2
1	0.4	-0.6	-0.25	-1.25	-1
-0.8	-0.4	0.4	0.05	0.8	0.75
-0.6	-0.95	-0.35	-0.3	-0.5	-0.2
0.75	3.25	2.5	0	2.4	2.4
0.7	1.25	0.55	-1	0.05	1.05
0.55	1.6	1.05	-0.2	0.4	0.6
-0.25	1.9	2.15	-0.55	1.6	2.15
0.05	-0.6	-0.65	-0.65	-0.95	-0.3
0.5	2	1.5	-1.05	0.8	1.85
0.25	3.2	2.95	-1.45	2	3.45
-1.65	-2.7	-1.05	-0.95	-0.7	0.25
-0.35	-3.8	-3.45	-0.5	-2.5	-2
0.7	-0.9	-1.6	0.85	-1.75	-2.6
-2.25	-2.35	-0.1	-0.35	-0.05	0.3
-1.15	-3.55	-2.4	0.05	-2.4	-2.45
-1.2	-1.95	-0.75	-1.05	-1.55	-0.5
0.3	-0.6	-0.9	0.1	-1.3	-1.4
0.45	-0.65	-1.1	1.25	0.1	-1.15
0.65	4	3.35	-0.6	2.4	3
-0.1	-0.4	-0.3	-0.9	-0.8	0.1
0.25	0.45	0.2	1.05	0.85	-0.2
-1.7	-1.65	0.05	-0.65	-0.4	0.25
0.2	-2.7	-2.9	-0.25	-2.35	-2.1
0.35	0	-0.35	0.7	-0.4	-1.1
-1.1	-1.5	-0.4	-0.4	-0.8	-0.4
1.7	1.9	0.2	-0.75	-0.85	-0.1
-1.6	-2.5	-0.9	-1.1	-2.15	-1.05
-1.5	-1.9	-0.4	0.2	-0.5	-0.7
0.4	0	-0.4	-0.2	-0.9	-0.7
-0.9	-1.1	-0.2	-0.3	-0.85	-0.55
0.15	-0.75	-0.9	0.85	-1.55	-2.4
0.3	-0.7	-1	0.3	-0.8	-1.1
0.3	-2.85	-3.15	0.3	-1.65	-1.95
-0.8	-3.1	-2.3	0.3	-1.75	-2.05
-0.3	0.15	0.45	-0.15	0.3	0.45
-0.1	0.05	0.15	0.05	0	-0.05
-0.45	-1.35	-0.9	-0.3	-1.2	-0.9
-0.05	0.3	0.35	0.45	1.4	0.95
0.85	0.55	-0.3	0.45	0.15	-0.3
0.4	0.6	0.2	1.2	-0.1	-1.3
0.35	-0.25	-0.6	1.4	-0.65	-2.05
0.25	0.5	0.25	0.2	-0.6	-0.8
0.25	0.4	0.15	-0.1	0.05	0.15
-0.2	-0.55	-0.35	-0.55	-1	-0.45
0.35	3.85	3.5	-0.2	3.65	3.85
-0.65	-1.05	-0.4	0.1	-0.6	-0.7
-0.3	-0.75	-0.45	0.15	-0.7	-0.85
0.3	0.15	-0.15	0.15	-0.2	-0.35
0.45	0.5	0.05	-0.35	-0.05	0.3
0.35	1.75	1.4	0.1	1.1	1
0.95	2.35	1.4	0.6	1.2	0.6
-0.65	-0.85	-0.2	-0.55	-0.55	0
-0.65	-1.55	-0.9	0.3	-0.8	-1.1
1.5	2.9	1.4	0.3	1.1	0.8
0.05	0.2	0.15	0.15	-0.45	-0.6
-1	-3.2	-2.2	-0.75	-1.65	-0.9
0.75	2.7	1.95	0.7	1.8	1.1
-0.6	0.55	1.15	-0.2	1.2	1.4
0.05	-4.8	-4.85	1	-5.5	-6.5
-1.4	-1.7	-0.3	-1.15	-0.75	0.4
0.1	0.35	0.25	0.25	-0.55	-0.8
-0.35	0.3	0.65	-0.65	-0.25	0.4
-0.3	0.55	0.85	-0.5	0.45	0.95
0.3	0.65	0.35	0.9	0.25	-0.65
-0.85	1.3	2.15	-0.7	1.9	2.6
-2.25	-2.7	-0.45	-0.65	-1.15	-0.5
-0.65	-2	-1.35	0.15	-0.65	-0.8
-0.15	0	0.15	0.1	-0.7	-0.8
-1.05	-0.2	0.85	0.45	1.8	1.35
-0.6	1.85	2.45	-0.9	1.7	2.6
0.8	2.3	1.5	0.95	2.3	1.35
1.3	0.7	-0.6	0.3	-0.55	-0.85
0.45	0.15	-0.3	-0.85	-1	-0.15
0.5	0.6	0.1	-1.05	-0.8	0.25
-0.75	-3.3	-2.55	-1.2	-1.95	-0.75
-0.3	-2.05	-1.75	0	-1.5	-1.5
-0.65	-1.15	-0.5	0.5	-0.55	-1.05
-1.15	-0.15	1	-0.9	0.5	1.4
-1.35	-2.3	-0.95	-0.65	-0.9	-0.25
0.9	0.25	-0.65	0.85	-0.9	-1.75
0.8	0.3	-0.5	0.6	-0.4	-1
-0.15	-0.15	0	-0.35	-0.3	0.05
-0.65	-0.9	-0.25	-0.35	-0.65	-0.3
-0.4	-0.9	-0.5	0.25	-0.6	-0.85
0.05	0.4	0.35	-0.2	0.15	0.35
0.45	0.8	0.35	0.95	0.9	-0.05
0	-1.95	-1.95	-0.45	-1.3	-0.85
-0.75	-0.35	0.4	-0.25	-0.35	-0.1
0.25	0.6	0.35	-0.6	-0.25	0.35
0.35	-0.6	-0.95	-0.75	-1.45	-0.7
0.8	2.05	1.25	-0.35	0.25	0.6
0.05	2.15	2.1	0.6	2.45	1.85
-0.35	0.1	0.45	-0.85	-0.05	0.8
0.9	2.55	1.65	-0.7	0.8	1.5
1.35	-0.6	-1.95	-0.8	-2.45	-1.65
0.3	-0.4	-0.7	0	-0.85	-0.85
0.2	-1	-1.2	-0.2	-0.65	-0.45
0.45	0.8	0.35	0.4	0.45	0.05
0.05	-4.15	-4.2	0	-4.5	-4.5
-0.15	-0.4	-0.25	-0.2	-0.65	-0.45
-0.2	0.1	0.3	0.2	0.2	0
-0.95	-1.1	-0.15	0.15	0.1	-0.05
0.05	1.85	1.8	-0.45	1.4	1.85
-1.55	-0.5	1.05	-0.95	-0.1	0.85
-1.05	-0.95	0.1	1.55	-0.25	-1.8
0.5	-0.75	-1.25	0.05	-1.3	-1.35
0.9	2.15	1.25	0.2	1.05	0.85
0.4	0.95	0.55	0.6	0.6	0
-1.65	-1.8	-0.15	-0.95	-1.15	-0.2
0.5	0.05	-0.45	-0.05	-0.8	-0.75
0.1	-1	-1.1	-0.2	-1.1	-0.9
-0.15	0.35	0.5	0.4	-0.2	-0.6
-0.6	-0.35	0.25	0.05	-0.3	-0.35
-0.9	-0.4	0.5	-0.15	0.7	0.85
-0.6	-0.4	0.2	0.25	0.45	0.2
-1	0.15	1.15	-0.15	0.9	1.05
1.2	1.65	0.45	-0.3	0.6	0.9
0.9	0.95	0.05	-0.05	-0.45	-0.4
0.5	0.35	-0.15	0.2	-0.7	-0.9
0.1	-1.15	-1.25	-0.05	-1.55	-1.5
-0.95	2.5	3.45	-1.15	2	3.15
1.35	2.1	0.75	0.5	0.65	0.15
0.05	0.45	0.4	-0.4	-0.1	0.3
-0.15	0.25	0.4	-0.35	-0.55	-0.2
1.3	1.1	-0.2	-0.1	-0.6	-0.5
0.4	0.2	-0.2	0.35	-0.3	-0.65
0.3	0.3	0	0.2	-0.25	-0.45
0.25	0.45	0.2	-0.35	-0.3	0.05
0.2	0.1	-0.1	-0.1	-0.45	-0.35
1.3	1.5	0.2	0.7	0.25	-0.45
1	0.7	-0.3	0.1	-1.05	-1.15
-0.9	-0.15	0.75	-0.3	0.05	0.35
0	-1.9	-1.9	0.1	-1.55	-1.65
-0.75	-2.15	-1.4	-0.45	-1.9	-1.45
-0.2	-4.3	-4.1	0.4	-3.7	-4.1
-0.45	-3.6	-3.15	0.25	-1.4	-1.65
0.45	-1.2	-1.65	0.1	-1.25	-1.35
-0.2	-3	-2.8	0.1	-2.45	-2.55
-0.6	-0.3	0.3	-1.2	-0.9	0.3
0.25	-0.05	-0.3	0.25	-0.55	-0.8
1.5	1.8	0.3	0.4	0.2	-0.2
0.15	0.7	0.55	-0.5	0.65	1.15
0.75	1.35	0.6	0.6	0.65	0.05
1.05	3.5	2.45	-0.3	1.9	2.2
-0.35	-1.55	-1.2	0.05	-1.5	-1.55
0.45	0.35	-0.1	1.55	0.4	-1.15
0.4	0.9	0.5	1.05	0.15	-0.9
0.4	0.5	0.1	-0.9	-0.9	0
-0.7	0.8	1.5	-0.35	1	1.35
0.1	-0.35	-0.45	2	0.8	-1.2
0.05	-0.95	-1	0.4	-1.3	-1.7
-1.05	-1.85	-0.8	-0.2	-1	-0.8
-1.8	-1.2	0.6	-0.65	0.6	1.25
0.9	0.5	-0.4	1.05	-0.35	-1.4
-1.6	-1.55	0.05	-0.3	-0.15	0.15
0.75	1.1	0.35	0.9	1.05	0.15
0.15	-1.05	-1.2	-0.75	-1.85	-1.1
0.1	-1.9	-2	-0.1	-1.15	-1.05
-0.05	-1.05	-1	-0.2	-0.65	-0.45
0.9	0.85	-0.05	-0.05	-0.55	-0.5
-0.05	-0.4	-0.35	0.1	-0.3	-0.4
0.7	-0.75	-1.45	1.3	0	-1.3
-1.75	0.25	2	-1.05	2.6	3.65
0.85	1.45	0.6	0.2	0.45	0.25
-0.35	1.75	2.1	-0.45	1.75	2.2
0.05	-1.4	-1.45	0.75	-1.4	-2.15
-0.25	-0.4	-0.15	-0.3	-0.25	0.05
-1.75	-2.55	-0.8	-0.05	0.15	0.2
0.25	-1.35	-1.6	0.15	-0.85	-1
0.15	-1.85	-2	0	-1.15	-1.15
0.5	-0.15	-0.65	-0.2	-0.45	-0.25
-0.35	-0.3	0.05	1.05	-0.8	-1.85
1.15	2	0.85	-0.15	0.05	0.2
-1.4	-0.4	1	-0.95	-0.55	0.4
0.3	-2.05	-2.35	-0.1	-2.75	-2.65
-0.15	0.95	1.1	-0.8	-0.5	0.3
-0.3	-1.35	-1.05	0.25	-0.35	-0.6
-1.75	-0.8	0.95	0.05	0.35	0.3
0.25	-0.5	-0.75	-0.25	-1.25	-1
0.05	-0.45	-0.5	0.85	0.05	-0.8
-0.4	-0.2	0.2	0.75	0.9	0.15
0.55	1	0.45	-0.35	-0.25	0.1
-1.55	-1.5	0.05	0.2	0.05	-0.15
0.65	0.5	-0.15	0.6	0.15	-0.45
0.55	0.3	-0.25	0	-0.45	-0.45
0.1	-0.9	-1	-0.55	-1.35	-0.8
0.65	0.9	0.25	0.1	0.35	0.25
0.55	0.1	-0.45	-0.25	-0.4	-0.15
0.1	-0.15	-0.25	-0.4	-0.55	-0.15
-0.1	-0.25	-0.15	-0.1	-0.35	-0.25
1.1	0.85	-0.25	0.1	-0.1	-0.2
-0.6	-0.15	0.45	-0.8	-0.25	0.55
-0.45	-0.5	-0.05	-0.15	-0.95	-0.8
-0.05	0.55	0.6	0.7	1.3	0.6
-0.65	-1.8	-1.15	0.25	-0.7	-0.95
0.45	1.65	1.2	0.45	1.4	0.95
0.5	0.7	0.2	0.55	0.6	0.05
0.8	0.4	-0.4	0.45	-0.25	-0.7
0.75	1.3	0.55	0	-0.05	-0.05
-0.25	-0.2	0.05	0.5	0.1	-0.4
-0.1	0.2	0.3	0.35	0.8	0.45
-0.45	-0.9	-0.45	-0.85	-1	-0.15
-0.2	4.25	4.45	-2.4	2.5	4.9
-0.75	-1.15	-0.4	-0.15	0.35	0.5
0.55	-0.75	-1.3	-0.45	-1.2	-0.75
0.4	3.7	3.3	-0.35	2.7	3.05
-0.1	2.3	2.4	-1	1.35	2.35
0.2	3.75	3.55	-1.15	2.15	3.3
0.5	3.4	2.9	-1	2.05	3.05
-1.2	-1	0.2	-0.25	-0.45	-0.2
-1.45	-1.1	0.35	-0.2	0.8	1
0.6	0	-0.6	-0.2	-0.65	-0.45
-1.85	-0.25	1.6	-1.9	-0.35	1.55
0.2	-0.55	-0.75	-0.65	-1.35	-0.7
0	-0.8	-0.8	-0.15	-1.2	-1.05
-0.65	1.65	2.3	-1.55	0.2	1.75
-0.05	-0.9	-0.85	0.45	-1.05	-1.5
-0.3	2.2	2.5	-1.25	1	2.25
0.95	1.2	0.25	0.5	0.5	0
1.35	1.1	-0.25	0	-0.6	-0.6
-1.25	-2.35	-1.1	-0.55	-1.25	-0.7
-3.5	-1.65	1.85	-3.1	-1.35	1.75
0.55	0.5	-0.05	0.3	-0.6	-0.9
0.25	-0.05	-0.3	0.2	-0.6	-0.8
-1.95	5.15	7.1	-5	3.3	8.3
0	3.9	3.9	-0.95	2.8	3.75
-0.65	-0.35	0.3	-0.25	0.3	0.55
0.3	3.5	3.2	-0.35	2.3	2.65
0.2	0.55	0.35	0	0.3	0.3
0.4	-0.1	-0.5	0.1	-0.5	-0.6
0.2	-0.35	-0.55	1	-0.2	-1.2
0.9	0.25	-0.65	0.4	-0.95	-1.35
0.25	-0.05	-0.3	0.45	-0.05	-0.5
0.95	0.45	-0.5	1.05	-0.85	-1.9
-1.05	-0.75	0.3	-0.15	0	0.15
-0.8	-0.3	0.5	0.75	0.7	-0.05
-1.85	-1.55	0.3	-1.85	-0.95	0.9
-0.75	-2.3	-1.55	-0.35	-2.05	-1.7
-2.55	-3.6	-1.05	-0.25	-0.9	-0.65
-1.9	-3.75	-1.85	-0.5	-2.1	-1.6
-1.75	-0.6	1.15	-1.15	0.3	1.45
-0.85	1.4	2.25	-0.85	1.05	1.9
0.2	-2.85	-3.05	-0.1	-1.75	-1.65
0.9	-0.9	-1.8	-0.3	-2	-1.7
-1.1	-0.1	1	-0.5	0.7	1.2
0.5	0.4	-0.1	1.6	-0.2	-1.8
0.45	0.45	0	-0.1	0.35	0.45
-0.3	-0.05	0.25	0.5	0.65	0.15
0.15	0.6	0.45	0.65	1.45	0.8
-0.4	0.1	0.5	-0.35	-0.1	0.25
1	0.5	-0.5	0.95	-0.1	-1.05
0	1.65	1.65	-0.25	1.35	1.6
-0.15	0.25	0.4	-0.4	-0.85	-0.45
-0.8	-3.45	-2.65	-0.85	-2.05	-1.2
0.25	-0.15	-0.4	-0.75	-0.7	0.05
0.25	-0.15	-0.4	-0.35	-0.75	-0.4
1.05	0.8	-0.25	0.1	-0.35	-0.45
0.25	-0.2	-0.45	0.25	-0.2	-0.45
-0.8	-1.35	-0.55	-0.3	-0.7	-0.4
-0.35	-0.8	-0.45	-0.25	-0.25	0
0.3	-1.8	-2.1	-0.55	-2.8	-2.25
0.5	-0.4	-0.9	0.65	-0.05	-0.7
-0.05	-1	-0.95	-0.15	-0.75	-0.6
-0.25	-1.7	-1.45	0	-0.9	-0.9
-2.5	-2.7	-0.2	-1.25	-1.3	-0.05
0.2	3.1	2.9	-0.55	2.95	3.5
0.6	-0.15	-0.75	0.3	-0.8	-1.1
0.7	0.25	-0.45	0.9	0.05	-0.85
0.1	0.15	0.05	-0.65	-1.2	-0.55
-2.05	-3.75	-1.7	-0.85	-2.1	-1.25
0.15	0.2	0.05	-1.15	-0.8	0.35
-0.05	2.6	2.65	-1.5	0.75	2.25
-1.2	-1.6	-0.4	-1.2	-2.05	-0.85
-0.5	-1.95	-1.45	0.15	-2	-2.15
-0.45	0	0.45	-0.7	0.2	0.9
0.4	-0.4	-0.8	-0.15	-0.9	-0.75
0.4	-0.65	-1.05	0.1	-1.25	-1.35
-1.65	-1.7	-0.05	-0.35	-0.35	0
0.3	3.95	3.65	-0.65	2.1	2.75
-1.1	2.1	3.2	-1.1	1.6	2.7
-0.6	0.75	1.35	0.5	1.8	1.3
-1.2	-0.95	0.25	-1.85	-1.35	0.5
-0.15	-1.15	-1	0.9	-0.55	-1.45
0.3	0.55	0.25	-0.05	-0.05	0
0.9	-0.3	-1.2	-0.15	-0.9	-0.75
-1.1	-0.25	0.85	-0.2	0	0.2
0.1	-0.25	-0.35	-0.15	-0.5	-0.35
-2.05	-2.75	-0.7	-0.3	-0.8	-0.5
0.95	0.35	-0.6	0.3	-1.15	-1.45
0.4	-0.1	-0.5	-0.55	-0.7	-0.15
-0.05	-2.45	-2.4	-0.7	-2.55	-1.85
0.55	-2.9	-3.45	0.2	-2.6	-2.8
0.4	3.45	3.05	-0.3	2.15	2.45
0.5	-0.55	-1.05	-0.55	-1.15	-0.6
-0.75	0.3	1.05	-1.7	-0.35	1.35
0.75	1.15	0.4	0.4	-0.5	-0.9
-0.75	-0.65	0.1	-0.85	-0.25	0.6
-1.05	-2.25	-1.2	-0.5	-1	-0.5
0.35	3.25	2.9	-0.25	2.7	2.95
0.9	0.45	-0.45	1.2	0.15	-1.05
-0.45	1.3	1.75	-1.1	1.1	2.2
0.5	4.75	4.25	-1.3	2.8	4.1
-0.65	-0.4	0.25	1.3	0	-1.3
0.75	0.7	-0.05	-0.5	-0.1	0.4
-0.2	-0.55	-0.35	-0.8	-1.05	-0.25
-0.8	-1.3	-0.5	-0.85	-1.35	-0.5
0.1	0.6	0.5	0	0.6	0.6
-0.8	1.75	2.55	-0.15	2	2.15
1.15	0.7	-0.45	0.35	-0.35	-0.7
-0.1	-0.15	-0.05	-0.55	-0.8	-0.25
0.45	0.95	0.5	0.3	1.25	0.95
-0.25	-0.1	0.15	-0.75	-0.15	0.6
-0.35	-1.3	-0.95	-0.15	-1.05	-0.9
0.2	1.1	0.9	-0.05	0.4	0.45
0.15	0.2	0.05	0.4	-0.25	-0.65
0.15	1.15	1	1.1	2.65	1.55
0.75	-1.6	-2.35	0.3	-2.3	-2.6
0.1	-1.45	-1.55	0.25	-0.5	-0.75
0.5	0.05	-0.45	1.15	-0.15	-1.3
0.95	0.1	-0.85	1.05	-0.15	-1.2
0.4	0.45	0.05	0.55	-0.05	-0.6
1.15	1.6	0.45	0.7	0.6	-0.1
0.15	2.2	2.05	-0.25	1.2	1.45
0.35	1.05	0.7	-0.5	0.35	0.85
0.45	0.15	-0.3	-0.25	-0.55	-0.3
-0.35	-1.5	-1.15	0.2	0.55	0.35
-2.35	-0.75	1.6	-1.35	-0.15	1.2
1.15	0.8	-0.35	-0.15	-0.65	-0.5
0.8	1.45	0.65	0	0.05	0.05
0.05	0.4	0.35	1.35	0.65	-0.7
-1.15	-2.6	-1.45	-1.15	-1.9	-0.75
-1.85	-3.35	-1.5	-1.35	-2.15	-0.8
0.3	0.1	-0.2	-0.6	-0.85	-0.25
-1.75	-1.2	0.55	-0.3	-0.15	0.15
-1.05	-2.05	-1	0.7	1.1	0.4
-3.45	-0.6	2.85	-4	4.9	8.9
-2.3	-3.4	-1.1	-0.85	-2.1	-1.25
0.4	0.45	0.05	0.3	-0.15	-0.45
-0.05	-1.05	-1	0.55	-1.25	-1.8
-0.95	-1.75	-0.8	0	-0.95	-0.95
-0.75	-1.55	-0.8	0.3	-1.3	-1.6
-0.25	-0.7	-0.45	-0.8	-1.2	-0.4
-0.05	-1.6	-1.55	-0.4	-1.5	-1.1
-0.2	-0.35	-0.15	-0.6	-0.45	0.15
-0.75	-1.45	-0.7	0.1	-0.75	-0.85
0.3	-2.1	-2.4	0.15	-1.15	-1.3
0.4	-0.75	-1.15	0.4	-0.4	-0.8
-0.2	-0.25	-0.05	0.15	-0.25	-0.4
0.1	-4.3	-4.4	0.9	-2.45	-3.35
-0.7	-0.7	0	-1.3	-0.6	0.7
0.55	2.55	2	-0.5	1.4	1.9
0.05	1.7	1.65	-0.85	1.4	2.25
1.2	1.85	0.65	-0.15	0.5	0.65
-1.25	-0.95	0.3	1	-0.95	-1.95
1.6	0.6	-1	-0.05	-0.85	-0.8
-0.85	-2.05	-1.2	-0.25	-1.45	-1.2
-0.25	-0.15	0.1	-0.4	-0.9	-0.5
0.15	0.85	0.7	-0.9	0.05	0.95
0	-0.75	-0.75	0.6	-0.85	-1.45
0.55	0.75	0.2	0.05	-0.2	-0.25
0.25	0	-0.25	0.1	-0.45	-0.55
-1.15	-1.65	-0.5	0.7	-0.3	-1
0.5	-0.35	-0.85	0	-1	-1
0.75	0.25	-0.5	-0.2	-1.05	-0.85
-0.1	-1.35	-1.25	-0.2	-1.8	-1.6
-1.1	-1.4	-0.3	-0.65	-0.45	0.2
1.05	0.85	-0.2	-0.1	-0.5	-0.4
-0.25	0.7	0.95	0.1	0.05	-0.05
-0.05	-0.05	0	1.35	-0.05	-1.4
0.45	0.5	0.05	-0.55	-0.85	-0.3
0.4	-0.65	-1.05	-0.95	-1.55	-0.6
0.5	3.45	2.95	-0.45	2.8	3.25
0.5	-3.35	-3.85	-0.65	-4.65	-4
0.75	0.85	0.1	-0.45	-0.45	0
0.65	0.2	-0.45	-0.85	-1.05	-0.2
0.6	-0.8	-1.4	-0.5	-1.85	-1.35
0.4	0.25	-0.15	1.05	0.3	-0.75
0.25	-0.1	-0.35	0.15	0.6	0.45
-0.2	1.75	1.95	1.4	2.05	0.65
0.2	-0.9	-1.1	0.2	-0.55	-0.75
-1.1	-0.55	0.55	-0.8	-0.1	0.7
-0.5	-0.6	-0.1	0.5	-0.1	-0.6
-0.65	0	0.65	-0.55	-0.1	0.45
0.05	-0.45	-0.5	0.3	-0.4	-0.7
-0.15	1.3	1.45	-0.55	0.4	0.95
0.5	0.9	0.4	0.85	0.2	-0.65
1.05	0.6	-0.45	-0.35	-0.55	-0.2
-1.8	-1.55	0.25	-0.05	0.15	0.2
1	3.75	2.75	0.15	3.85	3.7
0.65	-0.35	-1	0	-1.1	-1.1
0.35	2.7	2.35	-0.5	2.2	2.7
0.8	0.55	-0.25	0.4	-0.1	-0.5
-0.6	-3.1	-2.5	-0.15	-1.65	-1.5
-0.35	-1.85	-1.5	-0.6	-1.85	-1.25
-0.95	-0.5	0.45	-0.95	-0.55	0.4
-2.5	-1.05	1.45	-2.05	-0.1	1.95
-0.3	2.6	2.9	-0.75	2.25	3
1.85	3.95	2.1	-0.3	1.6	1.9
0	1.2	1.2	-1.15	-0.5	0.65
0.55	1	0.45	-0.2	0.05	0.25
-1.3	-1.9	-0.6	-0.8	-0.55	0.25
0.7	1.25	0.55	-0.2	0.35	0.55
0.35	-0.95	-1.3	-0.15	-1.4	-1.25
0.7	-0.8	-1.5	0.65	-0.75	-1.4
-2.15	-2.55	-0.4	-0.2	-0.7	-0.5
-0.55	-3.2	-2.65	0.35	-1.4	-1.75
-0.95	3.1	4.05	-1.55	2.15	3.7
0	1.2	1.2	-0.9	-0.35	0.55
-1.4	-4.7	-3.3	-0.5	-2.55	-2.05
-3.3	-2.45	0.85	-3.85	-1.1	2.75
1.2	-0.65	-1.85	0.65	-1.55	-2.2
-0.25	-0.8	-0.55	-1.05	-1.75	-0.7
0.25	-0.85	-1.1	1.25	-0.2	-1.45
-0.85	-2.3	-1.45	0.2	-2.15	-2.35
-2.45	-1.9	0.55	-0.4	0.3	0.7
0.75	-0.15	-0.9	0.45	-0.7	-1.15
-0.4	-0.85	-0.45	-0.2	-0.6	-0.4
0.55	-0.3	-0.85	0.35	-0.55	-0.9
-0.25	-1.45	-1.2	-0.65	-1.15	-0.5
-0.8	-2.6	-1.8	-0.6	-3.3	-2.7
0.55	1.1	0.55	-0.1	-0.2	-0.1
0.35	2.4	2.05	-0.55	1	1.55
-4	-2.15	1.85	-3.8	-1.2	2.6
-0.2	1.4	1.6	-1.9	-0.15	1.75
0.45	2	1.55	-0.35	0.5	0.85
-0.65	-0.55	0.1	0.6	0.35	-0.25
0.7	0.35	-0.35	0.35	-0.9	-1.25
-0.15	-0.5	-0.35	0.35	-0.2	-0.55
0.5	-1	-1.5	0.7	0.3	-0.4
0.55	4.25	3.7	-2.05	1.5	3.55
-0.05	0.2	0.25	-0.3	-0.6	-0.3
0.55	2.3	1.75	-0.85	1.05	1.9
0.05	-0.55	-0.6	0	-0.75	-0.75
0	0.95	0.95	-0.15	0	0.15
0.7	0.5	-0.2	0	-0.5	-0.5
0.95	0.6	-0.35	1.6	-0.1	-1.7
0.7	-0.15	-0.85	-0.1	-1.6	-1.5
1.3	0.15	-1.15	0.55	-1.1	-1.65
-1.3	-4.95	-3.65	0	-2.65	-2.65
1.05	1.5	0.45	-0.5	-0.5	0
0.4	-1.05	-1.45	-0.15	-1.75	-1.6
1.1	-0.1	-1.2	-0.1	-1.75	-1.65
0.15	0.45	0.3	-0.65	-0.4	0.25
-0.05	4.75	4.8	-1.55	2.85	4.4
0.5	-1.65	-2.15	-0.35	-1.1	-0.75
0.3	-0.45	-0.75	0.1	-0.75	-0.85
1.15	0.8	-0.35	0.55	-0.9	-1.45
0.95	0.9	-0.05	0	-0.75	-0.75
0.4	-0.7	-1.1	0.35	0.4	0.05
1.25	0.3	-0.95	0.9	-1.15	-2.05
0.5	-1.95	-2.45	-0.15	-2.05	-1.9
0.25	0.2	-0.05	0.25	-0.2	-0.45
0.8	-1.6	-2.4	0.45	-2	-2.45
0.9	0.05	-0.85	0.4	-0.55	-0.95
-0.35	0.15	0.5	-0.55	0.2	0.75
0.8	0.3	-0.5	0.7	0.05	-0.65
0.05	-0.75	-0.8	-0.25	-1.45	-1.2
0.45	1.05	0.6	0.15	-0.2	-0.35
0.1	0.1	0	0.15	-0.25	-0.4
0.35	-0.6	-0.95	-0.2	-1.25	-1.05
-0.35	-0.3	0.05	0.15	-0.2	-0.35
-0.7	-2.05	-1.35	-0.6	-1.85	-1.25
0.5	-0.8	-1.3	0.9	-0.4	-1.3
-0.45	-1.65	-1.2	1.25	0.1	-1.15
0.85	1.35	0.5	1.4	-0.1	-1.5
-0.3	-2.45	-2.15	-0.05	-0.75	-0.7
-0.3	-0.1	0.2	-0.95	-0.9	0.05
-0.6	-0.4	0.2	0.15	0.3	0.15
-1.15	-0.9	0.25	-0.25	0.3	0.55
0.25	0.85	0.6	0.7	0.35	-0.35
0.15	-2.1	-2.25	-0.25	-1.9	-1.65
-1.2	-2.2	-1	0.15	-0.85	-1
0.9	-0.1	-1	1.25	-0.95	-2.2
-1.2	-1	0.2	-0.1	0.1	0.2
1.05	1.15	0.1	1.6	0.55	-1.05
0.8	0.35	-0.45	1.15	0.5	-0.65
0.6	0.25	-0.35	1.05	-0.1	-1.15
0.35	0.15	-0.2	1.4	0.6	-0.8
0.35	0.45	0.1	-0.25	0	0.25
-1.95	-2.15	-0.2	-1.9	-1.55	0.35
1.05	0.85	-0.2	0.2	-0.15	-0.35
0.2	0.4	0.2	-1.15	-0.9	0.25
0.9	0.75	-0.15	0.15	-0.2	-0.35
0.7	-0.75	-1.45	0.05	-1.45	-1.5
0.55	-0.15	-0.7	0.15	-0.65	-0.8
-0.7	-0.8	-0.1	-1.05	-0.4	0.65
0.9	0.1	-0.8	0.05	-0.55	-0.6
-0.2	0.05	0.25	0	-0.3	-0.3
-0.7	3.05	3.75	-0.9	3.55	4.45
0.75	0.05	-0.7	0.45	-0.45	-0.9
-0.7	-1.75	-1.05	-0.9	-1.7	-0.8
0.65	-0.3	-0.95	0.4	-1.05	-1.45
0.6	0.95	0.35	0.3	0.75	0.45
-1.05	-0.85	0.2	-0.6	-0.3	0.3
0.75	-0.4	-1.15	0.5	-1	-1.5
0.6	-0.9	-1.5	0.7	-1.2	-1.9
-0.55	-1.3	-0.75	-0.8	-1.1	-0.3
-1.3	-1.3	0	-0.2	-0.15	0.05
-0.2	0.1	0.3	-0.5	0.05	0.55
0.5	2.05	1.55	-0.3	1.15	1.45
-1.4	-2.6	-1.2	-0.75	-1.7	-0.95
0.8	0.3	-0.5	0.5	-0.65	-1.15
-0.5	-0.9	-0.4	-0.85	-0.45	0.4
-1.25	0.45	1.7	0.5	0.3	-0.2
-0.9	-0.3	0.6	-0.15	-0.25	-0.1
-1	-0.25	0.75	-0.05	0.35	0.4
-0.2	-0.1	0.1	0.15	-0.1	-0.25
1.05	0.85	-0.2	-0.1	-0.65	-0.55
0.1	1.65	1.55	-0.15	1.15	1.3
1.05	0.45	-0.6	0.65	-0.7	-1.35
0.25	0.9	0.65	-0.65	-0.25	0.4
-0.3	-3.05	-2.75	0.1	-2.1	-2.2
0.55	-0.45	-1	0.6	-0.35	-0.95
-0.2	-0.1	0.1	-0.7	-0.5	0.2
-0.55	-3.7	-3.15	-0.4	-3.1	-2.7
0	0.2	0.2	0.25	0.15	-0.1
0.55	-0.15	-0.7	0.7	-0.5	-1.2
-0.15	-0.45	-0.3	0.3	-0.45	-0.75
0.4	0.4	0	-0.4	-0.15	0.25
-1.5	-2.95	-1.45	-0.9	-1.45	-0.55
-1.05	-3.15	-2.1	-0.3	-2.55	-2.25
0	-0.4	-0.4	0.65	-0.55	-1.2
0.4	0.9	0.5	-0.6	-0.4	0.2
1.2	0.8	-0.4	0.35	-0.45	-0.8
-0.9	-0.75	0.15	0.2	0.1	-0.1
-0.65	-0.5	0.15	0.15	-0.45	-0.6
-0.7	-2.9	-2.2	-1.2	-3.3	-2.1
-0.3	0.4	0.7	0.4	1.15	0.75
0.25	0	-0.25	-0.1	-0.55	-0.45
-2.35	-1.85	0.5	-1.25	-0.7	0.55
0.85	0.6	-0.25	0.45	-0.1	-0.55
-0.3	-0.3	0	-0.4	-0.5	-0.1
0	1.15	1.15	0.65	0.85	0.2
-0.15	0.1	0.25	-0.5	-0.35	0.15
0.65	0.2	-0.45	0.75	-0.2	-0.95
-0.2	0.4	0.6	1.1	0.05	-1.05
0.5	0.5	0	-0.4	-0.55	-0.15
0.55	0.05	-0.5	0	-0.8	-0.8
-0.1	0.5	0.6	0.65	0.85	0.2
0.2	0.15	-0.05	-0.25	-0.2	0.05
0.95	0.55	-0.4	-0.2	-0.7	-0.5
1.1	0.05	-1.05	0.25	-0.75	-1
-1.75	-2.95	-1.2	-0.2	-1.2	-1
0.5	1.65	1.15	1.65	1.45	-0.2
-0.05	-0.65	-0.6	0.1	-0.8	-0.9
-0.4	-0.3	0.1	0.3	0.4	0.1
-0.6	-0.35	0.25	-0.45	0.15	0.6
0.1	0.25	0.15	0.3	-0.3	-0.6
0.9	1.3	0.4	0.8	-0.2	-1
-1.05	-2.75	-1.7	-0.45	-1.4	-0.95
-0.25	-1.3	-1.05	0.3	-0.6	-0.9
0.65	1.1	0.45	-0.95	-0.25	0.7
-1.25	-0.95	0.3	0.6	1.15	0.55
0.5	-0.3	-0.8	0.2	-0.55	-0.75
-1	0.1	1.1	0.6	1.1	0.5
0	1.15	1.15	-1	0.55	1.55
1	0.75	-0.25	0.05	-0.2	-0.25
-0.35	-1.25	-0.9	1.8	-0.05	-1.85
-1.15	-0.8	0.35	-0.05	-0.2	-0.15
-0.8	-0.05	0.75	1.4	1.75	0.35
-0.2	-0.2	0	1.55	0.5	-1.05
-1.7	3.65	5.35	-3.05	3.8	6.85
-0.15	0.6	0.75	-0.2	0.7	0.9
0.15	-1.4	-1.55	-1.05	-2.25	-1.2
0	0	0	-0.45	-0.65	-0.2
0.25	0.7	0.45	-0.2	0.15	0.35
-0.5	2.55	3.05	-0.2	2.8	3
0.1	3	2.9	-1	2.7	3.7
-1.95	-0.9	1.05	-0.65	0.8	1.45
-1	-1.9	-0.9	-0.35	-1.65	-1.3
-1.8	-2.2	-0.4	-0.55	-1.1	-0.55
0.2	0.65	0.45	-0.3	-0.3	0
-1.7	-1.95	-0.25	-0.8	-0.85	-0.05
0.85	0.6	-0.25	-0.15	0.1	0.25
-0.85	0.15	1	-0.45	0.2	0.65
0.15	0.05	-0.1	-0.1	-0.4	-0.3
0	0.25	0.25	-0.2	-0.15	0.05
1.4	1.1	-0.3	0.15	-0.35	-0.5
0.75	0.85	0.1	-0.05	-0.35	-0.3
0.85	0.65	-0.2	0.15	-0.25	-0.4
-0.1	0.2	0.3	-0.35	0.1	0.45
0.45	0.35	-0.1	0.05	-0.2	-0.25
0.4	1.25	0.85	-1.25	-1.6	-0.35
0.05	-0.1	-0.15	-0.3	-0.85	-0.55
0.55	2.8	2.25	-0.25	1.6	1.85
0.15	0.5	0.35	1.6	0.45	-1.15
-1.15	-1.45	-0.3	-0.1	-0.55	-0.45
-0.75	-0.6	0.15	1.25	0.55	-0.7
-2.95	2.9	5.85	-6.7	4.1	10.8
-0.8	-2.35	-1.55	-0.35	-1.45	-1.1
0.5	0.9	0.4	-1.4	-1.05	0.35
0.2	-0.55	-0.75	0.1	-0.45	-0.55
-0.55	-0.75	-0.2	-1.4	-1.3	0.1
0.45	-0.7	-1.15	0.2	-0.05	-0.25
1.3	2.1	0.8	0.25	1.3	1.05
-0.65	-1	-0.35	-0.1	-0.25	-0.15
0.9	0.15	-0.75	0.55	-0.4	-0.95
0.55	0.55	0	-0.1	-0.1	0
-1.1	-1.35	-0.25	-1.05	-0.85	0.2
-0.5	-0.7	-0.2	0.6	-0.6	-1.2
-1.6	0.8	2.4	-1	1.6	2.6
-0.7	-2.9	-2.2	-0.55	-1.55	-1
1.2	-0.45	-1.65	0.65	-0.5	-1.15
-1	0.05	1.05	-0.85	0.25	1.1
1.25	1.95	0.7	0.35	1.1	0.75
-0.55	-1.4	-0.85	-0.9	-1.7	-0.8
2.15	1	-1.15	0.65	-0.65	-1.3
0.4	-0.55	-0.95	-1	-1.9	-0.9
-0.15	0.2	0.35	-0.15	-0.4	-0.25
-0.85	-2.05	-1.2	0.3	-1.25	-1.55
-0.25	-0.7	-0.45	0.45	-0.5	-0.95
0.65	-0.95	-1.6	0.55	-1.25	-1.8
-1	-1.75	-0.75	-0.05	-1.6	-1.55
0.1	3.75	3.65	-1.3	2	3.3
0.4	0.8	0.4	-0.4	0.15	0.55
-0.2	-0.6	-0.4	-0.25	-0.6	-0.35
-0.2	0.1	0.3	-0.05	-0.15	-0.1
0.45	1	0.55	0.35	0.65	0.3
0.25	0.25	0	0.5	-0.4	-0.9
0.9	-0.7	-1.6	0.35	-0.85	-1.2
0.45	-1.3	-1.75	0.45	-1.15	-1.6
-0.25	-2.95	-2.7	0.1	-1.5	-1.6
-2	-1.7	0.3	0.05	0.1	0.05
-0.15	3.1	3.25	-0.65	2.45	3.1
-0.25	-1.55	-1.3	0.5	-0.85	-1.35
0.4	0.35	-0.05	0.15	0.6	0.45
-1.5	-1.3	0.2	-0.45	0.5	0.95
0.45	-0.4	-0.85	0.4	-1.1	-1.5
0.45	1.1	0.65	2.35	1.85	-0.5
0.15	1.25	1.1	0.45	0.65	0.2
-2.15	-2.4	-0.25	-0.65	-0.65	0
-2.15	-1.95	0.2	-1.3	-0.95	0.35
-1.95	1.55	3.5	-1	3.35	4.35
-0.2	-0.4	-0.2	0.45	0	-0.45
-1.5	-0.55	0.95	-1	0.4	1.4
0.2	0	-0.2	0.15	-0.3	-0.45
-0.7	1.55	2.25	-0.1	1.7	1.8
1.2	2.4	1.2	-0.2	1.25	1.45
0.7	0.6	-0.1	-0.2	-0.65	-0.45
0.15	-1.85	-2	0.1	-1.85	-1.95
0	0	0	-0.05	2.2	2.25
-0.3	-0.2	0.1	-0.7	-0.35	0.35
-0.45	-0.5	-0.05	-1.3	0.05	1.35
-1.85	-2.1	-0.25	-1.6	-0.1	1.5
-1.55	-2.1	-0.55	-0.2	-0.8	-0.6
-0.2	-0.3	-0.1	-0.4	-0.2	0.2
-0.4	1.65	2.05	-0.9	1.3	2.2
0	-0.4	-0.4	-0.3	-1.25	-0.95
-1.55	-2.4	-0.85	-0.95	-1.5	-0.55
0.05	0.55	0.5	0.15	0.5	0.35
-0.7	-0.9	-0.2	0	-0.4	-0.4
-0.8	-0.15	0.65	0.05	-0.05	-0.1
-2.1	-0.65	1.45	-0.7	0.25	0.95
0.7	0.25	-0.45	0.25	-0.65	-0.9
-0.9	0.55	1.45	0.25	0.75	0.5
0.35	0.5	0.15	-0.5	-0.35	0.15
0.25	0.05	-0.2	0.65	-0.35	-1
0.3	2.1	1.8	-1.15	1.4	2.55
-0.55	0	0.55	0.15	0.35	0.2
0.25	-2.35	-2.6	-0.5	-1.85	-1.35
0.15	-0.85	-1	-1	-1	0
0.55	2.5	1.95	-0.25	2.1	2.35
-0.75	4.25	5	-2.3	2.95	5.25
-1.85	-1.75	0.1	-1.1	-0.85	0.25
-1.65	3.05	4.7	-2.3	2.5	4.8
-0.8	-0.1	0.7	-0.4	-0.45	-0.05
-1.8	-1.4	0.4	-1.15	-0.4	0.75
-0.25	0.1	0.35	0.65	0.3	-0.35
-0.15	-0.3	-0.15	0.1	-0.75	-0.85
-1.25	-0.5	0.75	0.3	0.75	0.45
0.5	0.1	-0.4	0.8	0.35	-0.45
-0.65	-0.85	-0.2	-0.2	-0.65	-0.45
0.15	-0.35	-0.5	-0.7	-0.65	0.05
0.3	-0.1	-0.4	-0.45	-1.25	-0.8
-0.05	0	0.05	-0.1	0	0.1
0.25	0.6	0.35	-0.8	0.25	1.05
-0.25	0.7	0.95	-0.15	0.5	0.65
-1.3	-1.2	0.1	-1	-0.7	0.3
-0.25	-1.5	-1.25	-0.25	-1.2	-0.95
0.55	-0.65	-1.2	0.3	0.65	0.35
-0.45	-3.45	-3	-0.65	-3.2	-2.55
0.8	1.05	0.25	0.2	0	-0.2
1.2	-0.75	-1.95	1.25	-2.3	-3.55
-0.35	-0.2	0.15	-0.4	-1.05	-0.65
-0.6	0	0.6	-0.35	0.05	0.4
0.9	0.9	0	0.3	-0.1	-0.4
1.55	0.4	-1.15	0.85	-1.5	-2.35
-0.85	2.05	2.9	-0.1	2.7	2.8
-0.3	0.3	0.6	1.2	0.75	-0.45
-1.25	-0.95	0.3	-1.1	-0.85	0.25
0.35	-0.75	-1.1	-0.35	-1.45	-1.1
-0.7	-1.4	-0.7	-0.5	-0.65	-0.15
-2.7	-1.8	0.9	-1.05	0.3	1.35
0.25	-1.75	-2	0.15	-1.65	-1.8
0.3	0.05	-0.25	-0.2	-0.7	-0.5
0.4	0.45	0.05	-0.4	-0.35	0.05
-0.1	0.15	0.25	-0.1	0	0.1
1.05	1.05	0	1.3	0.45	-0.85
-0.05	-0.6	-0.55	0.45	-0.75	-1.2
0.25	-0.1	-0.35	-1.25	-1.8	-0.55
-1.4	1.9	3.3	-1.25	2.2	3.45
0.15	-0.3	-0.45	1.4	0.2	-1.2
-1.05	0.65	1.7	-1.1	1.05	2.15
-0.85	-1.1	-0.25	0.35	-0.2	-0.55
-1.1	-1.15	-0.05	-0.45	-0.75	-0.3
-0.15	-0.95	-0.8	-1.15	-1.65	-0.5
0.15	0.2	0.05	-0.4	-0.2	0.2
-0.5	-0.85	-0.35	-0.45	-0.9	-0.45
0.6	1.3	0.7	0.1	0.35	0.25
-1.05	-2.5	-1.45	0.1	-0.45	-0.55
0.55	0.4	-0.15	0.6	0.2	-0.4
-0.05	-0.3	-0.25	0.65	-0.3	-0.95
-0.25	-1.05	-0.8	0.75	0.4	-0.35
0.05	-1	-1.05	0.1	-0.65	-0.75
-0.8	-1.8	-1	-0.15	-0.55	-0.4
0.4	1.05	0.65	0.75	0.6	-0.15
-0.5	-1.75	-1.25	-0.3	-1.7	-1.4
0.75	0.6	-0.15	0.65	-0.45	-1.1
-0.3	0.4	0.7	-0.15	0.75	0.9
-0.8	-1.55	-0.75	0.9	-0.4	-1.3
0.05	-1.7	-1.75	0.6	-1.25	-1.85
0.55	-0.05	-0.6	-0.1	-1.2	-1.1
0.75	-0.2	-0.95	0.5	-0.55	-1.05
0.15	-1.7	-1.85	0	-2	-2
-0.4	-0.55	-0.15	0.55	0.1	-0.45
-0.55	-1.15	-0.6	0.35	-0.55	-0.9
-0.2	0.1	0.3	0.1	0.4	0.3
-0.1	-1.85	-1.75	-0.35	-2.15	-1.8
-0.15	-0.55	-0.4	0.2	-0.2	-0.4
0.45	0.8	0.35	0.05	0.05	0
0.7	-0.35	-1.05	0	-1.35	-1.35
0.6	-3.05	-3.65	-0.25	-3.3	-3.05
0.6	0.15	-0.45	0.4	-0.5	-0.9
1.2	0.95	-0.25	-0.3	-0.65	-0.35
0.65	-1.75	-2.4	-0.75	-4	-3.25
-1.35	-2.4	-1.05	-0.55	-1.5	-0.95
-1.65	-1.8	-0.15	-0.8	-0.95	-0.15
-0.15	-1.05	-0.9	-0.35	-0.55	-0.2
-0.2	1.25	1.45	-0.35	1.25	1.6
-1.5	-3.3	-1.8	0.25	-1.6	-1.85
-1.05	-1.55	-0.5	-0.9	-0.9	0
1	0.25	-0.75	0	-0.35	-0.35
-1	-1.5	-0.5	-0.45	-0.65	-0.2
-0.35	-1.5	-1.15	-0.75	-1.3	-0.55
0.65	-0.1	-0.75	-0.5	-1.15	-0.65
-1.8	-2.6	-0.8	-0.4	-0.95	-0.55
0	-0.45	-0.45	-0.7	-0.85	-0.15
-1	-1.7	-0.7	-0.6	-0.95	-0.35
-1.4	-2.55	-1.15	-0.65	-1.2	-0.55
-0.75	-1.9	-1.15	-0.9	-1.65	-0.75
-0.85	-2.7	-1.85	-0.25	-1	-0.75
0.5	0.2	-0.3	-0.65	-1.1	-0.45
0.95	1.8	0.85	-0.05	0.15	0.2
0.35	0.3	-0.05	0.05	-0.7	-0.75
0	0.3	0.3	-1.35	-0.95	0.4
0.65	0.85	0.2	0.65	-0.3	-0.95
-0.35	-0.25	0.1	0.4	0.1	-0.3
-1.45	-0.8	0.65	0.05	0.5	0.45
-0.25	0.15	0.4	-1.45	-0.9	0.55
0.25	-0.75	-1	-0.25	-1.3	-1.05
0	0.15	0.15	-0.55	-0.05	0.5
0.65	-1.45	-2.1	1.05	-2.4	-3.45
0.45	1.05	0.6	-0.15	-0.05	0.1
-0.85	-2.5	-1.65	0.15	-0.25	-0.4
-1.3	-3.75	-2.45	-0.35	-2.1	-1.75
-0.15	-0.85	-0.7	0.7	-0.75	-1.45
0.1	-0.4	-0.5	0.2	0.3	0.1
-1	-1.35	-0.35	-0.65	-0.45	0.2
-0.65	-1.4	-0.75	-0.4	-1.25	-0.85
-1.95	-1.9	0.05	-0.75	-0.45	0.3
-0.05	0.05	0.1	-0.05	-0.05	0
-0.25	-0.5	-0.25	1.7	0.05	-1.65
-1.1	-2.15	-1.05	0.4	-1.5	-1.9
-1.45	-2.3	-0.85	-0.8	-1.15	-0.35
-0.05	-0.8	-0.75	-0.7	-1.1	-0.4
-0.9	-1.15	-0.25	-1.25	-1.3	-0.05
-0.05	-2.9	-2.85	-2.05	-4.15	-2.1
0.45	-0.2	-0.65	0.15	-0.85	-1
-1.05	-2.3	-1.25	-0.75	-1.5	-0.75
-0.55	-0.5	0.05	-0.1	0.2	0.3
-0.25	-3.3	-3.05	-0.15	-2.5	-2.35
0.4	-0.35	-0.75	1.1	-0.35	-1.45
-1	0	1	-0.75	0.4	1.15
-1.75	-2.15	-0.4	-1.35	-1.15	0.2
-0.75	-1.2	-0.45	1	-0.85	-1.85
0.65	-0.35	-1	-0.4	-1.45	-1.05
-1.25	-1.05	0.2	-1.35	-1.65	-0.3
0.3	1.25	0.95	0.2	0.5	0.3
-0.15	1.55	1.7	-0.25	0.95	1.2
0.35	0.45	0.1	0.65	-0.55	-1.2
-0.05	0.1	0.15	0.05	-0.1	-0.15
0.45	0.35	-0.1	-0.05	-0.45	-0.4
-0.05	-0.75	-0.7	-0.95	-1.4	-0.45
0.1	0.1	0	0.15	-0.25	-0.4
-1.5	-2.15	-0.65	0.15	-0.45	-0.6
0.05	-0.05	-0.1	-0.55	-0.8	-0.25
-0.7	-2.2	-1.5	-0.15	-1.6	-1.45
-1.6	-2.5	-0.9	-1.2	-1.3	-0.1
-0.2	-2.2	-2	-0.75	-2.75	-2
-1.25	-2.3	-1.05	-0.4	-1.2	-0.8
-0.65	0.5	1.15	-0.65	0.8	1.45
0.7	0.6	-0.1	0.6	-0.15	-0.75
-1.15	-0.65	0.5	0.35	0.2	-0.15
1.2	0.5	-0.7	0.35	-0.35	-0.7
-1.15	-0.9	0.25	-1.1	-0.85	0.25
-0.65	-0.1	0.55	-0.45	-0.2	0.25
-0.5	-0.75	-0.25	1.2	-0.5	-1.7
0	-1.4	-1.4	0	-1.6	-1.6
0.3	-0.35	-0.65	0.55	-0.3	-0.85
-0.55	-0.65	-0.1	-0.6	-1.1	-0.5
-0.55	-0.65	-0.1	-0.6	0.3	0.9
0.65	-1.55	-2.2	-0.35	-2.35	-2
0.25	1.05	0.8	-0.05	0.3	0.35
-0.15	-0.15	0	0.15	0	-0.15
-0.75	-1.7	-0.95	-0.9	-1.25	-0.35
-1.65	0.25	1.9	-1.05	1.1	2.15
0.3	0.3	0	-0.55	-0.6	-0.05
-0.1	0.55	0.65	0.4	0.9	0.5
0.05	-0.4	-0.45	0.2	-0.2	-0.4
1.35	1.6	0.25	0.25	0.1	-0.15
-0.95	1.55	2.5	-0.85	2.15	3
1.5	1.2	-0.3	0.65	-0.3	-0.95
-0.25	-1.9	-1.65	-0.8	-1.65	-0.85
0.1	-0.8	-0.9	-1.15	-1.55	-0.4
0	0.2	0.2	0.1	-0.1	-0.2
-0.55	-0.8	-0.25	0.1	-0.8	-0.9
-0.1	-0.25	-0.15	0.3	-0.3	-0.6
-0.35	-0.2	0.15	0	0.15	0.15
-0.7	1.15	1.85	-0.3	1.75	2.05
0.6	1.8	1.2	-0.1	0.5	0.6
0.55	0.05	-0.5	0.25	-0.7	-0.95
-0.7	0.15	0.85	-0.05	0.1	0.15
-1.5	-1.55	-0.05	-0.6	-0.1	0.5
-1.5	-2.95	-1.45	-0.85	-1.85	-1
-1.25	-1.45	-0.2	1.05	0.95	-0.1
0.75	0.45	-0.3	0.15	0.35	0.2
0.15	0.15	0	0.35	0.15	-0.2
-1.4	1.65	3.05	-1.6	1.65	3.25
0.9	-1.3	-2.2	0.45	-2.15	-2.6
-0.6	0.65	1.25	1.2	1.6	0.4
-0.35	-0.35	0	-0.15	0.45	0.6
0	-1.1	-1.1	-0.15	-0.85	-0.7
1.1	0.35	-0.75	0.2	-0.8	-1
1	2.3	1.3	0.05	0.95	0.9
1.15	1.3	0.15	-0.5	-0.45	0.05
-1.05	-0.25	0.8	-1.45	-0.6	0.85
0.45	1.95	1.5	-0.35	0.8	1.15
-0.05	-0.75	-0.7	-0.85	-1.5	-0.65
-0.6	-1.3	-0.7	-0.85	-1.6	-0.75
-1.55	-1.75	-0.2	0.05	-0.35	-0.4
0.2	-0.25	-0.45	0.5	-0.45	-0.95
-0.05	-0.9	-0.85	-0.05	-0.7	-0.65
0.2	0.65	0.45	0.15	-0.35	-0.5
-1.25	-1.6	-0.35	0.1	-0.5	-0.6
0.3	0	-0.3	-0.15	-0.5	-0.35
-1.1	-1.5	-0.4	-0.45	-0.55	-0.1
-0.35	-0.2	0.15	-0.4	-0.4	0
0.35	1.3	0.95	-0.2	0.5	0.7
-1.15	-1.3	-0.15	-0.05	-0.8	-0.75
-1.15	-0.35	0.8	-0.45	0.2	0.65
0.2	-1.1	-1.3	0.25	-0.5	-0.75
0.1	-2.45	-2.55	0	-1.3	-1.3
-0.1	-0.35	-0.25	0.75	0.1	-0.65
0.85	4.05	3.2	-0.65	2.4	3.05
0.7	-2.2	-2.9	0.95	-1.25	-2.2
0.3	0.8	0.5	1.15	1	-0.15
0.4	1.8	1.4	-0.45	1.15	1.6
-0.3	-1.15	-0.85	-0.5	-1.3	-0.8
0.4	-1.55	-1.95	0.4	-1.2	-1.6
0.2	-0.2	-0.4	-1.35	-1.45	-0.1
0.55	3.75	3.2	-0.7	2.4	3.1
0	1.15	1.15	-1.6	-0.45	1.15
0.55	-0.1	-0.65	-0.65	-0.95	-0.3
0.45	1.7	1.25	-0.4	0.35	0.75
-1.45	-0.8	0.65	-0.2	0.9	1.1
-0.8	2.35	3.15	-0.45	3.65	4.1
-0.65	-0.5	0.15	-0.75	-0.35	0.4
-0.5	-0.35	0.15	0.15	0.35	0.2
1.15	1.2	0.05	1.1	0.3	-0.8
0.4	-0.3	-0.7	0.3	-0.55	-0.85
-0.9	4.6	5.5	-2.2	3.7	5.9
-0.45	-0.05	0.4	0.2	0.85	0.65
0	-0.35	-0.35	-0.2	-0.55	-0.35
0.5	-0.65	-1.15	-0.5	-1.75	-1.25
-2.5	-0.9	1.6	-0.95	0.5	1.45
-2.05	-0.75	1.3	-1.35	0	1.35
-1.35	-2.1	-0.75	-0.2	-1.05	-0.85
-0.15	0.45	0.6	0	-0.3	-0.3
0.25	-1.15	-1.4	0.3	-0.7	-1
0.65	0.35	-0.3	0.55	-0.15	-0.7
-0.4	0.55	0.95	-0.75	0.6	1.35
-0.7	0.2	0.9	-0.95	0.4	1.35
-1.15	-2.35	-1.2	-0.05	-0.75	-0.7
0	-0.35	-0.35	-0.85	-0.55	0.3
-0.2	-0.6	-0.4	0.05	-0.05	-0.1
-0.1	0.5	0.6	0.1	0.1	0
-1.4	-1.7	-0.3	-1	-1.15	-0.15
-0.55	-0.95	-0.4	0.15	0.05	-0.1
1.15	1.7	0.55	-0.2	-0.1	0.1
-0.65	-0.35	0.3	0.4	-0.25	-0.65
0.75	0.7	-0.05	0.1	-0.15	-0.25
0.65	0	-0.65	0.35	-1.2	-1.55
-1.35	-0.5	0.85	-0.9	0.75	1.65
0.95	-0.55	-1.5	-0.15	-1.45	-1.3
-0.85	1.9	2.75	-2.45	3.6	6.05
0.25	-0.45	-0.7	0.3	-0.8	-1.1
-0.15	-0.35	-0.2	-0.85	-0.8	0.05
-0.9	0.8	1.7	0.1	1.25	1.15
-0.25	-0.2	0.05	-0.25	-0.1	0.15
-0.8	-2.75	-1.95	-0.3	-1.9	-1.6
0.35	-0.45	-0.8	-0.45	-1.3	-0.85
0.65	-0.15	-0.8	0.2	-0.7	-0.9
0.2	-0.9	-1.1	0.3	-1	-1.3
0.65	0	-0.65	0.9	0.2	-0.7
0.7	0.4	-0.3	0.05	-0.8	-0.85
-1.1	-1.6	-0.5	0.1	-0.45	-0.55
0.25	0.55	0.3	0.85	0.95	0.1
1	0.1	-0.9	0.15	-0.65	-0.8
0	0.6	0.6	0	-0.15	-0.15
-1.2	-0.95	0.25	0.15	-0.2	-0.35
0.1	0.3	0.2	2.2	0.85	-1.35
-1.5	-3.4	-1.9	-0.55	-1.4	-0.85
-0.15	-0.4	-0.25	-0.1	-0.3	-0.2
-0.65	-0.85	-0.2	-0.6	-0.4	0.2
-2.9	-3.85	-0.95	-2.55	-2.95	-0.4
0.35	-0.6	-0.95	-0.45	-1.1	-0.65
0.1	-0.9	-1	-0.2	-1.1	-0.9
0.2	-0.95	-1.15	-0.8	-1.55	-0.75
-0.05	-0.6	-0.55	-0.7	-0.85	-0.15
-1	-2.9	-1.9	-0.95	-2.25	-1.3
-1.25	-2.6	-1.35	-1.25	-1.9	-0.65
-1.05	-1.95	-0.9	-0.45	-0.7	-0.25
0.15	-0.3	-0.45	-0.25	-0.5	-0.25
-0.1	3.15	3.25	-0.1	2.45	2.55
0.85	-0.1	-0.95	-0.3	-1.5	-1.2
1.55	-0.1	-1.65	0.25	0.25	0
-0.3	-0.05	0.25	0.35	0.5	0.15
-0.6	1.35	1.95	-0.2	1.7	1.9
-3.2	3.3	6.5	-5.85	3.55	9.4
-0.15	-0.05	0.1	-0.6	-0.55	0.05
-0.3	-1.05	-0.75	0	-1.55	-1.55
0.3	2.6	2.3	-0.7	1.9	2.6
-0.4	-1.25	-0.85	0.45	-0.85	-1.3
0.1	-0.3	-0.4	0.1	-0.2	-0.3
-0.95	-2.4	-1.45	-0.65	-1.4	-0.75
0.4	-0.05	-0.45	0.35	-1.05	-1.4
-0.05	-0.3	-0.25	1.35	0	-1.35
-0.65	-1.25	-0.6	0.4	-0.35	-0.75
-0.85	1.3	2.15	-0.7	1.35	2.05
0.15	1.5	1.35	-0.25	1.1	1.35
-0.6	-0.9	-0.3	0.4	-0.45	-0.85
-0.6	-0.4	0.2	0.5	0.6	0.1
-0.65	-1.55	-0.9	-0.2	-0.5	-0.3
-0.2	-0.35	-0.15	-0.4	-0.25	0.15
-0.65	-0.5	0.15	-0.95	-0.9	0.05
-0.65	-0.8	-0.15	0.3	-1.7	-2
-0.5	-3.65	-3.15	0.6	-2.6	-3.2
0.55	-0.6	-1.15	-0.45	-1.45	-1
0.2	0.05	-0.15	0.5	0.35	-0.15
0.4	1.65	1.25	-0.9	0.95	1.85
0.1	0.7	0.6	0.85	0.95	0.1
-0.05	0.05	0.1	0.7	0.5	-0.2
0.05	0.35	0.3	0.1	0.35	0.25
-1.15	-1.35	-0.2	0.15	-0.45	-0.6
0	-0.55	-0.55	0.2	-1.1	-1.3
0.15	0.75	0.6	-0.3	0.55	0.85
1.5	2.35	0.85	-0.4	0.05	0.45
-0.35	-0.2	0.15	0.2	0.1	-0.1
-1.65	2.15	3.8	-0.25	2.75	3
-0.45	-4.05	-3.6	-0.05	-2.4	-2.35
-0.8	-1.8	-1	0.6	-0.15	-0.75
0.15	-1.75	-1.9	-0.05	-1.5	-1.45
0.25	0.75	0.5	-0.05	0.45	0.5
-0.5	1.25	1.75	-0.2	2.1	2.3
0.4	-0.1	-0.5	0.95	-0.2	-1.15
-0.55	2.4	2.95	0.1	2.3	2.2
-0.65	-1.3	-0.65	0.55	-0.9	-1.45
0.55	-1.15	-1.7	0.2	-2.1	-2.3
1.4	1.25	-0.15	-0.2	-0.95	-0.75
0.25	-0.15	-0.4	-0.7	-0.75	-0.05
-1.8	-2.85	-1.05	0.3	-1.05	-1.35
0.8	1.3	0.5	1	0.85	-0.15
0.8	-0.9	-1.7	0.3	-1.85	-2.15
0.5	0.35	-0.15	0.4	0.75	0.35
-0.3	-0.55	-0.25	-0.9	-0.75	0.15
1.25	-1.2	-2.45	0.45	-1.2	-1.65
0.3	0.1	-0.2	0.2	-0.35	-0.55
-1.1	0.1	1.2	-0.5	0.45	0.95
0.4	0.15	-0.25	-1	-1.85	-0.85
-0.2	0.15	0.35	0.4	0.2	-0.2
0	0.1	0.1	1.05	0.4	-0.65
-0.55	-0.3	0.25	-0.5	-0.05	0.45
0.75	0.5	-0.25	0.15	-0.5	-0.65
-0.7	-1.95	-1.25	-0.4	-1.25	-0.85
-0.05	-0.5	-0.45	-0.6	-0.7	-0.1
-0.6	-0.9	-0.3	-0.2	-0.7	-0.5
-0.7	-2.7	-2	-0.25	-1.5	-1.25
-1.1	-2.55	-1.45	-1.2	-0.75	0.45
-0.05	-1.8	-1.75	-0.1	-0.35	-0.25
-0.5	0.25	0.75	-1.4	0.2	1.6
-0.75	0.2	0.95	-0.8	0.25	1.05
0.05	0.5	0.45	0.5	0.05	-0.45
0.55	0.2	-0.35	-0.3	-0.85	-0.55
-0.15	-0.45	-0.3	0.2	-0.3	-0.5
-1.05	-1.4	-0.35	-0.75	-0.9	-0.15
0.2	-0.55	-0.75	-0.5	-1.35	-0.85
1.25	0.25	-1	-0.6	-1.9	-1.3
0.45	0.45	0	-0.35	0	0.35
-0.3	-0.65	-0.35	0.65	-1.2	-1.85
-0.5	-0.65	-0.15	-0.1	-0.65	-0.55
-1.15	-1.25	-0.1	-0.65	-0.9	-0.25
-0.35	-2.4	-2.05	-0.4	-1.5	-1.1
-0.65	-0.7	-0.05	-0.4	-0.7	-0.3
-0.9	-3.15	-2.25	-0.65	-2.2	-1.55
-0.3	0.6	0.9	-0.6	-0.05	0.55
-0.7	1.7	2.4	0.1	1.85	1.75
0.95	0.8	-0.15	-0.6	-0.75	-0.15
1.35	0.45	-0.9	0.5	-0.2	-0.7
0.8	0.35	-0.45	-0.4	-1	-0.6
-0.25	2.9	3.15	-0.7	2.65	3.35
-0.6	0.85	1.45	-0.55	0.65	1.2
-0.7	-1.9	-1.2	-0.3	-1.45	-1.15
-2.55	-4	-1.45	-1.25	-2	-0.75
-0.75	4.7	5.45	-2.2	2.35	4.55
-1.2	-3.65	-2.45	-0.25	-2.35	-2.1
1	3.4	2.4	-0.05	1.7	1.75
-1.1	-2.9	-1.8	-1	-2.6	-1.6
0.35	0.85	0.5	-0.55	-0.1	0.45
-0.95	-0.2	0.75	-0.4	0.1	0.5
0.75	0.7	-0.05	1.55	1.1	-0.45
-0.6	-1.15	-0.55	0.2	0.1	-0.1
0.4	0.2	-0.2	0.65	0.3	-0.35
-0.35	-0.8	-0.45	-0.8	-0.9	-0.1
0.7	1	0.3	0	0.15	0.15
1.3	1	-0.3	-0.5	-0.5	0
0.6	-0.25	-0.85	0.95	-0.8	-1.75
1.25	0.55	-0.7	0.5	-0.9	-1.4
0	2.35	2.35	-0.6	1.75	2.35
1.55	-1	-2.55	1.1	-2.3	-3.4
0.35	2.35	2	0	1.3	1.3
0.45	0.95	0.5	-0.35	0.35	0.7
0.65	2.55	1.9	-0.35	1.3	1.65
1.2	1.55	0.35	1.35	0.4	-0.95
0	-1.4	-1.4	-0.35	-1.35	-1
-0.9	-3	-2.1	1.6	-0.6	-2.2
0.65	-0.25	-0.9	0.55	-0.5	-1.05
-0.4	1.85	2.25	-0.25	1.75	2
0.95	0.6	-0.35	0.85	-0.75	-1.6
0.5	0	-0.5	0.8	1.6	0.8
0.3	0.05	-0.25	0.35	-0.45	-0.8
-0.7	-0.55	0.15	-0.4	-0.15	0.25
0.15	-0.05	-0.2	0.4	0.1	-0.3
-0.2	-1.2	-1	-0.2	-1.15	-0.95
0.4	-0.95	-1.35	-0.55	-1.85	-1.3
-0.05	0	0.05	0.95	0.5	-0.45
-1.1	-0.35	0.75	-0.2	0.5	0.7
0.45	-0.3	-0.75	1.2	-0.8	-2
-0.65	-1.25	-0.6	0	-0.7	-0.7
0.25	1.6	1.35	-0.95	0.95	1.9
-1.6	-2.1	-0.5	-0.4	-0.5	-0.1
-0.3	-1.8	-1.5	-0.65	-1.65	-1
0.75	1	0.25	-0.15	-0.15	0
0.35	0.35	0	0.2	-0.75	-0.95
0.1	1.9	1.8	-0.3	1.6	1.9
-0.1	-1.55	-1.45	0.75	-0.2	-0.95
0.15	-0.05	-0.2	-0.05	-0.4	-0.35
0.5	0.3	-0.2	1.45	0.3	-1.15
0.05	-0.5	-0.55	-0.9	-1.1	-0.2
0.6	0	-0.6	0.6	-1.4	-2
1.15	1.05	-0.1	0.05	-0.05	-0.1
-0.2	2.7	2.9	-0.8	2.15	2.95
-0.1	0.4	0.5	-0.3	0	0.3
1.3	0.95	-0.35	-0.1	-1.05	-0.95
0.75	1.45	0.7	-0.4	0.05	0.45
1.15	0.35	-0.8	0.1	-0.6	-0.7
-0.55	-2.3	-1.75	0.25	-0.35	-0.6
-0.9	-2.5	-1.6	-1.15	-2.7	-1.55
-0.4	0.2	0.6	-0.25	0.5	0.75
0.25	-0.1	-0.35	0.05	-0.15	-0.2
-0.75	-0.8	-0.05	-0.05	-0.35	-0.3
-0.55	-1	-0.45	-1.2	-1.2	0
0.4	0.75	0.35	0.2	0.2	0
0.25	1.55	1.3	-0.4	1.45	1.85
-1.4	-2.05	-0.65	0.55	-0.2	-0.75
-1.4	-2.65	-1.25	-0.2	-1.25	-1.05
0.6	-2.1	-2.7	-0.8	-2.5	-1.7
-0.3	0.8	1.1	-0.2	0.65	0.85
0.9	-0.3	-1.2	0	-1.05	-1.05
0.05	-0.4	-0.45	0.25	-0.35	-0.6
-1.45	-4.85	-3.4	0.3	-2.7	-3
0.45	0.05	-0.4	0.1	-0.55	-0.65
0.4	-2.4	-2.8	-0.2	-1.5	-1.3
0.45	-0.55	-1	-0.1	-1.35	-1.25
0.2	0.2	0	0.45	-0.15	-0.6
0.4	1.45	1.05	-0.1	1	1.1
0.15	-0.45	-0.6	0.25	-0.35	-0.6
0.05	-1.65	-1.7	0.05	-1.2	-1.25
-1	-0.25	0.75	-0.3	0.6	0.9
0.2	1.05	0.85	-0.55	-0.1	0.45
0.9	2.35	1.45	-0.75	0.75	1.5
1.2	1.55	0.35	-0.05	0.1	0.15
0.4	3.35	2.95	-0.4	2.35	2.75
-0.15	0.1	0.25	-0.6	-0.4	0.2
0.4	0.85	0.45	-0.25	0.1	0.35
-2.25	-2.2	0.05	-0.35	-0.6	-0.25
-1.35	-1.9	-0.55	-0.75	-0.8	-0.05
0.7	1.3	0.6	-0.9	-0.2	0.7
0.05	0.45	0.4	0.45	0.8	0.35
-0.2	-0.25	-0.05	-0.75	-0.6	0.15
0.25	0.75	0.5	0.6	0.45	-0.15
0.4	0.05	-0.35	1.15	-0.15	-1.3
1.15	0.55	-0.6	0.7	-0.55	-1.25
0.85	0.95	0.1	-0.35	0.05	0.4
0.9	0.8	-0.1	1.2	0.75	-0.45
0.1	-1.4	-1.5	0.2	-1.35	-1.55
0.65	0.2	-0.45	-0.05	-0.4	-0.35
0.6	-0.9	-1.5	-0.1	-0.55	-0.45
-0.6	-1.1	-0.5	0.5	0.35	-0.15
-1.55	-2.3	-0.75	-0.8	-2.6	-1.8
-0.5	-2	-1.5	-0.05	0.75	0.8
0.7	0.25	-0.45	1.2	-0.3	-1.5
0.25	-0.05	-0.3	-0.15	-0.8	-0.65
-0.15	-2.3	-2.15	-0.05	-1.6	-1.55
-0.85	-1.1	-0.25	-0.35	-0.75	-0.4
0.35	0.7	0.35	0.05	0.05	0
0.55	0.8	0.25	0.7	-0.1	-0.8
0.35	-1.55	-1.9	-0.2	-3	-2.8
0.05	-2.4	-2.45	0.1	-3.6	-3.7
0.5	0.3	-0.2	-0.4	-0.4	0
0.6	0.45	-0.15	2	0.2	-1.8
0.6	-0.35	-0.95	0.55	-0.9	-1.45
-0.3	-0.5	-0.2	-0.45	-0.8	-0.35
0.7	-0.15	-0.85	-0.05	-1.25	-1.2
0.6	3.4	2.8	-1.6	1.05	2.65
-0.2	-0.15	0.05	0	-0.1	-0.1
0.15	-0.7	-0.85	0.15	-0.6	-0.75
0.4	0.35	-0.05	0.8	0.1	-0.7
-0.5	-1.9	-1.4	-0.95	-1.35	-0.4
-1.2	-0.35	0.85	-0.8	0.2	1
-1.75	-1.25	0.5	-1.4	-0.6	0.8
0	0.35	0.35	0.5	0.75	0.25
-0.7	-1.65	-0.95	-0.5	-1.05	-0.55
-0.7	-0.7	0	-1.15	-0.6	0.55
-1.6	-2.2	-0.6	-0.05	0.55	0.6
0.95	0.05	-0.9	0.1	-1.15	-1.25
0.6	0.45	-0.15	-0.25	-0.15	0.1
0.25	-1.95	-2.2	1.15	-1.35	-2.5
-1.25	-0.35	0.9	-0.85	0.2	1.05
-2.45	4.6	7.05	-4.35	3.9	8.25
0.15	-0.45	-0.6	0.5	-0.45	-0.95
-1.25	-4.45	-3.2	-0.15	-2	-1.85
-0.45	0.2	0.65	0.35	1.95	1.6
-1.7	-0.6	1.1	-1.4	-0.5	0.9
0.2	1.15	0.95	-0.95	0.15	1.1
0.4	1.9	1.5	-0.2	1.5	1.7
-0.45	1	1.45	-0.25	0.4	0.65
-0.7	-0.1	0.6	-0.6	0.15	0.75
-0.7	1.4	2.1	-0.5	1.15	1.65
-0.8	1.5	2.3	-1.3	1.3	2.6
0.7	2.45	1.75	-0.2	1.15	1.35
0	0.2	0.2	0.05	-0.4	-0.45
0.05	0.05	0	0	-0.35	-0.35
0.7	-0.05	-0.75	0.9	0	-0.9
0.35	-0.45	-0.8	-0.05	-0.75	-0.7
-0.8	-0.35	0.45	-0.95	-0.15	0.8
0.35	0.55	0.2	-0.6	-0.25	0.35
0.05	0.3	0.25	-0.3	0.35	0.65
-0.35	-0.7	-0.35	-1.05	-1.1	-0.05
1	0.8	-0.2	-0.25	-0.85	-0.6
0.7	-0.35	-1.05	-0.3	-1.15	-0.85
-0.15	-0.05	0.1	-0.65	-0.6	0.05
-1.8	-1.4	0.4	-1.25	-1	0.25
0.9	1.1	0.2	-0.25	-1.05	-0.8
1.05	2.65	1.6	0.25	1.05	0.8
0	2.05	2.05	0.55	1.75	1.2
-1	-2.4	-1.4	-0.2	-1	-0.8
0.55	0.5	-0.05	0.35	0.35	0
-1	-1.9	-0.9	-1.5	-2.05	-0.55
1.05	1.85	0.8	0.1	0.25	0.15
1.45	0.9	-0.55	0.75	-0.2	-0.95
-0.85	-1.4	-0.55	-0.05	0.15	0.2
0.2	1	0.8	0.1	0.65	0.55
-0.65	-1.55	-0.9	-0.25	-0.55	-0.3
-1.6	-1.4	0.2	0.15	0.55	0.4
-0.15	-0.4	-0.25	1.15	-0.05	-1.2
0.6	-0.55	-1.15	-0.3	-1.3	-1
-1.25	-0.4	0.85	-1	0.4	1.4
0.45	-0.15	-0.6	-0.3	-1.1	-0.8
0.05	-0.7	-0.75	-0.9	-1.2	-0.3
-1.6	-2.1	-0.5	0.15	-0.3	-0.45
0.1	-0.65	-0.75	0.3	-0.8	-1.1
0.15	0.75	0.6	-0.35	0.15	0.5
-0.6	-0.65	-0.05	-0.7	-0.45	0.25
0.4	0.35	-0.05	0.25	-0.5	-0.75
0.65	0.35	-0.3	0.15	-0.35	-0.5
0.15	-0.05	-0.2	0.15	-0.8	-0.95
0.3	0.9	0.6	-0.6	0.05	0.65
0.05	0.3	0.25	-0.95	-0.35	0.6
0.7	0.25	-0.45	1.25	-0.4	-1.65
0.25	2	1.75	-0.3	1.4	1.7
0.85	-2.7	-3.55	-0.2	-4.15	-3.95
-0.3	-0.55	-0.25	-0.5	-0.8	-0.3
0.25	-0.6	-0.85	0.2	-0.85	-1.05
0.45	0.9	0.45	-0.25	-0.85	-0.6
0.45	0.75	0.3	0.05	-0.75	-0.8
0.7	-0.45	-1.15	0.85	-0.45	-1.3
-0.55	-0.55	0	0.25	0.05	-0.2
1.4	0.65	-0.75	1.3	-0.95	-2.25
0.75	-0.1	-0.85	0.1	-0.85	-0.95
-1.1	-1.35	-0.25	-1	-1.3	-0.3
-0.4	-0.3	0.1	-0.65	0	0.65
-0.15	-3.95	-3.8	0.6	-2.25	-2.85
0.2	0.15	-0.05	-0.4	-0.45	-0.05
0.3	-0.3	-0.6	0.15	-1.25	-1.4
0.75	-1.55	-2.3	1.75	-0.65	-2.4
0.35	3.15	2.8	-1.55	1.4	2.95
-0.25	2.95	3.2	-1.15	2.1	3.25
0.1	-0.05	-0.15	-1.3	-1.4	-0.1
-0.35	0.9	1.25	0.95	0.55	-0.4
0.6	0.55	-0.05	-0.25	-0.2	0.05
-1.6	-2.95	-1.35	-0.65	-1.9	-1.25
-1.3	1.45	2.75	-1	2.05	3.05
0.75	1.05	0.3	0.65	0.2	-0.45
1.4	1	-0.4	0.3	-0.55	-0.85
0.85	0.75	-0.1	1.45	0.35	-1.1
1.05	0.7	-0.35	1.05	-0.05	-1.1
0.85	0.95	0.1	1.6	-0.2	-1.8
1.25	-1.8	-3.05	0.2	-3.25	-3.45
0.75	0.95	0.2	0.5	0.05	-0.45
-0.3	1.3	1.6	-1.05	2	3.05
-0.8	-2.45	-1.65	0.05	-1.15	-1.2
-0.1	-0.45	-0.35	0.85	0.05	-0.8
-0.55	-1.1	-0.55	-0.15	-0.7	-0.55
0.2	-0.3	-0.5	-0.1	-0.8	-0.7
-1.05	-2.15	-1.1	-0.5	-1.45	-0.95
-1.1	-0.5	0.6	-0.5	-0.35	0.15
1.2	0.15	-1.05	-0.2	-1.15	-0.95
1.35	0.9	-0.45	2.05	0	-2.05
0.55	0.65	0.1	-0.05	-0.3	-0.25
-0.15	-0.8	-0.65	-1.2	-1.95	-0.75
-1.2	-2.55	-1.35	-0.6	-1.2	-0.6
0.6	-0.1	-0.7	1.05	0.5	-0.55
0.25	-1.6	-1.85	-0.5	-2.1	-1.6
-0.25	1.3	1.55	0.15	1.6	1.45
-0.4	-1.25	-0.85	-0.2	-0.75	-0.55
0.65	0.2	-0.45	0	-0.5	-0.5
0.5	0.65	0.15	-0.45	-0.2	0.25
0.9	1.15	0.25	0.2	0.55	0.35
0.25	0.25	0	-0.4	-0.4	0
-0.15	0.05	0.2	0.55	0.15	-0.4
-0.7	-0.35	0.35	-1	-0.8	0.2
-0.65	0.3	0.95	-0.3	0.85	1.15
-1.1	1.25	2.35	-0.9	2.45	3.35
-1.9	-2.5	-0.6	-1.25	-1.55	-0.3
0.5	1	0.5	0	1.05	1.05
-0.55	-0.75	-0.2	1.1	1.75	0.65
0.7	-0.2	-0.9	0.2	-0.55	-0.75
-0.45	-0.05	0.4	-0.7	-0.25	0.45
-0.85	-4.1	-3.25	0.2	-2.05	-2.25
1.2	1.35	0.15	0.2	0.2	0
0.05	-0.2	-0.25	-0.25	-0.35	-0.1
0.45	0.3	-0.15	1.4	-0.25	-1.65
-1.1	-2.65	-1.55	-0.5	-1.65	-1.15
0.55	-0.2	-0.75	-0.15	-1.2	-1.05
-0.55	-3.1	-2.55	-0.15	-1.9	-1.75
-0.95	-3.65	-2.7	-0.2	-1.7	-1.5
-0.75	0.8	1.55	-0.7	0.85	1.55
-1.2	-1.9	-0.7	0.95	0.2	-0.75
0.55	-0.15	-0.7	0.15	-0.55	-0.7
0	-2.15	-2.15	0.3	-1.55	-1.85
0.5	0.65	0.15	-0.5	-0.35	0.15
0.8	0.3	-0.5	-0.35	-1.2	-0.85
-1.5	-2.1	-0.6	-0.8	-1.3	-0.5
0.95	0.7	-0.25	0.55	-0.1	-0.65
0	0	0	0.6	0	-0.6
0.85	0.35	-0.5	0.4	-1.1	-1.5
0	-0.6	-0.6	-0.65	-1.15	-0.5
0.55	0.7	0.15	0.3	-0.05	-0.35
0.1	-0.25	-0.35	-0.15	-0.45	-0.3
1.05	0.55	-0.5	1.3	-0.4	-1.7
0.05	-0.95	-1	-0.35	-1.4	-1.05
-0.7	-0.15	0.55	0.3	0.05	-0.25
-0.15	-0.6	-0.45	-0.45	-0.6	-0.15
0.35	2.15	1.8	-0.9	1	1.9
0.8	-1.3	-2.1	0.35	-1.8	-2.15
-1.95	-2.15	-0.2	-0.1	0.55	0.65
-0.1	-2.1	-2	0.4	-1.65	-2.05
0.2	0.55	0.35	-0.1	0.25	0.35
0.05	-1	-1.05	-0.2	-0.75	-0.55
0.05	0.95	0.9	0	0.05	0.05
0.6	-0.45	-1.05	-0.4	-1.65	-1.25
-1.4	-2.8	-1.4	-0.3	-0.95	-0.65
0.4	0.9	0.5	-0.8	-0.4	0.4
-0.35	-1.25	-0.9	-0.3	-0.7	-0.4
-0.05	-1.2	-1.15	0.15	-1.25	-1.4
-0.45	0.65	1.1	-0.6	1.05	1.65
-2.05	-2.7	-0.65	-0.65	-1.2	-0.55
0.75	1.05	0.3	0.55	-0.1	-0.65
0.25	-1.1	-1.35	0.8	-0.7	-1.5
0.65	1.05	0.4	-0.55	-0.45	0.1
0.65	1.3	0.65	-0.05	-0.1	-0.05
0.9	2.65	1.75	0.05	1.3	1.25
0.8	1.8	1	0	0.65	0.65
-0.35	0.2	0.55	-0.7	-0.4	0.3
0.7	1.1	0.4	0.25	-0.05	-0.3
0.25	0.6	0.35	-0.05	0.05	0.1
-2.25	-1.3	0.95	-1.05	-0.4	0.65
0.3	-0.5	-0.8	-0.35	-1	-0.65
-0.05	2.6	2.65	-0.5	1.85	2.35
0.45	-0.7	-1.15	-0.45	-1.35	-0.9
1.25	0.4	-0.85	0.65	-0.65	-1.3
-0.1	0.3	0.4	1.3	0.4	-0.9
0.75	2.8	2.05	-0.6	1.5	2.1
0.05	3.15	3.1	-0.8	2.35	3.15
-0.1	0.55	0.65	0.9	1.35	0.45
0.85	1.55	0.7	1.45	1.5	0.05
0.2	-0.75	-0.95	0.35	-1.15	-1.5
-0.2	-2.2	-2	0.3	-1.55	-1.85
-0.35	-0.45	-0.1	0.35	0.6	0.25
-0.6	-0.5	0.1	1.1	0.2	-0.9
0	0.05	0.05	-0.4	-0.05	0.35
0.15	-1	-1.15	0.8	-0.05	-0.85
1	-0.05	-1.05	0.2	-0.25	-0.45
0.55	0.4	-0.15	0.3	-0.1	-0.4
-1.35	-1.8	-0.45	-0.7	-0.7	0
0	-0.35	-0.35	0.5	-0.15	-0.65
-0.85	-2.7	-1.85	-0.7	-1.9	-1.2
0.65	0	-0.65	-0.05	-0.9	-0.85
0.65	1.45	0.8	0	0.65	0.65
-1	-1.05	-0.05	-0.65	-1.1	-0.45
-0.55	-0.9	-0.35	-0.45	-0.55	-0.1
0.15	-1.1	-1.25	1.3	-0.65	-1.95
0.9	-0.1	-1	0.35	-0.9	-1.25
1.3	1.55	0.25	0.3	0.25	-0.05
-0.7	-0.3	0.4	0.45	1.65	1.2
-0.75	0.95	1.7	-0.8	0.7	1.5
-1.6	-5.2	-3.6	-0.1	-2.9	-2.8
0.4	0.4	0	-0.7	-0.65	0.05
-0.2	-0.4	-0.2	-0.15	-1.05	-0.9
0	-0.95	-0.95	-0.25	-1.05	-0.8
0.7	-0.7	-1.4	0.15	-1.05	-1.2
0.5	0.15	-0.35	0.15	-0.7	-0.85
0.45	-0.45	-0.9	0.65	-1.15	-1.8
1.3	0.1	-1.2	-0.15	-1.55	-1.4
0.6	-0.7	-1.3	0.2	-1.4	-1.6
0.3	-1.65	-1.95	-0.35	-2	-1.65
-0.35	-0.55	-0.2	0.1	-0.7	-0.8
-0.15	0.15	0.3	-0.75	-0.5	0.25
0.3	0.6	0.3	0.2	0.3	0.1
-0.2	-2.05	-1.85	0.15	-1.9	-2.05
-1.2	0.05	1.25	-1.65	-1.05	0.6
0.15	2.05	1.9	-0.6	0.85	1.45
0.3	2.05	1.75	-0.6	0.8	1.4
0.2	-2.1	-2.3	-0.65	-2.75	-2.1
-0.65	-1.6	-0.95	1.55	0.4	-1.15
0.4	-0.1	-0.5	1.05	0	-1.05
0.05	-0.95	-1	-0.1	-1.4	-1.3
0	0.1	0.1	0.35	0.25	-0.1
-0.75	-1.05	-0.3	0.2	-0.05	-0.25
1.2	1.05	-0.15	0.8	0.4	-0.4
1.15	0.3	-0.85	0.4	-0.65	-1.05
0.1	0.05	-0.05	-0.25	-0.25	0
-0.3	-1.4	-1.1	-0.55	-1.45	-0.9
0.2	-1.65	-1.85	-1.45	-2.75	-1.3
0.2	5.15	4.95	-1.5	2.7	4.2
-0.1	-0.2	-0.1	0.1	-0.45	-0.55
-0.05	-1.2	-1.15	0.25	-0.5	-0.75
0.05	-1.15	-1.2	0.1	-0.7	-0.8
-1.45	0.35	1.8	-1.05	0.85	1.9
-1.1	-0.5	0.6	-0.4	0	0.4
-0.9	-0.75	0.15	-0.95	-0.85	0.1
0.85	0.3	-0.55	-0.4	-0.65	-0.25
0.55	-2.85	-3.4	-0.4	-2.6	-2.2
-1.1	-2.1	-1	-0.05	-1.45	-1.4
-0.8	-1.6	-0.8	-0.7	-1.9	-1.2
-0.7	-0.75	-0.05	-0.65	-0.55	0.1
-0.35	0.35	0.7	-0.6	-0.05	0.55
-1.15	0.05	1.2	-0.95	-0.25	0.7
0.65	0.95	0.3	-0.1	-0.35	-0.25
0.35	0.2	-0.15	0.1	-0.2	-0.3
-0.95	-1.55	-0.6	-0.15	-0.5	-0.35
0.45	0.45	0	0.5	-0.9	-1.4
-0.75	-0.55	0.2	-0.65	0	0.65
-2.2	-3.5	-1.3	-1.9	-2.55	-0.65
-2	-3.2	-1.2	-1.05	-1.65	-0.6
1	-0.75	-1.75	0.7	-1.6	-2.3
-0.05	-0.15	-0.1	0.25	0.05	-0.2
0.5	-1.25	-1.75	0.3	-1.15	-1.45
0.75	0.3	-0.45	1.5	0.3	-1.2
0.35	-1.75	-2.1	0.35	-3.1	-3.45
0.25	-0.05	-0.3	-0.4	-0.95	-0.55
0.4	-0.05	-0.45	-0.25	-0.9	-0.65
-0.9	-3.15	-2.25	0.3	-0.95	-1.25
-0.4	-2.65	-2.25	0.4	-1.15	-1.55
-1.35	-3.45	-2.1	-0.15	-1.1	-0.95
-1.45	-1.4	0.05	0.15	0.65	0.5
0.05	-0.75	-0.8	-0.65	-1.3	-0.65
-0.1	-0.15	-0.05	-0.1	-0.1	0
0.75	0.7	-0.05	1	0.15	-0.85
0.1	-1.05	-1.15	-0.05	0.1	0.15
0	-0.55	-0.55	-0.3	-1.15	-0.85
-0.45	-0.35	0.1	0.55	1.55	1
-0.25	-0.9	-0.65	-0.3	-0.85	-0.55
-0.1	0.7	0.8	-0.55	0.65	1.2
0.9	0.1	-0.8	1	-0.8	-1.8
-0.45	-1.1	-0.65	-0.9	-1.15	-0.25
-0.1	-0.25	-0.15	-0.05	0	0.05
1.35	0.4	-0.95	0.1	-0.9	-1
-2.15	-2.65	-0.5	-0.9	-1.2	-0.3
0.1	-1.25	-1.35	0.15	-1.45	-1.6
0.65	0.95	0.3	-0.1	-0.3	-0.2
-0.15	-0.85	-0.7	-0.55	-1.15	-0.6
0	0.15	0.15	0.25	-0.15	-0.4
0.15	0.4	0.25	-0.2	0.25	0.45
-2.1	-2	0.1	-2.4	-2.6	-0.2
-0.1	-0.75	-0.65	0.2	-0.4	-0.6
0.6	1.5	0.9	-0.05	-0.15	-0.1
0.6	-0.75	-1.35	0.9	-0.8	-1.7
0.6	1.1	0.5	-0.35	-0.4	-0.05
1.6	-0.05	-1.65	0.85	-0.45	-1.3
0.6	0.2	-0.4	-1.05	-1.3	-0.25
-0.3	-0.1	0.2	0.5	0.55	0.05
0.35	0.05	-0.3	1.3	0.05	-1.25
-0.1	-0.6	-0.5	1.05	-0.55	-1.6
-0.65	-2.95	-2.3	0.35	-1	-1.35
0.25	-1.65	-1.9	0.05	-2.2	-2.25
0.4	1	0.6	-0.85	0.1	0.95
-0.6	-0.25	0.35	0.4	0.4	0
-1.55	-1.85	-0.3	-0.85	-0.95	-0.1
-0.95	-2.7	-1.75	-0.5	-1.6	-1.1
-0.4	-0.8	-0.4	0.25	-0.5	-0.75
0.85	0.9	0.05	0.75	-0.7	-1.45
0.25	1.75	1.5	-0.55	0.8	1.35
0.9	1	0.1	1.3	0.35	-0.95
-0.35	1.3	1.65	0.2	0.7	0.5
0.3	0.5	0.2	-0.25	0.15	0.4
-0.3	-3.1	-2.8	0.25	-2.7	-2.95
-0.35	-0.2	0.15	0.1	0.3	0.2
-0.1	-2.3	-2.2	-0.55	-2.05	-1.5
-0.8	2.65	3.45	-1.1	2.95	4.05
0.55	2.1	1.55	-0.75	0.95	1.7
1.05	-0.9	-1.95	-0.25	-2.3	-2.05
0.5	-0.85	-1.35	0.95	-0.45	-1.4
-0.05	-0.85	-0.8	0.45	-0.35	-0.8
0.65	0.15	-0.5	0.35	-0.55	-0.9
-1.45	-0.85	0.6	-0.7	0.7	1.4
-2.1	-2.25	-0.15	0.1	-0.5	-0.6
-0.6	-1.45	-0.85	-0.9	-1.5	-0.6
0.55	-0.4	-0.95	-0.25	-1.3	-1.05
1.5	0.85	-0.65	2.2	0.45	-1.75
-0.75	-1.45	-0.7	-0.75	-0.7	0.05
0.25	-0.85	-1.1	-0.7	-0.85	-0.15
1.3	1.55	0.25	0.35	1.65	1.3
0.85	0.75	-0.1	0.05	-0.35	-0.4
-1.55	-2.05	-0.5	-0.25	-0.8	-0.55
0.95	1.05	0.1	0.3	0.15	-0.15
0.85	0.9	0.05	0.55	-0.3	-0.85
0.95	0.25	-0.7	0.75	-1.15	-1.9
-0.65	0.8	1.45	-0.55	0.9	1.45
1	0.6	-0.4	-0.3	-0.8	-0.5
0.35	0	-0.35	1.25	-0.75	-2
-1	-0.75	0.25	-0.15	0.45	0.6
0.5	0.65	0.15	0.65	1.05	0.4
0	-1.55	-1.55	-0.15	-1.25	-1.1
0.45	-4.35	-4.8	-0.2	-2.9	-2.7
0.3	-4.25	-4.55	0.15	-4.1	-4.25
-0.45	0.15	0.6	-0.85	0	0.85
-0.45	-0.9	-0.45	-0.25	-0.75	-0.5
0.2	0.85	0.65	0.15	-0.3	-0.45
0.95	-0.1	-1.05	0.7	-0.55	-1.25
-1.6	-0.6	1	-0.75	0.2	0.95
-0.2	-0.4	-0.2	-0.5	-0.3	0.2
-0.15	-0.15	0	-0.25	-0.45	-0.2
0.5	-0.05	-0.55	0.6	-0.75	-1.35
-0.2	1.7	1.9	-0.85	1.2	2.05
0.9	0.55	-0.35	-0.3	-0.8	-0.5
0.15	-0.8	-0.95	-0.05	-0.9	-0.85
-0.2	-1.85	-1.65	-0.15	-1.55	-1.4
0.95	-1.85	-2.8	-0.35	-2.55	-2.2
-0.9	-1.05	-0.15	-0.2	-0.05	0.15
0.2	-0.35	-0.55	-0.35	-0.9	-0.55
-0.8	1.7	2.5	-0.9	1.75	2.65
-0.7	2.05	2.75	-0.75	1.5	2.25
1.2	-0.9	-2.1	0.75	-0.55	-1.3
0.1	0.45	0.35	0.7	1.1	0.4
-1.7	-1.55	0.15	-1.15	-0.7	0.45
0	-0.6	-0.6	-1.1	-1.75	-0.65
-0.45	-0.75	-0.3	-0.45	-1.1	-0.65
-0.35	-1.35	-1	0.9	-0.85	-1.75
-1.25	-1.8	-0.55	-0.7	-0.75	-0.05
-0.65	-0.75	-0.1	-0.55	-0.5	0.05
-0.55	-1	-0.45	-0.8	-1	-0.2
0.15	-0.6	-0.75	-0.15	-0.9	-0.75
0.25	-0.7	-0.95	-0.05	-1.25	-1.2
-1.1	-1.85	-0.75	-0.4	-1.3	-0.9
-0.85	-1.95	-1.1	-0.7	-1.6	-0.9
-0.6	-2.5	-1.9	-0.25	-2.25	-2
0.95	0.25	-0.7	-0.25	-0.25	0
1.1	1.4	0.3	-0.05	0.2	0.25
-0.5	-0.8	-0.3	-0.3	-0.75	-0.45
0.15	-1.2	-1.35	1.2	-0.8	-2
-0.85	-1.45	-0.6	0.15	-0.45	-0.6
1	0.35	-0.65	0.15	-0.35	-0.5
0.1	0.6	0.5	1.55	0.1	-1.45
0.5	-0.05	-0.55	1.5	-0.5	-2
-0.8	1.15	1.95	-0.95	1.05	2
-1.4	-1.7	-0.3	0.35	-0.1	-0.45
-0.1	0.4	0.5	-0.35	0.15	0.5
-0.6	0.05	0.65	-0.9	0	0.9
-1.95	-1.55	0.4	-0.85	-0.2	0.65
-1.35	-0.3	1.05	-0.8	0.2	1
-0.25	-1.4	-1.15	0.2	-1.2	-1.4
-2.35	-3.25	-0.9	-0.75	-1.2	-0.45
0.95	0.3	-0.65	0.4	-0.25	-0.65
-0.05	-0.35	-0.3	-0.3	-0.7	-0.4
-0.1	-0.8	-0.7	-0.7	-1.1	-0.4
0.55	-0.05	-0.6	-0.2	-0.85	-0.65
1.1	1.55	0.45	-0.35	0.15	0.5
-0.4	-0.15	0.25	0.35	0.65	0.3
0.1	1.3	1.2	-0.55	0.9	1.45
-0.85	4.35	5.2	-2.6	3.75	6.35
1	0.5	-0.5	-0.05	-1.75	-1.7
-0.15	-0.55	-0.4	-0.15	-0.85	-0.7
0.9	-2.25	-3.15	-0.1	-2.1	-2
0.05	-1.7	-1.75	0.05	-1.7	-1.75
0.15	-2.7	-2.85	0.05	-1.75	-1.8
-0.95	-1.05	-0.1	-0.35	-0.25	0.1
0.5	-0.35	-0.85	0.25	-0.2	-0.45
0.7	0.7	0	-0.05	-0.1	-0.05
-1.35	-1.2	0.15	-0.6	-0.35	0.25
-1.05	-0.75	0.3	-0.4	-0.2	0.2
0.75	-0.1	-0.85	0.65	-0.8	-1.45
-0.45	0.2	0.65	0.6	-0.2	-0.8
0	0.35	0.35	-0.35	-1.05	-0.7
1	-0.55	-1.55	-0.4	-1.7	-1.3
0.75	0.6	-0.15	1.05	-0.2	-1.25
-0.25	-1	-0.75	-0.6	-0.85	-0.25
-1.7	-2.5	-0.8	0.05	-0.1	-0.15
0.2	-0.15	-0.35	0.2	-0.3	-0.5
0.35	0.7	0.35	0.6	0.7	0.1
-3.2	-2.8	0.4	-0.85	-0.25	0.6
0.65	0.25	-0.4	0.1	-0.05	-0.15
-1.5	0	1.5	-0.4	0.4	0.8
0.85	1.05	0.2	-0.65	-0.8	-0.15
0.45	-0.95	-1.4	-0.15	-1.7	-1.55
0.95	1.15	0.2	1.05	0.95	-0.1
-0.25	0.95	1.2	-1.15	0.35	1.5
0.7	0.65	-0.05	0.2	-0.65	-0.85
-0.05	2.1	2.15	-0.45	1.45	1.9
0.6	0.3	-0.3	-0.2	-0.85	-0.65
0.95	1	0.05	-0.1	-0.15	-0.05
0.6	-0.7	-1.3	0.7	-1.05	-1.75
-0.3	-0.65	-0.35	-0.7	-0.65	0.05
0.75	-0.55	-1.3	0.05	-0.9	-0.95
-0.05	0.6	0.65	0.1	0.7	0.6
0.1	3.8	3.7	-0.95	2.65	3.6
-0.05	-0.35	-0.3	0.5	0.3	-0.2
1	-0.05	-1.05	1.15	-0.1	-1.25
0.15	0.05	-0.1	-0.05	-0.4	-0.35
0.6	0.8	0.2	1.1	0.5	-0.6
-0.65	0.5	1.15	-1.2	-0.4	0.8
1.55	2.6	1.05	0.7	1.15	0.45
0.1	0.6	0.5	0.4	0.6	0.2
-0.4	0.45	0.85	-0.55	-0.3	0.25
0.2	3.95	3.75	-1.1	2.15	3.25
0	3.6	3.6	-1.9	1.65	3.55
0.8	-0.8	-1.6	-0.55	-2.2	-1.65
-1.75	-1.85	-0.1	-0.2	-0.25	-0.05
-0.25	0.4	0.65	-0.65	-0.15	0.5
1	0	-1	0.5	-0.95	-1.45
0.1	-0.65	-0.75	-0.05	-0.7	-0.65
1.25	0.8	-0.45	0.55	-0.15	-0.7
0.35	-3.1	-3.45	-0.1	-2.1	-2
-0.25	-1.2	-0.95	-0.3	-0.75	-0.45
-0.7	-0.15	0.55	-0.5	0.8	1.3
0.4	0.2	-0.2	-0.35	-0.5	-0.15
-0.35	-0.7	-0.35	1	0.5	-0.5
0.4	-1.2	-1.6	-0.25	-0.15	0.1
0.7	-0.35	-1.05	0.9	-1.25	-2.15
-0.05	-0.5	-0.45	0.2	-0.8	-1
-0.4	1.05	1.45	0.85	0.7	-0.15
-0.25	-1.7	-1.45	-0.15	-1.55	-1.4
0.25	-2.1	-2.35	0.5	1.7	1.2
-2.05	-1.15	0.9	0.3	0.9	0.6
[truncated: 3,088 more rows]

## Sheet: Translation
AARS
ABCF1
AIMP1
APBB1
APOA2
ASMT
AZU1
BACE2
BCL10
BCL3
BOLL
CD276
CD28
CEBPG
COPS5
DARS
DAZ1
DAZL
DDX25
DHPS
DPH1
EBI3
EEF1A1
EEF2K
EIF1
EIF1AX
EIF1B
EIF2A
EIF2AK1
EIF2AK3
EIF2AK4
EIF2B1
EIF2B2
EIF2B3
EIF2B4
EIF2B5
EIF2C1
EIF2S3
EIF3A
EIF3B
EIF3C
EIF3D
EIF3E
EIF3F
EIF3G
EIF3H
EIF3I
EIF3J
EIF4A2
EIF4A3
EIF4B
EIF4G2
EIF4G3
EIF4H
EIF5
EIF5A
ELANE
EREG
ETF1
FARS2
FARSB
FOXP3
FURIN
GHRL
GHSR
GLMN
HBS1L
HRSP12
HSPB1
IGF2BP2
IL10
IL12B
IL17F
IL27
IL29
IL4
IL6
IL9
INHA
INHBA
INHBB
IRF4
KARS
KRT7
LTB
MARS2
MAST2
METAP1
MRPL10
MRPL23
MRPL3
MRPL41
MRPL51
MRPL52
MRPL55
MRPS24
MRPS7
MTIF2
MTIF3
MTRF1
NACA
NDUFA13
NECAB3
NLRP12
PABPC4
PAIP1
PAIP2
PAIP2B
PET112
PRG3
RARS
RPL11
RPL13
RPL14
RPL15
RPL18
RPL18A
RPL19
RPL21
RPL22
RPL23A
RPL24
RPL26
RPL27A
RPL28
RPL29
RPL3
RPL30
RPL31
RPL34
RPL35
RPL37
RPL38
RPL39
RPL3L
RPL4
RPL41
RPL5
RPL6
RPL7
RPL7A
RPL8
RPL9
RPS10
RPS11
RPS12
RPS17
RPS19
RPS2
RPS27
RPS3
RPS3A
RPS4Y1
RPS5
RPS6KB2
RPS9
RRBP1
SAMD4A
SARS2
SEPSECS
SFTPD
SIGIRR
SPN
TLR1
TLR3
TLR4
TLR6
TLR7
TLR8
TLR9
TNFRSF8
TNIP1
TRNAU1AP
TSC1
TSFM
TUFM
UPF1
WARS
YARS
YBX2

## Sheet: Translation FC
Total genes						Translation GO related genes
Eff-FC_BATD5/D0	Ribo-FC_BATD5/D0	RNA-FC_BATD5/D0	Eff_FC_WATD5/D0	Ribo_FC_WATD5/D0	RNA_FC_WATD5/D0	Eff-FC_BATD5/D0	Ribo-FC_BATD5/D0	RNA-FC_BATD5/D0	Eff_FC_WATD5/D0	Ribo_FC_WATD5/D0	RNA_FC_WATD5/D0
-1	-1.65	-0.65	-0.25	-1	-0.75	0.05	-0.15	-0.2	-1.15	-1.45	-0.3
0.7	-0.25	-0.95	0.8	-0.25	-1.05	-0.5	-1.6	-1.1	-1.1	-2	-0.9
0	3.3	3.3	-0.05	2.05	2.1	-0.6	-1.1	-0.5	-0.25	-0.7	-0.45
0.7	0.15	-0.55	0.85	-0.65	-1.5	0.6	-0.25	-0.85	-0.55	-1.35	-0.8
-0.95	0.35	1.3	-0.85	0.6	1.45	-0.95	-1.9	-0.95	-0.35	-1.1	-0.75
0.5	-0.4	-0.9	-0.35	-0.75	-0.4	0.2	-0.7	-0.9	-0.35	-1.25	-0.9
-0.4	-0.65	-0.25	-0.05	-1.2	-1.15	0.25	-0.75	-1	-0.35	-1.2	-0.85
-0.75	-1.85	-1.1	-0.15	-0.6	-0.45	0.1	1.7	1.6	0.3	1.65	1.35
0.15	2.35	2.2	-0.15	1.55	1.7	-0.85	-1.05	-0.2	-0.3	-0.5	-0.2
-0.3	-1.2	-0.9	0.35	-0.9	-1.25	0.55	0.6	0.05	-0.05	-0.3	-0.25
0.8	0.2	-0.6	0.9	-0.75	-1.65	-1	-2.1	-1.1	-0.7	-1.2	-0.5
-0.25	-0.15	0.1	0.3	0.75	0.45	-0.35	-0.9	-0.55	-0.7	-0.85	-0.15
-0.1	2.8	2.9	-0.9	2.2	3.1	-0.65	-1.95	-1.3	-0.6	-1.3	-0.7
0.15	0.25	0.1	0.25	0.2	-0.05	-0.2	-1.25	-1.05	-0.15	-1.1	-0.95
-0.5	-2.6	-2.1	-0.45	-1.8	-1.35	-1.35	-2.65	-1.3	-0.7	-1.8	-1.1
-0.15	-2.15	-2	-0.3	-1.7	-1.4	-0.15	-1.45	-1.3	0.2	-1.2	-1.4
0.65	-0.1	-0.75	0.6	-0.95	-1.55	-0.25	-1.55	-1.3	-0.45	-1.25	-0.8
0.3	0.05	-0.25	0.6	-0.15	-0.75	1	-0.2	-1.2	0.15	-1.3	-1.45
0.1	0.5	0.4	0	-0.3	-0.3	-0.25	1.9	2.15	-0.55	1.6	2.15
1.3	1.95	0.65	0.5	0.5	0	0.05	-0.6	-0.65	-0.65	-0.95	-0.3
-0.25	-0.35	-0.1	0.4	0.1	-0.3	0.2	-1	-1.2	-0.2	-0.65	-0.45
0.15	-0.35	-0.5	-0.55	-0.85	-0.3	0.9	0.95	0.05	-0.05	-0.45	-0.4
0.45	0.15	-0.3	0.3	-0.45	-0.75	0.25	-0.05	-0.3	0.25	-0.55	-0.8
0.05	-0.15	-0.2	-1.15	-1.45	-0.3	0.4	-0.75	-1.15	0.4	-0.4	-0.8
-0.5	-1.6	-1.1	-1.1	-2	-0.9	0.4	-0.65	-1.05	-0.95	-1.55	-0.6
0	0.15	0.15	-0.75	-0.15	0.6	0.5	0.9	0.4	0.85	0.2	-0.65
-0.6	-1.1	-0.5	-0.25	-0.7	-0.45	0.7	0.5	-0.2	0	-0.5	-0.5
0.6	-0.25	-0.85	-0.55	-1.35	-0.8	-1.2	-2.2	-1	0.15	-0.85	-1
-0.95	-1.9	-0.95	-0.35	-1.1	-0.75	-0.25	-1.3	-1.05	0.3	-0.6	-0.9
-2.25	-3.3	-1.05	-0.7	-1.35	-0.65	0.4	1.05	0.65	0.75	0.6	-0.15
0.2	-0.7	-0.9	-0.35	-1.25	-0.9	-1	-1.5	-0.5	-0.45	-0.65	-0.2
0.25	-0.75	-1	-0.35	-1.2	-0.85	-0.35	-1.5	-1.15	-0.75	-1.3	-0.55
-0.25	-0.35	-0.1	-0.2	0.3	0.5	0.65	-0.1	-0.75	-0.5	-1.15	-0.65
0.4	1	0.6	-0.25	0.6	0.85	-1.4	-2.55	-1.15	-0.65	-1.2	-0.55
-1.4	-3.45	-2.05	0	-1.35	-1.35	-2.9	-3.85	-0.95	-2.55	-2.95	-0.4
-0.4	-1.2	-0.8	0.15	-0.7	-0.85	0.35	-0.6	-0.95	-0.45	-1.1	-0.65
-0.4	0.1	0.5	-0.65	-0.4	0.25	-0.05	-0.6	-0.55	-0.7	-0.85	-0.15
1.05	0.55	-0.5	0.05	-0.55	-0.6	-1.25	-2.6	-1.35	-1.25	-1.9	-0.65
0.4	1.2	0.8	-0.15	0.4	0.55	-1.05	-1.95	-0.9	-0.45	-0.7	-0.25
1.35	1.05	-0.3	1	-0.05	-1.05	0.15	-0.3	-0.45	-0.25	-0.5	-0.25
-2.2	-2.05	0.15	-0.65	-0.75	-0.1	0.45	0.9	0.45	-0.25	-0.85	-0.6
1	1.5	0.5	0.45	0	-0.45	0.5	0.65	0.15	-0.5	-0.35	0.15
-0.75	-1.8	-1.05	-0.35	-1.8	-1.45	-1.5	-2.1	-0.6	-0.8	-1.3	-0.5
0.5	-1.25	-1.75	-0.4	-1.75	-1.35	-1.25	-1.8	-0.55	-0.7	-0.75	-0.05
-1.35	-1.1	0.25	-1.55	-1.2	0.35	-0.65	-0.75	-0.1	-0.55	-0.5	0.05
-0.1	-0.15	-0.05	-0.25	-0.45	-0.2	0.15	-0.6	-0.75	-0.15	-0.9	-0.75
0.95	0.45	-0.5	0.5	-0.2	-0.7	0.25	-0.7	-0.95	-0.05	-1.25	-1.2
-2.2	-2.25	-0.05	-0.7	0.2	0.9	-0.85	-1.95	-1.1	-0.7	-1.6	-0.9
-0.8	-0.85	-0.05	-0.55	-0.95	-0.4	-0.25	0.95	1.2	-1.15	0.35	1.5
-0.45	-1.1	-0.65	0.45	-0.1	-0.55	0.15	0.05	-0.1	-0.05	-0.4	-0.35
0.8	-0.35	-1.15	-0.15	-1.3	-1.15	-0.5	-1.1	-0.6	0.65	0	-0.65
0.7	0.6	-0.1	-0.2	-0.5	-0.3	-0.1	-1.15	-1.05	-0.75	-1.4	-0.65
-0.3	-0.3	0	-0.5	-0.35	0.15	0.55	-0.85	-1.4	0.2	-1.4	-1.6
0.2	0.25	0.05	0.15	-0.25	-0.4	0.5	1.35	0.85	-0.45	0.35	0.8
0.25	0.5	0.25	0.45	0.8	0.35	-1.6	-1.75	-0.15	-0.3	-0.55	-0.25
0.9	0.9	0	0.8	0.05	-0.75	0.45	0.5	0.05	-1.2	-1.2	0
0.65	-0.4	-1.05	-0.15	-1	-0.85	-0.1	2.1	2.2	-0.2	2	2.2
-1.65	-1.8	-0.15	-0.65	0.2	0.85	-0.5	-0.85	-0.35	-0.3	-0.4	-0.1
-1.4	-1.7	-0.3	-1.7	-1.25	0.45	0.3	0.5	0.2	-0.1	-0.25	-0.15
0	-1.3	-1.3	0	-1.35	-1.35	0.45	1.3	0.85	-0.3	0.8	1.1
0	-0.8	-0.8	-0.15	-1.15	-1	0.65	0.85	0.2	0.3	-0.15	-0.45
1.6	1.4	-0.2	0.25	-0.1	-0.35	0.25	0.45	0.2	-0.55	0.15	0.7
0.3	-0.15	-0.45	-0.1	-0.9	-0.8	-1.55	-1.5	0.05	-0.45	-0.85	-0.4
0.65	0.75	0.1	0.35	-0.55	-0.9	-5.55	-6	-0.45	-3.5	-4.1	-0.6
-1.55	-0.6	0.95	-0.4	0.15	0.55	-0.7	1.2	1.9	-1.15	1	2.15
0.6	-0.75	-1.35	1.4	-1.1	-2.5	0.4	1.7	1.3	-0.35	0.75	1.1
0.2	2.05	1.85	-0.15	1.95	2.1	-0.35	0.1	0.45	-0.45	-0.2	0.25
-0.15	1.95	2.1	-0.7	1.35	2.05	-0.05	-0.1	-0.05	0.1	0	-0.1
0.2	-1.6	-1.8	0.3	-1.05	-1.35	0.5	1	0.5	-0.7	0.2	0.9
-0.25	-0.35	-0.1	-0.05	-1.05	-1	0.75	0.55	-0.2	-0.55	-1.05	-0.5
-0.85	-0.8	0.05	0.15	-0.6	-0.75	0.45	-0.2	-0.65	-0.35	-0.7	-0.35
-1.4	0.25	1.65	-0.8	1.05	1.85	0.1	0.3	0.2	-0.45	-0.2	0.25
-0.05	-0.95	-0.9	0.7	-0.3	-1	0.7	0.35	-0.35	1.45	-0.1	-1.55
-1.4	-1.9	-0.5	-0.05	1.2	1.25	0.25	-0.15	-0.4	-0.45	-0.7	-0.25
-1.9	-1.7	0.2	-0.8	-0.85	-0.05	0.2	-0.15	-0.35	0.2	-0.6	-0.8
-1.9	-5.35	-3.45	-0.25	-3.8	-3.55	0	-0.25	-0.25	-0.75	-1	-0.25
-0.7	-1.05	-0.35	0.15	-0.5	-0.65	0.5	-0.25	-0.75	0.3	-0.9	-1.2
0.4	0.1	-0.3	0.9	0	-0.9	-1.05	-1.65	-0.6	-1.05	-1.3	-0.25
0.3	0.1	-0.2	0	-1	-1	0.35	0.4	0.05	-1.35	-1.5	-0.15
0.25	0.2	-0.05	-0.35	-0.55	-0.2	0.15	-0.35	-0.5	0.9	-0.05	-0.95
0.1	1.7	1.6	-0.25	1.35	1.6	-0.4	-0.55	-0.15	0	-0.85	-0.85
-0.25	-0.05	0.2	0.4	-0.05	-0.45	-2.65	-3.7	-1.05	-1.05	-1.7	-0.65
0.1	1.6	1.5	0.05	1	0.95	-2.75	-4.2	-1.45	-1.45	-2.15	-0.7
0.8	1.25	0.45	-0.75	-0.4	0.35	-1.3	-2.2	-0.9	-1.3	-1.75	-0.45
-0.3	-0.55	-0.25	-0.05	-0.25	-0.2	-1.75	-2.5	-0.75	-0.3	-0.65	-0.35
-2.05	-4.65	-2.6	-0.55	-1.8	-1.25	1.65	1.5	-0.15	0.25	-0.8	-1.05
-1.05	-0.8	0.25	-0.85	0.25	1.1	-0.55	-1.75	-1.2	-0.65	-1.4	-0.75
0.1	0.5	0.4	0.4	0.9	0.5	0.75	0.4	-0.35	0.25	-0.85	-1.1
0.5	0	-0.5	0.55	-0.55	-1.1	-0.65	0.05	0.7	-0.9	-0.75	0.15
-1.15	0.65	1.8	-0.4	1.45	1.85	1.1	0.1	-1	-0.2	-1.35	-1.15
0.15	-0.05	-0.2	1.4	-0.35	-1.75	0.55	0.15	-0.4	0.25	-0.15	-0.4
0.05	0.25	0.2	-0.05	0.95	1	0.45	1.3	0.85	0.15	0.1	-0.05
0.25	1.2	0.95	0.4	0.75	0.35	0.65	-0.1	-0.75	0.6	-0.65	-1.25
-0.15	0.45	0.6	-0.55	-0.05	0.5	-0.05	-0.35	-0.3	0	-0.4	-0.4
1.15	1.35	0.2	-0.5	-0.55	-0.05	-2.4	-2.9	-0.5	-1.05	-0.95	0.1
-0.8	1.95	2.75	-0.7	3.2	3.9	-0.55	-0.1	0.45	0.25	0.5	0.25
-0.8	1.65	2.45	-1.2	1.2	2.4	-0.35	0.3	0.65	0.35	0.45	0.1
0.6	4.05	3.45	-1	2.3	3.3	0.75	0.45	-0.3	-0.9	-0.85	0.05
0.6	3.4	2.8	0.6	3	2.4	-0.3	-1.3	-1	-0.55	-1.35	-0.8
-1	-2	-1	-1.15	-1.4	-0.25	0.4	0.2	-0.2	0.1	-0.3	-0.4
-1.2	-2.85	-1.65	-0.35	-0.9	-0.55	-1.55	-0.2	1.35	0.6	0.75	0.15
-0.9	-1.8	-0.9	-1	-1.45	-0.45
0.05	-0.4	-0.45	-0.3	-0.75	-0.45
0	-1.75	-1.75	-0.25	-1.6	-1.35
0.85	1.3	0.45	0.65	0.65	0
0	0.15	0.15	-0.75	-1	-0.25
-1.3	-1.55	-0.25	0.2	0.3	0.1
0.95	2.2	1.25	-0.25	1.25	1.5
0.1	-3.75	-3.85	0.35	-0.65	-1
-1.1	-1.6	-0.5	-0.65	-1.1	-0.45
-0.4	-3.95	-3.55	-0.85	-3.3	-2.45
-0.7	0.35	1.05	0.1	1.3	1.2
0.2	0.05	-0.15	-0.6	-0.75	-0.15
-2.25	-3.05	-0.8	-0.65	-1.45	-0.8
-0.6	-2.35	-1.75	0.35	-1.2	-1.55
1.1	1	-0.1	0.25	-0.55	-0.8
0.35	2.55	2.2	-0.45	1.35	1.8
0.85	0	-0.85	0.7	-0.75	-1.45
1.8	3.4	1.6	0.6	1.25	0.65
0.2	0.35	0.15	0.6	0.2	-0.4
-1.15	-1.1	0.05	0.35	-0.7	-1.05
0.45	-1.35	-1.8	0.65	-0.75	-1.4
-0.75	-2.7	-1.95	0.6	-0.55	-1.15
0.3	-1.2	-1.5	0.25	-1.45	-1.7
-0.1	-1.45	-1.35	0.05	-1	-1.05
0.55	2.05	1.5	0.05	2.05	2
0.05	1.95	1.9	-0.7	1.4	2.1
0.15	-0.25	-0.4	-0.15	0	0.15
-0.3	-0.75	-0.45	-0.1	-0.4	-0.3
-0.1	-0.5	-0.4	0.45	-0.7	-1.15
-0.05	-0.45	-0.4	0.85	-0.05	-0.9
0.8	1.7	0.9	-0.1	0.35	0.45
-1	-1.35	-0.35	-0.4	-0.7	-0.3
0.7	0.95	0.25	0.9	0	-0.9
-1.55	-1.95	-0.4	0	-1	-1
-1.45	-3.15	-1.7	-0.1	-1.6	-1.5
0	0.2	0.2	0.7	-0.6	-1.3
0.8	0.25	-0.55	0.45	-0.5	-0.95
-0.05	0.35	0.4	-1.3	-0.9	0.4
-0.05	2.6	2.65	-1.4	1.25	2.65
-0.15	-0.55	-0.4	0.9	-0.25	-1.15
0.1	-0.8	-0.9	-0.35	-1	-0.65
-0.1	0.3	0.4	-0.1	0.2	0.3
0	-0.75	-0.75	0.45	-0.65	-1.1
-0.9	-0.75	0.15	0.9	-0.15	-1.05
1.5	1.4	-0.1	0.8	0.15	-0.65
0.6	0.05	-0.55	-0.6	-0.9	-0.3
-0.35	1.1	1.45	0.1	1.25	1.15
0.05	1.55	1.5	0.6	2.15	1.55
-0.45	0.6	1.05	0.8	1.45	0.65
0.2	-0.35	-0.55	0	1.05	1.05
-1.2	-0.95	0.25	-0.3	-0.2	0.1
0.2	-0.1	-0.3	-0.05	-1	-0.95
0.15	-1	-1.15	1.7	-1	-2.7
0.35	-0.95	-1.3	-0.1	-1.6	-1.5
-0.05	1.85	1.9	-0.45	1.4	1.85
0.1	0.35	0.25	0.15	0	-0.15
-1.85	-1.15	0.7	-0.7	0.45	1.15
-0.55	0.85	1.4	-1.3	2.5	3.8
0.25	-1	-1.25	0.25	-1.8	-2.05
-1.6	-1.1	0.5	-0.8	0	0.8
-0.1	-0.45	-0.35	0.15	-0.2	-0.35
0.4	0.5	0.1	0.35	-0.05	-0.4
0.15	0.65	0.5	0.2	0.05	-0.15
-1.25	0.1	1.35	0.1	1.05	0.95
0	-0.2	-0.2	-0.5	-0.7	-0.2
-0.2	-0.4	-0.2	0.4	0.3	-0.1
-0.5	-2.95	-2.45	-0.7	-3.3	-2.6
-0.7	-1.15	-0.45	-0.1	-1	-0.9
0.65	-0.4	-1.05	-0.15	-1.2	-1.05
0.1	-0.3	-0.4	1.1	-0.2	-1.3
0.35	0.6	0.25	1.25	0.15	-1.1
0.05	-0.55	-0.6	-0.5	-1	-0.5
0.15	-0.75	-0.9	0.15	-0.9	-1.05
-0.55	-0.2	0.35	0.5	-0.25	-0.75
-0.4	-0.55	-0.15	0.75	-0.5	-1.25
1.05	1	-0.05	0.2	-0.45	-0.65
1.25	0.55	-0.7	1.05	-0.35	-1.4
-0.15	1.55	1.7	-0.15	1.65	1.8
-0.55	1.15	1.7	-1.45	0.2	1.65
0.1	1.7	1.6	0.3	1.65	1.35
0.05	1.85	1.8	-0.4	1.3	1.7
-0.75	0.15	0.9	-1.25	0.35	1.6
-0.95	-0.25	0.7	-0.75	-0.45	0.3
-2	-0.45	1.55	-0.65	0.95	1.6
0.25	0.3	0.05	0.05	-0.3	-0.35
0.4	0	-0.4	-0.15	-0.55	-0.4
-0.35	0.35	0.7	-0.55	-0.05	0.5
-0.2	-1.7	-1.5	-0.65	-1.5	-0.85
1.4	0.15	-1.25	0.3	-1.1	-1.4
-0.1	-0.55	-0.45	-0.55	-0.7	-0.15
-0.4	0	0.4	1.65	1	-0.65
0.15	-1.25	-1.4	1.1	-0.5	-1.6
0.6	0.2	-0.4	0.25	-0.85	-1.1
-0.4	-0.15	0.25	0.15	0.4	0.25
0.3	-0.3	-0.6	-0.3	-0.8	-0.5
-0.95	-0.55	0.4	0.55	0.45	-0.1
0.25	0.4	0.15	-0.2	-0.6	-0.4
-0.25	0.1	0.35	-0.4	-0.2	0.2
0.15	-0.15	-0.3	-0.1	-0.65	-0.55
0.6	0.85	0.25	0.65	0.8	0.15
0.15	0.5	0.35	-0.05	0	0.05
0.6	0.35	-0.25	0.2	-0.25	-0.45
-2.15	-1.35	0.8	-0.85	0.25	1.1
0.1	2.65	2.55	-0.5	2.55	3.05
-0.55	-1.35	-0.8	0	-0.6	-0.6
-0.6	0.55	1.15	-0.2	1	1.2
0.3	1.4	1.1	-0.3	0.7	1
-1.4	-2	-0.6	-0.4	-0.8	-0.4
0.15	0	-0.15	-0.1	-0.45	-0.35
-0.15	0.2	0.35	-0.25	0.1	0.35
1.3	1.35	0.05	0	0.3	0.3
-2.35	-2.15	0.2	-0.75	-0.05	0.7
-1.3	-0.25	1.05	-0.9	0	0.9
-0.75	-0.25	0.5	-0.05	0.95	1
-0.3	-0.3	0	-0.4	-0.15	0.25
-1.1	-0.6	0.5	-0.8	-0.25	0.55
0	-0.2	-0.2	-0.4	-0.45	-0.05
-0.35	-0.1	0.25	0.35	0.7	0.35
-1.2	-1.6	-0.4	0.35	-0.25	-0.6
1	0.7	-0.3	0.35	-0.55	-0.9
0	1.3	1.3	0.3	1	0.7
-0.75	-0.75	0	-0.5	-0.15	0.35
-2	-1.3	0.7	0.55	1.65	1.1
2	-0.2	-2.2	0.8	0.05	-0.75
-1	-1.5	-0.5	-0.95	-1.15	-0.2
-0.05	0.4	0.45	-0.4	-0.15	0.25
0.15	-0.25	-0.4	0.25	-0.7	-0.95
1.75	1.25	-0.5	0.5	0.2	-0.3
0.3	0.2	-0.1	0.1	-0.2	-0.3
0.75	1	0.25	0.7	0.3	-0.4
0.05	-1.25	-1.3	0.05	-1.4	-1.45
-0.7	1.6	2.3	-0.85	1.65	2.5
-1.7	2.75	4.45	-5.95	4.45	10.4
0.75	2.35	1.6	-0.35	0.9	1.25
-0.85	-1.05	-0.2	-0.3	-0.5	-0.2
1.05	-2.1	-3.15	-0.75	-2.45	-1.7
-0.45	0.7	1.15	0.6	0.6	0
0.55	-0.35	-0.9	-0.3	-1.3	-1
-0.45	-0.95	-0.5	-0.45	-0.7	-0.25
-2.15	-1.55	0.6	-0.4	0.45	0.85
-2	-2.5	-0.5	-1.5	-1.7	-0.2
1	0.3	-0.7	0.25	-1	-1.25
-0.1	-0.65	-0.55	0.05	-0.05	-0.1
0.05	1.4	1.35	-0.2	2.25	2.45
-0.6	-1.65	-1.05	0.15	-0.85	-1
0.85	0.45	-0.4	0.3	-0.8	-1.1
0.7	0.1	-0.6	-0.95	-1.45	-0.5
0.85	0.8	-0.05	-0.05	-0.5	-0.45
-0.5	-0.2	0.3	-0.2	0.35	0.55
-1.3	0.05	1.35	-0.6	0.55	1.15
0	0.35	0.35	0.05	0.55	0.5
0.1	4.75	4.65	-1.05	3.2	4.25
0.55	0.65	0.1	-0.7	-0.75	-0.05
-0.4	-0.05	0.35	0.1	0.35	0.25
0.25	-0.4	-0.65	-0.05	-0.6	-0.55
-0.4	-1.05	-0.65	-1.6	-2.05	-0.45
-0.5	0.95	1.45	-0.05	0.85	0.9
0.75	1	0.25	1.1	0.05	-1.05
-0.35	-0.4	-0.05	0.25	0.25	0
-0.7	-0.95	-0.25	-0.75	-0.9	-0.15
0.2	0.45	0.25	1.15	-0.3	-1.45
0.5	1	0.5	-0.1	0.1	0.2
0.55	1	0.45	-0.8	-0.2	0.6
1	0.65	-0.35	-0.2	-0.55	-0.35
0.55	0.6	0.05	-0.05	-0.3	-0.25
0.35	-1.8	-2.15	-0.5	-1.95	-1.45
1.05	0.65	-0.4	0.35	-0.35	-0.7
-1.1	-1.7	-0.6	0.1	-0.4	-0.5
0.15	-0.4	-0.55	0.7	-0.7	-1.4
-0.7	-1.75	-1.05	-0.4	-1.5	-1.1
1	-2.4	-3.4	0.25	-3.15	-3.4
0.05	-1.55	-1.6	-0.5	-1.6	-1.1
-1.85	-1.4	0.45	-0.4	-0.5	-0.1
-1.7	-1.9	-0.2	-1.05	-1.1	-0.05
0	-1.05	-1.05	-0.05	-1.2	-1.15
-0.4	-2.85	-2.45	-0.2	-2.85	-2.65
0.1	-0.95	-1.05	0.25	-0.75	-1
0.55	-0.25	-0.8	0.25	-0.8	-1.05
-0.05	-1.65	-1.6	-0.35	-2.45	-2.1
0.1	-2.45	-2.55	-0.1	-1.7	-1.6
-0.15	2.6	2.75	-0.85	1.6	2.45
1.6	1.5	-0.1	0.85	-0.3	-1.15
-0.05	0.05	0.1	-0.3	-0.2	0.1
0.2	3.7	3.5	-0.7	1.9	2.6
0.5	-1.45	-1.95	0.05	-2.05	-2.1
-0.5	2.75	3.25	-1.45	1.65	3.1
0.8	4	3.2	-0.55	2.1	2.65
-0.2	3.25	3.45	-0.8	2.45	3.25
0.55	1.1	0.55	0.35	0.4	0.05
0.5	-0.5	-1	1.05	-0.75	-1.8
1.05	0.65	-0.4	0	-0.35	-0.35
0.55	0.1	-0.45	0.8	0.1	-0.7
-0.05	-0.7	-0.65	0.95	-0.2	-1.15
0.35	-0.4	-0.75	-0.1	-0.8	-0.7
0.1	-0.1	-0.2	1.25	-0.25	-1.5
0.1	-0.45	-0.55	-0.8	-1.05	-0.25
-2.25	-1.3	0.95	-0.2	1	1.2
0.6	0.2	-0.4	0.65	-0.7	-1.35
0.6	0.55	-0.05	0.1	0.15	0.05
-1.45	-2.15	-0.7	-1.05	-1.4	-0.35
0.05	-0.7	-0.75	-0.5	-0.6	-0.1
-0.05	0.55	0.6	-0.15	0.3	0.45
-0.15	-1.85	-1.7	-0.35	-1.5	-1.15
0.4	1.4	1	1	0.35	-0.65
-0.6	-1.6	-1	0.1	-0.4	-0.5
-0.35	-0.15	0.2	-0.55	0.05	0.6
1.1	0.7	-0.4	0.25	-0.5	-0.75
0.3	4.1	3.8	-0.9	2.8	3.7
0.2	-0.85	-1.05	-0.15	-1.45	-1.3
-0.65	-0.4	0.25	0.2	1	0.8
-0.8	-1.4	-0.6	-0.2	-0.05	0.15
-1.35	-1.75	-0.4	-0.85	-1.15	-0.3
-0.05	-1.05	-1	-0.5	-1.3	-0.8
0.1	-0.95	-1.05	-0.05	-1.05	-1
-0.9	-1.5	-0.6	-0.85	-1.05	-0.2
-0.65	-1.35	-0.7	-0.3	-0.9	-0.6
0.5	0.65	0.15	-0.3	-0.5	-0.2
-0.3	-0.25	0.05	-0.75	-0.45	0.3
0	-0.75	-0.75	-0.95	-1.3	-0.35
0.85	1.5	0.65	0.05	0	-0.05
-0.55	1.85	2.4	-0.45	1.9	2.35
-1	-2.1	-1.1	-0.7	-1.2	-0.5
-0.35	-0.9	-0.55	-0.7	-0.85	-0.15
-0.65	-1.95	-1.3	-0.6	-1.3	-0.7
-0.2	-1.25	-1.05	-0.15	-1.1	-0.95
-1.35	-2.65	-1.3	-0.7	-1.8	-1.1
-0.15	-1.45	-1.3	0.2	-1.2	-1.4
-0.25	-1.55	-1.3	-0.45	-1.25	-0.8
-1.85	-2.45	-0.6	0.1	-0.7	-0.8
-0.65	-3	-2.35	1	-0.85	-1.85
-0.3	1.7	2	0.05	2.4	2.35
-0.45	-2.75	-2.3	0.25	-1.95	-2.2
-0.35	-3.35	-3	0.4	-0.9	-1.3
-0.35	0.25	0.6	-0.5	0.35	0.85
1.1	-2.2	-3.3	0.25	-2.5	-2.75
-1	-2.15	-1.15	0.25	-0.4	-0.65
-0.55	-1.05	-0.5	-0.3	-1.35	-1.05
0.6	-1.1	-1.7	-0.8	-1.5	-0.7
-0.9	-2	-1.1	-0.05	-1.25	-1.2
0.65	0.1	-0.55	0.35	-0.3	-0.65
-1.9	-1.3	0.6	-1.1	-0.2	0.9
0.5	0.25	-0.25	0.1	-0.45	-0.55
0.45	0.3	-0.15	0.45	-0.05	-0.5
-0.2	-1.9	-1.7	-0.2	-1.85	-1.65
0.2	-0.1	-0.3	-0.45	-0.65	-0.2
-2.05	-2.4	-0.35	-0.65	-0.65	0
-0.8	-1.6	-0.8	-1	-1.7	-0.7
0.25	0.15	-0.1	-0.15	0.2	0.35
0.8	1.35	0.55	0.4	-0.05	-0.45
0.45	0.35	-0.1	0.8	-0.25	-1.05
0.85	0	-0.85	0.05	-1	-1.05
0.55	0.55	0	0.35	0.1	-0.25
-0.3	-4.2	-3.9	-0.05	-2.55	-2.5
0.75	0.3	-0.45	0.4	0.65	0.25
0.65	-0.05	-0.7	1.95	0.05	-1.9
0.4	-0.85	-1.25	-0.2	-0.3	-0.1
0.4	-0.5	-0.9	-0.2	-1.05	-0.85
0.15	3.7	3.55	-1.5	2.25	3.75
-1.85	-2.45	-0.6	-0.6	-1.3	-0.7
0.55	-3.2	-3.75	1.2	-2.45	-3.65
1	-0.2	-1.2	0.15	-1.3	-1.45
-1.2	-3.45	-2.25	-0.1	-2	-1.9
0.5	0.45	-0.05	0.85	-0.25	-1.1
-1.35	-2.25	-0.9	0.55	-0.2	-0.75
0.6	1.2	0.6	0.05	-0.15	-0.2
-0.1	0.25	0.35	-0.6	-0.05	0.55
1	0.9	-0.1	0.2	-0.55	-0.75
-0.3	3.45	3.75	-0.45	2.9	3.35
-0.75	-0.65	0.1	-0.6	0.2	0.8
0.05	0.3	0.25	0.15	0	-0.15
1.05	3.25	2.2	0.3	1.7	1.4
0.85	0.45	-0.4	-0.4	-0.7	-0.3
-0.35	-1.35	-1	1.1	-0.85	-1.95
-0.7	0.05	0.75	0.4	1	0.6
0.85	1.65	0.8	0.6	0.55	-0.05
0.15	-0.45	-0.6	-0.55	-1.25	-0.7
0.65	0.4	-0.25	0.5	-0.35	-0.85
0.15	-1.2	-1.35	-0.4	-0.75	-0.35
0.55	-0.75	-1.3	-0.15	-1.2	-1.05
-0.2	0.7	0.9	-0.35	0.8	1.15
1.05	1.25	0.2	1	0.45	-0.55
0.5	0.9	0.4	0.6	0.3	-0.3
0	-0.4	-0.4	-0.75	-1.5	-0.75
1.5	-0.1	-1.6	-0.2	-1.95	-1.75
0.65	4	3.35	-0.8	3.1	3.9
0.7	0.7	0	0.1	-0.2	-0.3
-0.8	-2.75	-1.95	-1	-2.15	-1.15
0.15	0.65	0.5	0.7	0.8	0.1
0.55	1.05	0.5	-0.5	0.05	0.55
0.75	2.05	1.3	-0.35	1.2	1.55
1.05	1.3	0.25	0.4	-0.05	-0.45
-0.05	-0.75	-0.7	0.3	-0.75	-1.05
0.15	-1.15	-1.3	0.35	-1.15	-1.5
1.05	1.15	0.1	0.05	-0.45	-0.5
-1.75	-1.1	0.65	-1.1	0	1.1
0.35	0.45	0.1	-0.1	-0.75	-0.65
-0.8	0.2	1	-0.2	0.5	0.7
-0.7	-1.85	-1.15	-0.4	-0.8	-0.4
0.45	0.85	0.4	-0.4	0.05	0.45
-1.6	-1.35	0.25	-0.35	-0.4	-0.05
-2.05	-0.7	1.35	-0.5	0.7	1.2
-1.05	-3.25	-2.2	0.6	-2.2	-2.8
-0.75	-0.6	0.15	0.05	0.55	0.5
-1.15	-0.6	0.55	-0.05	0.95	1
-0.1	0.1	0.2	-0.3	0	0.3
-1.6	-4.25	-2.65	-0.35	-2.15	-1.8
0.15	0.7	0.55	0.15	0.8	0.65
0.7	-0.05	-0.75	-0.25	-1.05	-0.8
0.9	0.55	-0.35	0.15	-0.2	-0.35
0.1	-2.65	-2.75	0.05	-0.75	-0.8
0.3	0.3	0	0.3	-0.15	-0.45
-0.5	0.25	0.75	-0.55	1.3	1.85
1.05	0.75	-0.3	0.1	-1.1	-1.2
1	0.4	-0.6	-0.25	-1.25	-1
-0.8	-0.4	0.4	0.05	0.8	0.75
-0.6	-0.95	-0.35	-0.3	-0.5	-0.2
0.75	3.25	2.5	0	2.4	2.4
0.7	1.25	0.55	-1	0.05	1.05
0.55	1.6	1.05	-0.2	0.4	0.6
-0.25	1.9	2.15	-0.55	1.6	2.15
0.05	-0.6	-0.65	-0.65	-0.95	-0.3
0.5	2	1.5	-1.05	0.8	1.85
0.25	3.2	2.95	-1.45	2	3.45
-1.65	-2.7	-1.05	-0.95	-0.7	0.25
-0.35	-3.8	-3.45	-0.5	-2.5	-2
0.7	-0.9	-1.6	0.85	-1.75	-2.6
-2.25	-2.35	-0.1	-0.35	-0.05	0.3
-1.15	-3.55	-2.4	0.05	-2.4	-2.45
-1.2	-1.95	-0.75	-1.05	-1.55	-0.5
0.3	-0.6	-0.9	0.1	-1.3	-1.4
0.45	-0.65	-1.1	1.25	0.1	-1.15
0.65	4	3.35	-0.6	2.4	3
-0.1	-0.4	-0.3	-0.9	-0.8	0.1
0.25	0.45	0.2	1.05	0.85	-0.2
-1.7	-1.65	0.05	-0.65	-0.4	0.25
0.2	-2.7	-2.9	-0.25	-2.35	-2.1
0.35	0	-0.35	0.7	-0.4	-1.1
-1.1	-1.5	-0.4	-0.4	-0.8	-0.4
1.7	1.9	0.2	-0.75	-0.85	-0.1
-1.6	-2.5	-0.9	-1.1	-2.15	-1.05
-1.5	-1.9	-0.4	0.2	-0.5	-0.7
0.4	0	-0.4	-0.2	-0.9	-0.7
-0.9	-1.1	-0.2	-0.3	-0.85	-0.55
0.15	-0.75	-0.9	0.85	-1.55	-2.4
0.3	-0.7	-1	0.3	-0.8	-1.1
0.3	-2.85	-3.15	0.3	-1.65	-1.95
-0.8	-3.1	-2.3	0.3	-1.75	-2.05
-0.3	0.15	0.45	-0.15	0.3	0.45
-0.1	0.05	0.15	0.05	0	-0.05
-0.45	-1.35	-0.9	-0.3	-1.2	-0.9
-0.05	0.3	0.35	0.45	1.4	0.95
0.85	0.55	-0.3	0.45	0.15	-0.3
0.4	0.6	0.2	1.2	-0.1	-1.3
0.35	-0.25	-0.6	1.4	-0.65	-2.05
0.25	0.5	0.25	0.2	-0.6	-0.8
0.25	0.4	0.15	-0.1	0.05	0.15
-0.2	-0.55	-0.35	-0.55	-1	-0.45
0.35	3.85	3.5	-0.2	3.65	3.85
-0.65	-1.05	-0.4	0.1	-0.6	-0.7
-0.3	-0.75	-0.45	0.15	-0.7	-0.85
0.3	0.15	-0.15	0.15	-0.2	-0.35
0.45	0.5	0.05	-0.35	-0.05	0.3
0.35	1.75	1.4	0.1	1.1	1
0.95	2.35	1.4	0.6	1.2	0.6
-0.65	-0.85	-0.2	-0.55	-0.55	0
-0.65	-1.55	-0.9	0.3	-0.8	-1.1
1.5	2.9	1.4	0.3	1.1	0.8
0.05	0.2	0.15	0.15	-0.45	-0.6
-1	-3.2	-2.2	-0.75	-1.65	-0.9
0.75	2.7	1.95	0.7	1.8	1.1
-0.6	0.55	1.15	-0.2	1.2	1.4
0.05	-4.8	-4.85	1	-5.5	-6.5
-1.4	-1.7	-0.3	-1.15	-0.75	0.4
0.1	0.35	0.25	0.25	-0.55	-0.8
-0.35	0.3	0.65	-0.65	-0.25	0.4
-0.3	0.55	0.85	-0.5	0.45	0.95
0.3	0.65	0.35	0.9	0.25	-0.65
-0.85	1.3	2.15	-0.7	1.9	2.6
-2.25	-2.7	-0.45	-0.65	-1.15	-0.5
-0.65	-2	-1.35	0.15	-0.65	-0.8
-0.15	0	0.15	0.1	-0.7	-0.8
-1.05	-0.2	0.85	0.45	1.8	1.35
-0.6	1.85	2.45	-0.9	1.7	2.6
0.8	2.3	1.5	0.95	2.3	1.35
1.3	0.7	-0.6	0.3	-0.55	-0.85
0.45	0.15	-0.3	-0.85	-1	-0.15
0.5	0.6	0.1	-1.05	-0.8	0.25
-0.75	-3.3	-2.55	-1.2	-1.95	-0.75
-0.3	-2.05	-1.75	0	-1.5	-1.5
-0.65	-1.15	-0.5	0.5	-0.55	-1.05
-1.15	-0.15	1	-0.9	0.5	1.4
-1.35	-2.3	-0.95	-0.65	-0.9	-0.25
0.9	0.25	-0.65	0.85	-0.9	-1.75
0.8	0.3	-0.5	0.6	-0.4	-1
-0.15	-0.15	0	-0.35	-0.3	0.05
-0.65	-0.9	-0.25	-0.35	-0.65	-0.3
-0.4	-0.9	-0.5	0.25	-0.6	-0.85
0.05	0.4	0.35	-0.2	0.15	0.35
0.45	0.8	0.35	0.95	0.9	-0.05
0	-1.95	-1.95	-0.45	-1.3	-0.85
-0.75	-0.35	0.4	-0.25	-0.35	-0.1
0.25	0.6	0.35	-0.6	-0.25	0.35
0.35	-0.6	-0.95	-0.75	-1.45	-0.7
0.8	2.05	1.25	-0.35	0.25	0.6
0.05	2.15	2.1	0.6	2.45	1.85
-0.35	0.1	0.45	-0.85	-0.05	0.8
0.9	2.55	1.65	-0.7	0.8	1.5
1.35	-0.6	-1.95	-0.8	-2.45	-1.65
0.3	-0.4	-0.7	0	-0.85	-0.85
0.2	-1	-1.2	-0.2	-0.65	-0.45
0.45	0.8	0.35	0.4	0.45	0.05
0.05	-4.15	-4.2	0	-4.5	-4.5
-0.15	-0.4	-0.25	-0.2	-0.65	-0.45
-0.2	0.1	0.3	0.2	0.2	0
-0.95	-1.1	-0.15	0.15	0.1	-0.05
0.05	1.85	1.8	-0.45	1.4	1.85
-1.55	-0.5	1.05	-0.95	-0.1	0.85
-1.05	-0.95	0.1	1.55	-0.25	-1.8
0.5	-0.75	-1.25	0.05	-1.3	-1.35
0.9	2.15	1.25	0.2	1.05	0.85
0.4	0.95	0.55	0.6	0.6	0
-1.65	-1.8	-0.15	-0.95	-1.15	-0.2
0.5	0.05	-0.45	-0.05	-0.8	-0.75
0.1	-1	-1.1	-0.2	-1.1	-0.9
-0.15	0.35	0.5	0.4	-0.2	-0.6
-0.6	-0.35	0.25	0.05	-0.3	-0.35
-0.9	-0.4	0.5	-0.15	0.7	0.85
-0.6	-0.4	0.2	0.25	0.45	0.2
-1	0.15	1.15	-0.15	0.9	1.05
1.2	1.65	0.45	-0.3	0.6	0.9
0.9	0.95	0.05	-0.05	-0.45	-0.4
0.5	0.35	-0.15	0.2	-0.7	-0.9
0.1	-1.15	-1.25	-0.05	-1.55	-1.5
-0.95	2.5	3.45	-1.15	2	3.15
1.35	2.1	0.75	0.5	0.65	0.15
0.05	0.45	0.4	-0.4	-0.1	0.3
-0.15	0.25	0.4	-0.35	-0.55	-0.2
1.3	1.1	-0.2	-0.1	-0.6	-0.5
0.4	0.2	-0.2	0.35	-0.3	-0.65
0.3	0.3	0	0.2	-0.25	-0.45
0.25	0.45	0.2	-0.35	-0.3	0.05
0.2	0.1	-0.1	-0.1	-0.45	-0.35
1.3	1.5	0.2	0.7	0.25	-0.45
1	0.7	-0.3	0.1	-1.05	-1.15
-0.9	-0.15	0.75	-0.3	0.05	0.35
0	-1.9	-1.9	0.1	-1.55	-1.65
-0.75	-2.15	-1.4	-0.45	-1.9	-1.45
-0.2	-4.3	-4.1	0.4	-3.7	-4.1
-0.45	-3.6	-3.15	0.25	-1.4	-1.65
0.45	-1.2	-1.65	0.1	-1.25	-1.35
-0.2	-3	-2.8	0.1	-2.45	-2.55
-0.6	-0.3	0.3	-1.2	-0.9	0.3
0.25	-0.05	-0.3	0.25	-0.55	-0.8
1.5	1.8	0.3	0.4	0.2	-0.2
0.15	0.7	0.55	-0.5	0.65	1.15
0.75	1.35	0.6	0.6	0.65	0.05
1.05	3.5	2.45	-0.3	1.9	2.2
-0.35	-1.55	-1.2	0.05	-1.5	-1.55
0.45	0.35	-0.1	1.55	0.4	-1.15
0.4	0.9	0.5	1.05	0.15	-0.9
0.4	0.5	0.1	-0.9	-0.9	0
-0.7	0.8	1.5	-0.35	1	1.35
0.1	-0.35	-0.45	2	0.8	-1.2
0.05	-0.95	-1	0.4	-1.3	-1.7
-1.05	-1.85	-0.8	-0.2	-1	-0.8
-1.8	-1.2	0.6	-0.65	0.6	1.25
0.9	0.5	-0.4	1.05	-0.35	-1.4
-1.6	-1.55	0.05	-0.3	-0.15	0.15
0.75	1.1	0.35	0.9	1.05	0.15
0.15	-1.05	-1.2	-0.75	-1.85	-1.1
0.1	-1.9	-2	-0.1	-1.15	-1.05
-0.05	-1.05	-1	-0.2	-0.65	-0.45
0.9	0.85	-0.05	-0.05	-0.55	-0.5
-0.05	-0.4	-0.35	0.1	-0.3	-0.4
0.7	-0.75	-1.45	1.3	0	-1.3
-1.75	0.25	2	-1.05	2.6	3.65
0.85	1.45	0.6	0.2	0.45	0.25
-0.35	1.75	2.1	-0.45	1.75	2.2
0.05	-1.4	-1.45	0.75	-1.4	-2.15
-0.25	-0.4	-0.15	-0.3	-0.25	0.05
-1.75	-2.55	-0.8	-0.05	0.15	0.2
0.25	-1.35	-1.6	0.15	-0.85	-1
0.15	-1.85	-2	0	-1.15	-1.15
0.5	-0.15	-0.65	-0.2	-0.45	-0.25
-0.35	-0.3	0.05	1.05	-0.8	-1.85
1.15	2	0.85	-0.15	0.05	0.2
-1.4	-0.4	1	-0.95	-0.55	0.4
0.3	-2.05	-2.35	-0.1	-2.75	-2.65
-0.15	0.95	1.1	-0.8	-0.5	0.3
-0.3	-1.35	-1.05	0.25	-0.35	-0.6
-1.75	-0.8	0.95	0.05	0.35	0.3
0.25	-0.5	-0.75	-0.25	-1.25	-1
0.05	-0.45	-0.5	0.85	0.05	-0.8
-0.4	-0.2	0.2	0.75	0.9	0.15
0.55	1	0.45	-0.35	-0.25	0.1
-1.55	-1.5	0.05	0.2	0.05	-0.15
0.65	0.5	-0.15	0.6	0.15	-0.45
0.55	0.3	-0.25	0	-0.45	-0.45
0.1	-0.9	-1	-0.55	-1.35	-0.8
0.65	0.9	0.25	0.1	0.35	0.25
0.55	0.1	-0.45	-0.25	-0.4	-0.15
0.1	-0.15	-0.25	-0.4	-0.55	-0.15
-0.1	-0.25	-0.15	-0.1	-0.35	-0.25
1.1	0.85	-0.25	0.1	-0.1	-0.2
-0.6	-0.15	0.45	-0.8	-0.25	0.55
-0.45	-0.5	-0.05	-0.15	-0.95	-0.8
-0.05	0.55	0.6	0.7	1.3	0.6
-0.65	-1.8	-1.15	0.25	-0.7	-0.95
0.45	1.65	1.2	0.45	1.4	0.95
0.5	0.7	0.2	0.55	0.6	0.05
0.8	0.4	-0.4	0.45	-0.25	-0.7
0.75	1.3	0.55	0	-0.05	-0.05
-0.25	-0.2	0.05	0.5	0.1	-0.4
-0.1	0.2	0.3	0.35	0.8	0.45
-0.45	-0.9	-0.45	-0.85	-1	-0.15
-0.2	4.25	4.45	-2.4	2.5	4.9
-0.75	-1.15	-0.4	-0.15	0.35	0.5
0.55	-0.75	-1.3	-0.45	-1.2	-0.75
0.4	3.7	3.3	-0.35	2.7	3.05
-0.1	2.3	2.4	-1	1.35	2.35
0.2	3.75	3.55	-1.15	2.15	3.3
0.5	3.4	2.9	-1	2.05	3.05
-1.2	-1	0.2	-0.25	-0.45	-0.2
-1.45	-1.1	0.35	-0.2	0.8	1
0.6	0	-0.6	-0.2	-0.65	-0.45
-1.85	-0.25	1.6	-1.9	-0.35	1.55
0.2	-0.55	-0.75	-0.65	-1.35	-0.7
0	-0.8	-0.8	-0.15	-1.2	-1.05
-0.65	1.65	2.3	-1.55	0.2	1.75
-0.05	-0.9	-0.85	0.45	-1.05	-1.5
-0.3	2.2	2.5	-1.25	1	2.25
0.95	1.2	0.25	0.5	0.5	0
1.35	1.1	-0.25	0	-0.6	-0.6
-1.25	-2.35	-1.1	-0.55	-1.25	-0.7
-3.5	-1.65	1.85	-3.1	-1.35	1.75
0.55	0.5	-0.05	0.3	-0.6	-0.9
0.25	-0.05	-0.3	0.2	-0.6	-0.8
-1.95	5.15	7.1	-5	3.3	8.3
0	3.9	3.9	-0.95	2.8	3.75
-0.65	-0.35	0.3	-0.25	0.3	0.55
0.3	3.5	3.2	-0.35	2.3	2.65
0.2	0.55	0.35	0	0.3	0.3
0.4	-0.1	-0.5	0.1	-0.5	-0.6
0.2	-0.35	-0.55	1	-0.2	-1.2
0.9	0.25	-0.65	0.4	-0.95	-1.35
0.25	-0.05	-0.3	0.45	-0.05	-0.5
0.95	0.45	-0.5	1.05	-0.85	-1.9
-1.05	-0.75	0.3	-0.15	0	0.15
-0.8	-0.3	0.5	0.75	0.7	-0.05
-1.85	-1.55	0.3	-1.85	-0.95	0.9
-0.75	-2.3	-1.55	-0.35	-2.05	-1.7
-2.55	-3.6	-1.05	-0.25	-0.9	-0.65
-1.9	-3.75	-1.85	-0.5	-2.1	-1.6
-1.75	-0.6	1.15	-1.15	0.3	1.45
-0.85	1.4	2.25	-0.85	1.05	1.9
0.2	-2.85	-3.05	-0.1	-1.75	-1.65
0.9	-0.9	-1.8	-0.3	-2	-1.7
-1.1	-0.1	1	-0.5	0.7	1.2
0.5	0.4	-0.1	1.6	-0.2	-1.8
0.45	0.45	0	-0.1	0.35	0.45
-0.3	-0.05	0.25	0.5	0.65	0.15
0.15	0.6	0.45	0.65	1.45	0.8
-0.4	0.1	0.5	-0.35	-0.1	0.25
1	0.5	-0.5	0.95	-0.1	-1.05
0	1.65	1.65	-0.25	1.35	1.6
-0.15	0.25	0.4	-0.4	-0.85	-0.45
-0.8	-3.45	-2.65	-0.85	-2.05	-1.2
0.25	-0.15	-0.4	-0.75	-0.7	0.05
0.25	-0.15	-0.4	-0.35	-0.75	-0.4
1.05	0.8	-0.25	0.1	-0.35	-0.45
0.25	-0.2	-0.45	0.25	-0.2	-0.45
-0.8	-1.35	-0.55	-0.3	-0.7	-0.4
-0.35	-0.8	-0.45	-0.25	-0.25	0
0.3	-1.8	-2.1	-0.55	-2.8	-2.25
0.5	-0.4	-0.9	0.65	-0.05	-0.7
-0.05	-1	-0.95	-0.15	-0.75	-0.6
-0.25	-1.7	-1.45	0	-0.9	-0.9
-2.5	-2.7	-0.2	-1.25	-1.3	-0.05
0.2	3.1	2.9	-0.55	2.95	3.5
0.6	-0.15	-0.75	0.3	-0.8	-1.1
0.7	0.25	-0.45	0.9	0.05	-0.85
0.1	0.15	0.05	-0.65	-1.2	-0.55
-2.05	-3.75	-1.7	-0.85	-2.1	-1.25
0.15	0.2	0.05	-1.15	-0.8	0.35
-0.05	2.6	2.65	-1.5	0.75	2.25
-1.2	-1.6	-0.4	-1.2	-2.05	-0.85
-0.5	-1.95	-1.45	0.15	-2	-2.15
-0.45	0	0.45	-0.7	0.2	0.9
0.4	-0.4	-0.8	-0.15	-0.9	-0.75
0.4	-0.65	-1.05	0.1	-1.25	-1.35
-1.65	-1.7	-0.05	-0.35	-0.35	0
0.3	3.95	3.65	-0.65	2.1	2.75
-1.1	2.1	3.2	-1.1	1.6	2.7
-0.6	0.75	1.35	0.5	1.8	1.3
-1.2	-0.95	0.25	-1.85	-1.35	0.5
-0.15	-1.15	-1	0.9	-0.55	-1.45
0.3	0.55	0.25	-0.05	-0.05	0
0.9	-0.3	-1.2	-0.15	-0.9	-0.75
-1.1	-0.25	0.85	-0.2	0	0.2
0.1	-0.25	-0.35	-0.15	-0.5	-0.35
-2.05	-2.75	-0.7	-0.3	-0.8	-0.5
0.95	0.35	-0.6	0.3	-1.15	-1.45
0.4	-0.1	-0.5	-0.55	-0.7	-0.15
-0.05	-2.45	-2.4	-0.7	-2.55	-1.85
0.55	-2.9	-3.45	0.2	-2.6	-2.8
0.4	3.45	3.05	-0.3	2.15	2.45
0.5	-0.55	-1.05	-0.55	-1.15	-0.6
-0.75	0.3	1.05	-1.7	-0.35	1.35
0.75	1.15	0.4	0.4	-0.5	-0.9
-0.75	-0.65	0.1	-0.85	-0.25	0.6
-1.05	-2.25	-1.2	-0.5	-1	-0.5
0.35	3.25	2.9	-0.25	2.7	2.95
0.9	0.45	-0.45	1.2	0.15	-1.05
-0.45	1.3	1.75	-1.1	1.1	2.2
0.5	4.75	4.25	-1.3	2.8	4.1
-0.65	-0.4	0.25	1.3	0	-1.3
0.75	0.7	-0.05	-0.5	-0.1	0.4
-0.2	-0.55	-0.35	-0.8	-1.05	-0.25
-0.8	-1.3	-0.5	-0.85	-1.35	-0.5
0.1	0.6	0.5	0	0.6	0.6
-0.8	1.75	2.55	-0.15	2	2.15
1.15	0.7	-0.45	0.35	-0.35	-0.7
-0.1	-0.15	-0.05	-0.55	-0.8	-0.25
0.45	0.95	0.5	0.3	1.25	0.95
-0.25	-0.1	0.15	-0.75	-0.15	0.6
-0.35	-1.3	-0.95	-0.15	-1.05	-0.9
0.2	1.1	0.9	-0.05	0.4	0.45
0.15	0.2	0.05	0.4	-0.25	-0.65
0.15	1.15	1	1.1	2.65	1.55
0.75	-1.6	-2.35	0.3	-2.3	-2.6
0.1	-1.45	-1.55	0.25	-0.5	-0.75
0.5	0.05	-0.45	1.15	-0.15	-1.3
0.95	0.1	-0.85	1.05	-0.15	-1.2
0.4	0.45	0.05	0.55	-0.05	-0.6
1.15	1.6	0.45	0.7	0.6	-0.1
0.15	2.2	2.05	-0.25	1.2	1.45
0.35	1.05	0.7	-0.5	0.35	0.85
0.45	0.15	-0.3	-0.25	-0.55	-0.3
-0.35	-1.5	-1.15	0.2	0.55	0.35
-2.35	-0.75	1.6	-1.35	-0.15	1.2
1.15	0.8	-0.35	-0.15	-0.65	-0.5
0.8	1.45	0.65	0	0.05	0.05
0.05	0.4	0.35	1.35	0.65	-0.7
-1.15	-2.6	-1.45	-1.15	-1.9	-0.75
-1.85	-3.35	-1.5	-1.35	-2.15	-0.8
0.3	0.1	-0.2	-0.6	-0.85	-0.25
-1.75	-1.2	0.55	-0.3	-0.15	0.15
-1.05	-2.05	-1	0.7	1.1	0.4
-3.45	-0.6	2.85	-4	4.9	8.9
-2.3	-3.4	-1.1	-0.85	-2.1	-1.25
0.4	0.45	0.05	0.3	-0.15	-0.45
-0.05	-1.05	-1	0.55	-1.25	-1.8
-0.95	-1.75	-0.8	0	-0.95	-0.95
-0.75	-1.55	-0.8	0.3	-1.3	-1.6
-0.25	-0.7	-0.45	-0.8	-1.2	-0.4
-0.05	-1.6	-1.55	-0.4	-1.5	-1.1
-0.2	-0.35	-0.15	-0.6	-0.45	0.15
-0.75	-1.45	-0.7	0.1	-0.75	-0.85
0.3	-2.1	-2.4	0.15	-1.15	-1.3
0.4	-0.75	-1.15	0.4	-0.4	-0.8
-0.2	-0.25	-0.05	0.15	-0.25	-0.4
0.1	-4.3	-4.4	0.9	-2.45	-3.35
-0.7	-0.7	0	-1.3	-0.6	0.7
0.55	2.55	2	-0.5	1.4	1.9
0.05	1.7	1.65	-0.85	1.4	2.25
1.2	1.85	0.65	-0.15	0.5	0.65
-1.25	-0.95	0.3	1	-0.95	-1.95
1.6	0.6	-1	-0.05	-0.85	-0.8
-0.85	-2.05	-1.2	-0.25	-1.45	-1.2
-0.25	-0.15	0.1	-0.4	-0.9	-0.5
0.15	0.85	0.7	-0.9	0.05	0.95
0	-0.75	-0.75	0.6	-0.85	-1.45
0.55	0.75	0.2	0.05	-0.2	-0.25
0.25	0	-0.25	0.1	-0.45	-0.55
-1.15	-1.65	-0.5	0.7	-0.3	-1
0.5	-0.35	-0.85	0	-1	-1
0.75	0.25	-0.5	-0.2	-1.05	-0.85
-0.1	-1.35	-1.25	-0.2	-1.8	-1.6
-1.1	-1.4	-0.3	-0.65	-0.45	0.2
1.05	0.85	-0.2	-0.1	-0.5	-0.4
-0.25	0.7	0.95	0.1	0.05	-0.05
-0.05	-0.05	0	1.35	-0.05	-1.4
0.45	0.5	0.05	-0.55	-0.85	-0.3
0.4	-0.65	-1.05	-0.95	-1.55	-0.6
0.5	3.45	2.95	-0.45	2.8	3.25
0.5	-3.35	-3.85	-0.65	-4.65	-4
0.75	0.85	0.1	-0.45	-0.45	0
0.65	0.2	-0.45	-0.85	-1.05	-0.2
0.6	-0.8	-1.4	-0.5	-1.85	-1.35
0.4	0.25	-0.15	1.05	0.3	-0.75
0.25	-0.1	-0.35	0.15	0.6	0.45
-0.2	1.75	1.95	1.4	2.05	0.65
0.2	-0.9	-1.1	0.2	-0.55	-0.75
-1.1	-0.55	0.55	-0.8	-0.1	0.7
-0.5	-0.6	-0.1	0.5	-0.1	-0.6
-0.65	0	0.65	-0.55	-0.1	0.45
0.05	-0.45	-0.5	0.3	-0.4	-0.7
-0.15	1.3	1.45	-0.55	0.4	0.95
0.5	0.9	0.4	0.85	0.2	-0.65
1.05	0.6	-0.45	-0.35	-0.55	-0.2
-1.8	-1.55	0.25	-0.05	0.15	0.2
1	3.75	2.75	0.15	3.85	3.7
0.65	-0.35	-1	0	-1.1	-1.1
0.35	2.7	2.35	-0.5	2.2	2.7
0.8	0.55	-0.25	0.4	-0.1	-0.5
-0.6	-3.1	-2.5	-0.15	-1.65	-1.5
-0.35	-1.85	-1.5	-0.6	-1.85	-1.25
-0.95	-0.5	0.45	-0.95	-0.55	0.4
-2.5	-1.05	1.45	-2.05	-0.1	1.95
-0.3	2.6	2.9	-0.75	2.25	3
1.85	3.95	2.1	-0.3	1.6	1.9
0	1.2	1.2	-1.15	-0.5	0.65
0.55	1	0.45	-0.2	0.05	0.25
-1.3	-1.9	-0.6	-0.8	-0.55	0.25
0.7	1.25	0.55	-0.2	0.35	0.55
0.35	-0.95	-1.3	-0.15	-1.4	-1.25
0.7	-0.8	-1.5	0.65	-0.75	-1.4
-2.15	-2.55	-0.4	-0.2	-0.7	-0.5
-0.55	-3.2	-2.65	0.35	-1.4	-1.75
-0.95	3.1	4.05	-1.55	2.15	3.7
0	1.2	1.2	-0.9	-0.35	0.55
-1.4	-4.7	-3.3	-0.5	-2.55	-2.05
-3.3	-2.45	0.85	-3.85	-1.1	2.75
1.2	-0.65	-1.85	0.65	-1.55	-2.2
-0.25	-0.8	-0.55	-1.05	-1.75	-0.7
0.25	-0.85	-1.1	1.25	-0.2	-1.45
-0.85	-2.3	-1.45	0.2	-2.15	-2.35
-2.45	-1.9	0.55	-0.4	0.3	0.7
0.75	-0.15	-0.9	0.45	-0.7	-1.15
-0.4	-0.85	-0.45	-0.2	-0.6	-0.4
0.55	-0.3	-0.85	0.35	-0.55	-0.9
-0.25	-1.45	-1.2	-0.65	-1.15	-0.5
-0.8	-2.6	-1.8	-0.6	-3.3	-2.7
0.55	1.1	0.55	-0.1	-0.2	-0.1
0.35	2.4	2.05	-0.55	1	1.55
-4	-2.15	1.85	-3.8	-1.2	2.6
-0.2	1.4	1.6	-1.9	-0.15	1.75
0.45	2	1.55	-0.35	0.5	0.85
-0.65	-0.55	0.1	0.6	0.35	-0.25
0.7	0.35	-0.35	0.35	-0.9	-1.25
-0.15	-0.5	-0.35	0.35	-0.2	-0.55
0.5	-1	-1.5	0.7	0.3	-0.4
0.55	4.25	3.7	-2.05	1.5	3.55
-0.05	0.2	0.25	-0.3	-0.6	-0.3
0.55	2.3	1.75	-0.85	1.05	1.9
0.05	-0.55	-0.6	0	-0.75	-0.75
0	0.95	0.95	-0.15	0	0.15
0.7	0.5	-0.2	0	-0.5	-0.5
0.95	0.6	-0.35	1.6	-0.1	-1.7
0.7	-0.15	-0.85	-0.1	-1.6	-1.5
1.3	0.15	-1.15	0.55	-1.1	-1.65
-1.3	-4.95	-3.65	0	-2.65	-2.65
1.05	1.5	0.45	-0.5	-0.5	0
0.4	-1.05	-1.45	-0.15	-1.75	-1.6
1.1	-0.1	-1.2	-0.1	-1.75	-1.65
0.15	0.45	0.3	-0.65	-0.4	0.25
-0.05	4.75	4.8	-1.55	2.85	4.4
0.5	-1.65	-2.15	-0.35	-1.1	-0.75
0.3	-0.45	-0.75	0.1	-0.75	-0.85
1.15	0.8	-0.35	0.55	-0.9	-1.45
0.95	0.9	-0.05	0	-0.75	-0.75
0.4	-0.7	-1.1	0.35	0.4	0.05
1.25	0.3	-0.95	0.9	-1.15	-2.05
0.5	-1.95	-2.45	-0.15	-2.05	-1.9
0.25	0.2	-0.05	0.25	-0.2	-0.45
0.8	-1.6	-2.4	0.45	-2	-2.45
0.9	0.05	-0.85	0.4	-0.55	-0.95
-0.35	0.15	0.5	-0.55	0.2	0.75
0.8	0.3	-0.5	0.7	0.05	-0.65
0.05	-0.75	-0.8	-0.25	-1.45	-1.2
0.45	1.05	0.6	0.15	-0.2	-0.35
0.1	0.1	0	0.15	-0.25	-0.4
0.35	-0.6	-0.95	-0.2	-1.25	-1.05
-0.35	-0.3	0.05	0.15	-0.2	-0.35
-0.7	-2.05	-1.35	-0.6	-1.85	-1.25
0.5	-0.8	-1.3	0.9	-0.4	-1.3
-0.45	-1.65	-1.2	1.25	0.1	-1.15
0.85	1.35	0.5	1.4	-0.1	-1.5
-0.3	-2.45	-2.15	-0.05	-0.75	-0.7
-0.3	-0.1	0.2	-0.95	-0.9	0.05
-0.6	-0.4	0.2	0.15	0.3	0.15
-1.15	-0.9	0.25	-0.25	0.3	0.55
0.25	0.85	0.6	0.7	0.35	-0.35
0.15	-2.1	-2.25	-0.25	-1.9	-1.65
-1.2	-2.2	-1	0.15	-0.85	-1
0.9	-0.1	-1	1.25	-0.95	-2.2
-1.2	-1	0.2	-0.1	0.1	0.2
1.05	1.15	0.1	1.6	0.55	-1.05
0.8	0.35	-0.45	1.15	0.5	-0.65
0.6	0.25	-0.35	1.05	-0.1	-1.15
0.35	0.15	-0.2	1.4	0.6	-0.8
0.35	0.45	0.1	-0.25	0	0.25
-1.95	-2.15	-0.2	-1.9	-1.55	0.35
1.05	0.85	-0.2	0.2	-0.15	-0.35
0.2	0.4	0.2	-1.15	-0.9	0.25
0.9	0.75	-0.15	0.15	-0.2	-0.35
0.7	-0.75	-1.45	0.05	-1.45	-1.5
0.55	-0.15	-0.7	0.15	-0.65	-0.8
-0.7	-0.8	-0.1	-1.05	-0.4	0.65
0.9	0.1	-0.8	0.05	-0.55	-0.6
-0.2	0.05	0.25	0	-0.3	-0.3
-0.7	3.05	3.75	-0.9	3.55	4.45
0.75	0.05	-0.7	0.45	-0.45	-0.9
-0.7	-1.75	-1.05	-0.9	-1.7	-0.8
0.65	-0.3	-0.95	0.4	-1.05	-1.45
0.6	0.95	0.35	0.3	0.75	0.45
-1.05	-0.85	0.2	-0.6	-0.3	0.3
0.75	-0.4	-1.15	0.5	-1	-1.5
0.6	-0.9	-1.5	0.7	-1.2	-1.9
-0.55	-1.3	-0.75	-0.8	-1.1	-0.3
-1.3	-1.3	0	-0.2	-0.15	0.05
-0.2	0.1	0.3	-0.5	0.05	0.55
0.5	2.05	1.55	-0.3	1.15	1.45
-1.4	-2.6	-1.2	-0.75	-1.7	-0.95
0.8	0.3	-0.5	0.5	-0.65	-1.15
-0.5	-0.9	-0.4	-0.85	-0.45	0.4
-1.25	0.45	1.7	0.5	0.3	-0.2
-0.9	-0.3	0.6	-0.15	-0.25	-0.1
-1	-0.25	0.75	-0.05	0.35	0.4
-0.2	-0.1	0.1	0.15	-0.1	-0.25
1.05	0.85	-0.2	-0.1	-0.65	-0.55
0.1	1.65	1.55	-0.15	1.15	1.3
1.05	0.45	-0.6	0.65	-0.7	-1.35
0.25	0.9	0.65	-0.65	-0.25	0.4
-0.3	-3.05	-2.75	0.1	-2.1	-2.2
0.55	-0.45	-1	0.6	-0.35	-0.95
-0.2	-0.1	0.1	-0.7	-0.5	0.2
-0.55	-3.7	-3.15	-0.4	-3.1	-2.7
0	0.2	0.2	0.25	0.15	-0.1
0.55	-0.15	-0.7	0.7	-0.5	-1.2
-0.15	-0.45	-0.3	0.3	-0.45	-0.75
0.4	0.4	0	-0.4	-0.15	0.25
-1.5	-2.95	-1.45	-0.9	-1.45	-0.55
-1.05	-3.15	-2.1	-0.3	-2.55	-2.25
0	-0.4	-0.4	0.65	-0.55	-1.2
0.4	0.9	0.5	-0.6	-0.4	0.2
1.2	0.8	-0.4	0.35	-0.45	-0.8
-0.9	-0.75	0.15	0.2	0.1	-0.1
-0.65	-0.5	0.15	0.15	-0.45	-0.6
-0.7	-2.9	-2.2	-1.2	-3.3	-2.1
-0.3	0.4	0.7	0.4	1.15	0.75
0.25	0	-0.25	-0.1	-0.55	-0.45
-2.35	-1.85	0.5	-1.25	-0.7	0.55
0.85	0.6	-0.25	0.45	-0.1	-0.55
-0.3	-0.3	0	-0.4	-0.5	-0.1
0	1.15	1.15	0.65	0.85	0.2
-0.15	0.1	0.25	-0.5	-0.35	0.15
0.65	0.2	-0.45	0.75	-0.2	-0.95
-0.2	0.4	0.6	1.1	0.05	-1.05
0.5	0.5	0	-0.4	-0.55	-0.15
0.55	0.05	-0.5	0	-0.8	-0.8
-0.1	0.5	0.6	0.65	0.85	0.2
0.2	0.15	-0.05	-0.25	-0.2	0.05
0.95	0.55	-0.4	-0.2	-0.7	-0.5
1.1	0.05	-1.05	0.25	-0.75	-1
-1.75	-2.95	-1.2	-0.2	-1.2	-1
0.5	1.65	1.15	1.65	1.45	-0.2
-0.05	-0.65	-0.6	0.1	-0.8	-0.9
-0.4	-0.3	0.1	0.3	0.4	0.1
-0.6	-0.35	0.25	-0.45	0.15	0.6
0.1	0.25	0.15	0.3	-0.3	-0.6
0.9	1.3	0.4	0.8	-0.2	-1
-1.05	-2.75	-1.7	-0.45	-1.4	-0.95
-0.25	-1.3	-1.05	0.3	-0.6	-0.9
0.65	1.1	0.45	-0.95	-0.25	0.7
-1.25	-0.95	0.3	0.6	1.15	0.55
0.5	-0.3	-0.8	0.2	-0.55	-0.75
-1	0.1	1.1	0.6	1.1	0.5
0	1.15	1.15	-1	0.55	1.55
1	0.75	-0.25	0.05	-0.2	-0.25
-0.35	-1.25	-0.9	1.8	-0.05	-1.85
-1.15	-0.8	0.35	-0.05	-0.2	-0.15
-0.8	-0.05	0.75	1.4	1.75	0.35
-0.2	-0.2	0	1.55	0.5	-1.05
-1.7	3.65	5.35	-3.05	3.8	6.85
-0.15	0.6	0.75	-0.2	0.7	0.9
0.15	-1.4	-1.55	-1.05	-2.25	-1.2
0	0	0	-0.45	-0.65	-0.2
0.25	0.7	0.45	-0.2	0.15	0.35
-0.5	2.55	3.05	-0.2	2.8	3
0.1	3	2.9	-1	2.7	3.7
-1.95	-0.9	1.05	-0.65	0.8	1.45
-1	-1.9	-0.9	-0.35	-1.65	-1.3
-1.8	-2.2	-0.4	-0.55	-1.1	-0.55
0.2	0.65	0.45	-0.3	-0.3	0
-1.7	-1.95	-0.25	-0.8	-0.85	-0.05
0.85	0.6	-0.25	-0.15	0.1	0.25
-0.85	0.15	1	-0.45	0.2	0.65
0.15	0.05	-0.1	-0.1	-0.4	-0.3
0	0.25	0.25	-0.2	-0.15	0.05
1.4	1.1	-0.3	0.15	-0.35	-0.5
0.75	0.85	0.1	-0.05	-0.35	-0.3
0.85	0.65	-0.2	0.15	-0.25	-0.4
-0.1	0.2	0.3	-0.35	0.1	0.45
0.45	0.35	-0.1	0.05	-0.2	-0.25
0.4	1.25	0.85	-1.25	-1.6	-0.35
0.05	-0.1	-0.15	-0.3	-0.85	-0.55
0.55	2.8	2.25	-0.25	1.6	1.85
0.15	0.5	0.35	1.6	0.45	-1.15
-1.15	-1.45	-0.3	-0.1	-0.55	-0.45
-0.75	-0.6	0.15	1.25	0.55	-0.7
-2.95	2.9	5.85	-6.7	4.1	10.8
-0.8	-2.35	-1.55	-0.35	-1.45	-1.1
0.5	0.9	0.4	-1.4	-1.05	0.35
0.2	-0.55	-0.75	0.1	-0.45	-0.55
-0.55	-0.75	-0.2	-1.4	-1.3	0.1
0.45	-0.7	-1.15	0.2	-0.05	-0.25
1.3	2.1	0.8	0.25	1.3	1.05
-0.65	-1	-0.35	-0.1	-0.25	-0.15
0.9	0.15	-0.75	0.55	-0.4	-0.95
0.55	0.55	0	-0.1	-0.1	0
-1.1	-1.35	-0.25	-1.05	-0.85	0.2
-0.5	-0.7	-0.2	0.6	-0.6	-1.2
-1.6	0.8	2.4	-1	1.6	2.6
-0.7	-2.9	-2.2	-0.55	-1.55	-1
1.2	-0.45	-1.65	0.65	-0.5	-1.15
-1	0.05	1.05	-0.85	0.25	1.1
1.25	1.95	0.7	0.35	1.1	0.75
-0.55	-1.4	-0.85	-0.9	-1.7	-0.8
2.15	1	-1.15	0.65	-0.65	-1.3
0.4	-0.55	-0.95	-1	-1.9	-0.9
-0.15	0.2	0.35	-0.15	-0.4	-0.25
-0.85	-2.05	-1.2	0.3	-1.25	-1.55
-0.25	-0.7	-0.45	0.45	-0.5	-0.95
0.65	-0.95	-1.6	0.55	-1.25	-1.8
-1	-1.75	-0.75	-0.05	-1.6	-1.55
0.1	3.75	3.65	-1.3	2	3.3
0.4	0.8	0.4	-0.4	0.15	0.55
-0.2	-0.6	-0.4	-0.25	-0.6	-0.35
-0.2	0.1	0.3	-0.05	-0.15	-0.1
0.45	1	0.55	0.35	0.65	0.3
0.25	0.25	0	0.5	-0.4	-0.9
0.9	-0.7	-1.6	0.35	-0.85	-1.2
0.45	-1.3	-1.75	0.45	-1.15	-1.6
-0.25	-2.95	-2.7	0.1	-1.5	-1.6
-2	-1.7	0.3	0.05	0.1	0.05
-0.15	3.1	3.25	-0.65	2.45	3.1
-0.25	-1.55	-1.3	0.5	-0.85	-1.35
0.4	0.35	-0.05	0.15	0.6	0.45
-1.5	-1.3	0.2	-0.45	0.5	0.95
0.45	-0.4	-0.85	0.4	-1.1	-1.5
0.45	1.1	0.65	2.35	1.85	-0.5
0.15	1.25	1.1	0.45	0.65	0.2
-2.15	-2.4	-0.25	-0.65	-0.65	0
-2.15	-1.95	0.2	-1.3	-0.95	0.35
-1.95	1.55	3.5	-1	3.35	4.35
-0.2	-0.4	-0.2	0.45	0	-0.45
-1.5	-0.55	0.95	-1	0.4	1.4
0.2	0	-0.2	0.15	-0.3	-0.45
-0.7	1.55	2.25	-0.1	1.7	1.8
1.2	2.4	1.2	-0.2	1.25	1.45
0.7	0.6	-0.1	-0.2	-0.65	-0.45
0.15	-1.85	-2	0.1	-1.85	-1.95
0	0	0	-0.05	2.2	2.25
-0.3	-0.2	0.1	-0.7	-0.35	0.35
-0.45	-0.5	-0.05	-1.3	0.05	1.35
-1.85	-2.1	-0.25	-1.6	-0.1	1.5
-1.55	-2.1	-0.55	-0.2	-0.8	-0.6
-0.2	-0.3	-0.1	-0.4	-0.2	0.2
-0.4	1.65	2.05	-0.9	1.3	2.2
0	-0.4	-0.4	-0.3	-1.25	-0.95
-1.55	-2.4	-0.85	-0.95	-1.5	-0.55
0.05	0.55	0.5	0.15	0.5	0.35
-0.7	-0.9	-0.2	0	-0.4	-0.4
-0.8	-0.15	0.65	0.05	-0.05	-0.1
-2.1	-0.65	1.45	-0.7	0.25	0.95
0.7	0.25	-0.45	0.25	-0.65	-0.9
-0.9	0.55	1.45	0.25	0.75	0.5
0.35	0.5	0.15	-0.5	-0.35	0.15
0.25	0.05	-0.2	0.65	-0.35	-1
0.3	2.1	1.8	-1.15	1.4	2.55
-0.55	0	0.55	0.15	0.35	0.2
0.25	-2.35	-2.6	-0.5	-1.85	-1.35
0.15	-0.85	-1	-1	-1	0
0.55	2.5	1.95	-0.25	2.1	2.35
-0.75	4.25	5	-2.3	2.95	5.25
-1.85	-1.75	0.1	-1.1	-0.85	0.25
-1.65	3.05	4.7	-2.3	2.5	4.8
-0.8	-0.1	0.7	-0.4	-0.45	-0.05
-1.8	-1.4	0.4	-1.15	-0.4	0.75
-0.25	0.1	0.35	0.65	0.3	-0.35
-0.15	-0.3	-0.15	0.1	-0.75	-0.85
-1.25	-0.5	0.75	0.3	0.75	0.45
0.5	0.1	-0.4	0.8	0.35	-0.45
-0.65	-0.85	-0.2	-0.2	-0.65	-0.45
0.15	-0.35	-0.5	-0.7	-0.65	0.05
0.3	-0.1	-0.4	-0.45	-1.25	-0.8
-0.05	0	0.05	-0.1	0	0.1
0.25	0.6	0.35	-0.8	0.25	1.05
-0.25	0.7	0.95	-0.15	0.5	0.65
-1.3	-1.2	0.1	-1	-0.7	0.3
-0.25	-1.5	-1.25	-0.25	-1.2	-0.95
0.55	-0.65	-1.2	0.3	0.65	0.35
-0.45	-3.45	-3	-0.65	-3.2	-2.55
0.8	1.05	0.25	0.2	0	-0.2
1.2	-0.75	-1.95	1.25	-2.3	-3.55
-0.35	-0.2	0.15	-0.4	-1.05	-0.65
-0.6	0	0.6	-0.35	0.05	0.4
0.9	0.9	0	0.3	-0.1	-0.4
1.55	0.4	-1.15	0.85	-1.5	-2.35
-0.85	2.05	2.9	-0.1	2.7	2.8
-0.3	0.3	0.6	1.2	0.75	-0.45
-1.25	-0.95	0.3	-1.1	-0.85	0.25
0.35	-0.75	-1.1	-0.35	-1.45	-1.1
-0.7	-1.4	-0.7	-0.5	-0.65	-0.15
-2.7	-1.8	0.9	-1.05	0.3	1.35
0.25	-1.75	-2	0.15	-1.65	-1.8
0.3	0.05	-0.25	-0.2	-0.7	-0.5
0.4	0.45	0.05	-0.4	-0.35	0.05
-0.1	0.15	0.25	-0.1	0	0.1
1.05	1.05	0	1.3	0.45	-0.85
-0.05	-0.6	-0.55	0.45	-0.75	-1.2
0.25	-0.1	-0.35	-1.25	-1.8	-0.55
-1.4	1.9	3.3	-1.25	2.2	3.45
0.15	-0.3	-0.45	1.4	0.2	-1.2
-1.05	0.65	1.7	-1.1	1.05	2.15
-0.85	-1.1	-0.25	0.35	-0.2	-0.55
-1.1	-1.15	-0.05	-0.45	-0.75	-0.3
-0.15	-0.95	-0.8	-1.15	-1.65	-0.5
0.15	0.2	0.05	-0.4	-0.2	0.2
-0.5	-0.85	-0.35	-0.45	-0.9	-0.45
0.6	1.3	0.7	0.1	0.35	0.25
-1.05	-2.5	-1.45	0.1	-0.45	-0.55
0.55	0.4	-0.15	0.6	0.2	-0.4
-0.05	-0.3	-0.25	0.65	-0.3	-0.95
-0.25	-1.05	-0.8	0.75	0.4	-0.35
0.05	-1	-1.05	0.1	-0.65	-0.75
-0.8	-1.8	-1	-0.15	-0.55	-0.4
0.4	1.05	0.65	0.75	0.6	-0.15
-0.5	-1.75	-1.25	-0.3	-1.7	-1.4
0.75	0.6	-0.15	0.65	-0.45	-1.1
-0.3	0.4	0.7	-0.15	0.75	0.9
-0.8	-1.55	-0.75	0.9	-0.4	-1.3
0.05	-1.7	-1.75	0.6	-1.25	-1.85
0.55	-0.05	-0.6	-0.1	-1.2	-1.1
0.75	-0.2	-0.95	0.5	-0.55	-1.05
0.15	-1.7	-1.85	0	-2	-2
-0.4	-0.55	-0.15	0.55	0.1	-0.45
-0.55	-1.15	-0.6	0.35	-0.55	-0.9
-0.2	0.1	0.3	0.1	0.4	0.3
-0.1	-1.85	-1.75	-0.35	-2.15	-1.8
-0.15	-0.55	-0.4	0.2	-0.2	-0.4
0.45	0.8	0.35	0.05	0.05	0
0.7	-0.35	-1.05	0	-1.35	-1.35
0.6	-3.05	-3.65	-0.25	-3.3	-3.05
0.6	0.15	-0.45	0.4	-0.5	-0.9
1.2	0.95	-0.25	-0.3	-0.65	-0.35
0.65	-1.75	-2.4	-0.75	-4	-3.25
-1.35	-2.4	-1.05	-0.55	-1.5	-0.95
-1.65	-1.8	-0.15	-0.8	-0.95	-0.15
-0.15	-1.05	-0.9	-0.35	-0.55	-0.2
-0.2	1.25	1.45	-0.35	1.25	1.6
-1.5	-3.3	-1.8	0.25	-1.6	-1.85
-1.05	-1.55	-0.5	-0.9	-0.9	0
1	0.25	-0.75	0	-0.35	-0.35
-1	-1.5	-0.5	-0.45	-0.65	-0.2
-0.35	-1.5	-1.15	-0.75	-1.3	-0.55
0.65	-0.1	-0.75	-0.5	-1.15	-0.65
-1.8	-2.6	-0.8	-0.4	-0.95	-0.55
0	-0.45	-0.45	-0.7	-0.85	-0.15
-1	-1.7	-0.7	-0.6	-0.95	-0.35
-1.4	-2.55	-1.15	-0.65	-1.2	-0.55
-0.75	-1.9	-1.15	-0.9	-1.65	-0.75
-0.85	-2.7	-1.85	-0.25	-1	-0.75
0.5	0.2	-0.3	-0.65	-1.1	-0.45
0.95	1.8	0.85	-0.05	0.15	0.2
0.35	0.3	-0.05	0.05	-0.7	-0.75
0	0.3	0.3	-1.35	-0.95	0.4
0.65	0.85	0.2	0.65	-0.3	-0.95
-0.35	-0.25	0.1	0.4	0.1	-0.3
-1.45	-0.8	0.65	0.05	0.5	0.45
-0.25	0.15	0.4	-1.45	-0.9	0.55
0.25	-0.75	-1	-0.25	-1.3	-1.05
0	0.15	0.15	-0.55	-0.05	0.5
0.65	-1.45	-2.1	1.05	-2.4	-3.45
0.45	1.05	0.6	-0.15	-0.05	0.1
-0.85	-2.5	-1.65	0.15	-0.25	-0.4
-1.3	-3.75	-2.45	-0.35	-2.1	-1.75
-0.15	-0.85	-0.7	0.7	-0.75	-1.45
0.1	-0.4	-0.5	0.2	0.3	0.1
-1	-1.35	-0.35	-0.65	-0.45	0.2
-0.65	-1.4	-0.75	-0.4	-1.25	-0.85
-1.95	-1.9	0.05	-0.75	-0.45	0.3
-0.05	0.05	0.1	-0.05	-0.05	0
-0.25	-0.5	-0.25	1.7	0.05	-1.65
-1.1	-2.15	-1.05	0.4	-1.5	-1.9
-1.45	-2.3	-0.85	-0.8	-1.15	-0.35
-0.05	-0.8	-0.75	-0.7	-1.1	-0.4
-0.9	-1.15	-0.25	-1.25	-1.3	-0.05
-0.05	-2.9	-2.85	-2.05	-4.15	-2.1
0.45	-0.2	-0.65	0.15	-0.85	-1
-1.05	-2.3	-1.25	-0.75	-1.5	-0.75
-0.55	-0.5	0.05	-0.1	0.2	0.3
-0.25	-3.3	-3.05	-0.15	-2.5	-2.35
0.4	-0.35	-0.75	1.1	-0.35	-1.45
-1	0	1	-0.75	0.4	1.15
-1.75	-2.15	-0.4	-1.35	-1.15	0.2
-0.75	-1.2	-0.45	1	-0.85	-1.85
0.65	-0.35	-1	-0.4	-1.45	-1.05
-1.25	-1.05	0.2	-1.35	-1.65	-0.3
0.3	1.25	0.95	0.2	0.5	0.3
-0.15	1.55	1.7	-0.25	0.95	1.2
0.35	0.45	0.1	0.65	-0.55	-1.2
-0.05	0.1	0.15	0.05	-0.1	-0.15
0.45	0.35	-0.1	-0.05	-0.45	-0.4
-0.05	-0.75	-0.7	-0.95	-1.4	-0.45
0.1	0.1	0	0.15	-0.25	-0.4
-1.5	-2.15	-0.65	0.15	-0.45	-0.6
0.05	-0.05	-0.1	-0.55	-0.8	-0.25
-0.7	-2.2	-1.5	-0.15	-1.6	-1.45
-1.6	-2.5	-0.9	-1.2	-1.3	-0.1
-0.2	-2.2	-2	-0.75	-2.75	-2
-1.25	-2.3	-1.05	-0.4	-1.2	-0.8
-0.65	0.5	1.15	-0.65	0.8	1.45
0.7	0.6	-0.1	0.6	-0.15	-0.75
-1.15	-0.65	0.5	0.35	0.2	-0.15
1.2	0.5	-0.7	0.35	-0.35	-0.7
-1.15	-0.9	0.25	-1.1	-0.85	0.25
-0.65	-0.1	0.55	-0.45	-0.2	0.25
-0.5	-0.75	-0.25	1.2	-0.5	-1.7
0	-1.4	-1.4	0	-1.6	-1.6
0.3	-0.35	-0.65	0.55	-0.3	-0.85
-0.55	-0.65	-0.1	-0.6	-1.1	-0.5
-0.55	-0.65	-0.1	-0.6	0.3	0.9
0.65	-1.55	-2.2	-0.35	-2.35	-2
0.25	1.05	0.8	-0.05	0.3	0.35
-0.15	-0.15	0	0.15	0	-0.15
-0.75	-1.7	-0.95	-0.9	-1.25	-0.35
-1.65	0.25	1.9	-1.05	1.1	2.15
0.3	0.3	0	-0.55	-0.6	-0.05
-0.1	0.55	0.65	0.4	0.9	0.5
0.05	-0.4	-0.45	0.2	-0.2	-0.4
1.35	1.6	0.25	0.25	0.1	-0.15
-0.95	1.55	2.5	-0.85	2.15	3
1.5	1.2	-0.3	0.65	-0.3	-0.95
-0.25	-1.9	-1.65	-0.8	-1.65	-0.85
0.1	-0.8	-0.9	-1.15	-1.55	-0.4
0	0.2	0.2	0.1	-0.1	-0.2
-0.55	-0.8	-0.25	0.1	-0.8	-0.9
-0.1	-0.25	-0.15	0.3	-0.3	-0.6
-0.35	-0.2	0.15	0	0.15	0.15
-0.7	1.15	1.85	-0.3	1.75	2.05
0.6	1.8	1.2	-0.1	0.5	0.6
0.55	0.05	-0.5	0.25	-0.7	-0.95
-0.7	0.15	0.85	-0.05	0.1	0.15
-1.5	-1.55	-0.05	-0.6	-0.1	0.5
-1.5	-2.95	-1.45	-0.85	-1.85	-1
-1.25	-1.45	-0.2	1.05	0.95	-0.1
0.75	0.45	-0.3	0.15	0.35	0.2
0.15	0.15	0	0.35	0.15	-0.2
-1.4	1.65	3.05	-1.6	1.65	3.25
0.9	-1.3	-2.2	0.45	-2.15	-2.6
-0.6	0.65	1.25	1.2	1.6	0.4
-0.35	-0.35	0	-0.15	0.45	0.6
0	-1.1	-1.1	-0.15	-0.85	-0.7
1.1	0.35	-0.75	0.2	-0.8	-1
1	2.3	1.3	0.05	0.95	0.9
1.15	1.3	0.15	-0.5	-0.45	0.05
-1.05	-0.25	0.8	-1.45	-0.6	0.85
0.45	1.95	1.5	-0.35	0.8	1.15
-0.05	-0.75	-0.7	-0.85	-1.5	-0.65
-0.6	-1.3	-0.7	-0.85	-1.6	-0.75
-1.55	-1.75	-0.2	0.05	-0.35	-0.4
0.2	-0.25	-0.45	0.5	-0.45	-0.95
-0.05	-0.9	-0.85	-0.05	-0.7	-0.65
0.2	0.65	0.45	0.15	-0.35	-0.5
-1.25	-1.6	-0.35	0.1	-0.5	-0.6
0.3	0	-0.3	-0.15	-0.5	-0.35
-1.1	-1.5	-0.4	-0.45	-0.55	-0.1
-0.35	-0.2	0.15	-0.4	-0.4	0
0.35	1.3	0.95	-0.2	0.5	0.7
-1.15	-1.3	-0.15	-0.05	-0.8	-0.75
-1.15	-0.35	0.8	-0.45	0.2	0.65
0.2	-1.1	-1.3	0.25	-0.5	-0.75
0.1	-2.45	-2.55	0	-1.3	-1.3
-0.1	-0.35	-0.25	0.75	0.1	-0.65
0.85	4.05	3.2	-0.65	2.4	3.05
0.7	-2.2	-2.9	0.95	-1.25	-2.2
0.3	0.8	0.5	1.15	1	-0.15
0.4	1.8	1.4	-0.45	1.15	1.6
-0.3	-1.15	-0.85	-0.5	-1.3	-0.8
0.4	-1.55	-1.95	0.4	-1.2	-1.6
0.2	-0.2	-0.4	-1.35	-1.45	-0.1
0.55	3.75	3.2	-0.7	2.4	3.1
0	1.15	1.15	-1.6	-0.45	1.15
0.55	-0.1	-0.65	-0.65	-0.95	-0.3
0.45	1.7	1.25	-0.4	0.35	0.75
-1.45	-0.8	0.65	-0.2	0.9	1.1
-0.8	2.35	3.15	-0.45	3.65	4.1
-0.65	-0.5	0.15	-0.75	-0.35	0.4
-0.5	-0.35	0.15	0.15	0.35	0.2
1.15	1.2	0.05	1.1	0.3	-0.8
0.4	-0.3	-0.7	0.3	-0.55	-0.85
-0.9	4.6	5.5	-2.2	3.7	5.9
-0.45	-0.05	0.4	0.2	0.85	0.65
0	-0.35	-0.35	-0.2	-0.55	-0.35
0.5	-0.65	-1.15	-0.5	-1.75	-1.25
-2.5	-0.9	1.6	-0.95	0.5	1.45
-2.05	-0.75	1.3	-1.35	0	1.35
-1.35	-2.1	-0.75	-0.2	-1.05	-0.85
-0.15	0.45	0.6	0	-0.3	-0.3
0.25	-1.15	-1.4	0.3	-0.7	-1
0.65	0.35	-0.3	0.55	-0.15	-0.7
-0.4	0.55	0.95	-0.75	0.6	1.35
-0.7	0.2	0.9	-0.95	0.4	1.35
-1.15	-2.35	-1.2	-0.05	-0.75	-0.7
0	-0.35	-0.35	-0.85	-0.55	0.3
-0.2	-0.6	-0.4	0.05	-0.05	-0.1
-0.1	0.5	0.6	0.1	0.1	0
-1.4	-1.7	-0.3	-1	-1.15	-0.15
-0.55	-0.95	-0.4	0.15	0.05	-0.1
1.15	1.7	0.55	-0.2	-0.1	0.1
-0.65	-0.35	0.3	0.4	-0.25	-0.65
0.75	0.7	-0.05	0.1	-0.15	-0.25
0.65	0	-0.65	0.35	-1.2	-1.55
-1.35	-0.5	0.85	-0.9	0.75	1.65
0.95	-0.55	-1.5	-0.15	-1.45	-1.3
-0.85	1.9	2.75	-2.45	3.6	6.05
0.25	-0.45	-0.7	0.3	-0.8	-1.1
-0.15	-0.35	-0.2	-0.85	-0.8	0.05
-0.9	0.8	1.7	0.1	1.25	1.15
-0.25	-0.2	0.05	-0.25	-0.1	0.15
-0.8	-2.75	-1.95	-0.3	-1.9	-1.6
0.35	-0.45	-0.8	-0.45	-1.3	-0.85
0.65	-0.15	-0.8	0.2	-0.7	-0.9
0.2	-0.9	-1.1	0.3	-1	-1.3
0.65	0	-0.65	0.9	0.2	-0.7
0.7	0.4	-0.3	0.05	-0.8	-0.85
-1.1	-1.6	-0.5	0.1	-0.45	-0.55
0.25	0.55	0.3	0.85	0.95	0.1
1	0.1	-0.9	0.15	-0.65	-0.8
0	0.6	0.6	0	-0.15	-0.15
-1.2	-0.95	0.25	0.15	-0.2	-0.35
0.1	0.3	0.2	2.2	0.85	-1.35
-1.5	-3.4	-1.9	-0.55	-1.4	-0.85
-0.15	-0.4	-0.25	-0.1	-0.3	-0.2
-0.65	-0.85	-0.2	-0.6	-0.4	0.2
-2.9	-3.85	-0.95	-2.55	-2.95	-0.4
0.35	-0.6	-0.95	-0.45	-1.1	-0.65
0.1	-0.9	-1	-0.2	-1.1	-0.9
0.2	-0.95	-1.15	-0.8	-1.55	-0.75
-0.05	-0.6	-0.55	-0.7	-0.85	-0.15
-1	-2.9	-1.9	-0.95	-2.25	-1.3
-1.25	-2.6	-1.35	-1.25	-1.9	-0.65
-1.05	-1.95	-0.9	-0.45	-0.7	-0.25
0.15	-0.3	-0.45	-0.25	-0.5	-0.25
-0.1	3.15	3.25	-0.1	2.45	2.55
0.85	-0.1	-0.95	-0.3	-1.5	-1.2
1.55	-0.1	-1.65	0.25	0.25	0
-0.3	-0.05	0.25	0.35	0.5	0.15
-0.6	1.35	1.95	-0.2	1.7	1.9
-3.2	3.3	6.5	-5.85	3.55	9.4
-0.15	-0.05	0.1	-0.6	-0.55	0.05
-0.3	-1.05	-0.75	0	-1.55	-1.55
0.3	2.6	2.3	-0.7	1.9	2.6
-0.4	-1.25	-0.85	0.45	-0.85	-1.3
0.1	-0.3	-0.4	0.1	-0.2	-0.3
-0.95	-2.4	-1.45	-0.65	-1.4	-0.75
0.4	-0.05	-0.45	0.35	-1.05	-1.4
-0.05	-0.3	-0.25	1.35	0	-1.35
-0.65	-1.25	-0.6	0.4	-0.35	-0.75
-0.85	1.3	2.15	-0.7	1.35	2.05
0.15	1.5	1.35	-0.25	1.1	1.35
-0.6	-0.9	-0.3	0.4	-0.45	-0.85
-0.6	-0.4	0.2	0.5	0.6	0.1
-0.65	-1.55	-0.9	-0.2	-0.5	-0.3
-0.2	-0.35	-0.15	-0.4	-0.25	0.15
-0.65	-0.5	0.15	-0.95	-0.9	0.05
-0.65	-0.8	-0.15	0.3	-1.7	-2
-0.5	-3.65	-3.15	0.6	-2.6	-3.2
0.55	-0.6	-1.15	-0.45	-1.45	-1
0.2	0.05	-0.15	0.5	0.35	-0.15
0.4	1.65	1.25	-0.9	0.95	1.85
0.1	0.7	0.6	0.85	0.95	0.1
-0.05	0.05	0.1	0.7	0.5	-0.2
0.05	0.35	0.3	0.1	0.35	0.25
-1.15	-1.35	-0.2	0.15	-0.45	-0.6
0	-0.55	-0.55	0.2	-1.1	-1.3
0.15	0.75	0.6	-0.3	0.55	0.85
1.5	2.35	0.85	-0.4	0.05	0.45
-0.35	-0.2	0.15	0.2	0.1	-0.1
-1.65	2.15	3.8	-0.25	2.75	3
-0.45	-4.05	-3.6	-0.05	-2.4	-2.35
-0.8	-1.8	-1	0.6	-0.15	-0.75
0.15	-1.75	-1.9	-0.05	-1.5	-1.45
0.25	0.75	0.5	-0.05	0.45	0.5
-0.5	1.25	1.75	-0.2	2.1	2.3
0.4	-0.1	-0.5	0.95	-0.2	-1.15
-0.55	2.4	2.95	0.1	2.3	2.2
-0.65	-1.3	-0.65	0.55	-0.9	-1.45
0.55	-1.15	-1.7	0.2	-2.1	-2.3
1.4	1.25	-0.15	-0.2	-0.95	-0.75
0.25	-0.15	-0.4	-0.7	-0.75	-0.05
-1.8	-2.85	-1.05	0.3	-1.05	-1.35
0.8	1.3	0.5	1	0.85	-0.15
0.8	-0.9	-1.7	0.3	-1.85	-2.15
0.5	0.35	-0.15	0.4	0.75	0.35
-0.3	-0.55	-0.25	-0.9	-0.75	0.15
1.25	-1.2	-2.45	0.45	-1.2	-1.65
0.3	0.1	-0.2	0.2	-0.35	-0.55
-1.1	0.1	1.2	-0.5	0.45	0.95
0.4	0.15	-0.25	-1	-1.85	-0.85
-0.2	0.15	0.35	0.4	0.2	-0.2
0	0.1	0.1	1.05	0.4	-0.65
-0.55	-0.3	0.25	-0.5	-0.05	0.45
0.75	0.5	-0.25	0.15	-0.5	-0.65
-0.7	-1.95	-1.25	-0.4	-1.25	-0.85
-0.05	-0.5	-0.45	-0.6	-0.7	-0.1
-0.6	-0.9	-0.3	-0.2	-0.7	-0.5
-0.7	-2.7	-2	-0.25	-1.5	-1.25
-1.1	-2.55	-1.45	-1.2	-0.75	0.45
-0.05	-1.8	-1.75	-0.1	-0.35	-0.25
-0.5	0.25	0.75	-1.4	0.2	1.6
-0.75	0.2	0.95	-0.8	0.25	1.05
0.05	0.5	0.45	0.5	0.05	-0.45
0.55	0.2	-0.35	-0.3	-0.85	-0.55
-0.15	-0.45	-0.3	0.2	-0.3	-0.5
-1.05	-1.4	-0.35	-0.75	-0.9	-0.15
0.2	-0.55	-0.75	-0.5	-1.35	-0.85
1.25	0.25	-1	-0.6	-1.9	-1.3
0.45	0.45	0	-0.35	0	0.35
-0.3	-0.65	-0.35	0.65	-1.2	-1.85
-0.5	-0.65	-0.15	-0.1	-0.65	-0.55
-1.15	-1.25	-0.1	-0.65	-0.9	-0.25
-0.35	-2.4	-2.05	-0.4	-1.5	-1.1
-0.65	-0.7	-0.05	-0.4	-0.7	-0.3
-0.9	-3.15	-2.25	-0.65	-2.2	-1.55
-0.3	0.6	0.9	-0.6	-0.05	0.55
-0.7	1.7	2.4	0.1	1.85	1.75
0.95	0.8	-0.15	-0.6	-0.75	-0.15
1.35	0.45	-0.9	0.5	-0.2	-0.7
0.8	0.35	-0.45	-0.4	-1	-0.6
-0.25	2.9	3.15	-0.7	2.65	3.35
-0.6	0.85	1.45	-0.55	0.65	1.2
-0.7	-1.9	-1.2	-0.3	-1.45	-1.15
-2.55	-4	-1.45	-1.25	-2	-0.75
-0.75	4.7	5.45	-2.2	2.35	4.55
-1.2	-3.65	-2.45	-0.25	-2.35	-2.1
1	3.4	2.4	-0.05	1.7	1.75
-1.1	-2.9	-1.8	-1	-2.6	-1.6
0.35	0.85	0.5	-0.55	-0.1	0.45
-0.95	-0.2	0.75	-0.4	0.1	0.5
0.75	0.7	-0.05	1.55	1.1	-0.45
-0.6	-1.15	-0.55	0.2	0.1	-0.1
0.4	0.2	-0.2	0.65	0.3	-0.35
-0.35	-0.8	-0.45	-0.8	-0.9	-0.1
0.7	1	0.3	0	0.15	0.15
1.3	1	-0.3	-0.5	-0.5	0
0.6	-0.25	-0.85	0.95	-0.8	-1.75
1.25	0.55	-0.7	0.5	-0.9	-1.4
0	2.35	2.35	-0.6	1.75	2.35
1.55	-1	-2.55	1.1	-2.3	-3.4
0.35	2.35	2	0	1.3	1.3
0.45	0.95	0.5	-0.35	0.35	0.7
0.65	2.55	1.9	-0.35	1.3	1.65
1.2	1.55	0.35	1.35	0.4	-0.95
0	-1.4	-1.4	-0.35	-1.35	-1
-0.9	-3	-2.1	1.6	-0.6	-2.2
0.65	-0.25	-0.9	0.55	-0.5	-1.05
-0.4	1.85	2.25	-0.25	1.75	2
0.95	0.6	-0.35	0.85	-0.75	-1.6
0.5	0	-0.5	0.8	1.6	0.8
0.3	0.05	-0.25	0.35	-0.45	-0.8
-0.7	-0.55	0.15	-0.4	-0.15	0.25
0.15	-0.05	-0.2	0.4	0.1	-0.3
-0.2	-1.2	-1	-0.2	-1.15	-0.95
0.4	-0.95	-1.35	-0.55	-1.85	-1.3
-0.05	0	0.05	0.95	0.5	-0.45
-1.1	-0.35	0.75	-0.2	0.5	0.7
0.45	-0.3	-0.75	1.2	-0.8	-2
-0.65	-1.25	-0.6	0	-0.7	-0.7
0.25	1.6	1.35	-0.95	0.95	1.9
-1.6	-2.1	-0.5	-0.4	-0.5	-0.1
-0.3	-1.8	-1.5	-0.65	-1.65	-1
0.75	1	0.25	-0.15	-0.15	0
0.35	0.35	0	0.2	-0.75	-0.95
0.1	1.9	1.8	-0.3	1.6	1.9
-0.1	-1.55	-1.45	0.75	-0.2	-0.95
0.15	-0.05	-0.2	-0.05	-0.4	-0.35
0.5	0.3	-0.2	1.45	0.3	-1.15
0.05	-0.5	-0.55	-0.9	-1.1	-0.2
0.6	0	-0.6	0.6	-1.4	-2
1.15	1.05	-0.1	0.05	-0.05	-0.1
-0.2	2.7	2.9	-0.8	2.15	2.95
-0.1	0.4	0.5	-0.3	0	0.3
1.3	0.95	-0.35	-0.1	-1.05	-0.95
0.75	1.45	0.7	-0.4	0.05	0.45
1.15	0.35	-0.8	0.1	-0.6	-0.7
-0.55	-2.3	-1.75	0.25	-0.35	-0.6
-0.9	-2.5	-1.6	-1.15	-2.7	-1.55
-0.4	0.2	0.6	-0.25	0.5	0.75
0.25	-0.1	-0.35	0.05	-0.15	-0.2
-0.75	-0.8	-0.05	-0.05	-0.35	-0.3
-0.55	-1	-0.45	-1.2	-1.2	0
0.4	0.75	0.35	0.2	0.2	0
0.25	1.55	1.3	-0.4	1.45	1.85
-1.4	-2.05	-0.65	0.55	-0.2	-0.75
-1.4	-2.65	-1.25	-0.2	-1.25	-1.05
0.6	-2.1	-2.7	-0.8	-2.5	-1.7
-0.3	0.8	1.1	-0.2	0.65	0.85
0.9	-0.3	-1.2	0	-1.05	-1.05
0.05	-0.4	-0.45	0.25	-0.35	-0.6
-1.45	-4.85	-3.4	0.3	-2.7	-3
0.45	0.05	-0.4	0.1	-0.55	-0.65
0.4	-2.4	-2.8	-0.2	-1.5	-1.3
0.45	-0.55	-1	-0.1	-1.35	-1.25
0.2	0.2	0	0.45	-0.15	-0.6
0.4	1.45	1.05	-0.1	1	1.1
0.15	-0.45	-0.6	0.25	-0.35	-0.6
0.05	-1.65	-1.7	0.05	-1.2	-1.25
-1	-0.25	0.75	-0.3	0.6	0.9
0.2	1.05	0.85	-0.55	-0.1	0.45
0.9	2.35	1.45	-0.75	0.75	1.5
1.2	1.55	0.35	-0.05	0.1	0.15
0.4	3.35	2.95	-0.4	2.35	2.75
-0.15	0.1	0.25	-0.6	-0.4	0.2
0.4	0.85	0.45	-0.25	0.1	0.35
-2.25	-2.2	0.05	-0.35	-0.6	-0.25
-1.35	-1.9	-0.55	-0.75	-0.8	-0.05
0.7	1.3	0.6	-0.9	-0.2	0.7
0.05	0.45	0.4	0.45	0.8	0.35
-0.2	-0.25	-0.05	-0.75	-0.6	0.15
0.25	0.75	0.5	0.6	0.45	-0.15
0.4	0.05	-0.35	1.15	-0.15	-1.3
1.15	0.55	-0.6	0.7	-0.55	-1.25
0.85	0.95	0.1	-0.35	0.05	0.4
0.9	0.8	-0.1	1.2	0.75	-0.45
0.1	-1.4	-1.5	0.2	-1.35	-1.55
0.65	0.2	-0.45	-0.05	-0.4	-0.35
0.6	-0.9	-1.5	-0.1	-0.55	-0.45
-0.6	-1.1	-0.5	0.5	0.35	-0.15
-1.55	-2.3	-0.75	-0.8	-2.6	-1.8
-0.5	-2	-1.5	-0.05	0.75	0.8
0.7	0.25	-0.45	1.2	-0.3	-1.5
0.25	-0.05	-0.3	-0.15	-0.8	-0.65
-0.15	-2.3	-2.15	-0.05	-1.6	-1.55
-0.85	-1.1	-0.25	-0.35	-0.75	-0.4
0.35	0.7	0.35	0.05	0.05	0
0.55	0.8	0.25	0.7	-0.1	-0.8
0.35	-1.55	-1.9	-0.2	-3	-2.8
0.05	-2.4	-2.45	0.1	-3.6	-3.7
0.5	0.3	-0.2	-0.4	-0.4	0
0.6	0.45	-0.15	2	0.2	-1.8
0.6	-0.35	-0.95	0.55	-0.9	-1.45
-0.3	-0.5	-0.2	-0.45	-0.8	-0.35
0.7	-0.15	-0.85	-0.05	-1.25	-1.2
0.6	3.4	2.8	-1.6	1.05	2.65
-0.2	-0.15	0.05	0	-0.1	-0.1
0.15	-0.7	-0.85	0.15	-0.6	-0.75
0.4	0.35	-0.05	0.8	0.1	-0.7
-0.5	-1.9	-1.4	-0.95	-1.35	-0.4
-1.2	-0.35	0.85	-0.8	0.2	1
-1.75	-1.25	0.5	-1.4	-0.6	0.8
0	0.35	0.35	0.5	0.75	0.25
-0.7	-1.65	-0.95	-0.5	-1.05	-0.55
-0.7	-0.7	0	-1.15	-0.6	0.55
-1.6	-2.2	-0.6	-0.05	0.55	0.6
0.95	0.05	-0.9	0.1	-1.15	-1.25
0.6	0.45	-0.15	-0.25	-0.15	0.1
0.25	-1.95	-2.2	1.15	-1.35	-2.5
-1.25	-0.35	0.9	-0.85	0.2	1.05
-2.45	4.6	7.05	-4.35	3.9	8.25
0.15	-0.45	-0.6	0.5	-0.45	-0.95
-1.25	-4.45	-3.2	-0.15	-2	-1.85
-0.45	0.2	0.65	0.35	1.95	1.6
-1.7	-0.6	1.1	-1.4	-0.5	0.9
0.2	1.15	0.95	-0.95	0.15	1.1
0.4	1.9	1.5	-0.2	1.5	1.7
-0.45	1	1.45	-0.25	0.4	0.65
-0.7	-0.1	0.6	-0.6	0.15	0.75
-0.7	1.4	2.1	-0.5	1.15	1.65
-0.8	1.5	2.3	-1.3	1.3	2.6
0.7	2.45	1.75	-0.2	1.15	1.35
0	0.2	0.2	0.05	-0.4	-0.45
0.05	0.05	0	0	-0.35	-0.35
0.7	-0.05	-0.75	0.9	0	-0.9
0.35	-0.45	-0.8	-0.05	-0.75	-0.7
-0.8	-0.35	0.45	-0.95	-0.15	0.8
0.35	0.55	0.2	-0.6	-0.25	0.35
0.05	0.3	0.25	-0.3	0.35	0.65
-0.35	-0.7	-0.35	-1.05	-1.1	-0.05
1	0.8	-0.2	-0.25	-0.85	-0.6
0.7	-0.35	-1.05	-0.3	-1.15	-0.85
-0.15	-0.05	0.1	-0.65	-0.6	0.05
-1.8	-1.4	0.4	-1.25	-1	0.25
0.9	1.1	0.2	-0.25	-1.05	-0.8
1.05	2.65	1.6	0.25	1.05	0.8
0	2.05	2.05	0.55	1.75	1.2
-1	-2.4	-1.4	-0.2	-1	-0.8
0.55	0.5	-0.05	0.35	0.35	0
-1	-1.9	-0.9	-1.5	-2.05	-0.55
1.05	1.85	0.8	0.1	0.25	0.15
1.45	0.9	-0.55	0.75	-0.2	-0.95
-0.85	-1.4	-0.55	-0.05	0.15	0.2
0.2	1	0.8	0.1	0.65	0.55
-0.65	-1.55	-0.9	-0.25	-0.55	-0.3
-1.6	-1.4	0.2	0.15	0.55	0.4
-0.15	-0.4	-0.25	1.15	-0.05	-1.2
0.6	-0.55	-1.15	-0.3	-1.3	-1
-1.25	-0.4	0.85	-1	0.4	1.4
0.45	-0.15	-0.6	-0.3	-1.1	-0.8
0.05	-0.7	-0.75	-0.9	-1.2	-0.3
-1.6	-2.1	-0.5	0.15	-0.3	-0.45
0.1	-0.65	-0.75	0.3	-0.8	-1.1
0.15	0.75	0.6	-0.35	0.15	0.5
-0.6	-0.65	-0.05	-0.7	-0.45	0.25
0.4	0.35	-0.05	0.25	-0.5	-0.75
0.65	0.35	-0.3	0.15	-0.35	-0.5
0.15	-0.05	-0.2	0.15	-0.8	-0.95
0.3	0.9	0.6	-0.6	0.05	0.65
0.05	0.3	0.25	-0.95	-0.35	0.6
0.7	0.25	-0.45	1.25	-0.4	-1.65
0.25	2	1.75	-0.3	1.4	1.7
0.85	-2.7	-3.55	-0.2	-4.15	-3.95
-0.3	-0.55	-0.25	-0.5	-0.8	-0.3
0.25	-0.6	-0.85	0.2	-0.85	-1.05
0.45	0.9	0.45	-0.25	-0.85	-0.6
0.45	0.75	0.3	0.05	-0.75	-0.8
0.7	-0.45	-1.15	0.85	-0.45	-1.3
-0.55	-0.55	0	0.25	0.05	-0.2
1.4	0.65	-0.75	1.3	-0.95	-2.25
0.75	-0.1	-0.85	0.1	-0.85	-0.95
-1.1	-1.35	-0.25	-1	-1.3	-0.3
-0.4	-0.3	0.1	-0.65	0	0.65
-0.15	-3.95	-3.8	0.6	-2.25	-2.85
0.2	0.15	-0.05	-0.4	-0.45	-0.05
0.3	-0.3	-0.6	0.15	-1.25	-1.4
0.75	-1.55	-2.3	1.75	-0.65	-2.4
0.35	3.15	2.8	-1.55	1.4	2.95
-0.25	2.95	3.2	-1.15	2.1	3.25
0.1	-0.05	-0.15	-1.3	-1.4	-0.1
-0.35	0.9	1.25	0.95	0.55	-0.4
0.6	0.55	-0.05	-0.25	-0.2	0.05
-1.6	-2.95	-1.35	-0.65	-1.9	-1.25
-1.3	1.45	2.75	-1	2.05	3.05
0.75	1.05	0.3	0.65	0.2	-0.45
1.4	1	-0.4	0.3	-0.55	-0.85
0.85	0.75	-0.1	1.45	0.35	-1.1
1.05	0.7	-0.35	1.05	-0.05	-1.1
0.85	0.95	0.1	1.6	-0.2	-1.8
1.25	-1.8	-3.05	0.2	-3.25	-3.45
0.75	0.95	0.2	0.5	0.05	-0.45
-0.3	1.3	1.6	-1.05	2	3.05
-0.8	-2.45	-1.65	0.05	-1.15	-1.2
-0.1	-0.45	-0.35	0.85	0.05	-0.8
-0.55	-1.1	-0.55	-0.15	-0.7	-0.55
0.2	-0.3	-0.5	-0.1	-0.8	-0.7
-1.05	-2.15	-1.1	-0.5	-1.45	-0.95
-1.1	-0.5	0.6	-0.5	-0.35	0.15
1.2	0.15	-1.05	-0.2	-1.15	-0.95
1.35	0.9	-0.45	2.05	0	-2.05
0.55	0.65	0.1	-0.05	-0.3	-0.25
-0.15	-0.8	-0.65	-1.2	-1.95	-0.75
-1.2	-2.55	-1.35	-0.6	-1.2	-0.6
0.6	-0.1	-0.7	1.05	0.5	-0.55
0.25	-1.6	-1.85	-0.5	-2.1	-1.6
-0.25	1.3	1.55	0.15	1.6	1.45
-0.4	-1.25	-0.85	-0.2	-0.75	-0.55
0.65	0.2	-0.45	0	-0.5	-0.5
0.5	0.65	0.15	-0.45	-0.2	0.25
0.9	1.15	0.25	0.2	0.55	0.35
0.25	0.25	0	-0.4	-0.4	0
-0.15	0.05	0.2	0.55	0.15	-0.4
-0.7	-0.35	0.35	-1	-0.8	0.2
-0.65	0.3	0.95	-0.3	0.85	1.15
-1.1	1.25	2.35	-0.9	2.45	3.35
-1.9	-2.5	-0.6	-1.25	-1.55	-0.3
0.5	1	0.5	0	1.05	1.05
-0.55	-0.75	-0.2	1.1	1.75	0.65
0.7	-0.2	-0.9	0.2	-0.55	-0.75
-0.45	-0.05	0.4	-0.7	-0.25	0.45
-0.85	-4.1	-3.25	0.2	-2.05	-2.25
1.2	1.35	0.15	0.2	0.2	0
0.05	-0.2	-0.25	-0.25	-0.35	-0.1
0.45	0.3	-0.15	1.4	-0.25	-1.65
-1.1	-2.65	-1.55	-0.5	-1.65	-1.15
0.55	-0.2	-0.75	-0.15	-1.2	-1.05
-0.55	-3.1	-2.55	-0.15	-1.9	-1.75
-0.95	-3.65	-2.7	-0.2	-1.7	-1.5
-0.75	0.8	1.55	-0.7	0.85	1.55
-1.2	-1.9	-0.7	0.95	0.2	-0.75
0.55	-0.15	-0.7	0.15	-0.55	-0.7
0	-2.15	-2.15	0.3	-1.55	-1.85
0.5	0.65	0.15	-0.5	-0.35	0.15
0.8	0.3	-0.5	-0.35	-1.2	-0.85
-1.5	-2.1	-0.6	-0.8	-1.3	-0.5
0.95	0.7	-0.25	0.55	-0.1	-0.65
0	0	0	0.6	0	-0.6
0.85	0.35	-0.5	0.4	-1.1	-1.5
0	-0.6	-0.6	-0.65	-1.15	-0.5
0.55	0.7	0.15	0.3	-0.05	-0.35
0.1	-0.25	-0.35	-0.15	-0.45	-0.3
1.05	0.55	-0.5	1.3	-0.4	-1.7
0.05	-0.95	-1	-0.35	-1.4	-1.05
-0.7	-0.15	0.55	0.3	0.05	-0.25
-0.15	-0.6	-0.45	-0.45	-0.6	-0.15
0.35	2.15	1.8	-0.9	1	1.9
0.8	-1.3	-2.1	0.35	-1.8	-2.15
-1.95	-2.15	-0.2	-0.1	0.55	0.65
-0.1	-2.1	-2	0.4	-1.65	-2.05
0.2	0.55	0.35	-0.1	0.25	0.35
0.05	-1	-1.05	-0.2	-0.75	-0.55
0.05	0.95	0.9	0	0.05	0.05
0.6	-0.45	-1.05	-0.4	-1.65	-1.25
-1.4	-2.8	-1.4	-0.3	-0.95	-0.65
0.4	0.9	0.5	-0.8	-0.4	0.4
-0.35	-1.25	-0.9	-0.3	-0.7	-0.4
-0.05	-1.2	-1.15	0.15	-1.25	-1.4
-0.45	0.65	1.1	-0.6	1.05	1.65
-2.05	-2.7	-0.65	-0.65	-1.2	-0.55
0.75	1.05	0.3	0.55	-0.1	-0.65
0.25	-1.1	-1.35	0.8	-0.7	-1.5
0.65	1.05	0.4	-0.55	-0.45	0.1
0.65	1.3	0.65	-0.05	-0.1	-0.05
0.9	2.65	1.75	0.05	1.3	1.25
0.8	1.8	1	0	0.65	0.65
-0.35	0.2	0.55	-0.7	-0.4	0.3
0.7	1.1	0.4	0.25	-0.05	-0.3
0.25	0.6	0.35	-0.05	0.05	0.1
-2.25	-1.3	0.95	-1.05	-0.4	0.65
0.3	-0.5	-0.8	-0.35	-1	-0.65
-0.05	2.6	2.65	-0.5	1.85	2.35
0.45	-0.7	-1.15	-0.45	-1.35	-0.9
1.25	0.4	-0.85	0.65	-0.65	-1.3
-0.1	0.3	0.4	1.3	0.4	-0.9
0.75	2.8	2.05	-0.6	1.5	2.1
0.05	3.15	3.1	-0.8	2.35	3.15
-0.1	0.55	0.65	0.9	1.35	0.45
0.85	1.55	0.7	1.45	1.5	0.05
0.2	-0.75	-0.95	0.35	-1.15	-1.5
-0.2	-2.2	-2	0.3	-1.55	-1.85
-0.35	-0.45	-0.1	0.35	0.6	0.25
-0.6	-0.5	0.1	1.1	0.2	-0.9
0	0.05	0.05	-0.4	-0.05	0.35
0.15	-1	-1.15	0.8	-0.05	-0.85
1	-0.05	-1.05	0.2	-0.25	-0.45
0.55	0.4	-0.15	0.3	-0.1	-0.4
-1.35	-1.8	-0.45	-0.7	-0.7	0
0	-0.35	-0.35	0.5	-0.15	-0.65
-0.85	-2.7	-1.85	-0.7	-1.9	-1.2
0.65	0	-0.65	-0.05	-0.9	-0.85
0.65	1.45	0.8	0	0.65	0.65
-1	-1.05	-0.05	-0.65	-1.1	-0.45
-0.55	-0.9	-0.35	-0.45	-0.55	-0.1
0.15	-1.1	-1.25	1.3	-0.65	-1.95
0.9	-0.1	-1	0.35	-0.9	-1.25
1.3	1.55	0.25	0.3	0.25	-0.05
-0.7	-0.3	0.4	0.45	1.65	1.2
-0.75	0.95	1.7	-0.8	0.7	1.5
-1.6	-5.2	-3.6	-0.1	-2.9	-2.8
0.4	0.4	0	-0.7	-0.65	0.05
-0.2	-0.4	-0.2	-0.15	-1.05	-0.9
0	-0.95	-0.95	-0.25	-1.05	-0.8
0.7	-0.7	-1.4	0.15	-1.05	-1.2
0.5	0.15	-0.35	0.15	-0.7	-0.85
0.45	-0.45	-0.9	0.65	-1.15	-1.8
1.3	0.1	-1.2	-0.15	-1.55	-1.4
0.6	-0.7	-1.3	0.2	-1.4	-1.6
0.3	-1.65	-1.95	-0.35	-2	-1.65
-0.35	-0.55	-0.2	0.1	-0.7	-0.8
-0.15	0.15	0.3	-0.75	-0.5	0.25
0.3	0.6	0.3	0.2	0.3	0.1
-0.2	-2.05	-1.85	0.15	-1.9	-2.05
-1.2	0.05	1.25	-1.65	-1.05	0.6
0.15	2.05	1.9	-0.6	0.85	1.45
0.3	2.05	1.75	-0.6	0.8	1.4
0.2	-2.1	-2.3	-0.65	-2.75	-2.1
-0.65	-1.6	-0.95	1.55	0.4	-1.15
0.4	-0.1	-0.5	1.05	0	-1.05
0.05	-0.95	-1	-0.1	-1.4	-1.3
0	0.1	0.1	0.35	0.25	-0.1
-0.75	-1.05	-0.3	0.2	-0.05	-0.25
1.2	1.05	-0.15	0.8	0.4	-0.4
1.15	0.3	-0.85	0.4	-0.65	-1.05
0.1	0.05	-0.05	-0.25	-0.25	0
-0.3	-1.4	-1.1	-0.55	-1.45	-0.9
0.2	-1.65	-1.85	-1.45	-2.75	-1.3
0.2	5.15	4.95	-1.5	2.7	4.2
-0.1	-0.2	-0.1	0.1	-0.45	-0.55
-0.05	-1.2	-1.15	0.25	-0.5	-0.75
0.05	-1.15	-1.2	0.1	-0.7	-0.8
-1.45	0.35	1.8	-1.05	0.85	1.9
-1.1	-0.5	0.6	-0.4	0	0.4
-0.9	-0.75	0.15	-0.95	-0.85	0.1
0.85	0.3	-0.55	-0.4	-0.65	-0.25
0.55	-2.85	-3.4	-0.4	-2.6	-2.2
-1.1	-2.1	-1	-0.05	-1.45	-1.4
-0.8	-1.6	-0.8	-0.7	-1.9	-1.2
-0.7	-0.75	-0.05	-0.65	-0.55	0.1
-0.35	0.35	0.7	-0.6	-0.05	0.55
-1.15	0.05	1.2	-0.95	-0.25	0.7
0.65	0.95	0.3	-0.1	-0.35	-0.25
0.35	0.2	-0.15	0.1	-0.2	-0.3
-0.95	-1.55	-0.6	-0.15	-0.5	-0.35
0.45	0.45	0	0.5	-0.9	-1.4
-0.75	-0.55	0.2	-0.65	0	0.65
-2.2	-3.5	-1.3	-1.9	-2.55	-0.65
-2	-3.2	-1.2	-1.05	-1.65	-0.6
1	-0.75	-1.75	0.7	-1.6	-2.3
-0.05	-0.15	-0.1	0.25	0.05	-0.2
0.5	-1.25	-1.75	0.3	-1.15	-1.45
0.75	0.3	-0.45	1.5	0.3	-1.2
0.35	-1.75	-2.1	0.35	-3.1	-3.45
0.25	-0.05	-0.3	-0.4	-0.95	-0.55
0.4	-0.05	-0.45	-0.25	-0.9	-0.65
-0.9	-3.15	-2.25	0.3	-0.95	-1.25
-0.4	-2.65	-2.25	0.4	-1.15	-1.55
-1.35	-3.45	-2.1	-0.15	-1.1	-0.95
-1.45	-1.4	0.05	0.15	0.65	0.5
0.05	-0.75	-0.8	-0.65	-1.3	-0.65
-0.1	-0.15	-0.05	-0.1	-0.1	0
0.75	0.7	-0.05	1	0.15	-0.85
0.1	-1.05	-1.15	-0.05	0.1	0.15
0	-0.55	-0.55	-0.3	-1.15	-0.85
-0.45	-0.35	0.1	0.55	1.55	1
-0.25	-0.9	-0.65	-0.3	-0.85	-0.55
-0.1	0.7	0.8	-0.55	0.65	1.2
0.9	0.1	-0.8	1	-0.8	-1.8
-0.45	-1.1	-0.65	-0.9	-1.15	-0.25
-0.1	-0.25	-0.15	-0.05	0	0.05
1.35	0.4	-0.95	0.1	-0.9	-1
-2.15	-2.65	-0.5	-0.9	-1.2	-0.3
0.1	-1.25	-1.35	0.15	-1.45	-1.6
0.65	0.95	0.3	-0.1	-0.3	-0.2
-0.15	-0.85	-0.7	-0.55	-1.15	-0.6
0	0.15	0.15	0.25	-0.15	-0.4
0.15	0.4	0.25	-0.2	0.25	0.45
-2.1	-2	0.1	-2.4	-2.6	-0.2
-0.1	-0.75	-0.65	0.2	-0.4	-0.6
0.6	1.5	0.9	-0.05	-0.15	-0.1
0.6	-0.75	-1.35	0.9	-0.8	-1.7
0.6	1.1	0.5	-0.35	-0.4	-0.05
1.6	-0.05	-1.65	0.85	-0.45	-1.3
0.6	0.2	-0.4	-1.05	-1.3	-0.25
-0.3	-0.1	0.2	0.5	0.55	0.05
0.35	0.05	-0.3	1.3	0.05	-1.25
-0.1	-0.6	-0.5	1.05	-0.55	-1.6
-0.65	-2.95	-2.3	0.35	-1	-1.35
0.25	-1.65	-1.9	0.05	-2.2	-2.25
0.4	1	0.6	-0.85	0.1	0.95
-0.6	-0.25	0.35	0.4	0.4	0
-1.55	-1.85	-0.3	-0.85	-0.95	-0.1
-0.95	-2.7	-1.75	-0.5	-1.6	-1.1
-0.4	-0.8	-0.4	0.25	-0.5	-0.75
0.85	0.9	0.05	0.75	-0.7	-1.45
0.25	1.75	1.5	-0.55	0.8	1.35
0.9	1	0.1	1.3	0.35	-0.95
-0.35	1.3	1.65	0.2	0.7	0.5
0.3	0.5	0.2	-0.25	0.15	0.4
-0.3	-3.1	-2.8	0.25	-2.7	-2.95
-0.35	-0.2	0.15	0.1	0.3	0.2
-0.1	-2.3	-2.2	-0.55	-2.05	-1.5
-0.8	2.65	3.45	-1.1	2.95	4.05
0.55	2.1	1.55	-0.75	0.95	1.7
1.05	-0.9	-1.95	-0.25	-2.3	-2.05
0.5	-0.85	-1.35	0.95	-0.45	-1.4
-0.05	-0.85	-0.8	0.45	-0.35	-0.8
0.65	0.15	-0.5	0.35	-0.55	-0.9
-1.45	-0.85	0.6	-0.7	0.7	1.4
-2.1	-2.25	-0.15	0.1	-0.5	-0.6
-0.6	-1.45	-0.85	-0.9	-1.5	-0.6
0.55	-0.4	-0.95	-0.25	-1.3	-1.05
1.5	0.85	-0.65	2.2	0.45	-1.75
-0.75	-1.45	-0.7	-0.75	-0.7	0.05
0.25	-0.85	-1.1	-0.7	-0.85	-0.15
1.3	1.55	0.25	0.35	1.65	1.3
0.85	0.75	-0.1	0.05	-0.35	-0.4
-1.55	-2.05	-0.5	-0.25	-0.8	-0.55
0.95	1.05	0.1	0.3	0.15	-0.15
0.85	0.9	0.05	0.55	-0.3	-0.85
0.95	0.25	-0.7	0.75	-1.15	-1.9
-0.65	0.8	1.45	-0.55	0.9	1.45
1	0.6	-0.4	-0.3	-0.8	-0.5
0.35	0	-0.35	1.25	-0.75	-2
-1	-0.75	0.25	-0.15	0.45	0.6
0.5	0.65	0.15	0.65	1.05	0.4
0	-1.55	-1.55	-0.15	-1.25	-1.1
0.45	-4.35	-4.8	-0.2	-2.9	-2.7
0.3	-4.25	-4.55	0.15	-4.1	-4.25
-0.45	0.15	0.6	-0.85	0	0.85
-0.45	-0.9	-0.45	-0.25	-0.75	-0.5
0.2	0.85	0.65	0.15	-0.3	-0.45
0.95	-0.1	-1.05	0.7	-0.55	-1.25
-1.6	-0.6	1	-0.75	0.2	0.95
-0.2	-0.4	-0.2	-0.5	-0.3	0.2
-0.15	-0.15	0	-0.25	-0.45	-0.2
0.5	-0.05	-0.55	0.6	-0.75	-1.35
-0.2	1.7	1.9	-0.85	1.2	2.05
0.9	0.55	-0.35	-0.3	-0.8	-0.5
0.15	-0.8	-0.95	-0.05	-0.9	-0.85
-0.2	-1.85	-1.65	-0.15	-1.55	-1.4
0.95	-1.85	-2.8	-0.35	-2.55	-2.2
-0.9	-1.05	-0.15	-0.2	-0.05	0.15
0.2	-0.35	-0.55	-0.35	-0.9	-0.55
-0.8	1.7	2.5	-0.9	1.75	2.65
-0.7	2.05	2.75	-0.75	1.5	2.25
1.2	-0.9	-2.1	0.75	-0.55	-1.3
0.1	0.45	0.35	0.7	1.1	0.4
-1.7	-1.55	0.15	-1.15	-0.7	0.45
0	-0.6	-0.6	-1.1	-1.75	-0.65
-0.45	-0.75	-0.3	-0.45	-1.1	-0.65
-0.35	-1.35	-1	0.9	-0.85	-1.75
-1.25	-1.8	-0.55	-0.7	-0.75	-0.05
-0.65	-0.75	-0.1	-0.55	-0.5	0.05
-0.55	-1	-0.45	-0.8	-1	-0.2
0.15	-0.6	-0.75	-0.15	-0.9	-0.75
0.25	-0.7	-0.95	-0.05	-1.25	-1.2
-1.1	-1.85	-0.75	-0.4	-1.3	-0.9
-0.85	-1.95	-1.1	-0.7	-1.6	-0.9
-0.6	-2.5	-1.9	-0.25	-2.25	-2
0.95	0.25	-0.7	-0.25	-0.25	0
1.1	1.4	0.3	-0.05	0.2	0.25
-0.5	-0.8	-0.3	-0.3	-0.75	-0.45
0.15	-1.2	-1.35	1.2	-0.8	-2
-0.85	-1.45	-0.6	0.15	-0.45	-0.6
1	0.35	-0.65	0.15	-0.35	-0.5
0.1	0.6	0.5	1.55	0.1	-1.45
0.5	-0.05	-0.55	1.5	-0.5	-2
-0.8	1.15	1.95	-0.95	1.05	2
-1.4	-1.7	-0.3	0.35	-0.1	-0.45
-0.1	0.4	0.5	-0.35	0.15	0.5
-0.6	0.05	0.65	-0.9	0	0.9
-1.95	-1.55	0.4	-0.85	-0.2	0.65
-1.35	-0.3	1.05	-0.8	0.2	1
-0.25	-1.4	-1.15	0.2	-1.2	-1.4
-2.35	-3.25	-0.9	-0.75	-1.2	-0.45
0.95	0.3	-0.65	0.4	-0.25	-0.65
-0.05	-0.35	-0.3	-0.3	-0.7	-0.4
-0.1	-0.8	-0.7	-0.7	-1.1	-0.4
0.55	-0.05	-0.6	-0.2	-0.85	-0.65
1.1	1.55	0.45	-0.35	0.15	0.5
-0.4	-0.15	0.25	0.35	0.65	0.3
0.1	1.3	1.2	-0.55	0.9	1.45
-0.85	4.35	5.2	-2.6	3.75	6.35
1	0.5	-0.5	-0.05	-1.75	-1.7
-0.15	-0.55	-0.4	-0.15	-0.85	-0.7
0.9	-2.25	-3.15	-0.1	-2.1	-2
0.05	-1.7	-1.75	0.05	-1.7	-1.75
0.15	-2.7	-2.85	0.05	-1.75	-1.8
-0.95	-1.05	-0.1	-0.35	-0.25	0.1
0.5	-0.35	-0.85	0.25	-0.2	-0.45
0.7	0.7	0	-0.05	-0.1	-0.05
-1.35	-1.2	0.15	-0.6	-0.35	0.25
-1.05	-0.75	0.3	-0.4	-0.2	0.2
0.75	-0.1	-0.85	0.65	-0.8	-1.45
-0.45	0.2	0.65	0.6	-0.2	-0.8
0	0.35	0.35	-0.35	-1.05	-0.7
1	-0.55	-1.55	-0.4	-1.7	-1.3
0.75	0.6	-0.15	1.05	-0.2	-1.25
-0.25	-1	-0.75	-0.6	-0.85	-0.25
-1.7	-2.5	-0.8	0.05	-0.1	-0.15
0.2	-0.15	-0.35	0.2	-0.3	-0.5
0.35	0.7	0.35	0.6	0.7	0.1
-3.2	-2.8	0.4	-0.85	-0.25	0.6
0.65	0.25	-0.4	0.1	-0.05	-0.15
-1.5	0	1.5	-0.4	0.4	0.8
0.85	1.05	0.2	-0.65	-0.8	-0.15
0.45	-0.95	-1.4	-0.15	-1.7	-1.55
0.95	1.15	0.2	1.05	0.95	-0.1
-0.25	0.95	1.2	-1.15	0.35	1.5
0.7	0.65	-0.05	0.2	-0.65	-0.85
-0.05	2.1	2.15	-0.45	1.45	1.9
0.6	0.3	-0.3	-0.2	-0.85	-0.65
0.95	1	0.05	-0.1	-0.15	-0.05
0.6	-0.7	-1.3	0.7	-1.05	-1.75
-0.3	-0.65	-0.35	-0.7	-0.65	0.05
0.75	-0.55	-1.3	0.05	-0.9	-0.95
-0.05	0.6	0.65	0.1	0.7	0.6
0.1	3.8	3.7	-0.95	2.65	3.6
-0.05	-0.35	-0.3	0.5	0.3	-0.2
1	-0.05	-1.05	1.15	-0.1	-1.25
0.15	0.05	-0.1	-0.05	-0.4	-0.35
0.6	0.8	0.2	1.1	0.5	-0.6
-0.65	0.5	1.15	-1.2	-0.4	0.8
1.55	2.6	1.05	0.7	1.15	0.45
0.1	0.6	0.5	0.4	0.6	0.2
-0.4	0.45	0.85	-0.55	-0.3	0.25
0.2	3.95	3.75	-1.1	2.15	3.25
0	3.6	3.6	-1.9	1.65	3.55
0.8	-0.8	-1.6	-0.55	-2.2	-1.65
-1.75	-1.85	-0.1	-0.2	-0.25	-0.05
-0.25	0.4	0.65	-0.65	-0.15	0.5
1	0	-1	0.5	-0.95	-1.45
0.1	-0.65	-0.75	-0.05	-0.7	-0.65
1.25	0.8	-0.45	0.55	-0.15	-0.7
0.35	-3.1	-3.45	-0.1	-2.1	-2
-0.25	-1.2	-0.95	-0.3	-0.75	-0.45
-0.7	-0.15	0.55	-0.5	0.8	1.3
0.4	0.2	-0.2	-0.35	-0.5	-0.15
-0.35	-0.7	-0.35	1	0.5	-0.5
0.4	-1.2	-1.6	-0.25	-0.15	0.1
0.7	-0.35	-1.05	0.9	-1.25	-2.15
-0.05	-0.5	-0.45	0.2	-0.8	-1
-0.4	1.05	1.45	0.85	0.7	-0.15
-0.25	-1.7	-1.45	-0.15	-1.55	-1.4
0.25	-2.1	-2.35	0.5	1.7	1.2
-2.05	-1.15	0.9	0.3	0.9	0.6
[truncated: 3,088 more rows]
