# Supplementary material for: Integrative analyses of translatome and transcriptome reveal important translational controls in brown and white adipose regulated by microRNAs
Source: Sci Rep. 2017 Jul 18;7:5681. doi: 10.1038/s41598-017-06077-3 (PMC5515893; doi:10.1038/s41598-017-06077-3)
Supplement: Supplementary file 7 — dataset 6 [file 41598_2017_6077_MOESM7_ESM.xls]

## Sheet: Lipids.txt
Ribo_BATvsWAT	RNA_BATvsWAT	Eff_BATvsWAT	Ribo_Lipids	RNA_Lipids	Eff_lipids
-0.65	-0.5	-0.15	-0.45	-0.15	-0.3
0.1	-0.2	0.3	0.05	0.3	-0.25
1.6	1.6	-1.77636e-15	-1.6	-1.3	-0.3
-0.05	-0.45	0.4	0.4	0.75	-0.35
0	0.5	-0.5	-0.8	-0.55	-0.25
-1.95	-2	0.05	-0.5	-0.05	-0.45
-0.55	-0.75	0.2	-0.05	-0.25	0.2
-0.6	-0.2	-0.4	-0.75	-0.6	-0.15
-1.1	-0.85	-0.25	0.2	0.25	-0.05
-0.55	-0.25	-0.3	0.45	0.1	0.35
0.5	-0.3	0.8	-1.65	-0.9	-0.75
-1.1	-0.85	-0.25	-0.65	-0.55	-0.1
-0.45	-0.15	-0.3	0.15	-0.2	0.35
-0.1	-0.15	0.05	0.35	0.4	-0.05
-1.25	-1.45	0.2	-0.75	-0.15	-0.6
-1.05	-1.15	0.1	-0.8	-0.6	-0.2
-0.25	-0.15	-0.1	0.65	0.65	-3.55271e-15
0	0.3	-0.3	-0.35	-0.8	0.45
-0.15	-0.4	0.25	-1.15	-0.6	-0.55
-0.15	0.5	-0.65	-1	-0.9	-0.1
0.05	-0.15	0.2	-0.55	-0.6	0.05
-0.5	-0.6	0.1	-1.1	-1.1	-1.77636e-15
-0.2	-0.3	0.1	0.1	-0.45	0.55
0.75	0.1	0.65	-0.85	-0.35	-0.5
0.15	-0.55	0.7	0.55	0.7	-0.15
1	-0.1	1.1	-0.2	-0.8	0.6
0.95	0.1	0.85	1.7	1.95	-0.25
0	0	0	0.55	0.7	-0.15
0.35	-0.4	0.75	-0.85	-1.1	0.25
-0.3	-0.55	0.25	-0.05	0.15	-0.2
1.05	-0.05	1.1	1.8	1.95	-0.15
0.25	-0.15	0.4	0.05	0.35	-0.3
-0.7	-0.75	0.05	-0.65	-0.35	-0.3
0.1	0.1	8.88178e-16	-0.5	-0.6	0.1
-0.25	-0.95	0.7	0.35	-1.25	1.6
1.05	0.5	0.55	-0.5	-0.45	-0.05
0.35	0.6	-0.25	-0.5	-0.6	0.1
-0.65	-0.65	0	-1.6	-1.35	-0.25
-0.3	-0.05	-0.25	-0.5	-0.15	-0.35
-0.15	0.4	-0.55	-0.55	-0.8	0.25
-0.75	-0.55	-0.2	-0.35	-0.15	-0.2
1.1	1.25	-0.15	-0.3	-0.1	-0.2
-1.25	-0.6	-0.65	-0.4	-0.45	0.05
-1.95	-1.5	-0.45	-0.55	-0.2	-0.35
-0.35	0.05	-0.4	0.25	0	0.25
-0.95	-0.6	-0.35	-1.25	-1.15	-0.1
0	-0.2	0.2	-0.85	-0.3	-0.55
-0.5	-1.3	0.8	2.35	1.35	1
-0.8	-0.55	-0.25	-0.9	-1.3	0.4
-0.5	-0.15	-0.35	0.25	0.2	0.05
0.2	-0.2	0.4	-0.3	0	-0.3
-0.35	0.05	-0.4	-1.65	-1.1	-0.55
0.35	0.15	0.2	-0.8	-0.9	0.1
-0.8	-0.2	-0.6	-0.6	-0.7	0.1
-0.05	-0.2	0.15	-0.85	-0.45	-0.4
0.2	0	0.2	-0.6	-0.05	-0.55
0.25	0.15	0.1	-0.15	0.05	-0.2
-1.75	-1.4	-0.35	-1.2	-1.65	0.45
0	-0.55	0.55	-0.55	-0.95	0.4
-1.75	-1.3	-0.45	-0.45	0	-0.45
-0.65	-0.55	-0.1	0.15	0.25	-0.1
-0.7	-0.45	-0.25	0.5	0.15	0.35
-0.05	-0.4	0.35	-0.8	0	-0.8
-0.35	0.15	-0.5	-1.95	-3.05	1.1
-0.5	-0.1	-0.4	0.3	0.7	-0.4
-0.15	-0.55	0.4	-0.3	0.15	-0.45
1.45	1.4	0.05	0.2	0.15	0.05
1.8	1.8	0	2.05	1.85	0.2
0.15	0.15	0	2.15	2.55	-0.4
0.3	0.2	0.1	1.2	1.15	0.05
0.15	-0.2	0.35	-0.9	-0.5	-0.4
0.2	0.55	-0.35	-0.9	-0.9	8.88178e-16
-0.7	-2	1.3	-1.05	-0.65	-0.4
-2.75	-2.8	0.05	3.95	3.9	0.05
-1.45	-0.85	-0.6	0.35	0.55	-0.2
0.2	2.35	-2.15	-0.8	-0.55	-0.25
-0.35	-0.15	-0.2	0.4	0.35	0.05
-0.4	0.05	-0.45	0.15	0.1	0.05
0.05	-0.35	0.4	-0.55	-0.7	0.15
-0.3	-0.4	0.1	0.15	-0.1	0.25
1.1	1.25	-0.15	-0.6	-0.05	-0.55
-0.4	-0.4	-8.88178e-16	0	0.1	-0.1
-0.45	-0.4	-0.05	1.65	1.05	0.6
-0.35	0.1	-0.45	-2.1	-1.7	-0.4
-0.45	-0.7	0.25	0.85	1.55	-0.7
-1.1	-1.6	0.5	-0.6	-1.45	0.85
-1.15	-1.4	0.25	-0.9	-0.55	-0.35
-0.05	0	-0.05	-0.55	-0.6	0.05
-0.4	-0.25	-0.15	-1.25	-1.4	0.15
-1.25	-1.1	-0.15	-0.2	0.1	-0.3
0.5	0.25	0.25	-0.95	-0.85	-0.1
0.1	0	0.1	1.9	0.3	1.6
-0.55	0.35	-0.9	-0.8	-0.8	0
0.45	0.4	0.05	-1.4	-1.2	-0.2
-1	-1	0	-1.4	-2.45	1.05
-1.4	-2.6	1.2	2.45	2.15	0.3
0.05	0.3	-0.25	0.05	0.2	-0.15
2.5	2.95	-0.45	1.9	1.95	-0.05
-1.6	-1.3	-0.3	0.45	0.7	-0.25
-0.3	-1	0.7	-0.75	-0.9	0.15
0.35	-0.4	0.75	0.55	0.4	0.15
0.15	-0.3	0.45	-1.35	-1.5	0.15
1.3	1	0.3	-0.85	-0.85	-8.88178e-16
-1.05	-1.45	0.4	-0.8	-1.7	0.9
1.35	1.4	-0.05	-0.85	-0.5	-0.35
0.85	0.3	0.55	0.6	0.65	-0.05
1.2	0.65	0.55	-0.2	0.75	-0.95
0.1	0.2	-0.1	0.7	0.7	0
-0.85	-2.45	1.6	-1.2	-1.35	0.15
0.1	-0.2	0.3	1.35	1.3	0.05
-0.5	-3.15	2.65	-0.8	-1.6	0.8
0.9	0.45	0.45	0.2	0.9	-0.7
-0.55	-0.25	-0.3	-0.8	-0.45	-0.35
-0.4	-1.05	0.65	-0.35	0.05	-0.4
0.1	-0.95	1.05	-0.75	-0.35	-0.4
-0.45	-0.05	-0.4	2.25	2.35	-0.1
1.9	2.1	-0.2	-0.7	-0.95	0.25
-0.75	-0.8	0.05	0.15	0.25	-0.1
1.4	1.3	0.1	-0.55	-0.05	-0.5
-0.45	0.6	-1.05	-0.35	-0.2	-0.15
-0.65	-0.65	0	-0.65	-0.25	-0.4
-0.5	-0.35	-0.15	-1.55	-1.65	0.1
0.25	-1.45	1.7	-1.4	-1.3	-0.1
-0.65	-0.8	0.15	-2	-2.25	0.25
-0.8	-1.1	0.3	-1.5	-1.75	0.25
0.5	0.9	-0.4	-1.15	-1.3	0.15
0.4	0.75	-0.35	0.05	-0.15	0.2
-0.8	-0.55	-0.25	1.25	1.5	-0.25
-1.35	-0.85	-0.5	-2.2	-2.85	0.65
-0.9	0.05	-0.95	-0.6	-0.8	0.2
-0.55	-0.45	-0.1	-1.6	-0.6	-1
-0.5	-0.05	-0.45	-1.7	-2.45	0.75
-0.9	-0.8	-0.1	-1.1	-1.4	0.3
-0.6	-0.1	-0.5	-0.2	-0.6	0.4
-1.4	-0.65	-0.75	0.45	0.6	-0.15
-0.85	-1.25	0.4	0.25	0.1	0.15
0.65	0.85	-0.2	0.25	0.25	0
-0.65	0.05	-0.7	-0.7	-0.85	0.15
0.2	0.35	-0.15	0.2	0.3	-0.1
1.7	1.95	-0.25	-0.95	-1.25	0.3
0.45	-0.45	0.9	-0.2	-0.4	0.2
-0.75	-0.8	0.05	-0.5	-0.4	-0.1
0.2	0	0.2	-0.15	-0.1	-0.05
-0.6	-0.1	-0.5	0.6	0.6	1.77636e-15
0	0.5	-0.5	0.45	0.85	-0.4
-0.4	-0.4	0	0.9	0.05	0.85
-0.3	-0.25	-0.05	-0.35	-0.25	-0.1
0	0.05	-0.05	-0.15	-0.35	0.2
0.05	-0.15	0.2	-0.25	-0.35	0.1
-0.4	0	-0.4	0.45	1.05	-0.6
1.45	0.8	0.65	0.8	0.45	0.35
-0.95	-0.65	-0.3	-0.25	0.25	-0.5
-0.6	-0.2	-0.4	-1.5	-2.05	0.55
-1.4	-0.6	-0.8	0.4	0.15	0.25
-0.15	-0.5	0.35	-0.45	-0.35	-0.1
-0.5	-0.4	-0.1	0.3	0.1	0.2
-0.2	0	-0.2	0.05	0.35	-0.3
-0.2	-0.15	-0.05
-1.25	-2.6	1.35
-0.1	-0.55	0.45
-0.05	-0.25	0.2
-0.1	-0.35	0.25
0	0.1	-0.1
-0.3	-0.25	-0.05
0.5	0.5	0
-0.4	-0.2	-0.2
-0.45	0.05	-0.5
-1.35	-2.25	0.9
-0.75	-0.6	-0.15
-0.1	-0.1	0
0.55	0.25	0.3
0.15	0.1	0.05
-0.2	-0.3	0.1
-0.4	-0.65	0.25
-0.85	-0.05	-0.8
0.05	-0.05	0.1
-0.8	-0.75	-0.05
-0.95	-0.4	-0.55
1.35	1.25	0.1
0.9	1.15	-0.25
1.3	1.35	-0.05
1.45	1.15	0.3
-0.1	-0.5	0.4
0.2	0.4	-0.2
-0.3	0.55	-0.85
0.1	-0.3	0.4
-0.75	-0.2	-0.55
0.4	0.6	-0.2
-0.8	-1.15	0.35
-0.25	-0.25	0
-0.35	-0.7	0.35
-0.2	-0.25	0.05
-0.05	-0.2	0.15
-0.75	-0.75	0
0	-0.15	0.15
0.9	-0.05	0.95
0	-0.65	0.65
-0.05	-0.1	0.05
-0.1	0.3	-0.4
-0.15	0	-0.15
0.25	0.4	-0.15
-0.1	-0.2	0.1
-0.15	-0.35	0.2
-0.85	-0.55	-0.3
0.2	0.25	-0.05
-1.3	-1.15	-0.15
0.8	0.85	-0.05
-0.55	0.15	-0.7
-0.15	0.05	-0.2
0.2	0.05	0.15
-0.9	-0.95	0.05
-0.45	-0.35	-0.1
-0.25	-0.95	0.7
-0.1	0.35	-0.45
-0.3	-0.1	-0.2
-0.9	-0.8	-0.1
0.45	0.1	0.35
-0.65	-0.1	-0.55
-0.15	0.55	-0.7
0.5	-0.2	0.7
0.2	-0.15	0.35
0.05	0.05	0
-1.4	-1.15	-0.25
-0.55	-0.5	-0.05
-1.3	-1.7	0.4
0.65	-0.1	0.75
-0.1	0.1	-0.2
-0.2	-0.45	0.25
-1.05	-0.5	-0.55
-0.7	-0.55	-0.15
0.6	0.35	0.25
0	-0.45	0.45
1	1.5	-0.5
-1.3	-1.4	0.1
2.1	2.3	-0.2
0.2	0.05	0.15
-2.05	-2.15	0.1
-0.35	0.2	-0.55
-0.6	-1.15	0.55
-0.4	-0.15	-0.25
0.25	0	0.25
0.2	-0.45	0.65
-0.45	-0.3	-0.15
-1.5	-1.5	0
-0.8	-1.35	0.55
-0.25	0.1	-0.35
-0.85	-0.4	-0.45
-0.35	-0.3	-0.05
0.15	-0.15	0.3
-0.1	-0.1	0
1.15	0.75	0.4
0.45	0.35	0.1
1.5	1.8	-0.3
1.05	1.95	-0.9
-0.8	-0.15	-0.65
-0.75	-0.45	-0.3
-0.45	-0.15	-0.3
-0.65	-0.4	-0.25
0.3	0.2	0.1
0.55	0	0.55
0.35	0.1	0.25
-0.25	0.35	-0.6
0.4	0.55	-0.15
0.4	0.2	0.2
0.3	0.1	0.2
0	-0.05	0.05
-1.65	-0.9	-0.75
-0.75	-0.75	0
-0.45	-0.7	0.25
-0.1	0	-0.1
-1.1	-0.9	-0.2
-2.25	-1.75	-0.5
-1.25	-1.05	-0.2
-0.65	-0.75	0.1
0	-0.8	0.8
-0.7	-1	0.3
-1.25	-2.4	1.15
-0.6	-0.4	-0.2
-1	-0.6	-0.4
-0.8	-0.65	-0.15
-0.25	-1.7	1.45
1.6	1.8	-0.2
0.4	0.4	0
-0.55	-0.65	0.1
4.35	3.9	0.45
-0.6	-0.1	-0.5
1.4	1.5	-0.1
2.5	2.6	-0.1
2.65	2.75	-0.1
0.2	0.35	-0.15
-0.55	-0.3	-0.25
-0.2	-0.4	0.2
-0.35	-0.1	-0.25
0.25	-0.2	0.45
-0.8	-1.05	0.25
0.05	0.2	-0.15
0.55	-0.3	0.85
-0.15	-0.15	0
-0.35	-0.3	-0.05
0.05	-0.05	0.1
0.25	-0.15	0.4
0.65	-0.45	1.1
-0.25	-0.05	-0.2
-1.1	-1.55	0.45
1.35	1.15	0.2
-0.55	-0.95	0.4
-1.3	-1.2	-0.1
0.05	-0.1	0.15
2.55	2.3	0.25
-0.55	-0.35	-0.2
-0.7	-0.65	-0.05
-1.25	-1.05	-0.2
0	0.15	-0.15
0.75	0.3	0.45
-1	-0.8	-0.2
0.2	-0.8	1
0	-0.45	0.45
0.6	0.4	0.2
0.4	0.8	-0.4
-1.9	-1.95	0.05
0.6	0.75	-0.15
0.9	1.05	-0.15
-0.15	-0.5	0.35
0.9	-0.25	1.15
-0.3	-0.7	0.4
0.45	-0.2	0.65
-0.1	-0.45	0.35
0.05	-0.3	0.35
0.15	-0.4	0.55
-0.7	-1.45	0.75
-0.1	-0.9	0.8
0.45	0.6	-0.15
-1.25	-0.85	-0.4
-0.65	-1.1	0.45
-0.5	-0.05	-0.45
-0.75	-1.2	0.45
-0.9	-1.05	0.15
-0.25	-0.15	-0.1
-1.95	-1.45	-0.5
-0.75	-1.05	0.3
-0.95	-0.25	-0.7
-0.7	-0.15	-0.55
-0.65	-0.55	-0.1
0.1	-0.2	0.3
0.4	0.1	0.3
-0.75	-0.6	-0.15
-1.25	-0.35	-0.9
-0.9	-1.85	0.95
-0.25	-0.15	-0.1
1	1	0
-0.7	-0.1	-0.6
-0.75	-0.8	0.05
-0.7	-0.35	-0.35
-1.15	-1.95	0.8
-0.35	-0.6	0.25
-0.85	-0.35	-0.5
-1.45	-1.1	-0.35
0.15	0.1	0.05
2.5	2.7	-0.2
-1.2	-1.55	0.35
-1.7	-2.75	1.05
-0.3	-0.45	0.15
-1.75	-3.15	1.4
-0.1	-0.2	0.1
-0.5	-1.3	0.8
0.35	0.55	-0.2
-0.2	0.05	-0.25
-0.15	-0.15	1.77636e-15
0.6	0.8	-0.2
-0.05	0	-0.05
-0.45	-0.15	-0.3
1.9	2.2	-0.3
0.15	-0.5	0.65
-1.65	-0.85	-0.8
0.7	1.05	-0.35
0.55	0.4	0.15
-0.6	-0.6	-8.88178e-16
0.05	-0.05	0.1
-0.4	-0.6	0.2
-0.75	-0.9	0.15
-0.3	-0.25	-0.05
-0.05	-0.05	0
-0.3	0.2	-0.5
-0.05	0	-0.05
-1	-1.15	0.15
0.85	0.9	-0.05
0.15	0.2	-0.05
-0.4	-0.45	0.05
0.1	-0.45	0.55
-0.25	-0.2	-0.05
-0.5	-0.15	-0.35
-1.1	-0.75	-0.35
-0.1	-0.5	0.4
-0.5	-0.5	0
-0.05	0.05	-0.1
0.4	0	0.4
-0.45	-0.25	-0.2
0.3	0.35	-0.05
-1.15	-1.4	0.25
-1	-1.15	0.15
-0.6	0	-0.6
0.3	0.4	-0.1
-2.7	-2.7	0
-1.9	-2.2	0.3
-1.65	-2.1	0.45
-0.3	-0.1	-0.2
-1.8	-2.4	0.6
0.25	0.3	-0.05
0.7	-0.1	0.8
-0.15	-0.15	0
-0.15	-0.85	0.7
0.5	0.15	0.35
-0.5	-0.4	-0.1
-0.55	-0.3	-0.25
-0.5	0	-0.5
0.15	0	0.15
-0.55	-1.2	0.65
3	2.9	0.1
0.25	0.35	-0.1
1.15	1.4	-0.25
0.9	1.25	-0.35
0.5	0.25	0.25
1.3	0.85	0.45
1.9	2.2	-0.3
-1.05	-1.2	0.15
-1.65	-2.7	1.05
0.8	1	-0.2
-0.25	-0.05	-0.2
-1.45	-2.6	1.15
-0.4	-0.3	-0.1
-1	-0.85	-0.15
0	-0.85	0.85
2.55	2.75	-0.2
-0.95	-0.65	-0.3
0.2	0.65	-0.45
-0.45	-0.25	-0.2
-0.85	-1.05	0.2
-0.3	-0.3	8.88178e-16
-1.25	-1	-0.25
-1.95	-3	1.05
-1.2	-1	-0.2
0.05	-0.1	0.15
-0.1	-0.15	0.05
-0.05	-0.1	0.05
-0.9	-0.7	-0.2
-0.3	0.15	-0.45
-0.85	-1.85	1
-1.6	-2.55	0.95
-1.55	-1.65	0.1
-0.45	-0.25	-0.2
-0.7	-0.75	0.05
1.1	0.7	0.4
0.25	0.1	0.15
-0.05	0	-0.05
-0.55	-0.65	0.1
-0.05	0.4	-0.45
0	0.2	-0.2
-0.35	0	-0.35
1.4	1.85	-0.45
-0.75	-0.15	-0.6
-1.1	-0.35	-0.75
-0.2	-0.15	-0.05
-0.5	-0.35	-0.15
0.6	0.8	-0.2
1.15	1.75	-0.6
-0.65	-0.4	-0.25
0.3	-0.95	1.25
2.1	1.6	0.5
-0.15	-0.25	0.1
-2	-2.8	0.8
2.4	2.05	0.35
0.65	0.45	0.2
-1.5	-1.15	-0.35
-0.3	-0.5	0.2
0.5	0.1	0.4
0.2	0.4	-0.2
-0.35	0.55	-0.9
-0.1	0.55	-0.65
0.05	-0.1	0.15
0.35	0.35	0
-1.3	-1.45	0.15
0.05	0.7	-0.65
-1.1	-0.7	-0.4
-0.55	-0.2	-0.35
0.95	0.85	0.1
-0.85	-0.05	-0.8
-0.1	0	-0.1
0.2	0.1	0.1
-1.05	-1.35	0.3
-0.4	-0.6	0.2
-0.4	-0.3	-0.1
-0.9	-0.7	-0.2
-0.5	-1	0.5
0.2	-0.45	0.65
-0.45	-0.2	-0.25
-0.4	-0.45	0.05
-0.7	-0.25	-0.45
-0.5	-0.95	0.45
-0.45	-0.4	-0.05
0.05	0.05	0
-1.05	-2.35	1.3
-0.05	0.05	-0.1
-0.85	0.35	-1.2
-0.4	-0.1	-0.3
1.3	1.85	-0.55
1.05	0.8	0.25
-0.05	0.35	-0.4
-0.05	0.25	-0.3
-0.85	-1.45	0.6
-0.45	-0.6	0.15
-0.8	-0.5	-0.3
-1.05	-0.9	-0.15
-2.6	-2.95	0.35
-0.1	-0.6	0.5
-0.35	0.15	-0.5
-0.8	-0.4	-0.4
1.9	1.75	0.15
0.8	0.35	0.45
-0.7	-1.25	0.55
-1.1	-1.9	0.8
0.4	0.75	-0.35
0.3	0.3	0
-1.65	-1.8	0.15
-0.25	-0.1	-0.15
-0.35	-0.85	0.5
0.4	0.15	0.25
-0.5	-0.45	-0.05
0.35	-0.35	0.7
0.25	0.25	0
1.65	1.05	0.6
-0.45	-0.05	-0.4
0.45	0.25	0.2
0.2	0.05	0.15
-0.5	-0.8	0.3
2.15	2.2	-0.05
0.4	0.6	-0.2
0.15	-0.2	0.35
0.15	0.2	-0.05
0.85	0.5	0.35
0.05	0.1	-0.05
0.2	0.2	0
-0.2	-0.75	0.55
-0.15	-0.1	-0.05
-0.15	0.15	-0.3
0.35	0.4	-0.05
0.05	0.05	0
-0.25	-0.85	0.6
-0.8	-0.95	0.15
-2.1	-2.6	0.5
-2.1	-3.05	0.95
-0.2	-0.45	0.25
-2.2	-2.3	0.1
-0.05	0.05	-0.1
0.65	-0.05	0.7
-0.2	-0.8	0.6
-0.7	-0.65	-0.05
-0.35	-0.35	0
-0.2	-0.3	0.1
-0.95	-0.7	-0.25
-0.3	0	-0.3
0.25	-0.05	0.3
-0.2	-0.45	0.25
1.2	0.95	0.25
-0.6	-0.4	-0.2
0.25	-0.7	0.95
-0.65	-0.45	-0.2
-2.1	-1.75	-0.35
-0.4	-0.3	-0.1
-0.5	-0.6	0.1
0.15	-0.5	0.65
-0.2	-0.55	0.35
-0.3	-1.1	0.8
-1.6	-1.2	-0.4
0.25	-0.1	0.35
-0.8	-0.35	-0.45
-0.45	-0.8	0.35
0.2	0.05	0.15
0.9	1.15	-0.25
1.25	0.7	0.55
-0.2	-0.6	0.4
-0.35	-0.55	0.2
-1.85	-1.3	-0.55
-1.15	-1.35	0.2
-2	-2.8	0.8
-0.35	-0.35	-1.77636e-15
0	-0.8	0.8
0.7	0.75	-0.05
0.1	0.15	-0.05
-0.85	-1.15	0.3
-0.25	0	-0.25
-0.45	-0.55	0.1
0.5	0.1	0.4
-0.05	-0.6	0.55
0.2	0.2	8.88178e-16
-1.1	-0.45	-0.65
0.3	0.55	-0.25
-0.2	0.5	-0.7
0	0.1	-0.1
-0.35	-0.2	-0.15
-1.65	-1.2	-0.45
-0.2	0.05	-0.25
-1.6	-1.9	0.3
-0.15	-0.25	0.1
-0.15	-0.3	0.15
0.15	0.5	-0.35
0.05	-0.5	0.55
-1.95	-2.25	0.3
-2	-1.45	-0.55
-1.1	-0.9	-0.2
0.35	0.45	-0.1
0.2	0.1	0.1
-0.25	-0.05	-0.2
-0.25	0.05	-0.3
-0.55	0.15	-0.7
0.15	0	0.15
-0.6	-0.5	-0.1
-0.8	-0.8	0
-0.55	-0.4	-0.15
-0.95	-1.5	0.55
2.35	2.5	-0.15
1.75	1.85	-0.1
2.55	2.8	-0.25
2.05	2.5	-0.45
-0.6	-0.5	-0.1
-0.7	-0.65	-0.05
-1.15	-1.15	0
-0.7	-0.85	0.15
-1.05	-0.65	-0.4
-0.45	-0.3	-0.15
-0.45	-0.25	-0.2
-0.45	-0.75	0.3
-0.45	0.4	-0.85
-0.15	0.15	-0.3
-0.7	-0.25	-0.45
-0.55	-0.85	0.3
0.05	-0.15	0.2
-0.2	-0.3	0.1
0.4	0.45	-0.05
-0.75	-0.15	-0.6
-0.8	-0.6	-0.2
0.3	0.25	0.05
2.9	3.55	-0.65
1.9	1.15	0.75
-1.05	-0.35	-0.7
0.6	0.55	0.05
-0.15	-0.4	0.25
-0.5	-0.65	0.15
-0.3	0.05	-0.35
-0.8	-0.85	0.05
-0.7	0.15	-0.85
-0.9	-1.25	0.35
-1.35	-1.15	-0.2
-1	-1.1	0.1
-0.8	-0.7	-0.1
0.5	1.15	-0.65
0.65	0.65	-3.55271e-15
-1.35	-1.65	0.3
0.7	1	-0.3
0.95	0.75	0.2
-1.2	-0.7	-0.5
-0.85	-0.95	0.1
0.05	-0.45	0.5
-0.2	-0.1	-0.1
0.15	0.4	-0.25
-0.05	-0.35	0.3
0.45	0.45	-8.88178e-16
-0.55	0	-0.55
-2.55	-2	-0.55
-1	-0.35	-0.65
-0.6	-0.4	-0.2
0	0	0
-0.5	-0.4	-0.1
-1	-0.85	-0.15
-0.85	-0.95	0.1
-1	-1.65	0.65
-0.85	-0.75	-0.1
0.45	-0.2	0.65
-0.35	-0.8	0.45
-1.25	-0.75	-0.5
1.9	1.85	0.05
-0.6	-0.55	-0.05
0.05	-0.45	0.5
0.15	0.4	-0.25
0.4	-0.3	0.7
-0.25	-0.4	0.15
1.6	2.3	-0.7
-0.95	-0.35	-0.6
-3.55	-2.35	-1.2
-0.85	-0.65	-0.2
-1.15	-0.8	-0.35
-1.25	-0.95	-0.3
-0.75	-0.45	-0.3
2.45	3.15	-0.7
1.9	2	-0.1
0.5	-0.1	0.6
-0.1	-0.15	0.05
-0.45	-0.35	-0.1
-0.05	0.1	-0.15
-1	-1.15	0.15
0.75	0.3	0.45
-0.1	-0.05	-0.05
-1.1	-0.75	-0.35
-0.85	-0.45	-0.4
-0.2	-0.4	0.2
-1.5	-2.1	0.6
-0.45	-1.7	1.25
-2.85	-3.65	0.8
-0.45	-0.45	8.88178e-16
-0.35	0	-0.35
0.2	0.5	-0.3
-0.75	-0.85	0.1
-1.15	-1.05	-0.1
1.55	1.8	-0.25
0.05	-0.4	0.45
-0.4	-0.15	-0.25
2.15	2.3	-0.15
-0.4	-0.1	-0.3
0.3	0.2	0.1
0	-0.3	0.3
-0.65	-0.45	-0.2
0.3	0.4	-0.1
1.95	2.15	-0.2
0.05	-0.4	0.45
-0.35	-0.05	-0.3
0.35	-0.1	0.45
-0.55	-0.65	0.1
-0.7	-0.55	-0.15
0	0.05	-0.05
-0.15	1.1	-1.25
-0.25	-0.9	0.65
-1.1	-1.55	0.45
-1.7	-0.95	-0.75
-0.6	-0.1	-0.5
-0.25	-0.6	0.35
-0.15	-0.25	0.1
0.35	-0.3	0.65
0.2	0.5	-0.3
-0.3	-0.05	-0.25
-0.8	-0.8	0
-1.95	-1.5	-0.45
2.1	2.65	-0.55
0.4	-0.3	0.7
0.6	1.2	-0.6
-0.05	-0.2	0.15
0.7	0	0.7
2.25	0	2.25
-0.35	-0.2	-0.15
-0.05	0.25	-0.3
-2.05	-3.05	1
-2.35	-2.55	0.2
0.1	-0.4	0.5
-0.05	0	-0.05
-0.7	-0.3	-0.4
-0.4	-0.55	0.15
-0.25	-0.2	-0.05
-0.95	-0.7	-0.25
-1	-1.55	0.55
0.3	-0.1	0.4
-0.1	-0.3	0.2
-1.45	-2.4	0.95
-1.4	-1	-0.4
-0.15	-0.15	0
-1.35	-1.6	0.25
-0.35	0.1	-0.45
1.15	1.1	0.05
0.7	-0.1	0.8
0.35	0	0.35
-0.2	-0.85	0.65
-0.95	-0.7	-0.25
-1.15	-0.6	-0.55
-1.15	-0.75	-0.4
0.85	0.3	0.55
-0.55	-1.25	0.7
-0.15	0	-0.15
0.35	0.2	0.15
-0.2	-0.6	0.4
-0.6	-0.8	0.2
-0.4	-0.25	-0.15
-1	-0.9	-0.1
-0.9	-1	0.1
-0.25	-0.1	-0.15
0.45	1.15	-0.7
-0.95	-0.5	-0.45
-0.2	0.25	-0.45
-0.85	-0.15	-0.7
-0.55	-0.65	0.1
-0.8	-1.9	1.1
0.05	0.4	-0.35
-0.45	-0.65	0.2
-0.25	-0.55	0.3
0.2	-0.1	0.3
-0.4	-0.45	0.05
1.05	1.25	-0.2
-0.7	-0.6	-0.1
-0.35	-0.65	0.3
-0.7	-0.15	-0.55
-0.9	-0.65	-0.25
-1.25	-0.4	-0.85
1.7	2.25	-0.55
-1.35	0.35	-1.7
-0.55	-0.55	0
0.2	0	0.2
0.05	0.1	-0.05
-1.55	-1.2	-0.35
-0.6	-0.3	-0.3
0.7	0.05	0.65
-3.35	-3.4	0.05
-1.95	-1.65	-0.3
-0.55	-0.4	-0.15
0.05	-0.6	0.65
0.9	0.35	0.55
1.25	1.4	-0.15
0.65	0.9	-0.25
0.7	0.45	0.25
-0.75	-1.5	0.75
0.25	-0.2	0.45
-0.85	-1.45	0.6
-0.35	-0.75	0.4
0	-0.5	0.5
-1.3	-1.85	0.55
-1	-1.05	0.05
1.05	1	0.05
-1.55	-2.2	0.65
-1	-1.65	0.65
-1.15	-1.15	-4.44089e-16
0.15	0.55	-0.4
-0.3	-0.6	0.3
-0.9	-0.8	-0.1
0.65	0	0.65
0.15	-0.85	1
-0.85	-0.35	-0.5
0	-0.15	0.15
-1.55	-1.85	0.3
-0.55	-0.6	0.05
0.1	0.6	-0.5
1.65	1.3	0.35
-1.15	-1.8	0.65
0.8	0.95	-0.15
0	0.6	-0.6
0.1	0.3	-0.2
0.05	0.4	-0.35
0.3	-0.25	0.55
-1.95	-2.4	0.45
2.3	2.65	-0.35
0.5	0.35	0.15
0.55	1.15	-0.6
0.1	-0.3	0.4
0.6	1	-0.4
-0.5	-0.5	8.88178e-16
0.25	-0.3	0.55
-0.35	-0.05	-0.3
-0.3	-0.7	0.4
-1.45	-1.9	0.45
-0.15	0.15	-0.3
-0.6	-0.85	0.25
0.25	-0.75	1
0.7	-0.1	0.8
0.9	0.8	0.1
-1.85	-2.3	0.45
-0.35	-0.05	-0.3
-0.35	-0.5	0.15
-0.1	0.15	-0.25
-1.95	-2.25	0.3
-0.4	-0.55	0.15
-1.55	-1.2	-0.35
0.45	0.25	0.2
-1.05	-1.15	0.1
-0.55	-0.6	0.05
-0.3	-0.25	-0.05
-0.25	0.35	-0.6
-0.1	-0.15	0.05
0.65	0.9	-0.25
0.1	-0.3	0.4
-0.9	-0.65	-0.25
-1.05	-0.25	-0.8
-1	-0.6	-0.4
0.9	0.45	0.45
-0.6	-1.45	0.85
0.85	-0.15	1
-3.4	-3.35	-0.05
0.3	0.05	0.25
1.6	1.8	-0.2
-0.7	-0.3	-0.4
-0.45	-0.05	-0.4
-0.6	-1.95	1.35
-1	-1.25	0.25
-0.1	0.1	-0.2
-0.4	-0.05	-0.35
-0.8	-0.05	-0.75
-0.7	-0.05	-0.65
-0.35	-0.15	-0.2
-1.35	-0.2	-1.15
-0.15	-0.15	0
0.4	-0.05	0.45
0	0	-8.88178e-16
-0.45	-0.7	0.25
0.15	-0.4	0.55
-1.2	-1.05	-0.15
-0.8	-0.75	-0.05
-0.75	-0.85	0.1
0.25	-0.05	0.3
0.5	0.1	0.4
1.65	1.45	0.2
-0.4	-0.75	0.35
0.3	0.2	0.1
-0.7	-0.6	-0.1
0.7	0.7	8.88178e-16
0.2	0.45	-0.25
-0.9	-0.25	-0.65
-0.5	-0.8	0.3
-1.1	-1.1	-1.77636e-15
-1.15	-1.75	0.6
0.15	-0.9	1.05
0.85	1.2	-0.35
-0.1	-0.15	0.05
-0.9	-0.75	-0.15
-0.55	-0.65	0.1
-0.3	0.7	-1
-0.4	-0.45	0.05
0.3	0.4	-0.1
0.1	0	0.1
0.65	0.8	-0.15
1.2	0.75	0.45
0.4	-0.05	0.45
0.15	0.2	-0.05
-0.55	-0.25	-0.3
-0.75	-0.7	-0.05
-0.2	-0.1	-0.1
-2.2	-2.55	0.35
-0.4	-0.5	0.1
-0.7	-0.8	0.1
0.1	-0.45	0.55
-0.5	-0.55	0.05
-1	-1.25	0.25
-1.65	-1.6	-0.05
-0.95	-0.55	-0.4
-0.1	-0.05	-0.05
-1.65	-0.95	-0.7
-0.45	-0.45	0
0	0.7	-0.7
-1.35	-1.7	0.35
-0.9	-1	0.1
-0.7	-0.55	-0.15
-0.2	0	-0.2
-0.3	-0.5	0.2
-0.5	-0.7	0.2
-0.05	-0.5	0.45
0.2	0.3	-0.1
0.25	0.15	0.1
-0.6	0.15	-0.75
0.7	0.05	0.65
-0.85	-0.35	-0.5
-0.25	-0.25	0
-0.25	-0.75	0.5
0.1	-0.2	0.3
-0.75	-0.8	0.05
-0.8	-0.75	-0.05
1.05	1.15	-0.1
-0.9	-0.1	-0.8
-0.75	-0.15	-0.6
-0.3	-0.2	-0.1
0.25	-0.2	0.45
0.5	0.25	0.25
-1.5	-1.4	-0.1
-1.45	-0.7	-0.75
0.7	0.35	0.35
-1.5	-0.8	-0.7
-0.3	-0.45	0.15
0.3	0.8	-0.5
0.55	0.7	-0.15
-0.2	-0.35	0.15
-0.3	-0.55	0.25
0.2	0.25	-0.05
0.45	-0.2	0.65
-0.75	-0.55	-0.2
-0.35	-0.55	0.2
0.55	0.25	0.3
-0.65	-1.4	0.75
-0.25	-0.2	-0.05
0.3	-0.05	0.35
1.55	1.9	-0.35
2	1.8	0.2
0	-0.05	0.05
1.5	2.15	-0.65
0.05	-0.3	0.35
0.8	0.7	0.1
-0.2	-0.8	0.6
0.3	-0.4	0.7
0.55	0.55	0
-0.1	-0.25	0.15
0.25	0.05	0.2
-0.1	-0.1	-8.88178e-16
0.15	-0.1	0.25
-0.05	-0.05	8.88178e-16
0.25	0.2	0.05
0	-0.05	0.05
-1.1	-1.3	0.2
0	-0.85	0.85
1.65	1.8	-0.15
0.4	0.2	0.2
-1.15	-0.8	-0.35
-0.3	0.1	-0.4
-1.35	-1	-0.35
-2.25	-1.45	-0.8
-0.1	0.55	-0.65
0	-0.55	0.55
-0.05	-0.2	0.15
-0.65	-1.8	1.15
0.7	0.55	0.15
-1.05	-1.15	0.1
-0.7	-1.35	0.65
-1.4	-0.8	-0.6
-0.85	-0.6	-0.25
-0.55	-0.2	-0.35
0.8	0.85	-0.05
-1.6	-2.05	0.45
-1.2	-1.3	0.1
-0.6	0.5	-1.1
-0.05	0.15	-0.2
-0.35	-0.75	0.4
-0.65	-0.9	0.25
-0.55	-0.55	0
1	0.1	0.9
-0.85	-0.7	-0.15
-0.15	0.1	-0.25
-0.8	-0.9	0.1
0.4	0.05	0.35
1.7	1.95	-0.25
-0.4	-0.45	0.05
-0.2	-0.4	0.2
-0.1	0.3	-0.4
-0.5	-0.45	-0.05
-0.1	-0.05	-0.05
-1.6	-2.15	0.55
-1	-1.1	0.1
-1.5	-2.85	1.35
-0.8	-0.55	-0.25
1.35	1.75	-0.4
-1.95	-0.85	-1.1
-0.8	-0.8	0
-1.5	-1.4	-0.1
-0.1	-0.15	0.05
-0.2	0.45	-0.65
0.4	0.95	-0.55
0.15	0.25	-0.1
0.6	0.3	0.3
-1.95	-1.7	-0.25
-0.95	-0.35	-0.6
1.4	1.05	0.35
-0.1	-0.65	0.55
-0.35	-0.1	-0.25
0.85	0.6	0.25
-0.6	-0.1	-0.5
-0.95	-0.55	-0.4
-2.6	-3.15	0.55
-0.05	-0.2	0.15
-1.3	-2.1	0.8
-1	-2.8	1.8
0.55	0.1	0.45
-0.35	-0.1	-0.25
0.1	0.05	0.05
-0.4	-0.4	0
-0.65	-1.1	0.45
0.45	0.25	0.2
-0.2	-0.8	0.6
0.8	0.85	-0.05
0.1	0.5	-0.4
-0.1	-0.1	0
1.65	1	0.65
-0.45	0.1	-0.55
-0.1	-0.4	0.3
0.75	1.2	-0.45
0.65	0.85	-0.2
-1.1	-1.55	0.45
-1.15	-1.5	0.35
0.2	0.4	-0.2
-0.05	0.8	-0.85
-0.1	-0.45	0.35
-0.05	0.4	-0.45
-0.95	-1.2	0.25
0.9	-0.3	1.2
0.05	1	-0.95
0	0.05	-0.05
1.2	0.4	0.8
-0.55	-0.35	-0.2
-0.25	-0.1	-0.15
-0.05	-0.2	0.15
-0.7	-0.1	-0.6
0.2	-0.55	0.75
0.1	0.15	-0.05
0.2	0.6	-0.4
-0.1	0.15	-0.25
-1.05	-1.45	0.4
-1.55	-2.1	0.55
-0.35	-0.9	0.55
0.75	0.4	0.35
-1.75	-1.65	-0.1
-0.7	-0.65	-0.05
-1.05	-0.6	-0.45
0.8	0.2	0.6
-0.5	-0.1	-0.4
0.55	0.7	-0.15
-0.4	-0.1	-0.3
0	0.6	-0.6
0.1	-0.45	0.55
-0.65	-0.8	0.15
-0.7	-0.25	-0.45
-0.1	-0.5	0.4
-0.15	-0.25	0.1
-1.35	-1.55	0.2
-0.4	-0.55	0.15
-0.35	-0.25	-0.1
-0.35	-0.5	0.15
-0.45	-0.3	-0.15
1.75	2.15	-0.4
-0.3	-0.4	0.1
0.35	0.85	-0.5
-1.25	-0.75	-0.5
-0.85	-0.4	-0.45
-0.85	-0.65	-0.2
-0.4	-0.1	-0.3
0.65	0.05	0.6
0.15	-0.05	0.2
-1.65	-1.4	-0.25
0.7	1.05	-0.35
1	0.45	0.55
-0.65	-1.1	0.45
-0.3	-0.25	-0.05
-1.7	-2.5	0.8
0.6	0.3	0.3
-0.85	-0.95	0.1
-0.95	0.3	-1.25
-0.6	-0.7	0.1
-0.6	-1.7	1.1
-0.7	-0.9	0.2
-1.75	-1.7	-0.05
-0.7	-0.6	-0.1
-0.3	-0.2	-0.1
0.25	0.05	0.2
-1.4	-1.5	0.1
-0.1	0.35	-0.45
-0.85	-0.95	0.1
-0.3	-0.65	0.35
0.5	0.9	-0.4
-0.65	-1.1	0.45
-1.15	-1.8	0.65
0.45	0.55	-0.1
-0.55	-0.3	-0.25
-1.25	-1.2	-0.05
-0.35	-0.9	0.55
-0.5	-1.4	0.9
-2.3	-1.75	-0.55
-1.95	-1.65	-0.3
-0.6	-0.95	0.35
-0.05	-1.1	1.05
0.6	-0.25	0.85
0.7	0.05	0.65
-0.1	-0.65	0.55
0.7	-0.05	0.75
0.1	-0.4	0.5
0	-0.35	0.35
-0.05	-0.2	0.15
0.65	-0.35	1
0.2	-0.4	0.6
-1.65	-2.15	0.5
-0.6	-0.2	-0.4
-1.15	-1.45	0.3
-0.55	-0.85	0.3
0.55	0.55	0
-0.7	-0.55	-0.15
-1.05	-0.65	-0.4
1	-0.1	1.1
-0.25	0.05	-0.3
0	-0.25	0.25
-0.9	-0.45	-0.45
-1.4	-1.6	0.2
2.15	2.3	-0.15
-2.8	-2.65	-0.15
-1.4	-1.9	0.5
-0.65	0.2	-0.85
-1.25	-1.05	-0.2
-0.55	-0.8	0.25
0.8	0.15	0.65
-0.65	-0.95	0.3
-0.35	-0.25	-0.1
0.65	0.65	0
-1.5	-0.15	-1.35
-0.25	-0.15	-0.1
-0.35	-0.55	0.2
-0.35	-0.65	0.3
-0.95	-2.2	1.25
-0.1	-0.1	0
-0.3	-0.25	-0.05
-0.5	-0.3	-0.2
-0.65	-2	1.35
-0.2	-0.15	-0.05
-0.4	0.1	-0.5
-0.55	-1.5	0.95
-0.65	0.1	-0.75
-0.65	-0.25	-0.4
0.3	-0.2	0.5
-0.3	0.2	-0.5
0.05	-0.35	0.4
0.35	0.15	0.2
0.4	-0.2	0.6
0	-0.05	0.05
-0.75	-1	0.25
0.1	0.4	-0.3
-0.6	-0.85	0.25
-0.2	-0.6	0.4
-0.95	-0.85	-0.1
-1.05	-0.95	-0.1
-1.1	-1.1	-4.44089e-16
-1.1	-0.75	-0.35
-0.9	-0.7	-0.2
-0.2	0.05	-0.25
0.55	0.7	-0.15
-0.85	-1.1	0.25
0.15	0.1	0.05
0.35	0.15	0.2
-0.9	-0.45	-0.45
-1.8	-1.5	-0.3
0.3	0.1	0.2
-0.15	0	-0.15
-2.35	-2.5	0.15
-0.4	-1.8	1.4
-0.05	0.2	-0.25
0.05	-0.4	0.45
-1.8	-0.75	-1.05
-0.7	-0.3	-0.4
0.2	-0.1	0.3
-0.85	-0.05	-0.8
-0.35	-0.2	-0.15
-0.05	0.15	-0.2
2.5	2	0.5
-0.35	-0.1	-0.25
-0.05	-0.5	0.45
0.1	-0.2	0.3
-0.15	0	-0.15
-0.8	-0.65	-0.15
-1.3	-1.4	0.1
0	-0.3	0.3
0.8	1.15	-0.35
0.9	1.15	-0.25
-0.1	-0.3	0.2
0.85	0.3	0.55
-0.95	-1.25	0.3
-0.8	-0.9	0.1
-0.65	-1.7	1.05
-2.3	-2.8	0.5
-1	-0.8	-0.2
1.2	1.35	-0.15
-0.9	-1.25	0.35
2.3	3.2	-0.9
0.95	0.45	0.5
-1.85	-1.95	0.1
-0.25	-0.7	0.45
0.55	0.2	0.35
-0.4	0.2	-0.6
0.25	0.5	-0.25
0.3	0.65	-0.35
-0.8	-0.85	0.05
-0.4	-0.15	-0.25
0.4	-0.3	0.7
-0.75	-0.7	-0.05
-0.85	-1.1	0.25
0.3	0.45	-0.15
-0.45	-0.75	0.3
-0.5	-0.45	-0.05
-0.25	-0.6	0.35
-0.95	-1.05	0.1
1.9	1.9	0
-0.65	0.05	-0.7
0.65	-0.05	0.7
-0.8	-0.9	0.1
-1.7	-1.65	-0.05
-0.5	-0.25	-0.25
1.8	1.95	-0.15
-0.9	-0.8	-0.1
-0.35	0	-0.35
0.05	0.35	-0.3
0.2	-0.25	0.45
-1.1	-1.45	0.35
-0.3	-0.75	0.45
0.9	0.95	-0.05
1.2	1.5	-0.3
-0.85	-0.6	-0.25
2.3	2.35	-0.05
-0.65	-0.35	-0.3
-1.25	-1	-0.25
-0.95	-1.6	0.65
-0.3	-0.7	0.4
0.05	0.3	-0.25
-0.35	-0.8	0.45
0.5	0.65	-0.15
0.15	-0.05	0.2
0.15	-0.4	0.55
-0.4	-0.7	0.3
1.5	1.1	0.4
-0.75	-1.5	0.75
-0.5	-0.7	0.2
0.4	1.05	-0.65
-0.4	-0.3	-0.1
0	-0.55	0.55
0.25	0.55	-0.3
0.2	0.55	-0.35
-0.45	-0.9	0.45
0.55	0.65	-0.1
-0.1	-0.35	0.25
0.3	0.1	0.2
0.75	0.15	0.6
-0.65	-0.35	-0.3
-0.45	-0.4	-0.05
0.05	-0.1	0.15
-0.05	-0.55	0.5
-0.35	-0.65	0.3
-1.3	-1.8	0.5
-0.8	-0.65	-0.15
-1.1	-0.25	-0.85
-0.25	0.35	-0.6
-0.7	-0.55	-0.15
0.6	0.9	-0.3
-0.55	-0.9	0.35
-0.25	-0.45	0.2
-0.05	0.45	-0.5
-0.25	-0.5	0.25
-0.45	-0.8	0.35
-0.4	-0.35	-0.05
-0.25	-0.4	0.15
-0.2	-0.3	0.1
0.15	0	0.15
-0.5	-0.65	0.15
0.15	-0.15	0.3
-1.2	-1.05	-0.15
0	-0.15	0.15
-1.7	-2.15	0.45
-0.2	-0.6	0.4
-0.05	0.05	-0.1
-0.25	-0.4	0.15
0.2	-0.25	0.45
-0.35	-0.35	0
-0.4	-0.7	0.3
1.15	-0.3	1.45
0.15	-0.55	0.7
-0.1	-0.8	0.7
0.4	-0.55	0.95
0.6	0.25	0.35
1.4	1.4	0
-0.3	-0.85	0.55
-1.1	-1.1	0
0.15	-0.2	0.35
-0.15	-0.2	0.05
1.15	1	0.15
0.1	0.2	-0.1
-0.35	-0.75	0.4
0.55	0.65	-0.1
-1.2	-0.55	-0.65
-0.15	-0.25	0.1
-1.5	-1.7	0.2
-0.3	-0.8	0.5
-0.9	0.2	-1.1
-0.95	-0.8	-0.15
0.1	-0.3	0.4
-1.25	-1.7	0.45
0	0.2	-0.2
-0.65	-0.55	-0.1
-1	-0.85	-0.15
-0.1	-0.35	0.25
-0.6	-0.95	0.35
1.25	-0.3	1.55
-1.55	-1.65	0.1
-0.8	0	-0.8
-0.55	-0.7	0.15
-0.85	-0.75	-0.1
-0.15	0	-0.15
-0.3	-0.35	0.05
0.05	0.1	-0.05
-0.5	-0.6	0.1
-0.15	-0.3	0.15
-0.4	-0.4	0
0.35	-1.25	1.6
-2	-2.05	0.05
-0.05	-0.6	0.55
-1.3	-1.95	0.65
-1.5	-2	0.5
0	-0.6	0.6
0.05	-0.65	0.7
-0.7	-0.15	-0.55
-1.25	-1.3	0.05
2.1	2.2	-0.1
0.2	-0.85	1.05
-0.8	-0.45	-0.35
-0.25	-0.35	0.1
-0.25	-0.1	-0.15
-0.8	-0.55	-0.25
0.15	0.55	-0.4
-0.7	-1.2	0.5
-0.5	-0.45	-0.05
-1.1	-0.65	-0.45
-0.2	-1.2	1
-0.35	-0.25	-0.1
1.05	0.85	0.2
0.2	-0.05	0.25
0.9	0.15	0.75
-0.35	0.1	-0.45
-0.05	-0.7	0.65
-0.4	-0.25	-0.15
-1.35	-1.55	0.2
1.45	-0.25	1.7
-1.3	-2.25	0.95
-1.8	-2.35	0.55
-2.1	-2.95	0.85
-1.05	-1.35	0.3
-0.5	-0.6	0.1
0.3	0.4	-0.1
0.4	-0.25	0.65
-0.5	-0.4	-0.1
-0.4	-0.4	0
0.25	-0.35	0.6
-0.55	-0.6	0.05
-0.3	-0.5	0.2
0.05	-0.4	0.45
0.25	0.05	0.2
-0.65	-0.7	0.05
0.25	-0.2	0.45
-1.75	-1.8	0.05
-0.2	-0.2	8.88178e-16
-0.85	-1.1	0.25
1.1	0.9	0.2
0.7	1.3	-0.6
0.3	0.15	0.15
-0.65	-0.25	-0.4
-0.85	-0.55	-0.3
1.6	1.6	0
1.2	0.9	0.3
0	-0.65	0.65
-1.55	-1.55	0
3.6	3.75	-0.15
-1.95	-2.35	0.4
2.4	2.55	-0.15
-0.75	-0.5	-0.25
-0.75	-0.55	-0.2
0.15	0.05	0.1
0.1	0.05	0.05
-0.25	-0.5	0.25
-0.7	-0.45	-0.25
-0.15	-0.35	0.2
-0.4	-0.05	-0.35
-0.2	-0.25	0.05
-0.55	-0.8	0.25
0.1	0.3	-0.2
1.3	1.15	0.15
-0.5	-0.5	8.88178e-16
1.25	1.15	0.1
-0.6	-0.65	0.05
1.2	1.25	-0.05
-0.35	0.15	-0.5
-0.85	-1.45	0.6
-0.55	-0.35	-0.2
-1.1	-1	-0.1
-1.6	-1.35	-0.25
0.15	0.15	0
-2.15	-2.25	0.1
-0.5	-0.45	-0.05
-0.05	-0.3	0.25
-0.05	-0.05	0
0.3	-0.45	0.75
-1.15	-1.15	0
-0.8	-0.45	-0.35
0.15	0.05	0.1
0	-0.35	0.35
-0.15	-0.25	0.1
0.75	0.8	-0.05
-0.7	-1.25	0.55
-0.95	-1.05	0.1
0.55	0.65	-0.1
0.2	0.55	-0.35
0.45	0.9	-0.45
-1.05	-0.4	-0.65
-0.8	-0.75	-0.05
-0.5	-0.15	-0.35
0	-0.25	0.25
0.25	0.1	0.15
-0.3	-0.2	-0.1
0.5	0.65	-0.15
0.8	0.45	0.35
-0.35	0.1	-0.45
-0.6	0.05	-0.65
0.25	0.15	0.1
-1	-1.7	0.7
-1.5	-1.95	0.45
-1.15	-0.95	-0.2
-0.3	-0.95	0.65
-1.25	-1.4	0.15
-0.55	-0.9	0.35
0.65	0.4	0.25
-1.25	-1.15	-0.1
-0.25	-0.5	0.25
0.05	-0.15	0.2
-1.4	-2.3	0.9
0.4	0.7	-0.3
-0.6	-0.65	0.05
-1.25	-0.9	-0.35
-0.2	-0.85	0.65
-0.75	-0.65	-0.1
-0.1	0.5	-0.6
-0.6	-0.3	-0.3
-0.3	-0.45	0.15
-1.2	-0.55	-0.65
-0.35	-0.7	0.35
-1.45	-1.55	0.1
-0.75	-0.95	0.2
-0.55	-0.8	0.25
0.25	0.6	-0.35
-1	-1.15	0.15
1.75	1.8	-0.05
0.5	0.7	-0.2
-0.1	0	-0.1
-1.2	-0.95	-0.25
-0.05	-0.45	0.4
-0.65	-0.5	-0.15
-0.25	-0.2	-0.05
0	-0.35	0.35
-0.45	-0.35	-0.1
0.4	0.05	0.35
0.1	0.2	-0.1
-0.9	-0.75	-0.15
0.5	0.4	0.1
-0.5	-0.7	0.2
-0.6	-0.65	0.05
-0.15	-0.35	0.2
0	-0.5	0.5
0.15	0.65	-0.5
-1.1	-1	-0.1
-1	-0.55	-0.45
-0.4	-0.25	-0.15
-0.65	-0.9	0.25
-0.15	0.3	-0.45
-0.05	0.25	-0.3
0	0.2	-0.2
-2.05	-1.85	-0.2
-1.85	-2.15	0.3
-0.1	0.05	-0.15
-0.6	-0.4	-0.2
0.15	-0.15	0.3
-1	-0.1	-0.9
-1	-0.85	-0.15
1.55	1.85	-0.3
-0.5	-0.45	-0.05
-0.2	-0.6	0.4
-0.3	0.4	-0.7
-0.8	-1	0.2
-0.75	-1.25	0.5
0	-0.1	0.1
-0.35	-0.15	-0.2
-1.4	-0.9	-0.5
1.2	-0.2	1.4
-1.4	-0.7	-0.7
-0.75	-0.65	-0.1
0.75	0.8	-0.05
-0.45	-0.65	0.2
-0.3	0.05	-0.35
-0.55	-0.15	-0.4
-0.05	0.45	-0.5
-1.8	-0.7	-1.1
-2.95	-2.95	0
-1.05	-0.85	-0.2
0.3	0.95	-0.65
1.5	0.95	0.55
0.3	0.7	-0.4
-0.25	0.6	-0.85
1.5	2.05	-0.55
1.1	1.25	-0.15
1.9	1.7	0.2
0.7	0.15	0.55
0	0.3	-0.3
-0.25	-0.3	0.05
-0.1	-0.45	0.35
-1.6	0.2	-1.8
-0.45	0.15	-0.6
-1.05	-0.55	-0.5
-0.2	-0.2	0
0.1	0.25	-0.15
-0.6	-0.45	-0.15
-0.1	-0.3	0.2
-0.1	0.15	-0.25
1.05	1.1	-0.05
0.25	0.7	-0.45
0	0.25	-0.25
-1.35	-2.3	0.95
-0.4	-0.05	-0.35
-0.85	-1	0.15
-0.45	0.5	-0.95
-0.7	-0.15	-0.55
0.05	-0.4	0.45
-0.75	-0.1	-0.65
-0.8	-0.55	-0.25
0	0.6	-0.6
0.05	-0.35	0.4
-0.6	-1	0.4
-0.75	-0.4	-0.35
-0.55	-0.8	0.25
-0.65	-0.85	0.2
-0.8	-0.9	0.1
-0.7	-0.8	0.1
-0.45	-0.2	-0.25
-0.7	-0.2	-0.5
-0.35	-0.15	-0.2
-0.25	0.1	-0.35
-0.05	0	-0.05
0.05	0	0.05
-0.5	-0.25	-0.25
-0.7	-0.5	-0.2
1.55	1.5	0.05
-1.4	-1.9	0.5
-0.5	-0.55	0.05
-0.35	-0.75	0.4
-0.35	-0.3	-0.05
0.35	0.25	0.1
-0.9	-0.7	-0.2
-0.1	-0.35	0.25
-0.15	-0.65	0.5
-1.1	-0.9	-0.2
-0.65	-0.1	-0.55
-0.45	-0.15	-0.3
-1.05	-1.95	0.9
-0.45	-0.35	-0.1
-0.05	-0.1	0.05
-0.5	-0.8	0.3
2.05	2.1	-0.05
1.8	1.85	-0.05
0.35	0.3	0.05
0.3	0	0.3
-0.25	-0.4	0.15
-0.35	-0.05	-0.3
0.15	0.55	-0.4
0.85	0.65	0.2
-0.3	-0.1	-0.2
-0.25	0.2	-0.45
-0.1	0	-0.1
0.15	0.2	-0.05
-2.45	-2.9	0.45
0.6	-0.1	0.7
-0.75	-0.6	-0.15
-1.1	-1.8	0.7
-0.95	-0.2	-0.75
1	0.45	0.55
-0.6	-0.75	0.15
-0.8	-1.2	0.4
-0.45	-0.35	-0.1
-0.75	-0.95	0.2
-0.5	-0.65	0.15
0.55	0.2	0.35
-0.85	-0.45	-0.4
-0.9	-1.25	0.35
-1.7	-1.55	-0.15
-1	-1.45	0.45
0.5	0.85	-0.35
-0.8	-1.3	0.5
0	0.15	-0.15
0.25	0.25	8.88178e-16
0.7	0.2	0.5
-0.05	-0.05	0
-0.65	-0.35	-0.3
0.15	0.45	-0.3
1.75	0.9	0.85
-1.7	-1.9	0.2
-0.5	-0.5	0
0.35	0.2	0.15
-2.3	-3.05	0.75
-1.35	-1.6	0.25
-0.45	0.15	-0.6
-0.3	-1.05	0.75
-0.1	0.1	-0.2
-0.45	-0.35	-0.1
0.65	0.45	0.2
-1.25	-1.05	-0.2
-0.25	-0.35	0.1
-1.1	-2.35	1.25
-1.6	-1.95	0.35
-0.9	0.1	-1
-0.6	-1	0.4
-1.7	-1.6	-0.1
-2.05	-2.5	0.45
0.2	-0.15	0.35
0.05	0.25	-0.2
0.2	-0.2	0.4
0.85	1.05	-0.2
-0.3	-0.1	-0.2
-0.3	-0.1	-0.2
-0.4	-0.45	0.05
-0.55	-0.2	-0.35
-1.3	-1.45	0.15
-0.45	-0.4	-0.05
-0.45	-0.9	0.45
0.25	0	0.25
-0.5	-0.8	0.3
0.95	1.25	-0.3
-1.25	-1.15	-0.1
-0.55	-0.5	-0.05
-1.55	-1.25	-0.3
-0.4	-0.35	-0.05
-0.85	-0.3	-0.55
2.35	1.35	1
-0.3	-0.3	0
1.15	-0.5	1.65
0.35	-0.1	0.45
-1	-0.8	-0.2
-0.8	-0.3	-0.5
-1.45	-1.5	0.05
-0.6	-0.6	0
-1.25	0.4	-1.65
-0.75	-1	0.25
0.3	0.55	-0.25
0.6	0.5	0.1
-0.1	0.3	-0.4
0.7	0.65	0.05
0.05	-0.1	0.15
0.1	0.5	-0.4
-0.35	0	-0.35
-0.3	-0.35	0.05
-0.9	-1.45	0.55
1.35	1.25	0.1
0.15	-0.25	0.4
-0.5	-0.55	0.05
-0.25	-0.7	0.45
1.1	0.95	0.15
2.9	3.15	-0.25
0.05	0.2	-0.15
-0.05	-0.2	0.15
-0.4	-0.85	0.45
0.05	-1.1	1.15
-0.95	-0.6	-0.35
-0.55	-0.55	0
0.5	0.25	0.25
0	-0.4	0.4
-2.4	-2.3	-0.1
0.2	0.15	0.05
-0.9	-1.3	0.4
-0.45	-0.45	4.44089e-16
-0.75	-1.65	0.9
-0.75	-0.75	-4.44089e-16
0.25	0.2	0.05
0.4	0.2	0.2
-1.35	-1.35	0
-0.75	-0.6	-0.15
-0.65	-0.6	-0.05
-0.25	-0.25	0
-0.85	0	-0.85
-0.4	0.35	-0.75
-3.1	-4	0.9
0.15	-0.05	0.2
-0.7	-0.4	-0.3
-0.65	-0.5	-0.15
-1.2	-1.05	-0.15
-0.1	-0.4	0.3
-0.7	-0.6	-0.1
-0.55	-0.8	0.25
-0.05	-0.15	0.1
-1.2	-1.9	0.7
0.05	0.2	-0.15
-0.25	-0.05	-0.2
0	-0.45	0.45
-1.2	-2	0.8
0.25	0.85	-0.6
1.85	1.55	0.3
0.7	0.5	0.2
-0.75	-0.75	0
-0.65	-0.2	-0.45
-1.05	-0.85	-0.2
-0.35	-0.9	0.55
-0.15	-0.2	0.05
-0.4	-0.2	-0.2
-0.05	-0.2	0.15
-0.45	-0.45	-8.88178e-16
0.2	0.05	0.15
0	0.15	-0.15
-0.65	-0.85	0.2
3.95	4.05	-0.1
2.75	2	0.75
-0.95	-1.05	0.1
0.05	-0.2	0.25
-0.3	-0.2	-0.1
-0.3	0.05	-0.35
-0.55	0.2	-0.75
-0.15	-0.45	0.3
-1.45	-2.3	0.85
-0.75	-0.7	-0.05
-0.5	-1.45	0.95
-0.9	-0.3	-0.6
-0.55	-0.4	-0.15
2.15	2.2	-0.05
-0.25	-0.05	-0.2
-0.35	-0.05	-0.3
0.3	-0.25	0.55
-0.6	-0.6	0
0.9	0.35	0.55
0.55	-0.6	1.15
0	-0.45	0.45
0.25	0.2	0.05
-0.45	-0.35	-0.1
-0.6	-0.9	0.3
-0.65	-0.05	-0.6
-2.9	-2.1	-0.8
-1.35	-0.75	-0.6
-0.2	0	-0.2
-2.75	-3.55	0.8
-1.75	-1.15	-0.6
-2.15	-2.75	0.6
-0.85	-0.95	0.1
0.3	-0.25	0.55
-0.2	-0.2	0
0.2	0.05	0.15
-0.7	-2	1.3
-1.55	-1.65	0.1
-0.9	-1.5	0.6
-0.8	-1.2	0.4
0.05	0.1	-0.05
-0.35	-0.25	-0.1
0	0.35	-0.35
-0.2	-0.15	-0.05
-0.75	-0.55	-0.2
-0.2	-0.15	-0.05
-0.8	-0.75	-0.05
-0.5	-0.1	-0.4
-0.25	-0.45	0.2
0.2	-0.2	0.4
-1.15	-1.35	0.2
1.2	0.85	0.35
-0.3	0	-0.3
0.45	0.75	-0.3
-0.45	-0.5	0.05
-1.1	-0.6	-0.5
-0.8	-0.35	-0.45
-0.15	-0.9	0.75
-0.55	-0.1	-0.45
-0.5	-0.5	0
-0.55	-0.6	0.05
-1	-2.4	1.4
0.25	0.75	-0.5
0.2	0.1	0.1
-0.05	0.75	-0.8
0.55	-0.45	1
-2.1	-1.9	-0.2
0.2	0.3	-0.1
0.1	-0.05	0.15
1.7	1.55	0.15
-0.7	-0.3	-0.4
-0.1	0.5	-0.6
-0.05	0.55	-0.6
-1.65	-1.1	-0.55
-0.2	-0.1	-0.1
-2.85	-3.25	0.4
1.6	1.95	-0.35
0.4	0.5	-0.1
-1.55	-0.9	-0.65
-1.2	-1.25	0.05
-0.1	-0.3	0.2
-0.4	-0.15	-0.25
-0.85	-0.25	-0.6
-1.75	-1.1	-0.65
-0.9	-0.7	-0.2
-0.4	-0.35	-0.05
-0.15	0.05	-0.2
-0.5	-0.5	0
-1.9	-1.75	-0.15
-1.4	-2.6	1.2
0.5	0.85	-0.35
-0.55	-1.15	0.6
-0.25	0.15	-0.4
0	0.15	-0.15
0.2	0	0.2
0.7	0.5	0.2
-0.45	-0.6	0.15
-0.45	-0.45	0
-0.45	-0.7	0.25
-1.25	-1.15	-0.1
-0.25	-0.55	0.3
-1.2	-1.5	0.3
-2.95	-3.35	0.4
0.6	1.1	-0.5
-0.65	-0.75	0.1
-0.2	-0.35	0.15
-0.65	-0.5	-0.15
1.8	0.75	1.05
0.9	0.6	0.3
0.05	-0.35	0.4
-0.45	-0.6	0.15
0.2	0.65	-0.45
-0.25	-0.3	0.05
-1.6	-0.5	-1.1
-0.85	-0.9	0.05
-1.1	-1.7	0.6
-0.1	-0.25	0.15
-1.05	-1.2	0.15
0.65	0.9	-0.25
1.5	2.45	-0.95
-1.25	-2.7	1.45
-0.9	-0.7	-0.2
0.15	-0.55	0.7
-1.15	-0.35	-0.8
-0.4	-0.6	0.2
-0.6	-0.45	-0.15
0.35	-0.15	0.5
0.25	-0.15	0.4
0.2	-0.35	0.55
0.5	0.15	0.35
0.15	-0.3	0.45
0.3	0	0.3
0.85	0	0.85
-1.2	-1.2	0
-1.35	-1.45	0.1
-0.2	-0.15	-0.05
-0.6	-0.2	-0.4
-1.05	-0.95	-0.1
-0.95	-0.4	-0.55
1.15	-0.05	1.2
0.5	-0.5	1
-0.15	0	-0.15
1.45	1.15	0.3
-0.4	-0.55	0.15
-0.25	-0.15	-0.1
0.2	0.2	0
-0.9	0	-0.9
0.2	0.6	-0.4
-2.35	-2.3	-0.05
-0.15	-0.25	0.1
-1.3	-0.75	-0.55
0.2	0.55	-0.35
0.75	0.5	0.25
0.15	-0.05	0.2
-0.8	-0.9	0.1
-0.5	0.35	-0.85
-0.5	-0.2	-0.3
0.75	0.75	0
0.35	0.05	0.3
-0.8	-1.05	0.25
-1.5	-1.65	0.15
-0.5	-0.55	0.05
-0.75	-1.45	0.7
-0.4	-0.9	0.5
-0.35	-0.65	0.3
-1.05	-1.2	0.15
-0.3	0.15	-0.45
-0.5	-0.4	-0.1
-1.35	-1.2	-0.15
-0.3	0.15	-0.45
-0.6	-0.35	-0.25
-2.25	-3.5	1.25
-0.7	-0.3	-0.4
-0.2	-1.05	0.85
-0.35	-0.8	0.45
0.15	-0.05	0.2
-0.85	-0.45	-0.4
-0.4	-0.45	0.05
0.3	-0.1	0.4
1.9	1.2	0.7
0	-0.35	0.35
-1.2	-1	-0.2
-0.6	-0.7	0.1
0.6	0.85	-0.25
0.2	0.05	0.15
0.65	0.85	-0.2
0.15	-0.5	0.65
-0.05	0.6	-0.65
-0.9	-0.8	-0.1
0	0	8.88178e-16
-0.4	-0.1	-0.3
0.05	-0.45	0.5
2.7	2.8	-0.1
-0.25	-0.2	-0.05
-0.6	-0.45	-0.15
-0.1	-0.1	0
-0.25	0	-0.25
-0.4	-0.7	0.3
0.2	0.15	0.05
0	0.4	-0.4
-0.25	0.2	-0.45
3.1	3.15	-0.05
2.05	2.3	-0.25
-0.55	-0.35	-0.2
-0.75	-0.6	-0.15
0.6	0.9	-0.3
0.55	0.45	0.1
-0.35	-0.5	0.15
-0.35	-0.05	-0.3
-0.1	-0.85	0.75
-1.7	-1.55	-0.15
-0.85	-1.45	0.6
0.05	-0.1	0.15
-1.7	-1.45	-0.25
-0.95	-1.75	0.8
-0.4	-0.35	-0.05
-0.35	-0.3	-0.05
-0.8	-0.55	-0.25
-1.2	-0.45	-0.75
-1	-1.75	0.75
1	1.4	-0.4
-0.15	-0.05	-0.1
[truncated: 3,087 more rows]

## Sheet: Mitochondrion.txt
Ribo_BATvsWAT	RNA_BATvsWAT	Eff_BATvsWAT	Ribo_BATvsWAT_mitochondrion	RNA_BATvsWAT_mitochondrion	Eff_BATvsWAT_mitochondrion
-0.65	-0.5	-0.15	1.1	1.25	-0.15
0.1	-0.2	0.3	0.05	0.3	-0.25
1.6	1.6	-1.77636e-15	2.5	2.95	-0.45
-0.05	-0.45	0.4	1.9	2.1	-0.2
0	0.5	-0.5	0.4	0.75	-0.35
-1.95	-2	0.05	1.7	1.95	-0.25
-0.55	-0.75	0.2	0.2	0.05	0.15
-0.6	-0.2	-0.4	-0.55	-0.65	0.1
-1.1	-0.85	-0.25	2.65	2.75	-0.1
-0.55	-0.25	-0.3	0.2	0.35	-0.15
0.5	-0.3	0.8	2.55	2.3	0.25
-1.1	-0.85	-0.25	1.9	2.2	-0.3
-0.45	-0.15	-0.3	0.9	1.25	-0.35
-0.1	-0.15	0.05	0.5	0.25	0.25
-1.25	-1.45	0.2	1.9	2.2	-0.3
-1.05	-1.15	0.1	2.4	2.05	0.35
-0.25	-0.15	-0.1	0.65	0.45	0.2
0	0.3	-0.3	1.3	1.85	-0.55
-0.15	-0.4	0.25	0.4	0.6	-0.2
-0.15	0.5	-0.65	0.15	-0.2	0.35
0.05	-0.15	0.2	-0.6	-0.5	-0.1
-0.5	-0.6	0.1	2.35	2.5	-0.15
-0.2	-0.3	0.1	1.75	1.85	-0.1
0.75	0.1	0.65	2.55	2.8	-0.25
0.15	-0.55	0.7	2.05	2.5	-0.45
1	-0.1	1.1	2.9	3.55	-0.65
0.95	0.1	0.85	0.65	0.65	-3.55271e-15
0	0	0	0.95	0.75	0.2
0.35	-0.4	0.75	-1.25	-0.75	-0.5
-0.3	-0.55	0.25	1.95	2.15	-0.2
1.05	-0.05	1.1	0.6	1.2	-0.6
0.25	-0.15	0.4	-0.95	-0.7	-0.25
-0.7	-0.75	0.05	-0.35	0.1	-0.45
0.1	0.1	8.88178e-16	1.15	1.1	0.05
-0.25	-0.95	0.7	0.7	-0.1	0.8
1.05	0.5	0.55	-0.55	-0.65	0.1
0.35	0.6	-0.25	0.8	0.95	-0.15
-0.65	-0.65	0	0	0.6	-0.6
-0.3	-0.05	-0.25	0.85	1.2	-0.35
-0.15	0.4	-0.55	1.55	1.9	-0.35
-0.75	-0.55	-0.2	1.65	1.8	-0.15
1.1	1.25	-0.15	0.75	1.2	-0.45
-1.25	-0.6	-0.65	0.65	0.85	-0.2
-1.95	-1.5	-0.45	0.3	0.1	0.2
-0.35	0.05	-0.4	0.8	1.15	-0.35
-0.95	-0.6	-0.35	1.9	1.9	0
0	-0.2	0.2	1.8	1.95	-0.15
-0.5	-1.3	0.8	1.1	0.9	0.2
-0.8	-0.55	-0.25	2.4	2.55	-0.15
-0.5	-0.15	-0.35	0.15	0.15	0
0.2	-0.2	0.4	0.15	0.05	0.1
-0.35	0.05	-0.4	0.75	0.8	-0.05
0.35	0.15	0.2	0.25	0.6	-0.35
-0.8	-0.2	-0.6	-1.4	-0.7	-0.7
-0.05	-0.2	0.15	0.3	0.7	-0.4
0.2	0	0.2	1.75	0.9	0.85
0.25	0.15	0.1	1.35	1.25	0.1
-1.75	-1.4	-0.35	1.1	0.95	0.15
0	-0.55	0.55	1.85	1.55	0.3
-1.75	-1.3	-0.45	1.5	2.45	-0.95
-0.65	-0.55	-0.1	1.45	1.15	0.3
-0.7	-0.45	-0.25	0.6	0.85	-0.25
-0.05	-0.4	0.35	0.15	0.5	-0.35
-0.35	0.15	-0.5	1.3	1.35	-0.05
-0.5	-0.1	-0.4	1.65	1.85	-0.2
-0.15	-0.55	0.4	0.6	1	-0.4
1.45	1.4	0.05	0.9	1.25	-0.35
1.8	1.8	0	1.1	0.5	0.6
0.15	0.15	0	3.95	4.05	-0.1
0.3	0.2	0.1	0.8	0.05	0.75
0.15	-0.2	0.35	-0.25	0.3	-0.55
0.2	0.55	-0.35	-1.05	-0.75	-0.3
-0.7	-2	1.3	1.7	1.75	-0.05
-2.75	-2.8	0.05	2.05	1.85	0.2
-1.45	-0.85	-0.6	2.15	2.55	-0.4
0.2	2.35	-2.15	0.65	0.7	-0.05
-0.35	-0.15	-0.2	3.95	3.9	0.05
-0.4	0.05	-0.45	0.85	0.3	0.55
0.05	-0.35	0.4	2.4	2.8	-0.4
-0.3	-0.4	0.1	1.1	0.85	0.25
1.1	1.25	-0.15	0.95	0.95	0
-0.4	-0.4	-8.88178e-16	1.45	1.15	0.3
-0.45	-0.4	-0.05	-0.2	-0.55	0.35
-0.35	0.1	-0.45	0.75	0.05	0.7
-0.45	-0.7	0.25	0	0.1	-0.1
-1.1	-1.6	0.5	1.65	1.05	0.6
-1.15	-1.4	0.25	1.9	1.5	0.4
-0.05	0	-0.05	1.75	1.95	-0.2
-0.4	-0.25	-0.15	-0.75	-0.1	-0.65
-1.25	-1.1	-0.15	1.05	1.25	-0.2
0.5	0.25	0.25	1.05	1.05	0
0.1	0	0.1	-0.7	-0.45	-0.25
-0.55	0.35	-0.9	1.5	1.55	-0.05
0.45	0.4	0.05	2.2	2.3	-0.1
-1	-1	0	-1.2	-1.25	0.05
-1.4	-2.6	1.2	2.05	2.3	-0.25
0.05	0.3	-0.25	1.2	0.8	0.4
2.5	2.95	-0.45	0.7	0.5	0.2
-1.6	-1.3	-0.3	1.1	1.25	-0.15
-0.3	-1	0.7	-1.6	-1.25	-0.35
0.35	-0.4	0.75	-0.55	-0.35	-0.2
0.15	-0.3	0.45	2.25	2.7	-0.45
1.3	1	0.3	2.45	2.15	0.3
-1.05	-1.45	0.4	-1.05	0.25	-1.3
1.35	1.4	-0.05	1.9	2.15	-0.25
0.85	0.3	0.55	1.9	2.15	-0.25
1.2	0.65	0.55	2.25	2.05	0.2
0.1	0.2	-0.1	1.85	1.75	0.1
-0.85	-2.45	1.6	1	1.35	-0.35
0.1	-0.2	0.3	1.1	1.4	-0.3
-0.5	-3.15	2.65	-0.35	0.1	-0.45
0.9	0.45	0.45	1.9	1.9	8.88178e-16
-0.55	-0.25	-0.3	1.25	1.2	0.05
-0.4	-1.05	0.65	1.3	2.1	-0.8
0.1	-0.95	1.05	0.5	0.45	0.05
-0.45	-0.05	-0.4	0.65	0.8	-0.15
1.9	2.1	-0.2	1.4	0.9	0.5
-0.75	-0.8	0.05	-0.95	-1.05	0.1
1.4	1.3	0.1	0.65	0.75	-0.1
-0.45	0.6	-1.05	1.1	1	0.1
-0.65	-0.65	0	1.85	2.25	-0.4
-0.5	-0.35	-0.15	1.05	1.1	-0.05
0.25	-1.45	1.7	1.95	2.2	-0.25
-0.65	-0.8	0.15	1.85	1.85	0
-0.8	-1.1	0.3	1.95	2.3	-0.35
0.5	0.9	-0.4	1.75	1.95	-0.2
0.4	0.75	-0.35	1.45	1.95	-0.5
-0.8	-0.55	-0.25	0.2	-0.1	0.3
-1.35	-0.85	-0.5	1.95	1.8	0.15
-0.9	0.05	-0.95	-0.4	-1.4	1
-0.55	-0.45	-0.1	1.1	1.4	-0.3
-0.5	-0.05	-0.45	2.25	2.2	0.05
-0.9	-0.8	-0.1	-0.95	-0.65	-0.3
-0.6	-0.1	-0.5	1.45	1.6	-0.15
-1.4	-0.65	-0.75	0	-0.15	0.15
-0.85	-1.25	0.4	-0.75	-0.75	0
0.65	0.85	-0.2	1.35	0.85	0.5
-0.65	0.05	-0.7	3.15	3	0.15
0.2	0.35	-0.15	1.75	1.75	0
1.7	1.95	-0.25	-1.65	-1.25	-0.4
0.45	-0.45	0.9	-0.85	-0.45	-0.4
-0.75	-0.8	0.05	1.25	1.55	-0.3
0.2	0	0.2	0.45	0.4	0.05
-0.6	-0.1	-0.5	0.3	0.65	-0.35
0	0.5	-0.5	2.05	2.3	-0.25
-0.4	-0.4	0	2.4	2.4	0
-0.3	-0.25	-0.05	1.4	1.3	0.1
0	0.05	-0.05	0.15	-0.05	0.2
0.05	-0.15	0.2	-0.3	-0.5	0.2
-0.4	0	-0.4	0.7	0.9	-0.2
1.45	0.8	0.65	-1.75	-1.6	-0.15
-0.95	-0.65	-0.3	1.55	2	-0.45
-0.6	-0.2	-0.4	3.6	3.85	-0.25
-1.4	-0.6	-0.8	1.6	1.6	0
-0.15	-0.5	0.35	0.2	0.1	0.1
-0.5	-0.4	-0.1	2.05	1.7	0.35
-0.2	0	-0.2	2.25	2.4	-0.15
-0.2	-0.15	-0.05	2.45	2.5	-0.05
-1.25	-2.6	1.35	0.25	0.25	0
-0.1	-0.55	0.45	2.45	2.4	0.05
-0.05	-0.25	0.2	-0.35	-1.2	0.85
-0.1	-0.35	0.25	2.25	2.75	-0.5
0	0.1	-0.1	2.3	2.25	0.05
-0.3	-0.25	-0.05	2.4	2.25	0.15
0.5	0.5	0	1.3	1.85	-0.55
-0.4	-0.2	-0.2	1.5	1.85	-0.35
-0.45	0.05	-0.5	2.3	2.5	-0.2
-1.35	-2.25	0.9	1.1	0.85	0.25
-0.75	-0.6	-0.15	-0.95	-1.25	0.3
-0.1	-0.1	0	0.05	0.1	-0.05
0.55	0.25	0.3	1.85	0.85	1
0.15	0.1	0.05	2.5	2.85	-0.35
-0.2	-0.3	0.1	0.95	1.3	-0.35
-0.4	-0.65	0.25	0.9	0.95	-0.05
-0.85	-0.05	-0.8	0.9	0.05	0.85
0.05	-0.05	0.1	1.05	0.9	0.15
-0.8	-0.75	-0.05	0.4	1	-0.6
-0.95	-0.4	-0.55	-1.5	-2.05	0.55
1.35	1.25	0.1	-0.05	0.15	-0.2
0.9	1.15	-0.25	1.15	1.7	-0.55
1.3	1.35	-0.05	-1	-0.9	-0.1
1.45	1.15	0.3	0.6	0.3	0.3
-0.1	-0.5	0.4	1.15	1.5	-0.35
0.2	0.4	-0.2
-0.3	0.55	-0.85
0.1	-0.3	0.4
-0.75	-0.2	-0.55
0.4	0.6	-0.2
-0.8	-1.15	0.35
-0.25	-0.25	0
-0.35	-0.7	0.35
-0.2	-0.25	0.05
-0.05	-0.2	0.15
-0.75	-0.75	0
0	-0.15	0.15
0.9	-0.05	0.95
0	-0.65	0.65
-0.05	-0.1	0.05
-0.1	0.3	-0.4
-0.15	0	-0.15
0.25	0.4	-0.15
-0.1	-0.2	0.1
-0.15	-0.35	0.2
-0.85	-0.55	-0.3
0.2	0.25	-0.05
-1.3	-1.15	-0.15
0.8	0.85	-0.05
-0.55	0.15	-0.7
-0.15	0.05	-0.2
0.2	0.05	0.15
-0.9	-0.95	0.05
-0.45	-0.35	-0.1
-0.25	-0.95	0.7
-0.1	0.35	-0.45
-0.3	-0.1	-0.2
-0.9	-0.8	-0.1
0.45	0.1	0.35
-0.65	-0.1	-0.55
-0.15	0.55	-0.7
0.5	-0.2	0.7
0.2	-0.15	0.35
0.05	0.05	0
-1.4	-1.15	-0.25
-0.55	-0.5	-0.05
-1.3	-1.7	0.4
0.65	-0.1	0.75
-0.1	0.1	-0.2
-0.2	-0.45	0.25
-1.05	-0.5	-0.55
-0.7	-0.55	-0.15
0.6	0.35	0.25
0	-0.45	0.45
1	1.5	-0.5
-1.3	-1.4	0.1
2.1	2.3	-0.2
0.2	0.05	0.15
-2.05	-2.15	0.1
-0.35	0.2	-0.55
-0.6	-1.15	0.55
-0.4	-0.15	-0.25
0.25	0	0.25
0.2	-0.45	0.65
-0.45	-0.3	-0.15
-1.5	-1.5	0
-0.8	-1.35	0.55
-0.25	0.1	-0.35
-0.85	-0.4	-0.45
-0.35	-0.3	-0.05
0.15	-0.15	0.3
-0.1	-0.1	0
1.15	0.75	0.4
0.45	0.35	0.1
1.5	1.8	-0.3
1.05	1.95	-0.9
-0.8	-0.15	-0.65
-0.75	-0.45	-0.3
-0.45	-0.15	-0.3
-0.65	-0.4	-0.25
0.3	0.2	0.1
0.55	0	0.55
0.35	0.1	0.25
-0.25	0.35	-0.6
0.4	0.55	-0.15
0.4	0.2	0.2
0.3	0.1	0.2
0	-0.05	0.05
-1.65	-0.9	-0.75
-0.75	-0.75	0
-0.45	-0.7	0.25
-0.1	0	-0.1
-1.1	-0.9	-0.2
-2.25	-1.75	-0.5
-1.25	-1.05	-0.2
-0.65	-0.75	0.1
0	-0.8	0.8
-0.7	-1	0.3
-1.25	-2.4	1.15
-0.6	-0.4	-0.2
-1	-0.6	-0.4
-0.8	-0.65	-0.15
-0.25	-1.7	1.45
1.6	1.8	-0.2
0.4	0.4	0
-0.55	-0.65	0.1
4.35	3.9	0.45
-0.6	-0.1	-0.5
1.4	1.5	-0.1
2.5	2.6	-0.1
2.65	2.75	-0.1
0.2	0.35	-0.15
-0.55	-0.3	-0.25
-0.2	-0.4	0.2
-0.35	-0.1	-0.25
0.25	-0.2	0.45
-0.8	-1.05	0.25
0.05	0.2	-0.15
0.55	-0.3	0.85
-0.15	-0.15	0
-0.35	-0.3	-0.05
0.05	-0.05	0.1
0.25	-0.15	0.4
0.65	-0.45	1.1
-0.25	-0.05	-0.2
-1.1	-1.55	0.45
1.35	1.15	0.2
-0.55	-0.95	0.4
-1.3	-1.2	-0.1
0.05	-0.1	0.15
2.55	2.3	0.25
-0.55	-0.35	-0.2
-0.7	-0.65	-0.05
-1.25	-1.05	-0.2
0	0.15	-0.15
0.75	0.3	0.45
-1	-0.8	-0.2
0.2	-0.8	1
0	-0.45	0.45
0.6	0.4	0.2
0.4	0.8	-0.4
-1.9	-1.95	0.05
0.6	0.75	-0.15
0.9	1.05	-0.15
-0.15	-0.5	0.35
0.9	-0.25	1.15
-0.3	-0.7	0.4
0.45	-0.2	0.65
-0.1	-0.45	0.35
0.05	-0.3	0.35
0.15	-0.4	0.55
-0.7	-1.45	0.75
-0.1	-0.9	0.8
0.45	0.6	-0.15
-1.25	-0.85	-0.4
-0.65	-1.1	0.45
-0.5	-0.05	-0.45
-0.75	-1.2	0.45
-0.9	-1.05	0.15
-0.25	-0.15	-0.1
-1.95	-1.45	-0.5
-0.75	-1.05	0.3
-0.95	-0.25	-0.7
-0.7	-0.15	-0.55
-0.65	-0.55	-0.1
0.1	-0.2	0.3
0.4	0.1	0.3
-0.75	-0.6	-0.15
-1.25	-0.35	-0.9
-0.9	-1.85	0.95
-0.25	-0.15	-0.1
1	1	0
-0.7	-0.1	-0.6
-0.75	-0.8	0.05
-0.7	-0.35	-0.35
-1.15	-1.95	0.8
-0.35	-0.6	0.25
-0.85	-0.35	-0.5
-1.45	-1.1	-0.35
0.15	0.1	0.05
2.5	2.7	-0.2
-1.2	-1.55	0.35
-1.7	-2.75	1.05
-0.3	-0.45	0.15
-1.75	-3.15	1.4
-0.1	-0.2	0.1
-0.5	-1.3	0.8
0.35	0.55	-0.2
-0.2	0.05	-0.25
-0.15	-0.15	1.77636e-15
0.6	0.8	-0.2
-0.05	0	-0.05
-0.45	-0.15	-0.3
1.9	2.2	-0.3
0.15	-0.5	0.65
-1.65	-0.85	-0.8
0.7	1.05	-0.35
0.55	0.4	0.15
-0.6	-0.6	-8.88178e-16
0.05	-0.05	0.1
-0.4	-0.6	0.2
-0.75	-0.9	0.15
-0.3	-0.25	-0.05
-0.05	-0.05	0
-0.3	0.2	-0.5
-0.05	0	-0.05
-1	-1.15	0.15
0.85	0.9	-0.05
0.15	0.2	-0.05
-0.4	-0.45	0.05
0.1	-0.45	0.55
-0.25	-0.2	-0.05
-0.5	-0.15	-0.35
-1.1	-0.75	-0.35
-0.1	-0.5	0.4
-0.5	-0.5	0
-0.05	0.05	-0.1
0.4	0	0.4
-0.45	-0.25	-0.2
0.3	0.35	-0.05
-1.15	-1.4	0.25
-1	-1.15	0.15
-0.6	0	-0.6
0.3	0.4	-0.1
-2.7	-2.7	0
-1.9	-2.2	0.3
-1.65	-2.1	0.45
-0.3	-0.1	-0.2
-1.8	-2.4	0.6
0.25	0.3	-0.05
0.7	-0.1	0.8
-0.15	-0.15	0
-0.15	-0.85	0.7
0.5	0.15	0.35
-0.5	-0.4	-0.1
-0.55	-0.3	-0.25
-0.5	0	-0.5
0.15	0	0.15
-0.55	-1.2	0.65
3	2.9	0.1
0.25	0.35	-0.1
1.15	1.4	-0.25
0.9	1.25	-0.35
0.5	0.25	0.25
1.3	0.85	0.45
1.9	2.2	-0.3
-1.05	-1.2	0.15
-1.65	-2.7	1.05
0.8	1	-0.2
-0.25	-0.05	-0.2
-1.45	-2.6	1.15
-0.4	-0.3	-0.1
-1	-0.85	-0.15
0	-0.85	0.85
2.55	2.75	-0.2
-0.95	-0.65	-0.3
0.2	0.65	-0.45
-0.45	-0.25	-0.2
-0.85	-1.05	0.2
-0.3	-0.3	8.88178e-16
-1.25	-1	-0.25
-1.95	-3	1.05
-1.2	-1	-0.2
0.05	-0.1	0.15
-0.1	-0.15	0.05
-0.05	-0.1	0.05
-0.9	-0.7	-0.2
-0.3	0.15	-0.45
-0.85	-1.85	1
-1.6	-2.55	0.95
-1.55	-1.65	0.1
-0.45	-0.25	-0.2
-0.7	-0.75	0.05
1.1	0.7	0.4
0.25	0.1	0.15
-0.05	0	-0.05
-0.55	-0.65	0.1
-0.05	0.4	-0.45
0	0.2	-0.2
-0.35	0	-0.35
1.4	1.85	-0.45
-0.75	-0.15	-0.6
-1.1	-0.35	-0.75
-0.2	-0.15	-0.05
-0.5	-0.35	-0.15
0.6	0.8	-0.2
1.15	1.75	-0.6
-0.65	-0.4	-0.25
0.3	-0.95	1.25
2.1	1.6	0.5
-0.15	-0.25	0.1
-2	-2.8	0.8
2.4	2.05	0.35
0.65	0.45	0.2
-1.5	-1.15	-0.35
-0.3	-0.5	0.2
0.5	0.1	0.4
0.2	0.4	-0.2
-0.35	0.55	-0.9
-0.1	0.55	-0.65
0.05	-0.1	0.15
0.35	0.35	0
-1.3	-1.45	0.15
0.05	0.7	-0.65
-1.1	-0.7	-0.4
-0.55	-0.2	-0.35
0.95	0.85	0.1
-0.85	-0.05	-0.8
-0.1	0	-0.1
0.2	0.1	0.1
-1.05	-1.35	0.3
-0.4	-0.6	0.2
-0.4	-0.3	-0.1
-0.9	-0.7	-0.2
-0.5	-1	0.5
0.2	-0.45	0.65
-0.45	-0.2	-0.25
-0.4	-0.45	0.05
-0.7	-0.25	-0.45
-0.5	-0.95	0.45
-0.45	-0.4	-0.05
0.05	0.05	0
-1.05	-2.35	1.3
-0.05	0.05	-0.1
-0.85	0.35	-1.2
-0.4	-0.1	-0.3
1.3	1.85	-0.55
1.05	0.8	0.25
-0.05	0.35	-0.4
-0.05	0.25	-0.3
-0.85	-1.45	0.6
-0.45	-0.6	0.15
-0.8	-0.5	-0.3
-1.05	-0.9	-0.15
-2.6	-2.95	0.35
-0.1	-0.6	0.5
-0.35	0.15	-0.5
-0.8	-0.4	-0.4
1.9	1.75	0.15
0.8	0.35	0.45
-0.7	-1.25	0.55
-1.1	-1.9	0.8
0.4	0.75	-0.35
0.3	0.3	0
-1.65	-1.8	0.15
-0.25	-0.1	-0.15
-0.35	-0.85	0.5
0.4	0.15	0.25
-0.5	-0.45	-0.05
0.35	-0.35	0.7
0.25	0.25	0
1.65	1.05	0.6
-0.45	-0.05	-0.4
0.45	0.25	0.2
0.2	0.05	0.15
-0.5	-0.8	0.3
2.15	2.2	-0.05
0.4	0.6	-0.2
0.15	-0.2	0.35
0.15	0.2	-0.05
0.85	0.5	0.35
0.05	0.1	-0.05
0.2	0.2	0
-0.2	-0.75	0.55
-0.15	-0.1	-0.05
-0.15	0.15	-0.3
0.35	0.4	-0.05
0.05	0.05	0
-0.25	-0.85	0.6
-0.8	-0.95	0.15
-2.1	-2.6	0.5
-2.1	-3.05	0.95
-0.2	-0.45	0.25
-2.2	-2.3	0.1
-0.05	0.05	-0.1
0.65	-0.05	0.7
-0.2	-0.8	0.6
-0.7	-0.65	-0.05
-0.35	-0.35	0
-0.2	-0.3	0.1
-0.95	-0.7	-0.25
-0.3	0	-0.3
0.25	-0.05	0.3
-0.2	-0.45	0.25
1.2	0.95	0.25
-0.6	-0.4	-0.2
0.25	-0.7	0.95
-0.65	-0.45	-0.2
-2.1	-1.75	-0.35
-0.4	-0.3	-0.1
-0.5	-0.6	0.1
0.15	-0.5	0.65
-0.2	-0.55	0.35
-0.3	-1.1	0.8
-1.6	-1.2	-0.4
0.25	-0.1	0.35
-0.8	-0.35	-0.45
-0.45	-0.8	0.35
0.2	0.05	0.15
0.9	1.15	-0.25
1.25	0.7	0.55
-0.2	-0.6	0.4
-0.35	-0.55	0.2
-1.85	-1.3	-0.55
-1.15	-1.35	0.2
-2	-2.8	0.8
-0.35	-0.35	-1.77636e-15
0	-0.8	0.8
0.7	0.75	-0.05
0.1	0.15	-0.05
-0.85	-1.15	0.3
-0.25	0	-0.25
-0.45	-0.55	0.1
0.5	0.1	0.4
-0.05	-0.6	0.55
0.2	0.2	8.88178e-16
-1.1	-0.45	-0.65
0.3	0.55	-0.25
-0.2	0.5	-0.7
0	0.1	-0.1
-0.35	-0.2	-0.15
-1.65	-1.2	-0.45
-0.2	0.05	-0.25
-1.6	-1.9	0.3
-0.15	-0.25	0.1
-0.15	-0.3	0.15
0.15	0.5	-0.35
0.05	-0.5	0.55
-1.95	-2.25	0.3
-2	-1.45	-0.55
-1.1	-0.9	-0.2
0.35	0.45	-0.1
0.2	0.1	0.1
-0.25	-0.05	-0.2
-0.25	0.05	-0.3
-0.55	0.15	-0.7
0.15	0	0.15
-0.6	-0.5	-0.1
-0.8	-0.8	0
-0.55	-0.4	-0.15
-0.95	-1.5	0.55
2.35	2.5	-0.15
1.75	1.85	-0.1
2.55	2.8	-0.25
2.05	2.5	-0.45
-0.6	-0.5	-0.1
-0.7	-0.65	-0.05
-1.15	-1.15	0
-0.7	-0.85	0.15
-1.05	-0.65	-0.4
-0.45	-0.3	-0.15
-0.45	-0.25	-0.2
-0.45	-0.75	0.3
-0.45	0.4	-0.85
-0.15	0.15	-0.3
-0.7	-0.25	-0.45
-0.55	-0.85	0.3
0.05	-0.15	0.2
-0.2	-0.3	0.1
0.4	0.45	-0.05
-0.75	-0.15	-0.6
-0.8	-0.6	-0.2
0.3	0.25	0.05
2.9	3.55	-0.65
1.9	1.15	0.75
-1.05	-0.35	-0.7
0.6	0.55	0.05
-0.15	-0.4	0.25
-0.5	-0.65	0.15
-0.3	0.05	-0.35
-0.8	-0.85	0.05
-0.7	0.15	-0.85
-0.9	-1.25	0.35
-1.35	-1.15	-0.2
-1	-1.1	0.1
-0.8	-0.7	-0.1
0.5	1.15	-0.65
0.65	0.65	-3.55271e-15
-1.35	-1.65	0.3
0.7	1	-0.3
0.95	0.75	0.2
-1.2	-0.7	-0.5
-0.85	-0.95	0.1
0.05	-0.45	0.5
-0.2	-0.1	-0.1
0.15	0.4	-0.25
-0.05	-0.35	0.3
0.45	0.45	-8.88178e-16
-0.55	0	-0.55
-2.55	-2	-0.55
-1	-0.35	-0.65
-0.6	-0.4	-0.2
0	0	0
-0.5	-0.4	-0.1
-1	-0.85	-0.15
-0.85	-0.95	0.1
-1	-1.65	0.65
-0.85	-0.75	-0.1
0.45	-0.2	0.65
-0.35	-0.8	0.45
-1.25	-0.75	-0.5
1.9	1.85	0.05
-0.6	-0.55	-0.05
0.05	-0.45	0.5
0.15	0.4	-0.25
0.4	-0.3	0.7
-0.25	-0.4	0.15
1.6	2.3	-0.7
-0.95	-0.35	-0.6
-3.55	-2.35	-1.2
-0.85	-0.65	-0.2
-1.15	-0.8	-0.35
-1.25	-0.95	-0.3
-0.75	-0.45	-0.3
2.45	3.15	-0.7
1.9	2	-0.1
0.5	-0.1	0.6
-0.1	-0.15	0.05
-0.45	-0.35	-0.1
-0.05	0.1	-0.15
-1	-1.15	0.15
0.75	0.3	0.45
-0.1	-0.05	-0.05
-1.1	-0.75	-0.35
-0.85	-0.45	-0.4
-0.2	-0.4	0.2
-1.5	-2.1	0.6
-0.45	-1.7	1.25
-2.85	-3.65	0.8
-0.45	-0.45	8.88178e-16
-0.35	0	-0.35
0.2	0.5	-0.3
-0.75	-0.85	0.1
-1.15	-1.05	-0.1
1.55	1.8	-0.25
0.05	-0.4	0.45
-0.4	-0.15	-0.25
2.15	2.3	-0.15
-0.4	-0.1	-0.3
0.3	0.2	0.1
0	-0.3	0.3
-0.65	-0.45	-0.2
0.3	0.4	-0.1
1.95	2.15	-0.2
0.05	-0.4	0.45
-0.35	-0.05	-0.3
0.35	-0.1	0.45
-0.55	-0.65	0.1
-0.7	-0.55	-0.15
0	0.05	-0.05
-0.15	1.1	-1.25
-0.25	-0.9	0.65
-1.1	-1.55	0.45
-1.7	-0.95	-0.75
-0.6	-0.1	-0.5
-0.25	-0.6	0.35
-0.15	-0.25	0.1
0.35	-0.3	0.65
0.2	0.5	-0.3
-0.3	-0.05	-0.25
-0.8	-0.8	0
-1.95	-1.5	-0.45
2.1	2.65	-0.55
0.4	-0.3	0.7
0.6	1.2	-0.6
-0.05	-0.2	0.15
0.7	0	0.7
2.25	0	2.25
-0.35	-0.2	-0.15
-0.05	0.25	-0.3
-2.05	-3.05	1
-2.35	-2.55	0.2
0.1	-0.4	0.5
-0.05	0	-0.05
-0.7	-0.3	-0.4
-0.4	-0.55	0.15
-0.25	-0.2	-0.05
-0.95	-0.7	-0.25
-1	-1.55	0.55
0.3	-0.1	0.4
-0.1	-0.3	0.2
-1.45	-2.4	0.95
-1.4	-1	-0.4
-0.15	-0.15	0
-1.35	-1.6	0.25
-0.35	0.1	-0.45
1.15	1.1	0.05
0.7	-0.1	0.8
0.35	0	0.35
-0.2	-0.85	0.65
-0.95	-0.7	-0.25
-1.15	-0.6	-0.55
-1.15	-0.75	-0.4
0.85	0.3	0.55
-0.55	-1.25	0.7
-0.15	0	-0.15
0.35	0.2	0.15
-0.2	-0.6	0.4
-0.6	-0.8	0.2
-0.4	-0.25	-0.15
-1	-0.9	-0.1
-0.9	-1	0.1
-0.25	-0.1	-0.15
0.45	1.15	-0.7
-0.95	-0.5	-0.45
-0.2	0.25	-0.45
-0.85	-0.15	-0.7
-0.55	-0.65	0.1
-0.8	-1.9	1.1
0.05	0.4	-0.35
-0.45	-0.65	0.2
-0.25	-0.55	0.3
0.2	-0.1	0.3
-0.4	-0.45	0.05
1.05	1.25	-0.2
-0.7	-0.6	-0.1
-0.35	-0.65	0.3
-0.7	-0.15	-0.55
-0.9	-0.65	-0.25
-1.25	-0.4	-0.85
1.7	2.25	-0.55
-1.35	0.35	-1.7
-0.55	-0.55	0
0.2	0	0.2
0.05	0.1	-0.05
-1.55	-1.2	-0.35
-0.6	-0.3	-0.3
0.7	0.05	0.65
-3.35	-3.4	0.05
-1.95	-1.65	-0.3
-0.55	-0.4	-0.15
0.05	-0.6	0.65
0.9	0.35	0.55
1.25	1.4	-0.15
0.65	0.9	-0.25
0.7	0.45	0.25
-0.75	-1.5	0.75
0.25	-0.2	0.45
-0.85	-1.45	0.6
-0.35	-0.75	0.4
0	-0.5	0.5
-1.3	-1.85	0.55
-1	-1.05	0.05
1.05	1	0.05
-1.55	-2.2	0.65
-1	-1.65	0.65
-1.15	-1.15	-4.44089e-16
0.15	0.55	-0.4
-0.3	-0.6	0.3
-0.9	-0.8	-0.1
0.65	0	0.65
0.15	-0.85	1
-0.85	-0.35	-0.5
0	-0.15	0.15
-1.55	-1.85	0.3
-0.55	-0.6	0.05
0.1	0.6	-0.5
1.65	1.3	0.35
-1.15	-1.8	0.65
0.8	0.95	-0.15
0	0.6	-0.6
0.1	0.3	-0.2
0.05	0.4	-0.35
0.3	-0.25	0.55
-1.95	-2.4	0.45
2.3	2.65	-0.35
0.5	0.35	0.15
0.55	1.15	-0.6
0.1	-0.3	0.4
0.6	1	-0.4
-0.5	-0.5	8.88178e-16
0.25	-0.3	0.55
-0.35	-0.05	-0.3
-0.3	-0.7	0.4
-1.45	-1.9	0.45
-0.15	0.15	-0.3
-0.6	-0.85	0.25
0.25	-0.75	1
0.7	-0.1	0.8
0.9	0.8	0.1
-1.85	-2.3	0.45
-0.35	-0.05	-0.3
-0.35	-0.5	0.15
-0.1	0.15	-0.25
-1.95	-2.25	0.3
-0.4	-0.55	0.15
-1.55	-1.2	-0.35
0.45	0.25	0.2
-1.05	-1.15	0.1
-0.55	-0.6	0.05
-0.3	-0.25	-0.05
-0.25	0.35	-0.6
-0.1	-0.15	0.05
0.65	0.9	-0.25
0.1	-0.3	0.4
-0.9	-0.65	-0.25
-1.05	-0.25	-0.8
-1	-0.6	-0.4
0.9	0.45	0.45
-0.6	-1.45	0.85
0.85	-0.15	1
-3.4	-3.35	-0.05
0.3	0.05	0.25
1.6	1.8	-0.2
-0.7	-0.3	-0.4
-0.45	-0.05	-0.4
-0.6	-1.95	1.35
-1	-1.25	0.25
-0.1	0.1	-0.2
-0.4	-0.05	-0.35
-0.8	-0.05	-0.75
-0.7	-0.05	-0.65
-0.35	-0.15	-0.2
-1.35	-0.2	-1.15
-0.15	-0.15	0
0.4	-0.05	0.45
0	0	-8.88178e-16
-0.45	-0.7	0.25
0.15	-0.4	0.55
-1.2	-1.05	-0.15
-0.8	-0.75	-0.05
-0.75	-0.85	0.1
0.25	-0.05	0.3
0.5	0.1	0.4
1.65	1.45	0.2
-0.4	-0.75	0.35
0.3	0.2	0.1
-0.7	-0.6	-0.1
0.7	0.7	8.88178e-16
0.2	0.45	-0.25
-0.9	-0.25	-0.65
-0.5	-0.8	0.3
-1.1	-1.1	-1.77636e-15
-1.15	-1.75	0.6
0.15	-0.9	1.05
0.85	1.2	-0.35
-0.1	-0.15	0.05
-0.9	-0.75	-0.15
-0.55	-0.65	0.1
-0.3	0.7	-1
-0.4	-0.45	0.05
0.3	0.4	-0.1
0.1	0	0.1
0.65	0.8	-0.15
1.2	0.75	0.45
0.4	-0.05	0.45
0.15	0.2	-0.05
-0.55	-0.25	-0.3
-0.75	-0.7	-0.05
-0.2	-0.1	-0.1
-2.2	-2.55	0.35
-0.4	-0.5	0.1
-0.7	-0.8	0.1
0.1	-0.45	0.55
-0.5	-0.55	0.05
-1	-1.25	0.25
-1.65	-1.6	-0.05
-0.95	-0.55	-0.4
-0.1	-0.05	-0.05
-1.65	-0.95	-0.7
-0.45	-0.45	0
0	0.7	-0.7
-1.35	-1.7	0.35
-0.9	-1	0.1
-0.7	-0.55	-0.15
-0.2	0	-0.2
-0.3	-0.5	0.2
-0.5	-0.7	0.2
-0.05	-0.5	0.45
0.2	0.3	-0.1
0.25	0.15	0.1
-0.6	0.15	-0.75
0.7	0.05	0.65
-0.85	-0.35	-0.5
-0.25	-0.25	0
-0.25	-0.75	0.5
0.1	-0.2	0.3
-0.75	-0.8	0.05
-0.8	-0.75	-0.05
1.05	1.15	-0.1
-0.9	-0.1	-0.8
-0.75	-0.15	-0.6
-0.3	-0.2	-0.1
0.25	-0.2	0.45
0.5	0.25	0.25
-1.5	-1.4	-0.1
-1.45	-0.7	-0.75
0.7	0.35	0.35
-1.5	-0.8	-0.7
-0.3	-0.45	0.15
0.3	0.8	-0.5
0.55	0.7	-0.15
-0.2	-0.35	0.15
-0.3	-0.55	0.25
0.2	0.25	-0.05
0.45	-0.2	0.65
-0.75	-0.55	-0.2
-0.35	-0.55	0.2
0.55	0.25	0.3
-0.65	-1.4	0.75
-0.25	-0.2	-0.05
0.3	-0.05	0.35
1.55	1.9	-0.35
2	1.8	0.2
0	-0.05	0.05
1.5	2.15	-0.65
0.05	-0.3	0.35
0.8	0.7	0.1
-0.2	-0.8	0.6
0.3	-0.4	0.7
0.55	0.55	0
-0.1	-0.25	0.15
0.25	0.05	0.2
-0.1	-0.1	-8.88178e-16
0.15	-0.1	0.25
-0.05	-0.05	8.88178e-16
0.25	0.2	0.05
0	-0.05	0.05
-1.1	-1.3	0.2
0	-0.85	0.85
1.65	1.8	-0.15
0.4	0.2	0.2
-1.15	-0.8	-0.35
-0.3	0.1	-0.4
-1.35	-1	-0.35
-2.25	-1.45	-0.8
-0.1	0.55	-0.65
0	-0.55	0.55
-0.05	-0.2	0.15
-0.65	-1.8	1.15
0.7	0.55	0.15
-1.05	-1.15	0.1
-0.7	-1.35	0.65
-1.4	-0.8	-0.6
-0.85	-0.6	-0.25
-0.55	-0.2	-0.35
0.8	0.85	-0.05
-1.6	-2.05	0.45
-1.2	-1.3	0.1
-0.6	0.5	-1.1
-0.05	0.15	-0.2
-0.35	-0.75	0.4
-0.65	-0.9	0.25
-0.55	-0.55	0
1	0.1	0.9
-0.85	-0.7	-0.15
-0.15	0.1	-0.25
-0.8	-0.9	0.1
0.4	0.05	0.35
1.7	1.95	-0.25
-0.4	-0.45	0.05
-0.2	-0.4	0.2
-0.1	0.3	-0.4
-0.5	-0.45	-0.05
-0.1	-0.05	-0.05
-1.6	-2.15	0.55
-1	-1.1	0.1
-1.5	-2.85	1.35
-0.8	-0.55	-0.25
1.35	1.75	-0.4
-1.95	-0.85	-1.1
-0.8	-0.8	0
-1.5	-1.4	-0.1
-0.1	-0.15	0.05
-0.2	0.45	-0.65
0.4	0.95	-0.55
0.15	0.25	-0.1
0.6	0.3	0.3
-1.95	-1.7	-0.25
-0.95	-0.35	-0.6
1.4	1.05	0.35
-0.1	-0.65	0.55
-0.35	-0.1	-0.25
0.85	0.6	0.25
-0.6	-0.1	-0.5
-0.95	-0.55	-0.4
-2.6	-3.15	0.55
-0.05	-0.2	0.15
-1.3	-2.1	0.8
-1	-2.8	1.8
0.55	0.1	0.45
-0.35	-0.1	-0.25
0.1	0.05	0.05
-0.4	-0.4	0
-0.65	-1.1	0.45
0.45	0.25	0.2
-0.2	-0.8	0.6
0.8	0.85	-0.05
0.1	0.5	-0.4
-0.1	-0.1	0
1.65	1	0.65
-0.45	0.1	-0.55
-0.1	-0.4	0.3
0.75	1.2	-0.45
0.65	0.85	-0.2
-1.1	-1.55	0.45
-1.15	-1.5	0.35
0.2	0.4	-0.2
-0.05	0.8	-0.85
-0.1	-0.45	0.35
-0.05	0.4	-0.45
-0.95	-1.2	0.25
0.9	-0.3	1.2
0.05	1	-0.95
0	0.05	-0.05
1.2	0.4	0.8
-0.55	-0.35	-0.2
-0.25	-0.1	-0.15
-0.05	-0.2	0.15
-0.7	-0.1	-0.6
0.2	-0.55	0.75
0.1	0.15	-0.05
0.2	0.6	-0.4
-0.1	0.15	-0.25
-1.05	-1.45	0.4
-1.55	-2.1	0.55
-0.35	-0.9	0.55
0.75	0.4	0.35
-1.75	-1.65	-0.1
-0.7	-0.65	-0.05
-1.05	-0.6	-0.45
0.8	0.2	0.6
-0.5	-0.1	-0.4
0.55	0.7	-0.15
-0.4	-0.1	-0.3
0	0.6	-0.6
0.1	-0.45	0.55
-0.65	-0.8	0.15
-0.7	-0.25	-0.45
-0.1	-0.5	0.4
-0.15	-0.25	0.1
-1.35	-1.55	0.2
-0.4	-0.55	0.15
-0.35	-0.25	-0.1
-0.35	-0.5	0.15
-0.45	-0.3	-0.15
1.75	2.15	-0.4
-0.3	-0.4	0.1
0.35	0.85	-0.5
-1.25	-0.75	-0.5
-0.85	-0.4	-0.45
-0.85	-0.65	-0.2
-0.4	-0.1	-0.3
0.65	0.05	0.6
0.15	-0.05	0.2
-1.65	-1.4	-0.25
0.7	1.05	-0.35
1	0.45	0.55
-0.65	-1.1	0.45
-0.3	-0.25	-0.05
-1.7	-2.5	0.8
0.6	0.3	0.3
-0.85	-0.95	0.1
-0.95	0.3	-1.25
-0.6	-0.7	0.1
-0.6	-1.7	1.1
-0.7	-0.9	0.2
-1.75	-1.7	-0.05
-0.7	-0.6	-0.1
-0.3	-0.2	-0.1
0.25	0.05	0.2
-1.4	-1.5	0.1
-0.1	0.35	-0.45
-0.85	-0.95	0.1
-0.3	-0.65	0.35
0.5	0.9	-0.4
-0.65	-1.1	0.45
-1.15	-1.8	0.65
0.45	0.55	-0.1
-0.55	-0.3	-0.25
-1.25	-1.2	-0.05
-0.35	-0.9	0.55
-0.5	-1.4	0.9
-2.3	-1.75	-0.55
-1.95	-1.65	-0.3
-0.6	-0.95	0.35
-0.05	-1.1	1.05
0.6	-0.25	0.85
0.7	0.05	0.65
-0.1	-0.65	0.55
0.7	-0.05	0.75
0.1	-0.4	0.5
0	-0.35	0.35
-0.05	-0.2	0.15
0.65	-0.35	1
0.2	-0.4	0.6
-1.65	-2.15	0.5
-0.6	-0.2	-0.4
-1.15	-1.45	0.3
-0.55	-0.85	0.3
0.55	0.55	0
-0.7	-0.55	-0.15
-1.05	-0.65	-0.4
1	-0.1	1.1
-0.25	0.05	-0.3
0	-0.25	0.25
-0.9	-0.45	-0.45
-1.4	-1.6	0.2
2.15	2.3	-0.15
-2.8	-2.65	-0.15
-1.4	-1.9	0.5
-0.65	0.2	-0.85
-1.25	-1.05	-0.2
-0.55	-0.8	0.25
0.8	0.15	0.65
-0.65	-0.95	0.3
-0.35	-0.25	-0.1
0.65	0.65	0
-1.5	-0.15	-1.35
-0.25	-0.15	-0.1
-0.35	-0.55	0.2
-0.35	-0.65	0.3
-0.95	-2.2	1.25
-0.1	-0.1	0
-0.3	-0.25	-0.05
-0.5	-0.3	-0.2
-0.65	-2	1.35
-0.2	-0.15	-0.05
-0.4	0.1	-0.5
-0.55	-1.5	0.95
-0.65	0.1	-0.75
-0.65	-0.25	-0.4
0.3	-0.2	0.5
-0.3	0.2	-0.5
0.05	-0.35	0.4
0.35	0.15	0.2
0.4	-0.2	0.6
0	-0.05	0.05
-0.75	-1	0.25
0.1	0.4	-0.3
-0.6	-0.85	0.25
-0.2	-0.6	0.4
-0.95	-0.85	-0.1
-1.05	-0.95	-0.1
-1.1	-1.1	-4.44089e-16
-1.1	-0.75	-0.35
-0.9	-0.7	-0.2
-0.2	0.05	-0.25
0.55	0.7	-0.15
-0.85	-1.1	0.25
0.15	0.1	0.05
0.35	0.15	0.2
-0.9	-0.45	-0.45
-1.8	-1.5	-0.3
0.3	0.1	0.2
-0.15	0	-0.15
-2.35	-2.5	0.15
-0.4	-1.8	1.4
-0.05	0.2	-0.25
0.05	-0.4	0.45
-1.8	-0.75	-1.05
-0.7	-0.3	-0.4
0.2	-0.1	0.3
-0.85	-0.05	-0.8
-0.35	-0.2	-0.15
-0.05	0.15	-0.2
2.5	2	0.5
-0.35	-0.1	-0.25
-0.05	-0.5	0.45
0.1	-0.2	0.3
-0.15	0	-0.15
-0.8	-0.65	-0.15
-1.3	-1.4	0.1
0	-0.3	0.3
0.8	1.15	-0.35
0.9	1.15	-0.25
-0.1	-0.3	0.2
0.85	0.3	0.55
-0.95	-1.25	0.3
-0.8	-0.9	0.1
-0.65	-1.7	1.05
-2.3	-2.8	0.5
-1	-0.8	-0.2
1.2	1.35	-0.15
-0.9	-1.25	0.35
2.3	3.2	-0.9
0.95	0.45	0.5
-1.85	-1.95	0.1
-0.25	-0.7	0.45
0.55	0.2	0.35
-0.4	0.2	-0.6
0.25	0.5	-0.25
0.3	0.65	-0.35
-0.8	-0.85	0.05
-0.4	-0.15	-0.25
0.4	-0.3	0.7
-0.75	-0.7	-0.05
-0.85	-1.1	0.25
0.3	0.45	-0.15
-0.45	-0.75	0.3
-0.5	-0.45	-0.05
-0.25	-0.6	0.35
-0.95	-1.05	0.1
1.9	1.9	0
-0.65	0.05	-0.7
0.65	-0.05	0.7
-0.8	-0.9	0.1
-1.7	-1.65	-0.05
-0.5	-0.25	-0.25
1.8	1.95	-0.15
-0.9	-0.8	-0.1
-0.35	0	-0.35
0.05	0.35	-0.3
0.2	-0.25	0.45
-1.1	-1.45	0.35
-0.3	-0.75	0.45
0.9	0.95	-0.05
1.2	1.5	-0.3
-0.85	-0.6	-0.25
2.3	2.35	-0.05
-0.65	-0.35	-0.3
-1.25	-1	-0.25
-0.95	-1.6	0.65
-0.3	-0.7	0.4
0.05	0.3	-0.25
-0.35	-0.8	0.45
0.5	0.65	-0.15
0.15	-0.05	0.2
0.15	-0.4	0.55
-0.4	-0.7	0.3
1.5	1.1	0.4
-0.75	-1.5	0.75
-0.5	-0.7	0.2
0.4	1.05	-0.65
-0.4	-0.3	-0.1
0	-0.55	0.55
0.25	0.55	-0.3
0.2	0.55	-0.35
-0.45	-0.9	0.45
0.55	0.65	-0.1
-0.1	-0.35	0.25
0.3	0.1	0.2
0.75	0.15	0.6
-0.65	-0.35	-0.3
-0.45	-0.4	-0.05
0.05	-0.1	0.15
-0.05	-0.55	0.5
-0.35	-0.65	0.3
-1.3	-1.8	0.5
-0.8	-0.65	-0.15
-1.1	-0.25	-0.85
-0.25	0.35	-0.6
-0.7	-0.55	-0.15
0.6	0.9	-0.3
-0.55	-0.9	0.35
-0.25	-0.45	0.2
-0.05	0.45	-0.5
-0.25	-0.5	0.25
-0.45	-0.8	0.35
-0.4	-0.35	-0.05
-0.25	-0.4	0.15
-0.2	-0.3	0.1
0.15	0	0.15
-0.5	-0.65	0.15
0.15	-0.15	0.3
-1.2	-1.05	-0.15
0	-0.15	0.15
-1.7	-2.15	0.45
-0.2	-0.6	0.4
-0.05	0.05	-0.1
-0.25	-0.4	0.15
0.2	-0.25	0.45
-0.35	-0.35	0
-0.4	-0.7	0.3
1.15	-0.3	1.45
0.15	-0.55	0.7
-0.1	-0.8	0.7
0.4	-0.55	0.95
0.6	0.25	0.35
1.4	1.4	0
-0.3	-0.85	0.55
-1.1	-1.1	0
0.15	-0.2	0.35
-0.15	-0.2	0.05
1.15	1	0.15
0.1	0.2	-0.1
-0.35	-0.75	0.4
0.55	0.65	-0.1
-1.2	-0.55	-0.65
-0.15	-0.25	0.1
-1.5	-1.7	0.2
-0.3	-0.8	0.5
-0.9	0.2	-1.1
-0.95	-0.8	-0.15
0.1	-0.3	0.4
-1.25	-1.7	0.45
0	0.2	-0.2
-0.65	-0.55	-0.1
-1	-0.85	-0.15
-0.1	-0.35	0.25
-0.6	-0.95	0.35
1.25	-0.3	1.55
-1.55	-1.65	0.1
-0.8	0	-0.8
-0.55	-0.7	0.15
-0.85	-0.75	-0.1
-0.15	0	-0.15
-0.3	-0.35	0.05
0.05	0.1	-0.05
-0.5	-0.6	0.1
-0.15	-0.3	0.15
-0.4	-0.4	0
0.35	-1.25	1.6
-2	-2.05	0.05
-0.05	-0.6	0.55
-1.3	-1.95	0.65
-1.5	-2	0.5
0	-0.6	0.6
0.05	-0.65	0.7
-0.7	-0.15	-0.55
-1.25	-1.3	0.05
2.1	2.2	-0.1
0.2	-0.85	1.05
-0.8	-0.45	-0.35
-0.25	-0.35	0.1
-0.25	-0.1	-0.15
-0.8	-0.55	-0.25
0.15	0.55	-0.4
-0.7	-1.2	0.5
-0.5	-0.45	-0.05
-1.1	-0.65	-0.45
-0.2	-1.2	1
-0.35	-0.25	-0.1
1.05	0.85	0.2
0.2	-0.05	0.25
0.9	0.15	0.75
-0.35	0.1	-0.45
-0.05	-0.7	0.65
-0.4	-0.25	-0.15
-1.35	-1.55	0.2
1.45	-0.25	1.7
-1.3	-2.25	0.95
-1.8	-2.35	0.55
-2.1	-2.95	0.85
-1.05	-1.35	0.3
-0.5	-0.6	0.1
0.3	0.4	-0.1
0.4	-0.25	0.65
-0.5	-0.4	-0.1
-0.4	-0.4	0
0.25	-0.35	0.6
-0.55	-0.6	0.05
-0.3	-0.5	0.2
0.05	-0.4	0.45
0.25	0.05	0.2
-0.65	-0.7	0.05
0.25	-0.2	0.45
-1.75	-1.8	0.05
-0.2	-0.2	8.88178e-16
-0.85	-1.1	0.25
1.1	0.9	0.2
0.7	1.3	-0.6
0.3	0.15	0.15
-0.65	-0.25	-0.4
-0.85	-0.55	-0.3
1.6	1.6	0
1.2	0.9	0.3
0	-0.65	0.65
-1.55	-1.55	0
3.6	3.75	-0.15
-1.95	-2.35	0.4
2.4	2.55	-0.15
-0.75	-0.5	-0.25
-0.75	-0.55	-0.2
0.15	0.05	0.1
0.1	0.05	0.05
-0.25	-0.5	0.25
-0.7	-0.45	-0.25
-0.15	-0.35	0.2
-0.4	-0.05	-0.35
-0.2	-0.25	0.05
-0.55	-0.8	0.25
0.1	0.3	-0.2
1.3	1.15	0.15
-0.5	-0.5	8.88178e-16
1.25	1.15	0.1
-0.6	-0.65	0.05
1.2	1.25	-0.05
-0.35	0.15	-0.5
-0.85	-1.45	0.6
-0.55	-0.35	-0.2
-1.1	-1	-0.1
-1.6	-1.35	-0.25
0.15	0.15	0
-2.15	-2.25	0.1
-0.5	-0.45	-0.05
-0.05	-0.3	0.25
-0.05	-0.05	0
0.3	-0.45	0.75
-1.15	-1.15	0
-0.8	-0.45	-0.35
0.15	0.05	0.1
0	-0.35	0.35
-0.15	-0.25	0.1
0.75	0.8	-0.05
-0.7	-1.25	0.55
-0.95	-1.05	0.1
0.55	0.65	-0.1
0.2	0.55	-0.35
0.45	0.9	-0.45
-1.05	-0.4	-0.65
-0.8	-0.75	-0.05
-0.5	-0.15	-0.35
0	-0.25	0.25
0.25	0.1	0.15
-0.3	-0.2	-0.1
0.5	0.65	-0.15
0.8	0.45	0.35
-0.35	0.1	-0.45
-0.6	0.05	-0.65
0.25	0.15	0.1
-1	-1.7	0.7
-1.5	-1.95	0.45
-1.15	-0.95	-0.2
-0.3	-0.95	0.65
-1.25	-1.4	0.15
-0.55	-0.9	0.35
0.65	0.4	0.25
-1.25	-1.15	-0.1
-0.25	-0.5	0.25
0.05	-0.15	0.2
-1.4	-2.3	0.9
0.4	0.7	-0.3
-0.6	-0.65	0.05
-1.25	-0.9	-0.35
-0.2	-0.85	0.65
-0.75	-0.65	-0.1
-0.1	0.5	-0.6
-0.6	-0.3	-0.3
-0.3	-0.45	0.15
-1.2	-0.55	-0.65
-0.35	-0.7	0.35
-1.45	-1.55	0.1
-0.75	-0.95	0.2
-0.55	-0.8	0.25
0.25	0.6	-0.35
-1	-1.15	0.15
1.75	1.8	-0.05
0.5	0.7	-0.2
-0.1	0	-0.1
-1.2	-0.95	-0.25
-0.05	-0.45	0.4
-0.65	-0.5	-0.15
-0.25	-0.2	-0.05
0	-0.35	0.35
-0.45	-0.35	-0.1
0.4	0.05	0.35
0.1	0.2	-0.1
-0.9	-0.75	-0.15
0.5	0.4	0.1
-0.5	-0.7	0.2
-0.6	-0.65	0.05
-0.15	-0.35	0.2
0	-0.5	0.5
0.15	0.65	-0.5
-1.1	-1	-0.1
-1	-0.55	-0.45
-0.4	-0.25	-0.15
-0.65	-0.9	0.25
-0.15	0.3	-0.45
-0.05	0.25	-0.3
0	0.2	-0.2
-2.05	-1.85	-0.2
-1.85	-2.15	0.3
-0.1	0.05	-0.15
-0.6	-0.4	-0.2
0.15	-0.15	0.3
-1	-0.1	-0.9
-1	-0.85	-0.15
1.55	1.85	-0.3
-0.5	-0.45	-0.05
-0.2	-0.6	0.4
-0.3	0.4	-0.7
-0.8	-1	0.2
-0.75	-1.25	0.5
0	-0.1	0.1
-0.35	-0.15	-0.2
-1.4	-0.9	-0.5
1.2	-0.2	1.4
-1.4	-0.7	-0.7
-0.75	-0.65	-0.1
0.75	0.8	-0.05
-0.45	-0.65	0.2
-0.3	0.05	-0.35
-0.55	-0.15	-0.4
-0.05	0.45	-0.5
-1.8	-0.7	-1.1
-2.95	-2.95	0
-1.05	-0.85	-0.2
0.3	0.95	-0.65
1.5	0.95	0.55
0.3	0.7	-0.4
-0.25	0.6	-0.85
1.5	2.05	-0.55
1.1	1.25	-0.15
1.9	1.7	0.2
0.7	0.15	0.55
0	0.3	-0.3
-0.25	-0.3	0.05
-0.1	-0.45	0.35
-1.6	0.2	-1.8
-0.45	0.15	-0.6
-1.05	-0.55	-0.5
-0.2	-0.2	0
0.1	0.25	-0.15
-0.6	-0.45	-0.15
-0.1	-0.3	0.2
-0.1	0.15	-0.25
1.05	1.1	-0.05
0.25	0.7	-0.45
0	0.25	-0.25
-1.35	-2.3	0.95
-0.4	-0.05	-0.35
-0.85	-1	0.15
-0.45	0.5	-0.95
-0.7	-0.15	-0.55
0.05	-0.4	0.45
-0.75	-0.1	-0.65
-0.8	-0.55	-0.25
0	0.6	-0.6
0.05	-0.35	0.4
-0.6	-1	0.4
-0.75	-0.4	-0.35
-0.55	-0.8	0.25
-0.65	-0.85	0.2
-0.8	-0.9	0.1
-0.7	-0.8	0.1
-0.45	-0.2	-0.25
-0.7	-0.2	-0.5
-0.35	-0.15	-0.2
-0.25	0.1	-0.35
-0.05	0	-0.05
0.05	0	0.05
-0.5	-0.25	-0.25
-0.7	-0.5	-0.2
1.55	1.5	0.05
-1.4	-1.9	0.5
-0.5	-0.55	0.05
-0.35	-0.75	0.4
-0.35	-0.3	-0.05
0.35	0.25	0.1
-0.9	-0.7	-0.2
-0.1	-0.35	0.25
-0.15	-0.65	0.5
-1.1	-0.9	-0.2
-0.65	-0.1	-0.55
-0.45	-0.15	-0.3
-1.05	-1.95	0.9
-0.45	-0.35	-0.1
-0.05	-0.1	0.05
-0.5	-0.8	0.3
2.05	2.1	-0.05
1.8	1.85	-0.05
0.35	0.3	0.05
0.3	0	0.3
-0.25	-0.4	0.15
-0.35	-0.05	-0.3
0.15	0.55	-0.4
0.85	0.65	0.2
-0.3	-0.1	-0.2
-0.25	0.2	-0.45
-0.1	0	-0.1
0.15	0.2	-0.05
-2.45	-2.9	0.45
0.6	-0.1	0.7
-0.75	-0.6	-0.15
-1.1	-1.8	0.7
-0.95	-0.2	-0.75
1	0.45	0.55
-0.6	-0.75	0.15
-0.8	-1.2	0.4
-0.45	-0.35	-0.1
-0.75	-0.95	0.2
-0.5	-0.65	0.15
0.55	0.2	0.35
-0.85	-0.45	-0.4
-0.9	-1.25	0.35
-1.7	-1.55	-0.15
-1	-1.45	0.45
0.5	0.85	-0.35
-0.8	-1.3	0.5
0	0.15	-0.15
0.25	0.25	8.88178e-16
0.7	0.2	0.5
-0.05	-0.05	0
-0.65	-0.35	-0.3
0.15	0.45	-0.3
1.75	0.9	0.85
-1.7	-1.9	0.2
-0.5	-0.5	0
0.35	0.2	0.15
-2.3	-3.05	0.75
-1.35	-1.6	0.25
-0.45	0.15	-0.6
-0.3	-1.05	0.75
-0.1	0.1	-0.2
-0.45	-0.35	-0.1
0.65	0.45	0.2
-1.25	-1.05	-0.2
-0.25	-0.35	0.1
-1.1	-2.35	1.25
-1.6	-1.95	0.35
-0.9	0.1	-1
-0.6	-1	0.4
-1.7	-1.6	-0.1
-2.05	-2.5	0.45
0.2	-0.15	0.35
0.05	0.25	-0.2
0.2	-0.2	0.4
0.85	1.05	-0.2
-0.3	-0.1	-0.2
-0.3	-0.1	-0.2
-0.4	-0.45	0.05
-0.55	-0.2	-0.35
-1.3	-1.45	0.15
-0.45	-0.4	-0.05
-0.45	-0.9	0.45
0.25	0	0.25
-0.5	-0.8	0.3
0.95	1.25	-0.3
-1.25	-1.15	-0.1
-0.55	-0.5	-0.05
-1.55	-1.25	-0.3
-0.4	-0.35	-0.05
-0.85	-0.3	-0.55
2.35	1.35	1
-0.3	-0.3	0
1.15	-0.5	1.65
0.35	-0.1	0.45
-1	-0.8	-0.2
-0.8	-0.3	-0.5
-1.45	-1.5	0.05
-0.6	-0.6	0
-1.25	0.4	-1.65
-0.75	-1	0.25
0.3	0.55	-0.25
0.6	0.5	0.1
-0.1	0.3	-0.4
0.7	0.65	0.05
0.05	-0.1	0.15
0.1	0.5	-0.4
-0.35	0	-0.35
-0.3	-0.35	0.05
-0.9	-1.45	0.55
1.35	1.25	0.1
0.15	-0.25	0.4
-0.5	-0.55	0.05
-0.25	-0.7	0.45
1.1	0.95	0.15
2.9	3.15	-0.25
0.05	0.2	-0.15
-0.05	-0.2	0.15
-0.4	-0.85	0.45
0.05	-1.1	1.15
-0.95	-0.6	-0.35
-0.55	-0.55	0
0.5	0.25	0.25
0	-0.4	0.4
-2.4	-2.3	-0.1
0.2	0.15	0.05
-0.9	-1.3	0.4
-0.45	-0.45	4.44089e-16
-0.75	-1.65	0.9
-0.75	-0.75	-4.44089e-16
0.25	0.2	0.05
0.4	0.2	0.2
-1.35	-1.35	0
-0.75	-0.6	-0.15
-0.65	-0.6	-0.05
-0.25	-0.25	0
-0.85	0	-0.85
-0.4	0.35	-0.75
-3.1	-4	0.9
0.15	-0.05	0.2
-0.7	-0.4	-0.3
-0.65	-0.5	-0.15
-1.2	-1.05	-0.15
-0.1	-0.4	0.3
-0.7	-0.6	-0.1
-0.55	-0.8	0.25
-0.05	-0.15	0.1
-1.2	-1.9	0.7
0.05	0.2	-0.15
-0.25	-0.05	-0.2
0	-0.45	0.45
-1.2	-2	0.8
0.25	0.85	-0.6
1.85	1.55	0.3
0.7	0.5	0.2
-0.75	-0.75	0
-0.65	-0.2	-0.45
-1.05	-0.85	-0.2
-0.35	-0.9	0.55
-0.15	-0.2	0.05
-0.4	-0.2	-0.2
-0.05	-0.2	0.15
-0.45	-0.45	-8.88178e-16
0.2	0.05	0.15
0	0.15	-0.15
-0.65	-0.85	0.2
3.95	4.05	-0.1
2.75	2	0.75
-0.95	-1.05	0.1
0.05	-0.2	0.25
-0.3	-0.2	-0.1
-0.3	0.05	-0.35
-0.55	0.2	-0.75
-0.15	-0.45	0.3
-1.45	-2.3	0.85
-0.75	-0.7	-0.05
-0.5	-1.45	0.95
-0.9	-0.3	-0.6
-0.55	-0.4	-0.15
2.15	2.2	-0.05
-0.25	-0.05	-0.2
-0.35	-0.05	-0.3
0.3	-0.25	0.55
-0.6	-0.6	0
0.9	0.35	0.55
0.55	-0.6	1.15
0	-0.45	0.45
0.25	0.2	0.05
-0.45	-0.35	-0.1
-0.6	-0.9	0.3
-0.65	-0.05	-0.6
-2.9	-2.1	-0.8
-1.35	-0.75	-0.6
-0.2	0	-0.2
-2.75	-3.55	0.8
-1.75	-1.15	-0.6
-2.15	-2.75	0.6
-0.85	-0.95	0.1
0.3	-0.25	0.55
-0.2	-0.2	0
0.2	0.05	0.15
-0.7	-2	1.3
-1.55	-1.65	0.1
-0.9	-1.5	0.6
-0.8	-1.2	0.4
0.05	0.1	-0.05
-0.35	-0.25	-0.1
0	0.35	-0.35
-0.2	-0.15	-0.05
-0.75	-0.55	-0.2
-0.2	-0.15	-0.05
-0.8	-0.75	-0.05
-0.5	-0.1	-0.4
-0.25	-0.45	0.2
0.2	-0.2	0.4
-1.15	-1.35	0.2
1.2	0.85	0.35
-0.3	0	-0.3
0.45	0.75	-0.3
-0.45	-0.5	0.05
-1.1	-0.6	-0.5
-0.8	-0.35	-0.45
-0.15	-0.9	0.75
-0.55	-0.1	-0.45
-0.5	-0.5	0
-0.55	-0.6	0.05
-1	-2.4	1.4
0.25	0.75	-0.5
0.2	0.1	0.1
-0.05	0.75	-0.8
0.55	-0.45	1
-2.1	-1.9	-0.2
0.2	0.3	-0.1
0.1	-0.05	0.15
1.7	1.55	0.15
-0.7	-0.3	-0.4
-0.1	0.5	-0.6
-0.05	0.55	-0.6
-1.65	-1.1	-0.55
-0.2	-0.1	-0.1
-2.85	-3.25	0.4
1.6	1.95	-0.35
0.4	0.5	-0.1
-1.55	-0.9	-0.65
-1.2	-1.25	0.05
-0.1	-0.3	0.2
-0.4	-0.15	-0.25
-0.85	-0.25	-0.6
-1.75	-1.1	-0.65
-0.9	-0.7	-0.2
-0.4	-0.35	-0.05
-0.15	0.05	-0.2
-0.5	-0.5	0
-1.9	-1.75	-0.15
-1.4	-2.6	1.2
0.5	0.85	-0.35
-0.55	-1.15	0.6
-0.25	0.15	-0.4
0	0.15	-0.15
0.2	0	0.2
0.7	0.5	0.2
-0.45	-0.6	0.15
-0.45	-0.45	0
-0.45	-0.7	0.25
-1.25	-1.15	-0.1
-0.25	-0.55	0.3
-1.2	-1.5	0.3
-2.95	-3.35	0.4
0.6	1.1	-0.5
-0.65	-0.75	0.1
-0.2	-0.35	0.15
-0.65	-0.5	-0.15
1.8	0.75	1.05
0.9	0.6	0.3
0.05	-0.35	0.4
-0.45	-0.6	0.15
0.2	0.65	-0.45
-0.25	-0.3	0.05
-1.6	-0.5	-1.1
-0.85	-0.9	0.05
-1.1	-1.7	0.6
-0.1	-0.25	0.15
-1.05	-1.2	0.15
0.65	0.9	-0.25
1.5	2.45	-0.95
-1.25	-2.7	1.45
-0.9	-0.7	-0.2
0.15	-0.55	0.7
-1.15	-0.35	-0.8
-0.4	-0.6	0.2
-0.6	-0.45	-0.15
0.35	-0.15	0.5
0.25	-0.15	0.4
0.2	-0.35	0.55
0.5	0.15	0.35
0.15	-0.3	0.45
0.3	0	0.3
0.85	0	0.85
-1.2	-1.2	0
-1.35	-1.45	0.1
-0.2	-0.15	-0.05
-0.6	-0.2	-0.4
-1.05	-0.95	-0.1
-0.95	-0.4	-0.55
1.15	-0.05	1.2
0.5	-0.5	1
-0.15	0	-0.15
1.45	1.15	0.3
-0.4	-0.55	0.15
-0.25	-0.15	-0.1
0.2	0.2	0
-0.9	0	-0.9
0.2	0.6	-0.4
-2.35	-2.3	-0.05
-0.15	-0.25	0.1
-1.3	-0.75	-0.55
0.2	0.55	-0.35
0.75	0.5	0.25
0.15	-0.05	0.2
-0.8	-0.9	0.1
-0.5	0.35	-0.85
-0.5	-0.2	-0.3
0.75	0.75	0
0.35	0.05	0.3
-0.8	-1.05	0.25
-1.5	-1.65	0.15
-0.5	-0.55	0.05
-0.75	-1.45	0.7
-0.4	-0.9	0.5
-0.35	-0.65	0.3
-1.05	-1.2	0.15
-0.3	0.15	-0.45
-0.5	-0.4	-0.1
-1.35	-1.2	-0.15
-0.3	0.15	-0.45
-0.6	-0.35	-0.25
-2.25	-3.5	1.25
-0.7	-0.3	-0.4
-0.2	-1.05	0.85
-0.35	-0.8	0.45
0.15	-0.05	0.2
-0.85	-0.45	-0.4
-0.4	-0.45	0.05
0.3	-0.1	0.4
1.9	1.2	0.7
0	-0.35	0.35
-1.2	-1	-0.2
-0.6	-0.7	0.1
0.6	0.85	-0.25
0.2	0.05	0.15
0.65	0.85	-0.2
0.15	-0.5	0.65
-0.05	0.6	-0.65
-0.9	-0.8	-0.1
0	0	8.88178e-16
-0.4	-0.1	-0.3
0.05	-0.45	0.5
2.7	2.8	-0.1
-0.25	-0.2	-0.05
-0.6	-0.45	-0.15
-0.1	-0.1	0
-0.25	0	-0.25
-0.4	-0.7	0.3
0.2	0.15	0.05
0	0.4	-0.4
-0.25	0.2	-0.45
3.1	3.15	-0.05
2.05	2.3	-0.25
-0.55	-0.35	-0.2
-0.75	-0.6	-0.15
0.6	0.9	-0.3
0.55	0.45	0.1
-0.35	-0.5	0.15
-0.35	-0.05	-0.3
-0.1	-0.85	0.75
-1.7	-1.55	-0.15
-0.85	-1.45	0.6
0.05	-0.1	0.15
-1.7	-1.45	-0.25
-0.95	-1.75	0.8
-0.4	-0.35	-0.05
-0.35	-0.3	-0.05
-0.8	-0.55	-0.25
-1.2	-0.45	-0.75
-1	-1.75	0.75
1	1.4	-0.4
-0.15	-0.05	-0.1
[truncated: 3,087 more rows]

## Sheet: translation.txt
Ribo_BATvsWAT	RNA_BATvsWAT	Eff_BATvsWAT	Ribo_Translation	RNA_translation	Eff_translation
-0.65	-0.5	-0.15	0.75	0.1	0.65
0.1	-0.2	0.3	0.15	-0.55	0.7
1.6	1.6	-1.77636e-15	0.95	0.1	0.85
-0.05	-0.45	0.4	0	0	0
0	0.5	-0.5	0.35	-0.4	0.75
-1.95	-2	0.05	1.05	-0.05	1.1
-0.55	-0.75	0.2	0.25	-0.15	0.4
-0.6	-0.2	-0.4	1.3	1.35	-0.05
-1.1	-0.85	-0.25	0.2	0.05	0.15
-0.55	-0.25	-0.3	0	-0.05	0.05
0.5	-0.3	0.8	-0.15	-0.5	0.35
-1.1	-0.85	-0.25	0.9	-0.25	1.15
-0.45	-0.15	-0.3	-0.3	-0.7	0.4
-0.1	-0.15	0.05	0.45	-0.2	0.65
-1.25	-1.45	0.2	-0.1	-0.45	0.35
-1.05	-1.15	0.1	0.05	-0.3	0.35
-0.25	-0.15	-0.1	0.15	-0.4	0.55
0	0.3	-0.3	-0.3	-0.45	0.15
-0.15	-0.4	0.25	0.9	1.25	-0.35
-0.15	0.5	-0.65	0.5	0.25	0.25
0.05	-0.15	0.2	-0.8	-0.5	-0.3
-0.5	-0.6	0.1	0.45	0.25	0.2
-0.2	-0.3	0.1	0.65	-0.05	0.7
0.75	0.1	0.65	-1.4	-1	-0.4
0.15	-0.55	0.7	-0.85	-0.15	-0.7
1	-0.1	1.1	-1.35	0.35	-1.7
0.95	0.1	0.85	-0.5	-0.5	8.88178e-16
0	0	0	-1	-1.25	0.25
0.35	-0.4	0.75	-1.45	-0.7	-0.75
-0.3	-0.55	0.25	0.6	0.3	0.3
1.05	-0.05	1.1	0.7	0.05	0.65
0.25	-0.15	0.4	-0.1	-0.65	0.55
-0.7	-0.75	0.05	0.7	-0.05	0.75
0.1	0.1	8.88178e-16	0.65	-0.35	1
-0.25	-0.95	0.7	-0.25	-0.4	0.15
1.05	0.5	0.55	0.2	-0.25	0.45
0.35	0.6	-0.25	1.15	-0.3	1.45
-0.65	-0.65	0	-0.1	-0.8	0.7
-0.3	-0.05	-0.25	0.4	-0.55	0.95
-0.15	0.4	-0.55	0.6	0.25	0.35
-0.75	-0.55	-0.2	-0.35	-0.3	-0.05
1.1	1.25	-0.15	0.2	-0.15	0.35
-1.25	-0.6	-0.65	0.2	-0.2	0.4
-1.95	-1.5	-0.45	0.35	-0.15	0.5
-0.35	0.05	-0.4	0.25	-0.15	0.4
-0.95	-0.6	-0.35	0.5	0.15	0.35
0	-0.2	0.2	0.15	-0.3	0.45
-0.5	-1.3	0.8	0.85	0	0.85
-0.8	-0.55	-0.25	0.6	0.85	-0.25
-0.5	-0.15	-0.35	-0.1	-0.1	0
0.2	-0.2	0.4	-0.45	-0.5	0.05
-0.35	0.05	-0.4	1	-0.15	1.15
0.35	0.15	0.2	-0.15	-0.3	0.15
-0.8	-0.2	-0.6	0.05	0.2	-0.15
-0.05	-0.2	0.15	-0.5	-0.65	0.15
0.2	0	0.2	-0.4	-0.25	-0.15
0.25	0.15	0.1	1.7	1.75	-0.05
-1.75	-1.4	-0.35	0.35	-0.05	0.4
0	-0.55	0.55	0.4	0.3	0.1
-1.75	-1.3	-0.45	0.95	0.95	0
-0.65	-0.55	-0.1	-0.15	0.1	-0.25
-0.7	-0.45	-0.25	0.1	-0.2	0.3
-0.05	-0.4	0.35	2.15	1.05	1.1
-0.35	0.15	-0.5	0.3	-0.1	0.4
-0.5	-0.1	-0.4	1.1	1.4	-0.3
-0.15	-0.55	0.4	1.1	0.7	0.4
1.45	1.4	0.05	-0.15	0.2	-0.35
1.8	1.8	0	-0.85	-0.95	0.1
0.15	0.15	0	0	0.15	-0.15
0.3	0.2	0.1	0.35	-0.25	0.6
0.15	-0.2	0.35	0.15	-0.2	0.35
0.2	0.55	-0.35	0.15	0.35	-0.2
-0.7	-2	1.3	-0.55	-0.35	-0.2
-2.75	-2.8	0.05	-0.2	-0.2	8.88178e-16
-1.45	-0.85	-0.6	-0.35	-0.4	0.05
0.2	2.35	-2.15	0	-0.15	0.15
-0.35	-0.15	-0.2	-0.25	-0.25	0
-0.4	0.05	-0.45	0.25	-0.4	0.65
0.05	-0.35	0.4	-0.45	-0.4	-0.05
-0.3	-0.4	0.1	-1	-1.4	0.4
1.1	1.25	-0.15	-0.25	-0.25	0
-0.4	-0.4	-8.88178e-16	0.3	-0.15	0.45
-0.45	-0.4	-0.05	1.25	-0.2	1.45
-0.35	0.1	-0.45	0.55	-0.6	1.15
-0.45	-0.7	0.25	0.3	-0.15	0.45
-1.1	-1.6	0.5	-0.45	-0.05	-0.4
-1.15	-1.4	0.25	0	-0.5	0.5
-0.05	0	-0.05	-1.05	-1.4	0.35
-0.4	-0.25	-0.15	1.1	0.35	0.75
-1.25	-1.1	-0.15	-0.05	-0.4	0.35
0.5	0.25	0.25	0.35	0	0.35
0.1	0	0.1	-0.2	0.35	-0.55
-0.55	0.35	-0.9	-0.75	-0.25	-0.5
0.45	0.4	0.05	-0.2	-0.25	0.05
-1	-1	0	-0.35	-0.1	-0.25
-1.4	-2.6	1.2	0.25	-0.1	0.35
0.05	0.3	-0.25	0.1	0.6	-0.5
2.5	2.95	-0.45	-0.15	0.05	-0.2
-1.6	-1.3	-0.3	0.4	-0.15	0.55
-0.3	-1	0.7	-0.2	-0.3	0.1
0.35	-0.4	0.75	0.7	0.2	0.5
0.15	-0.3	0.45
1.3	1	0.3
-1.05	-1.45	0.4
1.35	1.4	-0.05
0.85	0.3	0.55
1.2	0.65	0.55
0.1	0.2	-0.1
-0.85	-2.45	1.6
0.1	-0.2	0.3
-0.5	-3.15	2.65
0.9	0.45	0.45
-0.55	-0.25	-0.3
-0.4	-1.05	0.65
0.1	-0.95	1.05
-0.45	-0.05	-0.4
1.9	2.1	-0.2
-0.75	-0.8	0.05
1.4	1.3	0.1
-0.45	0.6	-1.05
-0.65	-0.65	0
-0.5	-0.35	-0.15
0.25	-1.45	1.7
-0.65	-0.8	0.15
-0.8	-1.1	0.3
0.5	0.9	-0.4
0.4	0.75	-0.35
-0.8	-0.55	-0.25
-1.35	-0.85	-0.5
-0.9	0.05	-0.95
-0.55	-0.45	-0.1
-0.5	-0.05	-0.45
-0.9	-0.8	-0.1
-0.6	-0.1	-0.5
-1.4	-0.65	-0.75
-0.85	-1.25	0.4
0.65	0.85	-0.2
-0.65	0.05	-0.7
0.2	0.35	-0.15
1.7	1.95	-0.25
0.45	-0.45	0.9
-0.75	-0.8	0.05
0.2	0	0.2
-0.6	-0.1	-0.5
0	0.5	-0.5
-0.4	-0.4	0
-0.3	-0.25	-0.05
0	0.05	-0.05
0.05	-0.15	0.2
-0.4	0	-0.4
1.45	0.8	0.65
-0.95	-0.65	-0.3
-0.6	-0.2	-0.4
-1.4	-0.6	-0.8
-0.15	-0.5	0.35
-0.5	-0.4	-0.1
-0.2	0	-0.2
-0.2	-0.15	-0.05
-1.25	-2.6	1.35
-0.1	-0.55	0.45
-0.05	-0.25	0.2
-0.1	-0.35	0.25
0	0.1	-0.1
-0.3	-0.25	-0.05
0.5	0.5	0
-0.4	-0.2	-0.2
-0.45	0.05	-0.5
-1.35	-2.25	0.9
-0.75	-0.6	-0.15
-0.1	-0.1	0
0.55	0.25	0.3
0.15	0.1	0.05
-0.2	-0.3	0.1
-0.4	-0.65	0.25
-0.85	-0.05	-0.8
0.05	-0.05	0.1
-0.8	-0.75	-0.05
-0.95	-0.4	-0.55
1.35	1.25	0.1
0.9	1.15	-0.25
1.3	1.35	-0.05
1.45	1.15	0.3
-0.1	-0.5	0.4
0.2	0.4	-0.2
-0.3	0.55	-0.85
0.1	-0.3	0.4
-0.75	-0.2	-0.55
0.4	0.6	-0.2
-0.8	-1.15	0.35
-0.25	-0.25	0
-0.35	-0.7	0.35
-0.2	-0.25	0.05
-0.05	-0.2	0.15
-0.75	-0.75	0
0	-0.15	0.15
0.9	-0.05	0.95
0	-0.65	0.65
-0.05	-0.1	0.05
-0.1	0.3	-0.4
-0.15	0	-0.15
0.25	0.4	-0.15
-0.1	-0.2	0.1
-0.15	-0.35	0.2
-0.85	-0.55	-0.3
0.2	0.25	-0.05
-1.3	-1.15	-0.15
0.8	0.85	-0.05
-0.55	0.15	-0.7
-0.15	0.05	-0.2
0.2	0.05	0.15
-0.9	-0.95	0.05
-0.45	-0.35	-0.1
-0.25	-0.95	0.7
-0.1	0.35	-0.45
-0.3	-0.1	-0.2
-0.9	-0.8	-0.1
0.45	0.1	0.35
-0.65	-0.1	-0.55
-0.15	0.55	-0.7
0.5	-0.2	0.7
0.2	-0.15	0.35
0.05	0.05	0
-1.4	-1.15	-0.25
-0.55	-0.5	-0.05
-1.3	-1.7	0.4
0.65	-0.1	0.75
-0.1	0.1	-0.2
-0.2	-0.45	0.25
-1.05	-0.5	-0.55
-0.7	-0.55	-0.15
0.6	0.35	0.25
0	-0.45	0.45
1	1.5	-0.5
-1.3	-1.4	0.1
2.1	2.3	-0.2
0.2	0.05	0.15
-2.05	-2.15	0.1
-0.35	0.2	-0.55
-0.6	-1.15	0.55
-0.4	-0.15	-0.25
0.25	0	0.25
0.2	-0.45	0.65
-0.45	-0.3	-0.15
-1.5	-1.5	0
-0.8	-1.35	0.55
-0.25	0.1	-0.35
-0.85	-0.4	-0.45
-0.35	-0.3	-0.05
0.15	-0.15	0.3
-0.1	-0.1	0
1.15	0.75	0.4
0.45	0.35	0.1
1.5	1.8	-0.3
1.05	1.95	-0.9
-0.8	-0.15	-0.65
-0.75	-0.45	-0.3
-0.45	-0.15	-0.3
-0.65	-0.4	-0.25
0.3	0.2	0.1
0.55	0	0.55
0.35	0.1	0.25
-0.25	0.35	-0.6
0.4	0.55	-0.15
0.4	0.2	0.2
0.3	0.1	0.2
0	-0.05	0.05
-1.65	-0.9	-0.75
-0.75	-0.75	0
-0.45	-0.7	0.25
-0.1	0	-0.1
-1.1	-0.9	-0.2
-2.25	-1.75	-0.5
-1.25	-1.05	-0.2
-0.65	-0.75	0.1
0	-0.8	0.8
-0.7	-1	0.3
-1.25	-2.4	1.15
-0.6	-0.4	-0.2
-1	-0.6	-0.4
-0.8	-0.65	-0.15
-0.25	-1.7	1.45
1.6	1.8	-0.2
0.4	0.4	0
-0.55	-0.65	0.1
4.35	3.9	0.45
-0.6	-0.1	-0.5
1.4	1.5	-0.1
2.5	2.6	-0.1
2.65	2.75	-0.1
0.2	0.35	-0.15
-0.55	-0.3	-0.25
-0.2	-0.4	0.2
-0.35	-0.1	-0.25
0.25	-0.2	0.45
-0.8	-1.05	0.25
0.05	0.2	-0.15
0.55	-0.3	0.85
-0.15	-0.15	0
-0.35	-0.3	-0.05
0.05	-0.05	0.1
0.25	-0.15	0.4
0.65	-0.45	1.1
-0.25	-0.05	-0.2
-1.1	-1.55	0.45
1.35	1.15	0.2
-0.55	-0.95	0.4
-1.3	-1.2	-0.1
0.05	-0.1	0.15
2.55	2.3	0.25
-0.55	-0.35	-0.2
-0.7	-0.65	-0.05
-1.25	-1.05	-0.2
0	0.15	-0.15
0.75	0.3	0.45
-1	-0.8	-0.2
0.2	-0.8	1
0	-0.45	0.45
0.6	0.4	0.2
0.4	0.8	-0.4
-1.9	-1.95	0.05
0.6	0.75	-0.15
0.9	1.05	-0.15
-0.15	-0.5	0.35
0.9	-0.25	1.15
-0.3	-0.7	0.4
0.45	-0.2	0.65
-0.1	-0.45	0.35
0.05	-0.3	0.35
0.15	-0.4	0.55
-0.7	-1.45	0.75
-0.1	-0.9	0.8
0.45	0.6	-0.15
-1.25	-0.85	-0.4
-0.65	-1.1	0.45
-0.5	-0.05	-0.45
-0.75	-1.2	0.45
-0.9	-1.05	0.15
-0.25	-0.15	-0.1
-1.95	-1.45	-0.5
-0.75	-1.05	0.3
-0.95	-0.25	-0.7
-0.7	-0.15	-0.55
-0.65	-0.55	-0.1
0.1	-0.2	0.3
0.4	0.1	0.3
-0.75	-0.6	-0.15
-1.25	-0.35	-0.9
-0.9	-1.85	0.95
-0.25	-0.15	-0.1
1	1	0
-0.7	-0.1	-0.6
-0.75	-0.8	0.05
-0.7	-0.35	-0.35
-1.15	-1.95	0.8
-0.35	-0.6	0.25
-0.85	-0.35	-0.5
-1.45	-1.1	-0.35
0.15	0.1	0.05
2.5	2.7	-0.2
-1.2	-1.55	0.35
-1.7	-2.75	1.05
-0.3	-0.45	0.15
-1.75	-3.15	1.4
-0.1	-0.2	0.1
-0.5	-1.3	0.8
0.35	0.55	-0.2
-0.2	0.05	-0.25
-0.15	-0.15	1.77636e-15
0.6	0.8	-0.2
-0.05	0	-0.05
-0.45	-0.15	-0.3
1.9	2.2	-0.3
0.15	-0.5	0.65
-1.65	-0.85	-0.8
0.7	1.05	-0.35
0.55	0.4	0.15
-0.6	-0.6	-8.88178e-16
0.05	-0.05	0.1
-0.4	-0.6	0.2
-0.75	-0.9	0.15
-0.3	-0.25	-0.05
-0.05	-0.05	0
-0.3	0.2	-0.5
-0.05	0	-0.05
-1	-1.15	0.15
0.85	0.9	-0.05
0.15	0.2	-0.05
-0.4	-0.45	0.05
0.1	-0.45	0.55
-0.25	-0.2	-0.05
-0.5	-0.15	-0.35
-1.1	-0.75	-0.35
-0.1	-0.5	0.4
-0.5	-0.5	0
-0.05	0.05	-0.1
0.4	0	0.4
-0.45	-0.25	-0.2
0.3	0.35	-0.05
-1.15	-1.4	0.25
-1	-1.15	0.15
-0.6	0	-0.6
0.3	0.4	-0.1
-2.7	-2.7	0
-1.9	-2.2	0.3
-1.65	-2.1	0.45
-0.3	-0.1	-0.2
-1.8	-2.4	0.6
0.25	0.3	-0.05
0.7	-0.1	0.8
-0.15	-0.15	0
-0.15	-0.85	0.7
0.5	0.15	0.35
-0.5	-0.4	-0.1
-0.55	-0.3	-0.25
-0.5	0	-0.5
0.15	0	0.15
-0.55	-1.2	0.65
3	2.9	0.1
0.25	0.35	-0.1
1.15	1.4	-0.25
0.9	1.25	-0.35
0.5	0.25	0.25
1.3	0.85	0.45
1.9	2.2	-0.3
-1.05	-1.2	0.15
-1.65	-2.7	1.05
0.8	1	-0.2
-0.25	-0.05	-0.2
-1.45	-2.6	1.15
-0.4	-0.3	-0.1
-1	-0.85	-0.15
0	-0.85	0.85
2.55	2.75	-0.2
-0.95	-0.65	-0.3
0.2	0.65	-0.45
-0.45	-0.25	-0.2
-0.85	-1.05	0.2
-0.3	-0.3	8.88178e-16
-1.25	-1	-0.25
-1.95	-3	1.05
-1.2	-1	-0.2
0.05	-0.1	0.15
-0.1	-0.15	0.05
-0.05	-0.1	0.05
-0.9	-0.7	-0.2
-0.3	0.15	-0.45
-0.85	-1.85	1
-1.6	-2.55	0.95
-1.55	-1.65	0.1
-0.45	-0.25	-0.2
-0.7	-0.75	0.05
1.1	0.7	0.4
0.25	0.1	0.15
-0.05	0	-0.05
-0.55	-0.65	0.1
-0.05	0.4	-0.45
0	0.2	-0.2
-0.35	0	-0.35
1.4	1.85	-0.45
-0.75	-0.15	-0.6
-1.1	-0.35	-0.75
-0.2	-0.15	-0.05
-0.5	-0.35	-0.15
0.6	0.8	-0.2
1.15	1.75	-0.6
-0.65	-0.4	-0.25
0.3	-0.95	1.25
2.1	1.6	0.5
-0.15	-0.25	0.1
-2	-2.8	0.8
2.4	2.05	0.35
0.65	0.45	0.2
-1.5	-1.15	-0.35
-0.3	-0.5	0.2
0.5	0.1	0.4
0.2	0.4	-0.2
-0.35	0.55	-0.9
-0.1	0.55	-0.65
0.05	-0.1	0.15
0.35	0.35	0
-1.3	-1.45	0.15
0.05	0.7	-0.65
-1.1	-0.7	-0.4
-0.55	-0.2	-0.35
0.95	0.85	0.1
-0.85	-0.05	-0.8
-0.1	0	-0.1
0.2	0.1	0.1
-1.05	-1.35	0.3
-0.4	-0.6	0.2
-0.4	-0.3	-0.1
-0.9	-0.7	-0.2
-0.5	-1	0.5
0.2	-0.45	0.65
-0.45	-0.2	-0.25
-0.4	-0.45	0.05
-0.7	-0.25	-0.45
-0.5	-0.95	0.45
-0.45	-0.4	-0.05
0.05	0.05	0
-1.05	-2.35	1.3
-0.05	0.05	-0.1
-0.85	0.35	-1.2
-0.4	-0.1	-0.3
1.3	1.85	-0.55
1.05	0.8	0.25
-0.05	0.35	-0.4
-0.05	0.25	-0.3
-0.85	-1.45	0.6
-0.45	-0.6	0.15
-0.8	-0.5	-0.3
-1.05	-0.9	-0.15
-2.6	-2.95	0.35
-0.1	-0.6	0.5
-0.35	0.15	-0.5
-0.8	-0.4	-0.4
1.9	1.75	0.15
0.8	0.35	0.45
-0.7	-1.25	0.55
-1.1	-1.9	0.8
0.4	0.75	-0.35
0.3	0.3	0
-1.65	-1.8	0.15
-0.25	-0.1	-0.15
-0.35	-0.85	0.5
0.4	0.15	0.25
-0.5	-0.45	-0.05
0.35	-0.35	0.7
0.25	0.25	0
1.65	1.05	0.6
-0.45	-0.05	-0.4
0.45	0.25	0.2
0.2	0.05	0.15
-0.5	-0.8	0.3
2.15	2.2	-0.05
0.4	0.6	-0.2
0.15	-0.2	0.35
0.15	0.2	-0.05
0.85	0.5	0.35
0.05	0.1	-0.05
0.2	0.2	0
-0.2	-0.75	0.55
-0.15	-0.1	-0.05
-0.15	0.15	-0.3
0.35	0.4	-0.05
0.05	0.05	0
-0.25	-0.85	0.6
-0.8	-0.95	0.15
-2.1	-2.6	0.5
-2.1	-3.05	0.95
-0.2	-0.45	0.25
-2.2	-2.3	0.1
-0.05	0.05	-0.1
0.65	-0.05	0.7
-0.2	-0.8	0.6
-0.7	-0.65	-0.05
-0.35	-0.35	0
-0.2	-0.3	0.1
-0.95	-0.7	-0.25
-0.3	0	-0.3
0.25	-0.05	0.3
-0.2	-0.45	0.25
1.2	0.95	0.25
-0.6	-0.4	-0.2
0.25	-0.7	0.95
-0.65	-0.45	-0.2
-2.1	-1.75	-0.35
-0.4	-0.3	-0.1
-0.5	-0.6	0.1
0.15	-0.5	0.65
-0.2	-0.55	0.35
-0.3	-1.1	0.8
-1.6	-1.2	-0.4
0.25	-0.1	0.35
-0.8	-0.35	-0.45
-0.45	-0.8	0.35
0.2	0.05	0.15
0.9	1.15	-0.25
1.25	0.7	0.55
-0.2	-0.6	0.4
-0.35	-0.55	0.2
-1.85	-1.3	-0.55
-1.15	-1.35	0.2
-2	-2.8	0.8
-0.35	-0.35	-1.77636e-15
0	-0.8	0.8
0.7	0.75	-0.05
0.1	0.15	-0.05
-0.85	-1.15	0.3
-0.25	0	-0.25
-0.45	-0.55	0.1
0.5	0.1	0.4
-0.05	-0.6	0.55
0.2	0.2	8.88178e-16
-1.1	-0.45	-0.65
0.3	0.55	-0.25
-0.2	0.5	-0.7
0	0.1	-0.1
-0.35	-0.2	-0.15
-1.65	-1.2	-0.45
-0.2	0.05	-0.25
-1.6	-1.9	0.3
-0.15	-0.25	0.1
-0.15	-0.3	0.15
0.15	0.5	-0.35
0.05	-0.5	0.55
-1.95	-2.25	0.3
-2	-1.45	-0.55
-1.1	-0.9	-0.2
0.35	0.45	-0.1
0.2	0.1	0.1
-0.25	-0.05	-0.2
-0.25	0.05	-0.3
-0.55	0.15	-0.7
0.15	0	0.15
-0.6	-0.5	-0.1
-0.8	-0.8	0
-0.55	-0.4	-0.15
-0.95	-1.5	0.55
2.35	2.5	-0.15
1.75	1.85	-0.1
2.55	2.8	-0.25
2.05	2.5	-0.45
-0.6	-0.5	-0.1
-0.7	-0.65	-0.05
-1.15	-1.15	0
-0.7	-0.85	0.15
-1.05	-0.65	-0.4
-0.45	-0.3	-0.15
-0.45	-0.25	-0.2
-0.45	-0.75	0.3
-0.45	0.4	-0.85
-0.15	0.15	-0.3
-0.7	-0.25	-0.45
-0.55	-0.85	0.3
0.05	-0.15	0.2
-0.2	-0.3	0.1
0.4	0.45	-0.05
-0.75	-0.15	-0.6
-0.8	-0.6	-0.2
0.3	0.25	0.05
2.9	3.55	-0.65
1.9	1.15	0.75
-1.05	-0.35	-0.7
0.6	0.55	0.05
-0.15	-0.4	0.25
-0.5	-0.65	0.15
-0.3	0.05	-0.35
-0.8	-0.85	0.05
-0.7	0.15	-0.85
-0.9	-1.25	0.35
-1.35	-1.15	-0.2
-1	-1.1	0.1
-0.8	-0.7	-0.1
0.5	1.15	-0.65
0.65	0.65	-3.55271e-15
-1.35	-1.65	0.3
0.7	1	-0.3
0.95	0.75	0.2
-1.2	-0.7	-0.5
-0.85	-0.95	0.1
0.05	-0.45	0.5
-0.2	-0.1	-0.1
0.15	0.4	-0.25
-0.05	-0.35	0.3
0.45	0.45	-8.88178e-16
-0.55	0	-0.55
-2.55	-2	-0.55
-1	-0.35	-0.65
-0.6	-0.4	-0.2
0	0	0
-0.5	-0.4	-0.1
-1	-0.85	-0.15
-0.85	-0.95	0.1
-1	-1.65	0.65
-0.85	-0.75	-0.1
0.45	-0.2	0.65
-0.35	-0.8	0.45
-1.25	-0.75	-0.5
1.9	1.85	0.05
-0.6	-0.55	-0.05
0.05	-0.45	0.5
0.15	0.4	-0.25
0.4	-0.3	0.7
-0.25	-0.4	0.15
1.6	2.3	-0.7
-0.95	-0.35	-0.6
-3.55	-2.35	-1.2
-0.85	-0.65	-0.2
-1.15	-0.8	-0.35
-1.25	-0.95	-0.3
-0.75	-0.45	-0.3
2.45	3.15	-0.7
1.9	2	-0.1
0.5	-0.1	0.6
-0.1	-0.15	0.05
-0.45	-0.35	-0.1
-0.05	0.1	-0.15
-1	-1.15	0.15
0.75	0.3	0.45
-0.1	-0.05	-0.05
-1.1	-0.75	-0.35
-0.85	-0.45	-0.4
-0.2	-0.4	0.2
-1.5	-2.1	0.6
-0.45	-1.7	1.25
-2.85	-3.65	0.8
-0.45	-0.45	8.88178e-16
-0.35	0	-0.35
0.2	0.5	-0.3
-0.75	-0.85	0.1
-1.15	-1.05	-0.1
1.55	1.8	-0.25
0.05	-0.4	0.45
-0.4	-0.15	-0.25
2.15	2.3	-0.15
-0.4	-0.1	-0.3
0.3	0.2	0.1
0	-0.3	0.3
-0.65	-0.45	-0.2
0.3	0.4	-0.1
1.95	2.15	-0.2
0.05	-0.4	0.45
-0.35	-0.05	-0.3
0.35	-0.1	0.45
-0.55	-0.65	0.1
-0.7	-0.55	-0.15
0	0.05	-0.05
-0.15	1.1	-1.25
-0.25	-0.9	0.65
-1.1	-1.55	0.45
-1.7	-0.95	-0.75
-0.6	-0.1	-0.5
-0.25	-0.6	0.35
-0.15	-0.25	0.1
0.35	-0.3	0.65
0.2	0.5	-0.3
-0.3	-0.05	-0.25
-0.8	-0.8	0
-1.95	-1.5	-0.45
2.1	2.65	-0.55
0.4	-0.3	0.7
0.6	1.2	-0.6
-0.05	-0.2	0.15
0.7	0	0.7
2.25	0	2.25
-0.35	-0.2	-0.15
-0.05	0.25	-0.3
-2.05	-3.05	1
-2.35	-2.55	0.2
0.1	-0.4	0.5
-0.05	0	-0.05
-0.7	-0.3	-0.4
-0.4	-0.55	0.15
-0.25	-0.2	-0.05
-0.95	-0.7	-0.25
-1	-1.55	0.55
0.3	-0.1	0.4
-0.1	-0.3	0.2
-1.45	-2.4	0.95
-1.4	-1	-0.4
-0.15	-0.15	0
-1.35	-1.6	0.25
-0.35	0.1	-0.45
1.15	1.1	0.05
0.7	-0.1	0.8
0.35	0	0.35
-0.2	-0.85	0.65
-0.95	-0.7	-0.25
-1.15	-0.6	-0.55
-1.15	-0.75	-0.4
0.85	0.3	0.55
-0.55	-1.25	0.7
-0.15	0	-0.15
0.35	0.2	0.15
-0.2	-0.6	0.4
-0.6	-0.8	0.2
-0.4	-0.25	-0.15
-1	-0.9	-0.1
-0.9	-1	0.1
-0.25	-0.1	-0.15
0.45	1.15	-0.7
-0.95	-0.5	-0.45
-0.2	0.25	-0.45
-0.85	-0.15	-0.7
-0.55	-0.65	0.1
-0.8	-1.9	1.1
0.05	0.4	-0.35
-0.45	-0.65	0.2
-0.25	-0.55	0.3
0.2	-0.1	0.3
-0.4	-0.45	0.05
1.05	1.25	-0.2
-0.7	-0.6	-0.1
-0.35	-0.65	0.3
-0.7	-0.15	-0.55
-0.9	-0.65	-0.25
-1.25	-0.4	-0.85
1.7	2.25	-0.55
-1.35	0.35	-1.7
-0.55	-0.55	0
0.2	0	0.2
0.05	0.1	-0.05
-1.55	-1.2	-0.35
-0.6	-0.3	-0.3
0.7	0.05	0.65
-3.35	-3.4	0.05
-1.95	-1.65	-0.3
-0.55	-0.4	-0.15
0.05	-0.6	0.65
0.9	0.35	0.55
1.25	1.4	-0.15
0.65	0.9	-0.25
0.7	0.45	0.25
-0.75	-1.5	0.75
0.25	-0.2	0.45
-0.85	-1.45	0.6
-0.35	-0.75	0.4
0	-0.5	0.5
-1.3	-1.85	0.55
-1	-1.05	0.05
1.05	1	0.05
-1.55	-2.2	0.65
-1	-1.65	0.65
-1.15	-1.15	-4.44089e-16
0.15	0.55	-0.4
-0.3	-0.6	0.3
-0.9	-0.8	-0.1
0.65	0	0.65
0.15	-0.85	1
-0.85	-0.35	-0.5
0	-0.15	0.15
-1.55	-1.85	0.3
-0.55	-0.6	0.05
0.1	0.6	-0.5
1.65	1.3	0.35
-1.15	-1.8	0.65
0.8	0.95	-0.15
0	0.6	-0.6
0.1	0.3	-0.2
0.05	0.4	-0.35
0.3	-0.25	0.55
-1.95	-2.4	0.45
2.3	2.65	-0.35
0.5	0.35	0.15
0.55	1.15	-0.6
0.1	-0.3	0.4
0.6	1	-0.4
-0.5	-0.5	8.88178e-16
0.25	-0.3	0.55
-0.35	-0.05	-0.3
-0.3	-0.7	0.4
-1.45	-1.9	0.45
-0.15	0.15	-0.3
-0.6	-0.85	0.25
0.25	-0.75	1
0.7	-0.1	0.8
0.9	0.8	0.1
-1.85	-2.3	0.45
-0.35	-0.05	-0.3
-0.35	-0.5	0.15
-0.1	0.15	-0.25
-1.95	-2.25	0.3
-0.4	-0.55	0.15
-1.55	-1.2	-0.35
0.45	0.25	0.2
-1.05	-1.15	0.1
-0.55	-0.6	0.05
-0.3	-0.25	-0.05
-0.25	0.35	-0.6
-0.1	-0.15	0.05
0.65	0.9	-0.25
0.1	-0.3	0.4
-0.9	-0.65	-0.25
-1.05	-0.25	-0.8
-1	-0.6	-0.4
0.9	0.45	0.45
-0.6	-1.45	0.85
0.85	-0.15	1
-3.4	-3.35	-0.05
0.3	0.05	0.25
1.6	1.8	-0.2
-0.7	-0.3	-0.4
-0.45	-0.05	-0.4
-0.6	-1.95	1.35
-1	-1.25	0.25
-0.1	0.1	-0.2
-0.4	-0.05	-0.35
-0.8	-0.05	-0.75
-0.7	-0.05	-0.65
-0.35	-0.15	-0.2
-1.35	-0.2	-1.15
-0.15	-0.15	0
0.4	-0.05	0.45
0	0	-8.88178e-16
-0.45	-0.7	0.25
0.15	-0.4	0.55
-1.2	-1.05	-0.15
-0.8	-0.75	-0.05
-0.75	-0.85	0.1
0.25	-0.05	0.3
0.5	0.1	0.4
1.65	1.45	0.2
-0.4	-0.75	0.35
0.3	0.2	0.1
-0.7	-0.6	-0.1
0.7	0.7	8.88178e-16
0.2	0.45	-0.25
-0.9	-0.25	-0.65
-0.5	-0.8	0.3
-1.1	-1.1	-1.77636e-15
-1.15	-1.75	0.6
0.15	-0.9	1.05
0.85	1.2	-0.35
-0.1	-0.15	0.05
-0.9	-0.75	-0.15
-0.55	-0.65	0.1
-0.3	0.7	-1
-0.4	-0.45	0.05
0.3	0.4	-0.1
0.1	0	0.1
0.65	0.8	-0.15
1.2	0.75	0.45
0.4	-0.05	0.45
0.15	0.2	-0.05
-0.55	-0.25	-0.3
-0.75	-0.7	-0.05
-0.2	-0.1	-0.1
-2.2	-2.55	0.35
-0.4	-0.5	0.1
-0.7	-0.8	0.1
0.1	-0.45	0.55
-0.5	-0.55	0.05
-1	-1.25	0.25
-1.65	-1.6	-0.05
-0.95	-0.55	-0.4
-0.1	-0.05	-0.05
-1.65	-0.95	-0.7
-0.45	-0.45	0
0	0.7	-0.7
-1.35	-1.7	0.35
-0.9	-1	0.1
-0.7	-0.55	-0.15
-0.2	0	-0.2
-0.3	-0.5	0.2
-0.5	-0.7	0.2
-0.05	-0.5	0.45
0.2	0.3	-0.1
0.25	0.15	0.1
-0.6	0.15	-0.75
0.7	0.05	0.65
-0.85	-0.35	-0.5
-0.25	-0.25	0
-0.25	-0.75	0.5
0.1	-0.2	0.3
-0.75	-0.8	0.05
-0.8	-0.75	-0.05
1.05	1.15	-0.1
-0.9	-0.1	-0.8
-0.75	-0.15	-0.6
-0.3	-0.2	-0.1
0.25	-0.2	0.45
0.5	0.25	0.25
-1.5	-1.4	-0.1
-1.45	-0.7	-0.75
0.7	0.35	0.35
-1.5	-0.8	-0.7
-0.3	-0.45	0.15
0.3	0.8	-0.5
0.55	0.7	-0.15
-0.2	-0.35	0.15
-0.3	-0.55	0.25
0.2	0.25	-0.05
0.45	-0.2	0.65
-0.75	-0.55	-0.2
-0.35	-0.55	0.2
0.55	0.25	0.3
-0.65	-1.4	0.75
-0.25	-0.2	-0.05
0.3	-0.05	0.35
1.55	1.9	-0.35
2	1.8	0.2
0	-0.05	0.05
1.5	2.15	-0.65
0.05	-0.3	0.35
0.8	0.7	0.1
-0.2	-0.8	0.6
0.3	-0.4	0.7
0.55	0.55	0
-0.1	-0.25	0.15
0.25	0.05	0.2
-0.1	-0.1	-8.88178e-16
0.15	-0.1	0.25
-0.05	-0.05	8.88178e-16
0.25	0.2	0.05
0	-0.05	0.05
-1.1	-1.3	0.2
0	-0.85	0.85
1.65	1.8	-0.15
0.4	0.2	0.2
-1.15	-0.8	-0.35
-0.3	0.1	-0.4
-1.35	-1	-0.35
-2.25	-1.45	-0.8
-0.1	0.55	-0.65
0	-0.55	0.55
-0.05	-0.2	0.15
-0.65	-1.8	1.15
0.7	0.55	0.15
-1.05	-1.15	0.1
-0.7	-1.35	0.65
-1.4	-0.8	-0.6
-0.85	-0.6	-0.25
-0.55	-0.2	-0.35
0.8	0.85	-0.05
-1.6	-2.05	0.45
-1.2	-1.3	0.1
-0.6	0.5	-1.1
-0.05	0.15	-0.2
-0.35	-0.75	0.4
-0.65	-0.9	0.25
-0.55	-0.55	0
1	0.1	0.9
-0.85	-0.7	-0.15
-0.15	0.1	-0.25
-0.8	-0.9	0.1
0.4	0.05	0.35
1.7	1.95	-0.25
-0.4	-0.45	0.05
-0.2	-0.4	0.2
-0.1	0.3	-0.4
-0.5	-0.45	-0.05
-0.1	-0.05	-0.05
-1.6	-2.15	0.55
-1	-1.1	0.1
-1.5	-2.85	1.35
-0.8	-0.55	-0.25
1.35	1.75	-0.4
-1.95	-0.85	-1.1
-0.8	-0.8	0
-1.5	-1.4	-0.1
-0.1	-0.15	0.05
-0.2	0.45	-0.65
0.4	0.95	-0.55
0.15	0.25	-0.1
0.6	0.3	0.3
-1.95	-1.7	-0.25
-0.95	-0.35	-0.6
1.4	1.05	0.35
-0.1	-0.65	0.55
-0.35	-0.1	-0.25
0.85	0.6	0.25
-0.6	-0.1	-0.5
-0.95	-0.55	-0.4
-2.6	-3.15	0.55
-0.05	-0.2	0.15
-1.3	-2.1	0.8
-1	-2.8	1.8
0.55	0.1	0.45
-0.35	-0.1	-0.25
0.1	0.05	0.05
-0.4	-0.4	0
-0.65	-1.1	0.45
0.45	0.25	0.2
-0.2	-0.8	0.6
0.8	0.85	-0.05
0.1	0.5	-0.4
-0.1	-0.1	0
1.65	1	0.65
-0.45	0.1	-0.55
-0.1	-0.4	0.3
0.75	1.2	-0.45
0.65	0.85	-0.2
-1.1	-1.55	0.45
-1.15	-1.5	0.35
0.2	0.4	-0.2
-0.05	0.8	-0.85
-0.1	-0.45	0.35
-0.05	0.4	-0.45
-0.95	-1.2	0.25
0.9	-0.3	1.2
0.05	1	-0.95
0	0.05	-0.05
1.2	0.4	0.8
-0.55	-0.35	-0.2
-0.25	-0.1	-0.15
-0.05	-0.2	0.15
-0.7	-0.1	-0.6
0.2	-0.55	0.75
0.1	0.15	-0.05
0.2	0.6	-0.4
-0.1	0.15	-0.25
-1.05	-1.45	0.4
-1.55	-2.1	0.55
-0.35	-0.9	0.55
0.75	0.4	0.35
-1.75	-1.65	-0.1
-0.7	-0.65	-0.05
-1.05	-0.6	-0.45
0.8	0.2	0.6
-0.5	-0.1	-0.4
0.55	0.7	-0.15
-0.4	-0.1	-0.3
0	0.6	-0.6
0.1	-0.45	0.55
-0.65	-0.8	0.15
-0.7	-0.25	-0.45
-0.1	-0.5	0.4
-0.15	-0.25	0.1
-1.35	-1.55	0.2
-0.4	-0.55	0.15
-0.35	-0.25	-0.1
-0.35	-0.5	0.15
-0.45	-0.3	-0.15
1.75	2.15	-0.4
-0.3	-0.4	0.1
0.35	0.85	-0.5
-1.25	-0.75	-0.5
-0.85	-0.4	-0.45
-0.85	-0.65	-0.2
-0.4	-0.1	-0.3
0.65	0.05	0.6
0.15	-0.05	0.2
-1.65	-1.4	-0.25
0.7	1.05	-0.35
1	0.45	0.55
-0.65	-1.1	0.45
-0.3	-0.25	-0.05
-1.7	-2.5	0.8
0.6	0.3	0.3
-0.85	-0.95	0.1
-0.95	0.3	-1.25
-0.6	-0.7	0.1
-0.6	-1.7	1.1
-0.7	-0.9	0.2
-1.75	-1.7	-0.05
-0.7	-0.6	-0.1
-0.3	-0.2	-0.1
0.25	0.05	0.2
-1.4	-1.5	0.1
-0.1	0.35	-0.45
-0.85	-0.95	0.1
-0.3	-0.65	0.35
0.5	0.9	-0.4
-0.65	-1.1	0.45
-1.15	-1.8	0.65
0.45	0.55	-0.1
-0.55	-0.3	-0.25
-1.25	-1.2	-0.05
-0.35	-0.9	0.55
-0.5	-1.4	0.9
-2.3	-1.75	-0.55
-1.95	-1.65	-0.3
-0.6	-0.95	0.35
-0.05	-1.1	1.05
0.6	-0.25	0.85
0.7	0.05	0.65
-0.1	-0.65	0.55
0.7	-0.05	0.75
0.1	-0.4	0.5
0	-0.35	0.35
-0.05	-0.2	0.15
0.65	-0.35	1
0.2	-0.4	0.6
-1.65	-2.15	0.5
-0.6	-0.2	-0.4
-1.15	-1.45	0.3
-0.55	-0.85	0.3
0.55	0.55	0
-0.7	-0.55	-0.15
-1.05	-0.65	-0.4
1	-0.1	1.1
-0.25	0.05	-0.3
0	-0.25	0.25
-0.9	-0.45	-0.45
-1.4	-1.6	0.2
2.15	2.3	-0.15
-2.8	-2.65	-0.15
-1.4	-1.9	0.5
-0.65	0.2	-0.85
-1.25	-1.05	-0.2
-0.55	-0.8	0.25
0.8	0.15	0.65
-0.65	-0.95	0.3
-0.35	-0.25	-0.1
0.65	0.65	0
-1.5	-0.15	-1.35
-0.25	-0.15	-0.1
-0.35	-0.55	0.2
-0.35	-0.65	0.3
-0.95	-2.2	1.25
-0.1	-0.1	0
-0.3	-0.25	-0.05
-0.5	-0.3	-0.2
-0.65	-2	1.35
-0.2	-0.15	-0.05
-0.4	0.1	-0.5
-0.55	-1.5	0.95
-0.65	0.1	-0.75
-0.65	-0.25	-0.4
0.3	-0.2	0.5
-0.3	0.2	-0.5
0.05	-0.35	0.4
0.35	0.15	0.2
0.4	-0.2	0.6
0	-0.05	0.05
-0.75	-1	0.25
0.1	0.4	-0.3
-0.6	-0.85	0.25
-0.2	-0.6	0.4
-0.95	-0.85	-0.1
-1.05	-0.95	-0.1
-1.1	-1.1	-4.44089e-16
-1.1	-0.75	-0.35
-0.9	-0.7	-0.2
-0.2	0.05	-0.25
0.55	0.7	-0.15
-0.85	-1.1	0.25
0.15	0.1	0.05
0.35	0.15	0.2
-0.9	-0.45	-0.45
-1.8	-1.5	-0.3
0.3	0.1	0.2
-0.15	0	-0.15
-2.35	-2.5	0.15
-0.4	-1.8	1.4
-0.05	0.2	-0.25
0.05	-0.4	0.45
-1.8	-0.75	-1.05
-0.7	-0.3	-0.4
0.2	-0.1	0.3
-0.85	-0.05	-0.8
-0.35	-0.2	-0.15
-0.05	0.15	-0.2
2.5	2	0.5
-0.35	-0.1	-0.25
-0.05	-0.5	0.45
0.1	-0.2	0.3
-0.15	0	-0.15
-0.8	-0.65	-0.15
-1.3	-1.4	0.1
0	-0.3	0.3
0.8	1.15	-0.35
0.9	1.15	-0.25
-0.1	-0.3	0.2
0.85	0.3	0.55
-0.95	-1.25	0.3
-0.8	-0.9	0.1
-0.65	-1.7	1.05
-2.3	-2.8	0.5
-1	-0.8	-0.2
1.2	1.35	-0.15
-0.9	-1.25	0.35
2.3	3.2	-0.9
0.95	0.45	0.5
-1.85	-1.95	0.1
-0.25	-0.7	0.45
0.55	0.2	0.35
-0.4	0.2	-0.6
0.25	0.5	-0.25
0.3	0.65	-0.35
-0.8	-0.85	0.05
-0.4	-0.15	-0.25
0.4	-0.3	0.7
-0.75	-0.7	-0.05
-0.85	-1.1	0.25
0.3	0.45	-0.15
-0.45	-0.75	0.3
-0.5	-0.45	-0.05
-0.25	-0.6	0.35
-0.95	-1.05	0.1
1.9	1.9	0
-0.65	0.05	-0.7
0.65	-0.05	0.7
-0.8	-0.9	0.1
-1.7	-1.65	-0.05
-0.5	-0.25	-0.25
1.8	1.95	-0.15
-0.9	-0.8	-0.1
-0.35	0	-0.35
0.05	0.35	-0.3
0.2	-0.25	0.45
-1.1	-1.45	0.35
-0.3	-0.75	0.45
0.9	0.95	-0.05
1.2	1.5	-0.3
-0.85	-0.6	-0.25
2.3	2.35	-0.05
-0.65	-0.35	-0.3
-1.25	-1	-0.25
-0.95	-1.6	0.65
-0.3	-0.7	0.4
0.05	0.3	-0.25
-0.35	-0.8	0.45
0.5	0.65	-0.15
0.15	-0.05	0.2
0.15	-0.4	0.55
-0.4	-0.7	0.3
1.5	1.1	0.4
-0.75	-1.5	0.75
-0.5	-0.7	0.2
0.4	1.05	-0.65
-0.4	-0.3	-0.1
0	-0.55	0.55
0.25	0.55	-0.3
0.2	0.55	-0.35
-0.45	-0.9	0.45
0.55	0.65	-0.1
-0.1	-0.35	0.25
0.3	0.1	0.2
0.75	0.15	0.6
-0.65	-0.35	-0.3
-0.45	-0.4	-0.05
0.05	-0.1	0.15
-0.05	-0.55	0.5
-0.35	-0.65	0.3
-1.3	-1.8	0.5
-0.8	-0.65	-0.15
-1.1	-0.25	-0.85
-0.25	0.35	-0.6
-0.7	-0.55	-0.15
0.6	0.9	-0.3
-0.55	-0.9	0.35
-0.25	-0.45	0.2
-0.05	0.45	-0.5
-0.25	-0.5	0.25
-0.45	-0.8	0.35
-0.4	-0.35	-0.05
-0.25	-0.4	0.15
-0.2	-0.3	0.1
0.15	0	0.15
-0.5	-0.65	0.15
0.15	-0.15	0.3
-1.2	-1.05	-0.15
0	-0.15	0.15
-1.7	-2.15	0.45
-0.2	-0.6	0.4
-0.05	0.05	-0.1
-0.25	-0.4	0.15
0.2	-0.25	0.45
-0.35	-0.35	0
-0.4	-0.7	0.3
1.15	-0.3	1.45
0.15	-0.55	0.7
-0.1	-0.8	0.7
0.4	-0.55	0.95
0.6	0.25	0.35
1.4	1.4	0
-0.3	-0.85	0.55
-1.1	-1.1	0
0.15	-0.2	0.35
-0.15	-0.2	0.05
1.15	1	0.15
0.1	0.2	-0.1
-0.35	-0.75	0.4
0.55	0.65	-0.1
-1.2	-0.55	-0.65
-0.15	-0.25	0.1
-1.5	-1.7	0.2
-0.3	-0.8	0.5
-0.9	0.2	-1.1
-0.95	-0.8	-0.15
0.1	-0.3	0.4
-1.25	-1.7	0.45
0	0.2	-0.2
-0.65	-0.55	-0.1
-1	-0.85	-0.15
-0.1	-0.35	0.25
-0.6	-0.95	0.35
1.25	-0.3	1.55
-1.55	-1.65	0.1
-0.8	0	-0.8
-0.55	-0.7	0.15
-0.85	-0.75	-0.1
-0.15	0	-0.15
-0.3	-0.35	0.05
0.05	0.1	-0.05
-0.5	-0.6	0.1
-0.15	-0.3	0.15
-0.4	-0.4	0
0.35	-1.25	1.6
-2	-2.05	0.05
-0.05	-0.6	0.55
-1.3	-1.95	0.65
-1.5	-2	0.5
0	-0.6	0.6
0.05	-0.65	0.7
-0.7	-0.15	-0.55
-1.25	-1.3	0.05
2.1	2.2	-0.1
0.2	-0.85	1.05
-0.8	-0.45	-0.35
-0.25	-0.35	0.1
-0.25	-0.1	-0.15
-0.8	-0.55	-0.25
0.15	0.55	-0.4
-0.7	-1.2	0.5
-0.5	-0.45	-0.05
-1.1	-0.65	-0.45
-0.2	-1.2	1
-0.35	-0.25	-0.1
1.05	0.85	0.2
0.2	-0.05	0.25
0.9	0.15	0.75
-0.35	0.1	-0.45
-0.05	-0.7	0.65
-0.4	-0.25	-0.15
-1.35	-1.55	0.2
1.45	-0.25	1.7
-1.3	-2.25	0.95
-1.8	-2.35	0.55
-2.1	-2.95	0.85
-1.05	-1.35	0.3
-0.5	-0.6	0.1
0.3	0.4	-0.1
0.4	-0.25	0.65
-0.5	-0.4	-0.1
-0.4	-0.4	0
0.25	-0.35	0.6
-0.55	-0.6	0.05
-0.3	-0.5	0.2
0.05	-0.4	0.45
0.25	0.05	0.2
-0.65	-0.7	0.05
0.25	-0.2	0.45
-1.75	-1.8	0.05
-0.2	-0.2	8.88178e-16
-0.85	-1.1	0.25
1.1	0.9	0.2
0.7	1.3	-0.6
0.3	0.15	0.15
-0.65	-0.25	-0.4
-0.85	-0.55	-0.3
1.6	1.6	0
1.2	0.9	0.3
0	-0.65	0.65
-1.55	-1.55	0
3.6	3.75	-0.15
-1.95	-2.35	0.4
2.4	2.55	-0.15
-0.75	-0.5	-0.25
-0.75	-0.55	-0.2
0.15	0.05	0.1
0.1	0.05	0.05
-0.25	-0.5	0.25
-0.7	-0.45	-0.25
-0.15	-0.35	0.2
-0.4	-0.05	-0.35
-0.2	-0.25	0.05
-0.55	-0.8	0.25
0.1	0.3	-0.2
1.3	1.15	0.15
-0.5	-0.5	8.88178e-16
1.25	1.15	0.1
-0.6	-0.65	0.05
1.2	1.25	-0.05
-0.35	0.15	-0.5
-0.85	-1.45	0.6
-0.55	-0.35	-0.2
-1.1	-1	-0.1
-1.6	-1.35	-0.25
0.15	0.15	0
-2.15	-2.25	0.1
-0.5	-0.45	-0.05
-0.05	-0.3	0.25
-0.05	-0.05	0
0.3	-0.45	0.75
-1.15	-1.15	0
-0.8	-0.45	-0.35
0.15	0.05	0.1
0	-0.35	0.35
-0.15	-0.25	0.1
0.75	0.8	-0.05
-0.7	-1.25	0.55
-0.95	-1.05	0.1
0.55	0.65	-0.1
0.2	0.55	-0.35
0.45	0.9	-0.45
-1.05	-0.4	-0.65
-0.8	-0.75	-0.05
-0.5	-0.15	-0.35
0	-0.25	0.25
0.25	0.1	0.15
-0.3	-0.2	-0.1
0.5	0.65	-0.15
0.8	0.45	0.35
-0.35	0.1	-0.45
-0.6	0.05	-0.65
0.25	0.15	0.1
-1	-1.7	0.7
-1.5	-1.95	0.45
-1.15	-0.95	-0.2
-0.3	-0.95	0.65
-1.25	-1.4	0.15
-0.55	-0.9	0.35
0.65	0.4	0.25
-1.25	-1.15	-0.1
-0.25	-0.5	0.25
0.05	-0.15	0.2
-1.4	-2.3	0.9
0.4	0.7	-0.3
-0.6	-0.65	0.05
-1.25	-0.9	-0.35
-0.2	-0.85	0.65
-0.75	-0.65	-0.1
-0.1	0.5	-0.6
-0.6	-0.3	-0.3
-0.3	-0.45	0.15
-1.2	-0.55	-0.65
-0.35	-0.7	0.35
-1.45	-1.55	0.1
-0.75	-0.95	0.2
-0.55	-0.8	0.25
0.25	0.6	-0.35
-1	-1.15	0.15
1.75	1.8	-0.05
0.5	0.7	-0.2
-0.1	0	-0.1
-1.2	-0.95	-0.25
-0.05	-0.45	0.4
-0.65	-0.5	-0.15
-0.25	-0.2	-0.05
0	-0.35	0.35
-0.45	-0.35	-0.1
0.4	0.05	0.35
0.1	0.2	-0.1
-0.9	-0.75	-0.15
0.5	0.4	0.1
-0.5	-0.7	0.2
-0.6	-0.65	0.05
-0.15	-0.35	0.2
0	-0.5	0.5
0.15	0.65	-0.5
-1.1	-1	-0.1
-1	-0.55	-0.45
-0.4	-0.25	-0.15
-0.65	-0.9	0.25
-0.15	0.3	-0.45
-0.05	0.25	-0.3
0	0.2	-0.2
-2.05	-1.85	-0.2
-1.85	-2.15	0.3
-0.1	0.05	-0.15
-0.6	-0.4	-0.2
0.15	-0.15	0.3
-1	-0.1	-0.9
-1	-0.85	-0.15
1.55	1.85	-0.3
-0.5	-0.45	-0.05
-0.2	-0.6	0.4
-0.3	0.4	-0.7
-0.8	-1	0.2
-0.75	-1.25	0.5
0	-0.1	0.1
-0.35	-0.15	-0.2
-1.4	-0.9	-0.5
1.2	-0.2	1.4
-1.4	-0.7	-0.7
-0.75	-0.65	-0.1
0.75	0.8	-0.05
-0.45	-0.65	0.2
-0.3	0.05	-0.35
-0.55	-0.15	-0.4
-0.05	0.45	-0.5
-1.8	-0.7	-1.1
-2.95	-2.95	0
-1.05	-0.85	-0.2
0.3	0.95	-0.65
1.5	0.95	0.55
0.3	0.7	-0.4
-0.25	0.6	-0.85
1.5	2.05	-0.55
1.1	1.25	-0.15
1.9	1.7	0.2
0.7	0.15	0.55
0	0.3	-0.3
-0.25	-0.3	0.05
-0.1	-0.45	0.35
-1.6	0.2	-1.8
-0.45	0.15	-0.6
-1.05	-0.55	-0.5
-0.2	-0.2	0
0.1	0.25	-0.15
-0.6	-0.45	-0.15
-0.1	-0.3	0.2
-0.1	0.15	-0.25
1.05	1.1	-0.05
0.25	0.7	-0.45
0	0.25	-0.25
-1.35	-2.3	0.95
-0.4	-0.05	-0.35
-0.85	-1	0.15
-0.45	0.5	-0.95
-0.7	-0.15	-0.55
0.05	-0.4	0.45
-0.75	-0.1	-0.65
-0.8	-0.55	-0.25
0	0.6	-0.6
0.05	-0.35	0.4
-0.6	-1	0.4
-0.75	-0.4	-0.35
-0.55	-0.8	0.25
-0.65	-0.85	0.2
-0.8	-0.9	0.1
-0.7	-0.8	0.1
-0.45	-0.2	-0.25
-0.7	-0.2	-0.5
-0.35	-0.15	-0.2
-0.25	0.1	-0.35
-0.05	0	-0.05
0.05	0	0.05
-0.5	-0.25	-0.25
-0.7	-0.5	-0.2
1.55	1.5	0.05
-1.4	-1.9	0.5
-0.5	-0.55	0.05
-0.35	-0.75	0.4
-0.35	-0.3	-0.05
0.35	0.25	0.1
-0.9	-0.7	-0.2
-0.1	-0.35	0.25
-0.15	-0.65	0.5
-1.1	-0.9	-0.2
-0.65	-0.1	-0.55
-0.45	-0.15	-0.3
-1.05	-1.95	0.9
-0.45	-0.35	-0.1
-0.05	-0.1	0.05
-0.5	-0.8	0.3
2.05	2.1	-0.05
1.8	1.85	-0.05
0.35	0.3	0.05
0.3	0	0.3
-0.25	-0.4	0.15
-0.35	-0.05	-0.3
0.15	0.55	-0.4
0.85	0.65	0.2
-0.3	-0.1	-0.2
-0.25	0.2	-0.45
-0.1	0	-0.1
0.15	0.2	-0.05
-2.45	-2.9	0.45
0.6	-0.1	0.7
-0.75	-0.6	-0.15
-1.1	-1.8	0.7
-0.95	-0.2	-0.75
1	0.45	0.55
-0.6	-0.75	0.15
-0.8	-1.2	0.4
-0.45	-0.35	-0.1
-0.75	-0.95	0.2
-0.5	-0.65	0.15
0.55	0.2	0.35
-0.85	-0.45	-0.4
-0.9	-1.25	0.35
-1.7	-1.55	-0.15
-1	-1.45	0.45
0.5	0.85	-0.35
-0.8	-1.3	0.5
0	0.15	-0.15
0.25	0.25	8.88178e-16
0.7	0.2	0.5
-0.05	-0.05	0
-0.65	-0.35	-0.3
0.15	0.45	-0.3
1.75	0.9	0.85
-1.7	-1.9	0.2
-0.5	-0.5	0
0.35	0.2	0.15
-2.3	-3.05	0.75
-1.35	-1.6	0.25
-0.45	0.15	-0.6
-0.3	-1.05	0.75
-0.1	0.1	-0.2
-0.45	-0.35	-0.1
0.65	0.45	0.2
-1.25	-1.05	-0.2
-0.25	-0.35	0.1
-1.1	-2.35	1.25
-1.6	-1.95	0.35
-0.9	0.1	-1
-0.6	-1	0.4
-1.7	-1.6	-0.1
-2.05	-2.5	0.45
0.2	-0.15	0.35
0.05	0.25	-0.2
0.2	-0.2	0.4
0.85	1.05	-0.2
-0.3	-0.1	-0.2
-0.3	-0.1	-0.2
-0.4	-0.45	0.05
-0.55	-0.2	-0.35
-1.3	-1.45	0.15
-0.45	-0.4	-0.05
-0.45	-0.9	0.45
0.25	0	0.25
-0.5	-0.8	0.3
0.95	1.25	-0.3
-1.25	-1.15	-0.1
-0.55	-0.5	-0.05
-1.55	-1.25	-0.3
-0.4	-0.35	-0.05
-0.85	-0.3	-0.55
2.35	1.35	1
-0.3	-0.3	0
1.15	-0.5	1.65
0.35	-0.1	0.45
-1	-0.8	-0.2
-0.8	-0.3	-0.5
-1.45	-1.5	0.05
-0.6	-0.6	0
-1.25	0.4	-1.65
-0.75	-1	0.25
0.3	0.55	-0.25
0.6	0.5	0.1
-0.1	0.3	-0.4
0.7	0.65	0.05
0.05	-0.1	0.15
0.1	0.5	-0.4
-0.35	0	-0.35
-0.3	-0.35	0.05
-0.9	-1.45	0.55
1.35	1.25	0.1
0.15	-0.25	0.4
-0.5	-0.55	0.05
-0.25	-0.7	0.45
1.1	0.95	0.15
2.9	3.15	-0.25
0.05	0.2	-0.15
-0.05	-0.2	0.15
-0.4	-0.85	0.45
0.05	-1.1	1.15
-0.95	-0.6	-0.35
-0.55	-0.55	0
0.5	0.25	0.25
0	-0.4	0.4
-2.4	-2.3	-0.1
0.2	0.15	0.05
-0.9	-1.3	0.4
-0.45	-0.45	4.44089e-16
-0.75	-1.65	0.9
-0.75	-0.75	-4.44089e-16
0.25	0.2	0.05
0.4	0.2	0.2
-1.35	-1.35	0
-0.75	-0.6	-0.15
-0.65	-0.6	-0.05
-0.25	-0.25	0
-0.85	0	-0.85
-0.4	0.35	-0.75
-3.1	-4	0.9
0.15	-0.05	0.2
-0.7	-0.4	-0.3
-0.65	-0.5	-0.15
-1.2	-1.05	-0.15
-0.1	-0.4	0.3
-0.7	-0.6	-0.1
-0.55	-0.8	0.25
-0.05	-0.15	0.1
-1.2	-1.9	0.7
0.05	0.2	-0.15
-0.25	-0.05	-0.2
0	-0.45	0.45
-1.2	-2	0.8
0.25	0.85	-0.6
1.85	1.55	0.3
0.7	0.5	0.2
-0.75	-0.75	0
-0.65	-0.2	-0.45
-1.05	-0.85	-0.2
-0.35	-0.9	0.55
-0.15	-0.2	0.05
-0.4	-0.2	-0.2
-0.05	-0.2	0.15
-0.45	-0.45	-8.88178e-16
0.2	0.05	0.15
0	0.15	-0.15
-0.65	-0.85	0.2
3.95	4.05	-0.1
2.75	2	0.75
-0.95	-1.05	0.1
0.05	-0.2	0.25
-0.3	-0.2	-0.1
-0.3	0.05	-0.35
-0.55	0.2	-0.75
-0.15	-0.45	0.3
-1.45	-2.3	0.85
-0.75	-0.7	-0.05
-0.5	-1.45	0.95
-0.9	-0.3	-0.6
-0.55	-0.4	-0.15
2.15	2.2	-0.05
-0.25	-0.05	-0.2
-0.35	-0.05	-0.3
0.3	-0.25	0.55
-0.6	-0.6	0
0.9	0.35	0.55
0.55	-0.6	1.15
0	-0.45	0.45
0.25	0.2	0.05
-0.45	-0.35	-0.1
-0.6	-0.9	0.3
-0.65	-0.05	-0.6
-2.9	-2.1	-0.8
-1.35	-0.75	-0.6
-0.2	0	-0.2
-2.75	-3.55	0.8
-1.75	-1.15	-0.6
-2.15	-2.75	0.6
-0.85	-0.95	0.1
0.3	-0.25	0.55
-0.2	-0.2	0
0.2	0.05	0.15
-0.7	-2	1.3
-1.55	-1.65	0.1
-0.9	-1.5	0.6
-0.8	-1.2	0.4
0.05	0.1	-0.05
-0.35	-0.25	-0.1
0	0.35	-0.35
-0.2	-0.15	-0.05
-0.75	-0.55	-0.2
-0.2	-0.15	-0.05
-0.8	-0.75	-0.05
-0.5	-0.1	-0.4
-0.25	-0.45	0.2
0.2	-0.2	0.4
-1.15	-1.35	0.2
1.2	0.85	0.35
-0.3	0	-0.3
0.45	0.75	-0.3
-0.45	-0.5	0.05
-1.1	-0.6	-0.5
-0.8	-0.35	-0.45
-0.15	-0.9	0.75
-0.55	-0.1	-0.45
-0.5	-0.5	0
-0.55	-0.6	0.05
-1	-2.4	1.4
0.25	0.75	-0.5
0.2	0.1	0.1
-0.05	0.75	-0.8
0.55	-0.45	1
-2.1	-1.9	-0.2
0.2	0.3	-0.1
0.1	-0.05	0.15
1.7	1.55	0.15
-0.7	-0.3	-0.4
-0.1	0.5	-0.6
-0.05	0.55	-0.6
-1.65	-1.1	-0.55
-0.2	-0.1	-0.1
-2.85	-3.25	0.4
1.6	1.95	-0.35
0.4	0.5	-0.1
-1.55	-0.9	-0.65
-1.2	-1.25	0.05
-0.1	-0.3	0.2
-0.4	-0.15	-0.25
-0.85	-0.25	-0.6
-1.75	-1.1	-0.65
-0.9	-0.7	-0.2
-0.4	-0.35	-0.05
-0.15	0.05	-0.2
-0.5	-0.5	0
-1.9	-1.75	-0.15
-1.4	-2.6	1.2
0.5	0.85	-0.35
-0.55	-1.15	0.6
-0.25	0.15	-0.4
0	0.15	-0.15
0.2	0	0.2
0.7	0.5	0.2
-0.45	-0.6	0.15
-0.45	-0.45	0
-0.45	-0.7	0.25
-1.25	-1.15	-0.1
-0.25	-0.55	0.3
-1.2	-1.5	0.3
-2.95	-3.35	0.4
0.6	1.1	-0.5
-0.65	-0.75	0.1
-0.2	-0.35	0.15
-0.65	-0.5	-0.15
1.8	0.75	1.05
0.9	0.6	0.3
0.05	-0.35	0.4
-0.45	-0.6	0.15
0.2	0.65	-0.45
-0.25	-0.3	0.05
-1.6	-0.5	-1.1
-0.85	-0.9	0.05
-1.1	-1.7	0.6
-0.1	-0.25	0.15
-1.05	-1.2	0.15
0.65	0.9	-0.25
1.5	2.45	-0.95
-1.25	-2.7	1.45
-0.9	-0.7	-0.2
0.15	-0.55	0.7
-1.15	-0.35	-0.8
-0.4	-0.6	0.2
-0.6	-0.45	-0.15
0.35	-0.15	0.5
0.25	-0.15	0.4
0.2	-0.35	0.55
0.5	0.15	0.35
0.15	-0.3	0.45
0.3	0	0.3
0.85	0	0.85
-1.2	-1.2	0
-1.35	-1.45	0.1
-0.2	-0.15	-0.05
-0.6	-0.2	-0.4
-1.05	-0.95	-0.1
-0.95	-0.4	-0.55
1.15	-0.05	1.2
0.5	-0.5	1
-0.15	0	-0.15
1.45	1.15	0.3
-0.4	-0.55	0.15
-0.25	-0.15	-0.1
0.2	0.2	0
-0.9	0	-0.9
0.2	0.6	-0.4
-2.35	-2.3	-0.05
-0.15	-0.25	0.1
-1.3	-0.75	-0.55
0.2	0.55	-0.35
0.75	0.5	0.25
0.15	-0.05	0.2
-0.8	-0.9	0.1
-0.5	0.35	-0.85
-0.5	-0.2	-0.3
0.75	0.75	0
0.35	0.05	0.3
-0.8	-1.05	0.25
-1.5	-1.65	0.15
-0.5	-0.55	0.05
-0.75	-1.45	0.7
-0.4	-0.9	0.5
-0.35	-0.65	0.3
-1.05	-1.2	0.15
-0.3	0.15	-0.45
-0.5	-0.4	-0.1
-1.35	-1.2	-0.15
-0.3	0.15	-0.45
-0.6	-0.35	-0.25
-2.25	-3.5	1.25
-0.7	-0.3	-0.4
-0.2	-1.05	0.85
-0.35	-0.8	0.45
0.15	-0.05	0.2
-0.85	-0.45	-0.4
-0.4	-0.45	0.05
0.3	-0.1	0.4
1.9	1.2	0.7
0	-0.35	0.35
-1.2	-1	-0.2
-0.6	-0.7	0.1
0.6	0.85	-0.25
0.2	0.05	0.15
0.65	0.85	-0.2
0.15	-0.5	0.65
-0.05	0.6	-0.65
-0.9	-0.8	-0.1
0	0	8.88178e-16
-0.4	-0.1	-0.3
0.05	-0.45	0.5
2.7	2.8	-0.1
-0.25	-0.2	-0.05
-0.6	-0.45	-0.15
-0.1	-0.1	0
-0.25	0	-0.25
-0.4	-0.7	0.3
0.2	0.15	0.05
0	0.4	-0.4
-0.25	0.2	-0.45
3.1	3.15	-0.05
2.05	2.3	-0.25
-0.55	-0.35	-0.2
-0.75	-0.6	-0.15
0.6	0.9	-0.3
0.55	0.45	0.1
-0.35	-0.5	0.15
-0.35	-0.05	-0.3
-0.1	-0.85	0.75
-1.7	-1.55	-0.15
-0.85	-1.45	0.6
0.05	-0.1	0.15
-1.7	-1.45	-0.25
-0.95	-1.75	0.8
-0.4	-0.35	-0.05
-0.35	-0.3	-0.05
-0.8	-0.55	-0.25
-1.2	-0.45	-0.75
-1	-1.75	0.75
1	1.4	-0.4
-0.15	-0.05	-0.1
[truncated: 3,087 more rows]
