# Supplementary material for: Integrative analyses of translatome and transcriptome reveal important translational controls in brown and white adipose regulated by microRNAs
Source: Sci Rep. 2017 Jul 18;7:5681. doi: 10.1038/s41598-017-06077-3 (PMC5515893; doi:10.1038/s41598-017-06077-3)
Supplement: Supplementary file 8 — dataset 7 [file 41598_2017_6077_MOESM8_ESM.xls]

## Sheet: 1100
				BAT/WAT
NM_001135567	1190007I07Rik	RIKEN cDNA 1190007I07 gene	ENSMUSG00000063320
NM_001083912	Plekhg2	Mus musculus pleckstrin homology domain containing, family G (with	ENSMUSG00000037552
NM_153804	Plekhg3	Mus musculus pleckstrin homology domain containing, family G (with	ENSMUSG00000052609
NM_001159942	Plekhg1	Mus musculus pleckstrin homology domain containing, family G (with	ENSMUSG00000040624
NM_198604	Plekhg6	Mus musculus pleckstrin homology domain containing, family G (with	ENSMUSG00000038167
NM_001081333	Plekhg4	Mus musculus pleckstrin homology domain containing, family G (with	ENSMUSG00000014782
NM_001004156	Plekhg5	Mus musculus pleckstrin homology domain containing, family G (with
NM_021552	Nsa2	Mus musculus NSA2 ribosome biogenesis homolog (S. cerevisiae)	ENSMUSG00000060739
NM_021524	Nampt	Mus musculus nicotinamide phosphoribosyltransferase (Nampt), mRNA.	ENSMUSG00000020572
NM_001013607	Vmo1	Mus musculus vitelline membrane outer layer 1 homolog (chicken)	ENSMUSG00000020830
NM_172741	4931406P16Rik	Mus musculus RIKEN cDNA 4931406P16 gene (4931406P16Rik), mRNA.	ENSMUSG00000066571
NM_027696	Mier1	Mus musculus mesoderm induction early response 1 homolog (Xenop	ENSMUSG00000028522
NM_027422	Mier2	Mus musculus mesoderm induction early response 1, family member 2	ENSMUSG00000042570
NM_172593	Mier3	Mus musculus mesoderm induction early response 1, family member 3	ENSMUSG00000032727
NM_175105	Aqp11	Mus musculus aquaporin 11 (Aqp11), mRNA.	ENSMUSG00000042797
NM_001159658	Aqp12	Mus musculus aquaporin 12 (Aqp12), transcript variant 2, mRNA.	ENSMUSG00000045091
NM_001163473	1810010H24Rik	Mus musculus RIKEN cDNA 1810010H24 gene (1810010H24Rik), mRNA.
NM_001033879	Tubal3	Mus musculus tubulin, alpha-like 3 (Tubal3), mRNA.	ENSMUSG00000021216
NM_001113387	Myl1	Mus musculus myosin, light polypeptide 1 (Myl1), transcript variant	ENSMUSG00000061816	80.624
NM_016969	Myadm	Mus musculus myeloid-associated differentiation marker (Myadm),	ENSMUSG00000097829
XM_003945383	LOC101056089	PREDICTED: Mus musculus uncharacterized LOC101056089
NM_172809	Sacs	Mus musculus sacsin (Sacs), mRNA.	ENSMUSG00000048279
XM_003945532	LOC101056080	PREDICTED: Mus musculus uncharacterized LOC101056080
XM_003945818	LOC101056083	PREDICTED: Mus musculus Y-linked testis-specific protein 1-like
XM_003945351	LOC101056085	PREDICTED: Mus musculus uncharacterized LOC101056085
XM_003945547	LOC101056084	PREDICTED: Mus musculus uncharacterized LOC101056084
XM_003945428	LOC101056086	PREDICTED: Mus musculus uncharacterized LOC101056086
NM_001166218	Zfp712	Mus musculus zinc finger protein 712 (Zfp712), mRNA.	ENSMUSG00000090641
NM_001146000	Zfp710	Mus musculus zinc finger protein 710 (Zfp710), transcript variant	ENSMUSG00000048897
NM_177747	Zfp711	Mus musculus zinc finger protein 711 (Zfp711), mRNA.	ENSMUSG00000025529
NM_027264	Zfp715	Mus musculus zinc finger protein 715 (Zfp715), mRNA.	ENSMUSG00000012640
NM_010806	Mllt4	Mus musculus myeloid/lymphoid or mixed-lineage leukemia (trithorax	ENSMUSG00000068036
NM_139311	Mllt6	Mus musculus myeloid/lymphoid or mixed-lineage leukemia (trithorax	ENSMUSG00000038437
NM_172482	Zfp719	Mus musculus zinc finger protein 719 (Zfp719), mRNA.	ENSMUSG00000030469
NM_022328	Mllt1	Mus musculus myeloid/lymphoid or mixed-lineage leukemia (trithorax	ENSMUSG00000024212
NM_029931	Mllt3	Mus musculus myeloid/lymphoid or mixed-lineage leukemia (trithorax	ENSMUSG00000028496
NM_145216	Rasl10a	Mus musculus RAS-like, family 10, member A (Rasl10a), mRNA.	ENSMUSG00000034209
NM_019493	Btg4	Mus musculus B cell translocation gene 4 (Btg4), mRNA.	ENSMUSG00000032056
NM_009770	Btg3	Mus musculus B cell translocation gene 3 (Btg3), mRNA.	ENSMUSG00000022863
NM_007570	Btg2	Mus musculus B cell translocation gene 2, anti-proliferative	ENSMUSG00000020423
NM_007569	Btg1	Mus musculus B cell translocation gene 1, anti-proliferative	ENSMUSG00000036478
NM_001126045	Smok3a	Mus musculus sperm motility kinase 3A (Smok3a), transcript variant	ENSMUSG00000075599
XM_898397	Smok3c	PREDICTED: Mus musculus sperm motility kinase 3C, transcript
NM_001039889	Smok3b	Mus musculus sperm motility kinase 3B (Smok3b), mRNA.	ENSMUSG00000079156
NM_170591	Nupl1	Mus musculus nucleoporin like 1 (Nupl1), mRNA.	ENSMUSG00000063895
NM_153092	Nupl2	Mus musculus nucleoporin like 2 (Nupl2), mRNA.	ENSMUSG00000048439
NM_001081228	Ttc30a2	Mus musculus tetratricopeptide repeat domain 30A2 (Ttc30a2), mRNA.	ENSMUSG00000075272
NM_001081152	Npat	Mus musculus nuclear protein in the AT region (Npat), mRNA.	ENSMUSG00000033054
NM_030188	Ttc30a1	Mus musculus tetratricopeptide repeat domain 30A1 (Ttc30a1), mRNA.	ENSMUSG00000075271
NM_145929	Gga1	Mus musculus golgi associated, gamma adaptin ear containing, ARF	ENSMUSG00000033128
NM_173048	Gga3	Mus musculus golgi associated, gamma adaptin ear containing, ARF	ENSMUSG00000020740
NM_029324	1700018C11Rik	Mus musculus RIKEN cDNA 1700018C11 gene (1700018C11Rik), mRNA.	ENSMUSG00000058935
NM_009166	Sorbs1	Mus musculus sorbin and SH3 domain containing 1 (Sorbs1),	ENSMUSG00000025006
NM_001271409	Sorbs3	Mus musculus sorbin and SH3 domain containing 3 (Sorbs3),
NM_172752	Sorbs2	Mus musculus sorbin and SH3 domain containing 2 (Sorbs2),	ENSMUSG00000031626
NM_080455	Tshz2	Mus musculus teashirt zinc finger family member 2 (Tshz2), mRNA.	ENSMUSG00000047907
NM_172298	Tshz3	Mus musculus teashirt zinc finger family member 3 (Tshz3), mRNA.	ENSMUSG00000021217
NM_026509	Murc	Mus musculus muscle-related coiled-coil protein (Murc), mRNA.	ENSMUSG00000028348
NM_008404	Itgb2	Mus musculus integrin beta 2 (Itgb2), mRNA.	ENSMUSG00000000290
NM_025759	Speer4d	Mus musculus spermatogenesis associated glutamate (E)-rich protein	ENSMUSG00000097696
NM_001122661	Speer4e	Mus musculus spermatogenesis associated glutamate (E)-rich protein	ENSMUSG00000091255
NM_027609	Speer4f	Mus musculus spermatogenesis associated glutamate (E)-rich protein	ENSMUSG00000058643
NM_029376	Speer4a	Mus musculus spermatogenesis associated glutamate (E)-rich protein	ENSMUSG00000073119
NM_028561	Speer4b	Mus musculus spermatogenesis associated glutamate (E)-rich protein	ENSMUSG00000048703
XM_003085503	Speer4c	PREDICTED: Mus musculus spermatogenesis associated glutamate
NM_012026	Arhgef28	Mus musculus Rho guanine nucleotide exchange factor (GEF) 28	ENSMUSG00000021662
NM_001242360	Trnt1	Mus musculus tRNA nucleotidyl transferase, CCA-adding, 1 (Trnt1),	ENSMUSG00000013736
NM_001081295	Arhgef26	Mus musculus Rho guanine nucleotide exchange factor (GEF) 26	ENSMUSG00000036885
XM_001473695	LOC100045848	PREDICTED: Mus musculus protein BUD31 homolog, transcript variant 2
NM_010110	Efnb1	Mus musculus ephrin B1 (Efnb1), mRNA.	ENSMUSG00000031217
NM_153049	Mkl1	Mus musculus MKL (megakaryoblastic leukemia)/myocardin-like 1	ENSMUSG00000042292
NM_181860	Mkl2	Mus musculus MKL/myocardin-like 2 (Mkl2), transcript variant 2,	ENSMUSG00000009569
NM_021332	Glp1r	Mus musculus glucagon-like peptide 1 receptor (Glp1r), mRNA.	ENSMUSG00000024027
NM_001159487	Rbp4	Mus musculus retinol binding protein 4, plasma (Rbp4), transcript	ENSMUSG00000024990	50.886
NM_001007580	Fndc3c1	Mus musculus fibronectin type III domain containing 3C1 (Fndc3c1),	ENSMUSG00000033737
NM_001252501	Sorcs1	Mus musculus VPS10 domain receptor protein SORCS 1 (Sorcs1),	ENSMUSG00000043531
NM_030889	Sorcs2	Mus musculus sortilin-related VPS10 domain containing receptor 2	ENSMUSG00000029093
NM_033618	Supt16	Mus musculus suppressor of Ty 16 (Supt16), mRNA.	ENSMUSG00000035726
NM_030684	Trim34a	Mus musculus tripartite motif-containing 34A (Trim34a), mRNA.	ENSMUSG00000056144
NM_001243916	Trim34b	Mus musculus tripartite motif-containing 34B (Trim34b), mRNA.	ENSMUSG00000090215
NM_001163624	Prepl	Mus musculus prolyl endopeptidase-like (Prepl), transcript variant	ENSMUSG00000024127
NM_027668	4933412E24Rik	Mus musculus RIKEN cDNA 4933412E24 gene (4933412E24Rik), mRNA.	ENSMUSG00000071749
NM_130878	Cdhr1	Mus musculus cadherin-related family member 1 (Cdhr1), mRNA.	ENSMUSG00000021803
NM_001033364	Cdhr2	Mus musculus cadherin-related family member 2 (Cdhr2), mRNA.	ENSMUSG00000034918
NM_001024478	Cdhr3	Mus musculus cadherin-related family member 3 (Cdhr3), mRNA.	ENSMUSG00000035860
XM_003688869	Cdhr4	PREDICTED: Mus musculus cadherin-related family member 4 (Cdhr4),
NM_028069	Cdhr5	Mus musculus cadherin-related family member 5 (Cdhr5), transcript	ENSMUSG00000025497
XM_001476676	Gm3278	PREDICTED: Mus musculus predicted gene 3278, transcript variant 1
NM_001081240	Prmt10	Mus musculus protein arginine methyltransferase 10 (putative)	ENSMUSG00000037134
NM_146518	Olfr523	Mus musculus olfactory receptor 523 (Olfr523), mRNA.	ENSMUSG00000051051
NM_146952	Olfr522	Mus musculus olfactory receptor 522 (Olfr522), mRNA.	ENSMUSG00000051180
NM_146356	Olfr521	Mus musculus olfactory receptor 521 (Olfr521), mRNA.	ENSMUSG00000073997
NM_147063	Olfr520	Mus musculus olfactory receptor 520 (Olfr520), mRNA.	ENSMUSG00000073998
NM_001011776	Olfr527	Mus musculus olfactory receptor 527 (Olfr527), mRNA.	ENSMUSG00000062782
NM_146956	Olfr525	Mus musculus olfactory receptor 525 (Olfr525), mRNA.	ENSMUSG00000061489
NM_001011814	Olfr524	Mus musculus olfactory receptor 524 (Olfr524), mRNA.	ENSMUSG00000050366
NM_009577	Zik1	Mus musculus zinc finger protein interacting with K protein 1	ENSMUSG00000030393
NM_019729	Usp8	Mus musculus ubiquitin specific peptidase 8 (Usp8), transcript	ENSMUSG00000027363
NM_146144	Usp1	Mus musculus ubiquitin specific peptidase 1 (Usp1), mRNA.	ENSMUSG00000028560
NM_001033424	Fnd3c2	Mus musculus fibronectin type III domain containing 3C2 (Fnd3c2),	ENSMUSG00000073012
NM_144937	Usp3	Mus musculus ubiquitin specific peptidase 3 (Usp3), mRNA.	ENSMUSG00000032376
NM_011678	Usp4	Mus musculus ubiquitin specific peptidase 4 (proto-oncogene)	ENSMUSG00000032612
NM_010441	Hmga2	Mus musculus high mobility group AT-hook 2 (Hmga2), mRNA.	ENSMUSG00000056758	44.145
NM_001003918	Usp7	Mus musculus ubiquitin specific peptidase 7 (Usp7), mRNA.	ENSMUSG00000022710
NM_009944	Cox7a1	Mus musculus cytochrome c oxidase subunit VIIa 1 (Cox7a1), nuclear	ENSMUSG00000074218	28.993
NM_026055	Rpl39	Mus musculus ribosomal protein L39 (Rpl39), mRNA.	ENSMUSG00000079641
NM_018730	Rpl36	Mus musculus ribosomal protein L36 (Rpl36), mRNA.	ENSMUSG00000057863
NM_026069	Rpl37	Mus musculus ribosomal protein L37 (Rpl37), mRNA.	ENSMUSG00000041841
NM_026724	Rpl34	Mus musculus ribosomal protein L34 (Rpl34), transcript variant 1,	ENSMUSG00000062006
NM_027430	Mpc2	Mus musculus mitochondrial pyruvate carrier 2 (Mpc2), nuclear gene	ENSMUSG00000026568	13.564
NM_009405	Tnni2	Mus musculus troponin I, skeletal, fast 2 (Tnni2), mRNA.	ENSMUSG00000031097	13.513
NM_009463	Ucp1	Mus musculus uncoupling protein 1 (mitochondrial, proton carrier)	ENSMUSG00000031710	11.321
NM_001252219	Rpl31	Mus musculus ribosomal protein L31 (Rpl31), transcript variant 2,	ENSMUSG00000073702
NM_030740	Vmn1r56	Mus musculus vomeronasal 1 receptor 56 (Vmn1r56), mRNA.	ENSMUSG00000091874
NM_025422	Cd302	Mus musculus CD302 antigen (Cd302), mRNA.	ENSMUSG00000060703
NM_146084	Fam13b	Mus musculus family with sequence similarity 13, member B (Fam13b),	ENSMUSG00000036501
NM_001143776	Fam13c	Mus musculus family with sequence similarity 13, member C (Fam13c),	ENSMUSG00000043259
NM_153574	Fam13a	Mus musculus family with sequence similarity 13, member A (Fam13a),	ENSMUSG00000037709
NM_026602	Bcas2	Mus musculus breast carcinoma amplified sequence 2 (Bcas2), mRNA.	ENSMUSG00000005687
NM_001166642	Bcas3	Mus musculus breast carcinoma amplified sequence 3 (Bcas3),	ENSMUSG00000059439
NM_001164369	Bcas1	Mus musculus breast carcinoma amplified sequence 1 (Bcas1),	ENSMUSG00000013523
NM_001164202	Gm8369	Mus musculus predicted gene 8369 (Gm8369), mRNA.	ENSMUSG00000058470
XM_987009	Gm8362	PREDICTED: Mus musculus predicted gene 8362, transcript variant 3
XM_003945317	Krtap28-10	PREDICTED: Mus musculus keratin associated protein 28-10
XM_896507	Krtap28-13	PREDICTED: Mus musculus keratin associated protein 28-13
NM_030082	Hist3h2ba	Mus musculus histone cluster 3, H2ba (Hist3h2ba), mRNA.	ENSMUSG00000056895
NM_009394	Tnnc2	Mus musculus troponin C2, fast (Tnnc2), mRNA.	ENSMUSG00000017300	10.398
NM_175652	Hist4h4	Mus musculus histone cluster 4, H4 (Hist4h4), mRNA.	ENSMUSG00000096010
NM_025425	Rpl3l	Mus musculus ribosomal protein L3-like (Rpl3l), transcript variant	ENSMUSG00000002500
NM_001024857	Ttbk2	Mus musculus tau tubulin kinase 2 (Ttbk2), transcript variant 3,	ENSMUSG00000090100
NM_001162864	Ttbk1	Mus musculus tau tubulin kinase 1 (Ttbk1), mRNA.	ENSMUSG00000015599
NM_001253904	Ncor2	Mus musculus nuclear receptor co-repressor 2 (Ncor2), transcript	ENSMUSG00000029478
NM_177229	Ncor1	Mus musculus nuclear receptor co-repressor 1 (Ncor1), transcript	ENSMUSG00000018501
NM_172790	Ankrd52	Mus musculus ankyrin repeat domain 52 (Ankrd52), mRNA.	ENSMUSG00000014498
XM_910031	LOC635087	PREDICTED: Mus musculus NADH dehydrogenase [ubiquinone] 1 subunit
NM_029245	Ankrd53	Mus musculus ankyrin repeat domain 53 (Ankrd53), mRNA.	ENSMUSG00000014747
NM_025466	Gkn1	Mus musculus gastrokine 1 (Gkn1), mRNA.	ENSMUSG00000030050
NM_025467	Gkn2	Mus musculus gastrokine 2 (Gkn2), mRNA.	ENSMUSG00000030049
NM_026860	Gkn3	Mus musculus gastrokine 3 (Gkn3), mRNA.	ENSMUSG00000030048
NM_025564	Magohb	Mus musculus mago-nashi homolog B (Drosophila) (Magohb), mRNA.	ENSMUSG00000030188
NM_023526	Nkiras1	Mus musculus NFKB inhibitor interacting Ras-like protein 1	ENSMUSG00000021772
NM_028292	Ppme1	Mus musculus protein phosphatase methylesterase 1 (Ppme1), mRNA.	ENSMUSG00000030718
XM_889906	Gm6351	PREDICTED: Mus musculus predicted gene 6351 (Gm6351), mRNA.
NM_024472	Gltpd1	Mus musculus glycolipid transfer protein domain containing 1	ENSMUSG00000029073
NM_029134	Lrriq1	Mus musculus leucine-rich repeats and IQ motif containing 1	ENSMUSG00000019892
NM_028938	Lrriq3	Mus musculus leucine-rich repeats and IQ motif containing 3	ENSMUSG00000028182
NM_026668	Lrriq4	Mus musculus leucine-rich repeats and IQ motif containing 4	ENSMUSG00000027703
NM_001081448	Vmn2r84	Mus musculus vomeronasal 2, receptor 84 (Vmn2r84), mRNA.	ENSMUSG00000070601
NM_001102602	Vmn2r85	Mus musculus vomeronasal 2, receptor 85 (Vmn2r85), mRNA.	ENSMUSG00000092048
NM_001103365	Vmn2r86	Mus musculus vomeronasal 2, receptor 86 (Vmn2r86), mRNA.	ENSMUSG00000092162
NM_001103366	Vmn2r87	Mus musculus vomeronasal 2, receptor 87 (Vmn2r87), mRNA.	ENSMUSG00000091511
NM_175936	Vmn2r81	Mus musculus vomeronasal 2, receptor 81 (Vmn2r81), mRNA.	ENSMUSG00000055515
NM_001101572	Vmn2r82	Mus musculus vomeronasal 2, receptor 82 (Vmn2r82), mRNA.	ENSMUSG00000091468
NM_001104537	Vmn2r83	Mus musculus vomeronasal 2, receptor 83 (Vmn2r83), mRNA.	ENSMUSG00000091381
NM_145705	Tinf2	Mus musculus Terf1 (TRF1)-interacting nuclear factor 2 (Tinf2),	ENSMUSG00000007589
NM_011686	Vmn2r88	Mus musculus vomeronasal 2, receptor 88 (Vmn2r88), mRNA.	ENSMUSG00000000606
NM_009487	Vmn2r89	Mus musculus vomeronasal 2, receptor 89 (Vmn2r89), transcript	ENSMUSG00000070448
NM_010113	Egf	Mus musculus epidermal growth factor (Egf), mRNA.	ENSMUSG00000028017
NM_001081162	Slc4a11	Mus musculus solute carrier family 4, sodium bicarbonate	ENSMUSG00000074796
NM_033552	Slc4a10	Mus musculus solute carrier family 4, sodium bicarbonate	ENSMUSG00000026904
NM_026263	4930519G04Rik	Mus musculus RIKEN cDNA 4930519G04 gene (4930519G04Rik), mRNA.	ENSMUSG00000029564
NM_001033284	BC026585	Mus musculus cDNA sequence BC026585 (BC026585), mRNA.	ENSMUSG00000033488
NM_001177502	1700013D24Rik	Mus musculus RIKEN cDNA 1700013D24 gene (1700013D24Rik), mRNA.	ENSMUSG00000079346
NM_001081306	Ptprz1	Mus musculus protein tyrosine phosphatase, receptor type Z,	ENSMUSG00000068748
NM_011131	Pold1	Mus musculus polymerase (DNA directed), delta 1, catalytic subunit	ENSMUSG00000038644
NM_008894	Pold2	Mus musculus polymerase (DNA directed), delta 2, regulatory subunit	ENSMUSG00000020471
NM_133692	Pold3	Mus musculus polymerase (DNA-directed), delta 3, accessory subunit	ENSMUSG00000030726
NM_027196	Pold4	Mus musculus polymerase (DNA-directed), delta 4 (Pold4), mRNA.	ENSMUSG00000097508
NM_008228	Hdac1	Mus musculus histone deacetylase 1 (Hdac1), mRNA.	ENSMUSG00000028800
XM_001480374	Gm11686	PREDICTED: Mus musculus predicted gene 11686 (Gm11686), mRNA.
NM_010411	Hdac3	Mus musculus histone deacetylase 3 (Hdac3), mRNA.	ENSMUSG00000024454
NM_008229	Hdac2	Mus musculus histone deacetylase 2 (Hdac2), mRNA.	ENSMUSG00000019777
NM_010412	Hdac5	Mus musculus histone deacetylase 5 (Hdac5), transcript variant 2,	ENSMUSG00000008855
NM_207225	Hdac4	Mus musculus histone deacetylase 4 (Hdac4), mRNA.	ENSMUSG00000026313
NM_001130416	Hdac6	Mus musculus histone deacetylase 6 (Hdac6), transcript variant 2,	ENSMUSG00000031161
NM_001271386	Hdac9	Mus musculus histone deacetylase 9 (Hdac9), transcript variant 1,
NM_027382	Hdac8	Mus musculus histone deacetylase 8 (Hdac8), mRNA.	ENSMUSG00000067567
NM_016754	Mylpf	Mus musculus myosin light chain, phosphorylatable, fast skeleta	ENSMUSG00000030672	9.84
NM_001033300	Gmps	Mus musculus guanine monophosphate synthetase (Gmps), mRNA.	ENSMUSG00000027823
NM_001167996	1110032F04Rik	Mus musculus RIKEN cDNA 1110032F04 gene (1110032F04Rik), mRNA.	ENSMUSG00000046999
NM_027514	Pvr	Mus musculus poliovirus receptor (Pvr), mRNA.	ENSMUSG00000040511
NM_001163170	Lix1l	Mus musculus Lix1-like (Lix1l), mRNA.	ENSMUSG00000049288
NM_175115	Ikzf5	Mus musculus IKAROS family zinc finger 5 (Ikzf5), mRNA.	ENSMUSG00000040167
NM_011772	Ikzf4	Mus musculus IKAROS family zinc finger 4 (Ikzf4), mRNA.	ENSMUSG00000002578
NM_001025597	Ikzf1	Mus musculus IKAROS family zinc finger 1 (Ikzf1), transcript	ENSMUSG00000018654
NM_011771	Ikzf3	Mus musculus IKAROS family zinc finger 3 (Ikzf3), mRNA.	ENSMUSG00000018168
NM_011770	Ikzf2	Mus musculus IKAROS family zinc finger 2 (Ikzf2), mRNA.	ENSMUSG00000025997
NM_029938	H2afv	Mus musculus H2A histone family, member V (H2afv), mRNA.	ENSMUSG00000041126
NM_134012	Mbtd1	Mus musculus mbt domain containing 1 (Mbtd1), mRNA.	ENSMUSG00000059474
NM_010436	H2afx	Mus musculus H2A histone family, member X (H2afx), mRNA.	ENSMUSG00000049932
NM_001159515	H2afy	Mus musculus H2A histone family, member Y (H2afy), transcript	ENSMUSG00000015937
NM_016750	H2afz	Mus musculus H2A histone family, member Z (H2afz), mRNA.	ENSMUSG00000037894
NM_177688	H2afj	Mus musculus H2A histone family, member J (H2afj), mRNA.	ENSMUSG00000060032
NM_001195500	Dclk2	Mus musculus doublecortin-like kinase 2 (Dclk2), transcript variant	ENSMUSG00000028078
NM_011583	Theg	Mus musculus testicular haploid expressed gene (Theg), transcript	ENSMUSG00000020317
NM_172877	Pramef8	Mus musculus PRAME family member 8 (Pramef8), mRNA.	ENSMUSG00000097778
XM_984543	Gm8159	PREDICTED: Mus musculus predicted gene 8159, transcript variant 4
NM_008005	Fgf18	Mus musculus fibroblast growth factor 18 (Fgf18), transcript	ENSMUSG00000057967
NM_010200	Fgf13	Mus musculus fibroblast growth factor 13 (Fgf13), mRNA.	ENSMUSG00000031137
NM_001276419	Fgf12	Mus musculus fibroblast growth factor 12 (Fgf12), transcript
NM_010198	Fgf11	Mus musculus fibroblast growth factor 11 (Fgf11), mRNA.	ENSMUSG00000042826
NM_008002	Fgf10	Mus musculus fibroblast growth factor 10 (Fgf10), mRNA.	ENSMUSG00000021732
NM_008004	Fgf17	Mus musculus fibroblast growth factor 17 (Fgf17), mRNA.	ENSMUSG00000022101
NM_030614	Fgf16	Mus musculus fibroblast growth factor 16 (Fgf16), mRNA.	ENSMUSG00000031230
NM_008003	Fgf15	Mus musculus fibroblast growth factor 15 (Fgf15), mRNA.	ENSMUSG00000031073
NM_207667	Fgf14	Mus musculus fibroblast growth factor 14 (Fgf14), transcript	ENSMUSG00000025551
NM_001033366	Dpcr1	Mus musculus diffuse panbronchiolitis critical region 1 (human)	ENSMUSG00000073408
NM_183103	Prss46	Mus musculus protease, serine, 46 (Prss46), mRNA.	ENSMUSG00000049719
XM_138671	Prss47	PREDICTED: Mus musculus protease, serine, 47 (Prss47), mRNA.
NM_148940	Prss44	Mus musculus protease, serine, 44 (Prss44), mRNA.	ENSMUSG00000032493
NM_153172	Prss45	Mus musculus protease, serine, 45 (Prss45), mRNA.	ENSMUSG00000047257
NM_153099	Prss42	Mus musculus protease, serine, 42 (Prss42), mRNA.	ENSMUSG00000044664
NM_199471	Prss43	Mus musculus protease, serine, 43 (Prss43), mRNA.	ENSMUSG00000058398
NM_009356	Prss40	Mus musculus protease, serine, 40 (Prss40), mRNA.	ENSMUSG00000037529
NM_027644	Prss41	Mus musculus protease, serine, 41 (Prss41), mRNA.	ENSMUSG00000024114
NM_001001650	Prss48	Mus musculus protease, serine, 48 (Prss48), mRNA.	ENSMUSG00000049013
NM_001271579	Phc1	Mus musculus polyhomeotic-like 1 (Drosophila) (Phc1), transcript	ENSMUSG00000040669
NM_001165954	Phc3	Mus musculus polyhomeotic-like 3 (Drosophila) (Phc3), transcript	ENSMUSG00000037652
NM_001195083	Phc2	Mus musculus polyhomeotic-like 2 (Drosophila) (Phc2), transcript	ENSMUSG00000028796
XM_003689124	LOC100861734	PREDICTED: Mus musculus X-linked lymphocyte-regulated protein
XM_003689050	LOC100861730	PREDICTED: Mus musculus X-linked lymphocyte-regulated protein
XM_003689088	LOC100861731	PREDICTED: Mus musculus X-linked lymphocyte-regulated protein
XM_003945514	LOC100861733	PREDICTED: Mus musculus zinc finger protein 709-like
NM_001145800	Igsf9	Mus musculus immunoglobulin superfamily, member 9 (Igsf9),	ENSMUSG00000037995
NM_025872	Golt1b	Mus musculus golgi transport 1 homolog B (S. cerevisiae) (Golt1b),	ENSMUSG00000030245
NM_026680	Golt1a	Mus musculus golgi transport 1 homolog A (S. cerevisiae) (Golt1a),	ENSMUSG00000103421
XM_003688745	LOC100862421	PREDICTED: Mus musculus killer cell lectin-like receptor 5-like
XM_892661	Scgb2b10	PREDICTED: Mus musculus secretoglobin, family 2B, member 10,
NM_025783	Chmp3	Mus musculus charged multivesicular body protein 3 (Chmp3), mRNA.	ENSMUSG00000053119
NM_134078	Chmp7	Mus musculus charged multivesicular body protein 7 (Chmp7), mRNA.	ENSMUSG00000034190
NM_001085498	Chmp6	Mus musculus charged multivesicular body protein 6 (Chmp6), mRNA.	ENSMUSG00000025371
NM_007710	Ckm	Mus musculus creatine kinase, muscle (Ckm), mRNA.	ENSMUSG00000030399	9.227
NM_130454	Recql5	Mus musculus RecQ protein-like 5 (Recql5), mRNA.	ENSMUSG00000020752
NM_058214	Recql4	Mus musculus RecQ protein-like 4 (Recql4), mRNA.	ENSMUSG00000033762
NM_001039560	Gcnt7	Mus musculus glucosaminyl (N-acetyl) transferase family member 7	ENSMUSG00000074569
XM_003689132	LOC100861881	PREDICTED: Mus musculus X-linked lymphocyte-regulated protein
NM_001136484	Gcnt1	Mus musculus glucosaminyl (N-acetyl) transferase 1, core 2 (Gcnt1),	ENSMUSG00000038843
NM_001164485	Fam170b	Mus musculus family with sequence similarity 170, member B	ENSMUSG00000078127
NM_001004061	Fam170a	Mus musculus family with sequence similarity 170, member A	ENSMUSG00000035420
XM_003689006	LOC100861888	PREDICTED: Mus musculus Y-linked testis-specific protein 1-like
XM_003945827	LOC100861889	PREDICTED: Mus musculus Y-linked testis-specific protein 1-like
NM_172279	Mark4	Mus musculus MAP/microtubule affinity-regulating kinase 4 (Mark4),	ENSMUSG00000030397
NM_145515	Mark1	Mus musculus MAP/microtubule affinity-regulating kinase 1 (Mark1),	ENSMUSG00000026620
NM_001080390	Mark2	Mus musculus MAP/microtubule affinity-regulating kinase 2 (Mark2),	ENSMUSG00000024969
NM_022801	Mark3	Mus musculus MAP/microtubule affinity-regulating kinase 3 (Mark3),	ENSMUSG00000007411
XM_001478495	Rps15a-ps5	PREDICTED: Mus musculus ribosomal protein S15A, pseudogene 5
NM_019578	Extl1	Mus musculus exostoses (multiple)-like 1 (Extl1), mRNA.	ENSMUSG00000028838
NM_001163515	Extl2	Mus musculus exostoses (multiple)-like 2 (Extl2), transcript	ENSMUSG00000027963
NM_018788	Extl3	Mus musculus exostoses (multiple)-like 3 (Extl3), mRNA.	ENSMUSG00000021978
NM_001081746	Gm7609	Mus musculus predicted pseudogene 7609 (Gm7609), mRNA.
NM_001164079	Tia1	Mus musculus cytotoxic granule-associated RNA binding protein 1	ENSMUSG00000071337
NM_026938	Tmem160	Mus musculus transmembrane protein 160 (Tmem160), mRNA.	ENSMUSG00000019158
NM_028135	Tmem163	Mus musculus transmembrane protein 163 (Tmem163), mRNA.	ENSMUSG00000026347
NM_007504	Atp2a1	Mus musculus ATPase, Ca++ transporting, cardiac muscle, fast twitch	ENSMUSG00000030730	8.714
NM_177592	Tmem164	Mus musculus transmembrane protein 164 (Tmem164), transcript	ENSMUSG00000047045
NM_025335	Tmem167	Mus musculus transmembrane protein 167 (Tmem167), mRNA.	ENSMUSG00000012422
NM_175564	Tmem169	Mus musculus transmembrane protein 169 (Tmem169), mRNA.	ENSMUSG00000026188
NM_028990	Tmem168	Mus musculus transmembrane protein 168 (Tmem168), mRNA.	ENSMUSG00000029569
XM_003688924	Gm3739	PREDICTED: Mus musculus predicted gene 3739, transcript variant 2
NM_018775	Tbc1d8	Mus musculus TBC1 domain family, member 8 (Tbc1d8), mRNA.	ENSMUSG00000003134
NM_001111304	Tbc1d9	Mus musculus TBC1 domain family, member 9 (Tbc1d9), transcript	ENSMUSG00000031709
XM_003945670	Gm6673	PREDICTED: Mus musculus predicted gene 6673 (Gm6673), mRNA.
NM_198664	Tbc1d2	Mus musculus TBC1 domain family, member 2 (Tbc1d2), mRNA.	ENSMUSG00000039813
NM_001081278	Tbc1d4	Mus musculus TBC1 domain family, member 4 (Tbc1d4), mRNA.	ENSMUSG00000033083
NM_028162	Tbc1d5	Mus musculus TBC1 domain family, member 5 (Tbc1d5), mRNA.	ENSMUSG00000023923
NM_001252640	Tbc1d7	Mus musculus TBC1 domain family, member 7 (Tbc1d7), transcript	ENSMUSG00000021368
XM_003689078	LOC100862283	PREDICTED: Mus musculus Y-linked testis-specific protein 1-like
XM_003688978	LOC100862282	PREDICTED: Mus musculus uncharacterized LOC100862282
XM_003084819	Akd1	PREDICTED: Mus musculus adenylate kinase domain containing 1
NM_026469	Tex13a	Mus musculus testis expressed 13A (Tex13a), mRNA.	ENSMUSG00000071686
NM_133995	Upb1	Mus musculus ureidopropionase, beta (Upb1), mRNA.	ENSMUSG00000033427
NM_001007589	Akirin2	Mus musculus akirin 2 (Akirin2), mRNA.	ENSMUSG00000028291
NM_023423	Akirin1	Mus musculus akirin 1 (Akirin1), mRNA.	ENSMUSG00000023075
NM_146269	Olfr247	Mus musculus olfactory receptor 247 (Olfr247), mRNA.	ENSMUSG00000095608
NM_018829	Ap3m1	Mus musculus adaptor-related protein complex 3, mu 1 subunit	ENSMUSG00000021824
NM_198408	Crhbp	Mus musculus corticotropin releasing hormone binding protein	ENSMUSG00000021680
NM_172397	Limd2	Mus musculus LIM domain containing 2 (Limd2), mRNA.	ENSMUSG00000040699
NM_013860	Limd1	Mus musculus LIM domains containing 1 (Limd1), mRNA.	ENSMUSG00000025239
NM_018868	Nop58	Mus musculus NOP58 ribonucleoprotein (Nop58), mRNA.	ENSMUSG00000026020
NM_153807	Acsf2	Mus musculus acyl-CoA synthetase family member 2 (Acsf2), mRNA.	ENSMUSG00000076435
NM_025590	Acot11	Mus musculus acyl-CoA thioesterase 11 (Acot11), mRNA.	ENSMUSG00000034853	8.077
NM_028758	Gga2	Mus musculus golgi associated, gamma adaptin ear containing, ARF	ENSMUSG00000030872
NM_010855	Myh4	Mus musculus myosin, heavy polypeptide 4, skeletal muscle (Myh4),	ENSMUSG00000057003	7.946
NM_027118	Cdk13	Mus musculus cyclin-dependent kinase 13 (Cdk13), transcript variant	ENSMUSG00000041297
NM_030265	Kcnip4	Mus musculus Kv channel interacting protein 4 (Kcnip4), transcript	ENSMUSG00000029088
NM_001111331	Kcnip3	Mus musculus Kv channel interacting protein 3, calsenilin (Kcnip3),	ENSMUSG00000079056
NM_001276358	Kcnip2	Mus musculus Kv channel-interacting protein 2 (Kcnip2), transcript	ENSMUSG00000025221
NM_001190886	Kcnip1	Mus musculus Kv channel-interacting protein 1 (Kcnip1), transcript	ENSMUSG00000053519
NM_029113	4930447A16Rik	Mus musculus RIKEN cDNA 4930447A16 gene (4930447A16Rik), mRNA.	ENSMUSG00000022288
NM_145853	Tpcn1	Mus musculus two pore channel 1 (Tpcn1), mRNA.	ENSMUSG00000032741
NM_146206	Tpcn2	Mus musculus two pore segment channel 2 (Tpcn2), mRNA.	ENSMUSG00000048677
XM_003085248	F530104D19Rik	PREDICTED: Mus musculus RIKEN cDNA F530104D19 gene (F530104D19Rik),
NM_011326	Scnn1g	Mus musculus sodium channel, nonvoltage-gated 1 gamma (Scnn1g),	ENSMUSG00000000216
NM_001113549	Ltbp4	Mus musculus latent transforming growth factor beta binding protein	ENSMUSG00000040488
NM_008520	Ltbp3	Mus musculus latent transforming growth factor beta binding protein	ENSMUSG00000024940
NM_013589	Ltbp2	Mus musculus latent transforming growth factor beta binding protein	ENSMUSG00000002020
NM_009337	Tcl1	Mus musculus T cell lymphoma breakpoint 1 (Tcl1), mRNA.	ENSMUSG00000041359
NM_146873	Olfr911-ps1	Mus musculus olfactory receptor 911, pseudogene 1 (Olfr911-ps1),	ENSMUSG00000062621
NM_001164320	Chadl	Mus musculus chondroadherin-like (Chadl), mRNA.	ENSMUSG00000063765
NM_024170	Cxx1a	Mus musculus CAAX box 1A (Cxx1a), mRNA.	ENSMUSG00000067925
NM_029279	Secisbp2	Mus musculus SECIS binding protein 2 (Secisbp2), mRNA.	ENSMUSG00000035139
NM_028375	Cxx1c	Mus musculus CAAX box 1C (Cxx1c), mRNA.	ENSMUSG00000051851
NM_001018063	Cxx1b	Mus musculus CAAX box 1B (Cxx1b), mRNA.	ENSMUSG00000067924
NM_001163691	Cacna1h	Mus musculus calcium channel, voltage-dependent, T type, alpha 1H	ENSMUSG00000024112
NM_001044308	Cacna1i	Mus musculus calcium channel, voltage-dependent, alpha 1I subunit	ENSMUSG00000022416
NM_001081300	Tshz1	Mus musculus teashirt zinc finger family member 1 (Tshz1), mRNA.	ENSMUSG00000046982
NM_001081271	Calhm1	Mus musculus calcium homeostasis modulator 1 (Calhm1), mRNA.	ENSMUSG00000079258
NM_133746	Calhm2	Mus musculus calcium homeostasis modulator 2 (Calhm2), mRNA.	ENSMUSG00000033033
NM_001252061	Cacna1a	Mus musculus calcium channel, voltage-dependent, P/Q type, alpha 1A	ENSMUSG00000034656
NM_001042528	Cacna1b	Mus musculus calcium channel, voltage-dependent, N type, alpha 1B	ENSMUSG00000004113
NM_001256000	Cacna1c	Mus musculus calcium channel, voltage-dependent, L type, alpha 1C	ENSMUSG00000051331
NM_001083616	Cacna1d	Mus musculus calcium channel, voltage-dependent, L type, alpha 1D	ENSMUSG00000015968
NM_009782	Cacna1e	Mus musculus calcium channel, voltage-dependent, R type, alpha 1E	ENSMUSG00000004110
NM_019582	Cacna1f	Mus musculus calcium channel, voltage-dependent, alpha 1F subunit	ENSMUSG00000031142
NM_001177888	Cacna1g	Mus musculus calcium channel, voltage-dependent, T type, alpha 1G	ENSMUSG00000020866
NM_025790	Acot13	Mus musculus acyl-CoA thioesterase 13 (Acot13), mRNA.	ENSMUSG00000006717	7.841
NM_014193	Cacna1s	Mus musculus calcium channel, voltage-dependent, L type, alpha 1S	ENSMUSG00000026407
NM_011916	Xrn1	Mus musculus 5'-3' exoribonuclease 1 (Xrn1), mRNA.	ENSMUSG00000032410
NM_011917	Xrn2	Mus musculus 5'-3' exoribonuclease 2 (Xrn2), mRNA.	ENSMUSG00000027433
NM_001081033	Pde11a	Mus musculus phosphodiesterase 11A (Pde11a), mRNA.	ENSMUSG00000075270
NM_001167584	Gm17689	Mus musculus predicted gene, 17689 (Gm17689), mRNA.	ENSMUSG00000091248
NM_029297	Dynlrb2	Mus musculus dynein light chain roadblock-type 2 (Dynlrb2), mRNA.	ENSMUSG00000034467
NM_025947	Dynlrb1	Mus musculus dynein light chain roadblock-type 1 (Dynlrb1), mRNA.	ENSMUSG00000047459
NM_001024385	Crls1	Mus musculus cardiolipin synthase 1 (Crls1), transcript variant 1,	ENSMUSG00000027357	7.091
NM_001081273	1600015I10Rik	Mus musculus RIKEN cDNA 1600015I10 gene (1600015I10Rik), mRNA.	ENSMUSG00000029813
NM_025699	3230401D17Rik	Mus musculus RIKEN cDNA 3230401D17 gene (3230401D17Rik), mRNA.	ENSMUSG00000035399
XM_001480439	Gm10480	PREDICTED: Mus musculus predicted gene 10480 (Gm10480), mRNA.
NM_026949	Cnot8	Mus musculus CCR4-NOT transcription complex, subunit 8 (Cnot8),	ENSMUSG00000020515
NM_001109970	Gm10486	Mus musculus predicted gene 10486 (Gm10486), mRNA.	ENSMUSG00000073247
NM_001100609	Gm10487	Mus musculus predicted gene 10487 (Gm10487), mRNA.	ENSMUSG00000094759
NM_146176	Cnot3	Mus musculus CCR4-NOT transcription complex, subunit 3 (Cnot3),	ENSMUSG00000035632
NM_001037846	Cnot2	Mus musculus CCR4-NOT transcription complex, subunit 2 (Cnot2),	ENSMUSG00000020166
NM_001099325	Gm10488	Mus musculus predicted gene 10488 (Gm10488), mRNA.	ENSMUSG00000073257
NM_011506	Sucla2	Mus musculus succinate-Coenzyme A ligase, ADP-forming, beta subunit	ENSMUSG00000022110	6.895
NM_212484	Cnot6	Mus musculus CCR4-NOT transcription complex, subunit 6 (Cnot6),	ENSMUSG00000020362
NM_001164411	Cnot4	Mus musculus CCR4-NOT transcription complex, subunit 4 (Cnot4),	ENSMUSG00000038784
NM_175632	Oscar	Mus musculus osteoclast associated receptor (Oscar), mRNA.	ENSMUSG00000054594
NM_001002898	Sirpb1a	Mus musculus signal-regulatory protein beta 1A (Sirpb1a),	ENSMUSG00000095788
NM_001173460	Sirpb1b	Mus musculus signal-regulatory protein beta 1B (Sirpb1b), mRNA.	ENSMUSG00000095028
NM_013534	Leprel2	Mus musculus leprecan-like 2 (Leprel2), mRNA.	ENSMUSG00000023191
NM_009910	Cxcr3	Mus musculus chemokine (C-X-C motif) receptor 3 (Cxcr3), mRNA.	ENSMUSG00000050232
NM_009909	Cxcr2	Mus musculus chemokine (C-X-C motif) receptor 2 (Cxcr2), mRNA.	ENSMUSG00000026180
NM_178241	Cxcr1	Mus musculus chemokine (C-X-C motif) receptor 1 (Cxcr1), mRNA.	ENSMUSG00000048480
NM_007722	Cxcr7	Mus musculus chemokine (C-X-C motif) receptor 7 (Cxcr7), transcript	ENSMUSG00000044337
NM_001109765	Ttyh1	Mus musculus tweety homolog 1 (Drosophila) (Ttyh1), transcript	ENSMUSG00000030428
NM_053273	Ttyh2	Mus musculus tweety homolog 2 (Drosophila) (Ttyh2), mRNA.	ENSMUSG00000034714
NM_175274	Ttyh3	Mus musculus tweety homolog 3 (Drosophila) (Ttyh3), mRNA.	ENSMUSG00000036565
NM_001004141	Cyp2j11	Mus musculus cytochrome P450, family 2, subfamily j, polypeptide 11	ENSMUSG00000066097
NM_001100182	Cyp2j12	Mus musculus cytochrome P450, family 2, subfamily j, polypeptide 12	ENSMUSG00000081225
NM_145548	Cyp2j13	Mus musculus cytochrome P450, family 2, subfamily j, polypeptide 13	ENSMUSG00000028571
NM_028149	Fbxl20	Mus musculus F-box and leucine-rich repeat protein 20 (Fbxl20),	ENSMUSG00000020883
NM_028075	Tnfrsf13c	Mus musculus tumor necrosis factor receptor superfamily, member 13	ENSMUSG00000068105
NM_175206	Fbxl22	Mus musculus F-box and leucine-rich repeat protein 22 (Fbxl22),	ENSMUSG00000050503
NM_177474	D19Bwg1357e	Mus musculus DNA segment, Chr 19, Brigham & Women's Genetics 1357	ENSMUSG00000041360
NM_022435	Sp5	Mus musculus trans-acting transcription factor 5 (Sp5), mRNA.	ENSMUSG00000075304
NM_001194940	Dlc1	Mus musculus deleted in liver cancer 1 (Dlc1), transcript variant	ENSMUSG00000031523
NM_001039391	Pkig	Mus musculus protein kinase inhibitor, gamma (Pkig), transcript	ENSMUSG00000035268
NM_026476	U2surp	Mus musculus U2 snRNP-associated SURP domain containing (U2surp),	ENSMUSG00000032407
NM_001039050	Pkib	Mus musculus protein kinase inhibitor beta, cAMP dependent, testi	ENSMUSG00000019876
NM_080633	Aco2	Mus musculus aconitase 2, mitochondrial (Aco2), nuclear gene	ENSMUSG00000022477	6.795
NM_001166413	Arhgef25	Mus musculus Rho guanine nucleotide exchange factor (GEF) 25	ENSMUSG00000019467
NM_026610	Ndufb4	Mus musculus NADH dehydrogenase (ubiquinone) 1 beta subcomplex 4	ENSMUSG00000022820	6.649
NM_025369	Mrps36	Mus musculus mitochondrial ribosomal protein S36 (Mrps36), nuclear	ENSMUSG00000061474	6.57
NM_010344	Gsr	Mus musculus glutathione reductase (Gsr), mRNA.	ENSMUSG00000031584
NM_001018013	Izumo1	Mus musculus izumo sperm-egg fusion 1 (Izumo1), mRNA.	ENSMUSG00000064158
NM_029317	Izumo2	Mus musculus IZUMO family member 2 (Izumo2), mRNA.	ENSMUSG00000066500
NM_027034	Izumo3	Mus musculus IZUMO family member 3 (Izumo3), mRNA.	ENSMUSG00000028533
NM_027829	Izumo4	Mus musculus IZUMO family member 4 (Izumo4), mRNA.	ENSMUSG00000055862
NM_146120	Gsn	Mus musculus gelsolin (Gsn), transcript variant 1, mRNA.	ENSMUSG00000026879
NM_009521	Wnt3	Mus musculus wingless-related MMTV integration site 3 (Wnt3), mRNA.	ENSMUSG00000000125
NM_023653	Wnt2	Mus musculus wingless-related MMTV integration site 2 (Wnt2), mRNA.	ENSMUSG00000010797
NM_021279	Wnt1	Mus musculus wingless-related MMTV integration site 1 (Wnt1), mRNA.	ENSMUSG00000022997
NM_009526	Wnt6	Mus musculus wingless-related MMTV integration site 6 (Wnt6), mRNA.	ENSMUSG00000033227
NM_009523	Wnt4	Mus musculus wingless-related MMTV integration site 4 (Wnt4), mRNA.	ENSMUSG00000036856
XM_003085157	Syngap1	PREDICTED: Mus musculus synaptic Ras GTPase activating protein 1
NM_025741	Trpd52l3	Mus musculus tumor protein D52-like 3 (Trpd52l3), mRNA.	ENSMUSG00000024815
NM_001161406	Grhl1	Mus musculus grainyhead-like 1 (Drosophila) (Grhl1), transcript	ENSMUSG00000020656
NM_026496	Grhl2	Mus musculus grainyhead-like 2 (Drosophila) (Grhl2), mRNA.	ENSMUSG00000022286
NM_030225	Dlst	Mus musculus dihydrolipoamide S-succinyltransferase (E2 component	ENSMUSG00000004789	6.385
NM_197988	1190005I06Rik	Mus musculus RIKEN cDNA 1190005I06 gene (1190005I06Rik), mRNA.	ENSMUSG00000043687
NM_007852	Defa6	Mus musculus defensin, alpha, 6 (Defa6), mRNA.
NM_007851	Defa5	Mus musculus defensin, alpha, 5 (Defa5), mRNA.	ENSMUSG00000074439
NM_010039	Defa4	Mus musculus defensin, alpha, 4 (Defa4), mRNA.
NM_007850	Defa3	Mus musculus defensin, alpha, 3 (Defa3), mRNA.	ENSMUSG00000074440
NM_001195634	Defa2	Mus musculus defensin, alpha, 2 (Defa2), mRNA.	ENSMUSG00000096295
NM_010031	Defa1	Mus musculus defensin, alpha 1 (Defa1), mRNA.
NM_029095	Hhatl	Mus musculus hedgehog acyltransferase-like (Hhatl), transcript	ENSMUSG00000032523
NM_001081688	Tmprss9	Mus musculus transmembrane protease, serine 9 (Tmprss9), mRNA.	ENSMUSG00000059406
NM_177406	Cyp4a12a	Mus musculus cytochrome P450, family 4, subfamily a, polypeptide	ENSMUSG00000066071
NM_015775	Tmprss2	Mus musculus transmembrane protease, serine 2 (Tmprss2), mRNA.	ENSMUSG00000000385
NM_001163776	Tmprss3	Mus musculus transmembrane protease, serine 3 (Tmprss3), transcript	ENSMUSG00000024034
NM_145403	Tmprss4	Mus musculus transmembrane protease, serine 4 (Tmprss4), mRNA.	ENSMUSG00000032091
NM_030709	Tmprss5	Mus musculus transmembrane protease, serine 5 (spinesin) (Tmprss5),	ENSMUSG00000032268
NM_027902	Tmprss6	Mus musculus transmembrane serine protease 6 (Tmprss6), mRNA.	ENSMUSG00000016942
NM_146654	Olfr237-ps1	Mus musculus olfactory receptor 237, pseudogene 1 (Olfr237-ps1),	ENSMUSG00000094200
NM_013696	Trhr	Mus musculus thyrotropin releasing hormone receptor (Trhr), mRNA.	ENSMUSG00000038760
NM_026109	Tmed11	Mus musculus transmembrane emp24 protein transport domain	ENSMUSG00000004821
NM_025407	Uqcrc1	Mus musculus ubiquinol-cytochrome c reductase core protein 1	ENSMUSG00000025651
NM_138741	Sdpr	Mus musculus serum deprivation response (Sdpr), mRNA.	ENSMUSG00000045954
XM_001478153	Gm15210	PREDICTED: Mus musculus predicted gene 15210 (Gm15210), mRNA.
NM_178747	Gulo	Mus musculus gulonolactone (L-) oxidase (Gulo), mRNA.	ENSMUSG00000034450
NM_009102	Rrh	Mus musculus retinal pigment epithelium derived rhodopsin homolog	ENSMUSG00000028012
NM_028469	3110082I17Rik	Mus musculus RIKEN cDNA 3110082I17 gene (3110082I17Rik), mRNA.	ENSMUSG00000053553
XM_003946339	LOC101056540	PREDICTED: Mus musculus tyrosine-protein phosphatase non-receptor
XM_003946019	LOC101056541	PREDICTED: Mus musculus protocadherin gamma-B5-like (LOC101056541),
XM_003946100	LOC101056542	PREDICTED: Mus musculus uncharacterized LOC101056542
XM_003945918	LOC101056543	PREDICTED: Mus musculus 40S ribosomal protein S2-like
XM_003945973	LOC101056544	PREDICTED: Mus musculus 40S ribosomal protein S14-like
XM_003946429	LOC101056547	PREDICTED: Mus musculus proteasome assembly chaperone 2-like
NM_031166	Id4	Mus musculus inhibitor of DNA binding 4 (Id4), mRNA.	ENSMUSG00000021379
NM_010496	Id2	Mus musculus inhibitor of DNA binding 2 (Id2), mRNA.	ENSMUSG00000020644
NM_008321	Id3	Mus musculus inhibitor of DNA binding 3 (Id3), mRNA.	ENSMUSG00000007872
NM_013735	Trp53bp1	Mus musculus transformation related protein 53 binding protein 1	ENSMUSG00000043909
NM_153562	Rrnad1	Mus musculus ribosomal RNA adenine dimethylase domain containing 1	ENSMUSG00000004896
NM_009412	Tpd52	Mus musculus tumor protein D52 (Tpd52), transcript variant 5, mRNA.	ENSMUSG00000027506
NM_009714	Asgr1	Mus musculus asialoglycoprotein receptor 1 (Asgr1), mRNA.	ENSMUSG00000020884
NM_007493	Asgr2	Mus musculus asialoglycoprotein receptor 2 (Asgr2), mRNA.	ENSMUSG00000040963
NM_009972	Csn2	Mus musculus casein beta (Csn2), mRNA.	ENSMUSG00000063157
NM_007786	Csn3	Mus musculus casein kappa (Csn3), mRNA.	ENSMUSG00000001622
NM_025696	Sorcs3	Mus musculus sortilin-related VPS10 domain containing receptor 3	ENSMUSG00000063434
NM_028115	Trub1	Mus musculus TruB pseudouridine (psi) synthase homolog 1 (E. coli)	ENSMUSG00000025086
NM_145520	Trub2	Mus musculus TruB pseudouridine (psi) synthase homolog 2 (E. coli)	ENSMUSG00000039826
NM_145392	Bag2	Mus musculus BCL2-associated athanogene 2 (Bag2), mRNA.	ENSMUSG00000042215
NM_010498	Ids	Mus musculus iduronate 2-sulfatase (Ids), mRNA.	ENSMUSG00000035847
NM_001034101	Gm13119	Mus musculus predicted gene 13119 (Gm13119), mRNA.	ENSMUSG00000070619
NM_177739	Zfp507	Mus musculus zinc finger protein 507 (Zfp507), mRNA.	ENSMUSG00000044452
NM_031156	Ide	Mus musculus insulin degrading enzyme (Ide), mRNA.	ENSMUSG00000056999
NM_001177617	Arpp21	Mus musculus cyclic AMP-regulated phosphoprotein, 21 (Arpp21),	ENSMUSG00000032503
NM_001005477	Barhl2	Mus musculus BarH-like 2 (Drosophila) (Barhl2), mRNA.	ENSMUSG00000034384
NM_001164186	Barhl1	Mus musculus BarH-like 1 (Drosophila) (Barhl1), transcript variant	ENSMUSG00000026805
NM_010357	Gsta4	Mus musculus glutathione S-transferase, alpha 4 (Gsta4), mRNA.	ENSMUSG00000032348
NM_008181	Gsta1	Mus musculus glutathione S-transferase, alpha 1 (Ya) (Gsta1), mRNA.	ENSMUSG00000074183
NM_008182	Gsta2	Mus musculus glutathione S-transferase, alpha 2 (Yc2) (Gsta2),	ENSMUSG00000057933
NM_001077353	Gsta3	Mus musculus glutathione S-transferase, alpha 3 (Gsta3), transcript	ENSMUSG00000025934
NM_008535	Lyl1	Mus musculus lymphoblastomic leukemia 1 (Lyl1), mRNA.	ENSMUSG00000034041
NM_027212	Med30	Mus musculus mediator complex subunit 30 (Med30), mRNA.	ENSMUSG00000038622
NM_026068	Med31	Mus musculus mediator of RNA polymerase II transcription, subunit	ENSMUSG00000020801
NM_001164820	Slc52a3	Mus musculus solute carrier protein family 52, member 3 (Slc52a3),	ENSMUSG00000027463
NM_008103	Gcm1	Mus musculus glial cells missing homolog 1 (Drosophila) (Gcm1),	ENSMUSG00000023333
NM_029643	Slc52a2	Mus musculus solute carrier protein 52, member 2 (Slc52a2), mRNA.	ENSMUSG00000022560
NM_001195091	Gm6537	Mus musculus predicted gene 6537 (Gm6537), mRNA.	ENSMUSG00000096257
NM_001037922	Gm6531	Mus musculus predicted gene 6531 (Gm6531), mRNA.	ENSMUSG00000062687
NM_001097644	Ccnyl1	Mus musculus cyclin Y-like 1 (Ccnyl1), mRNA.	ENSMUSG00000070871
NM_146214	Tat	Mus musculus tyrosine aminotransferase (Tat), nuclear gene encoding	ENSMUSG00000001670
NM_009476	Upk2	Mus musculus uroplakin 2 (Upk2), mRNA.	ENSMUSG00000041523
NM_001242616	Taz	Mus musculus tafazzin (Taz), nuclear gene encoding mitochondria	ENSMUSG00000009995
NM_026056	Cap2	Mus musculus CAP, adenylate cyclase-associated protein, 2 (yeast)	ENSMUSG00000021373
NM_030210	Aacs	Mus musculus acetoacetyl-CoA synthetase (Aacs), mRNA.	ENSMUSG00000029482
NM_146779	Olfr196	Mus musculus olfactory receptor 196 (Olfr196), mRNA.	ENSMUSG00000096695
NM_146484	Olfr197	Mus musculus olfactory receptor 197 (Olfr197), mRNA.
NM_001005524	Olfr194	Mus musculus olfactory receptor 194 (Olfr194), mRNA.	ENSMUSG00000063020
NM_146998	Olfr195	Mus musculus olfactory receptor 195 (Olfr195), mRNA.	ENSMUSG00000062608
NM_207549	Olfr192	Mus musculus olfactory receptor 192 (Olfr192), mRNA.
NM_001011791	Olfr193	Mus musculus olfactory receptor 193 (Olfr193), mRNA.	ENSMUSG00000060057
NM_146397	Olfr190	Mus musculus olfactory receptor 190 (Olfr190), mRNA.	ENSMUSG00000064006
NM_001011807	Olfr191	Mus musculus olfactory receptor 191 (Olfr191), mRNA.	ENSMUSG00000094539
NM_028260	Immp1l	Mus musculus IMP1 inner mitochondrial membrane peptidase-like (S.	ENSMUSG00000042670
NM_001164058	Prl7a1	Mus musculus prolactin family 7, subfamily a, member 1 (Prl7a1),	ENSMUSG00000006488
NM_011168	Prl7a2	Mus musculus prolactin family 7, subfamily a, member 2 (Prl7a2),	ENSMUSG00000046899
NM_001011808	Olfr198	Mus musculus olfactory receptor 198 (Olfr198), mRNA.	ENSMUSG00000052537
NM_207550	Olfr199	Mus musculus olfactory receptor 199 (Olfr199), mRNA.	ENSMUSG00000074996
NM_026253	Lrrc18	Mus musculus leucine rich repeat containing 18 (Lrrc18), transcript	ENSMUSG00000041673
NM_053071	Cox6c	Mus musculus cytochrome c oxidase subunit VIc (Cox6c), nuclear gene	ENSMUSG00000014313	6.331
NM_028977	Lrrc17	Mus musculus leucine rich repeat containing 17 (Lrrc17), mRNA.	ENSMUSG00000039883
NM_145471	Lrrc14	Mus musculus leucine rich repeat containing 14 (Lrrc14), mRNA.	ENSMUSG00000033728
NM_028973	Lrrc15	Mus musculus leucine rich repeat containing 15 (Lrrc15), mRNA.	ENSMUSG00000052316
NM_146242	Lrrc10	Mus musculus leucine rich repeat containing 10 (Lrrc10), mRNA.	ENSMUSG00000060187
NM_010859	Myl3	Mus musculus myosin, light polypeptide 3 (Myl3), mRNA.	ENSMUSG00000059741	5.992
XM_619923	Gm5849	PREDICTED: Mus musculus predicted gene 5849 (Gm5849), mRNA.
XM_619909	Gm5848	PREDICTED: Mus musculus predicted pseudogene 5848 (Gm5848), mRNA.
NM_001163388	Apopt1	Mus musculus apoptogenic, mitochondrial 1 (Apopt1), nuclear gene	ENSMUSG00000037787
NM_010851	Myd88	Mus musculus myeloid differentiation primary response gene 88	ENSMUSG00000032508
NM_001160135	Gm20806	Mus musculus predicted gene, 20806 (Gm20806), mRNA.	ENSMUSG00000094739
NM_001160137	Gm20809	Mus musculus predicted gene, 20809 (Gm20809), mRNA.	ENSMUSG00000093868
NM_029306	1700012B09Rik	Mus musculus RIKEN cDNA 1700012B09 gene (1700012B09Rik), mRNA.	ENSMUSG00000031927
NM_153803	Glb1l2	Mus musculus galactosidase, beta 1-like 2 (Glb1l2), mRNA.	ENSMUSG00000036395
NM_001113323	Glb1l3	Mus musculus galactosidase, beta 1 like 3 (Glb1l3), mRNA.	ENSMUSG00000031966
NM_001277575	Gm11236	Mus musculus predicted gene 11236 (Gm11236), mRNA.	ENSMUSG00000094116
NM_001256481	Gm11237	Mus musculus predicted gene 11237 (Gm11237), mRNA.	ENSMUSG00000094116
NM_033477	D17H6S53E	Mus musculus DNA segment, Chr 17, human D6S53E (D17H6S53E), mRNA.	ENSMUSG00000043311
NM_025994	Efhd2	Mus musculus EF hand domain containing 2 (Efhd2), mRNA.	ENSMUSG00000040659
NM_028889	Efhd1	Mus musculus EF hand domain containing 1 (Efhd1), mRNA.	ENSMUSG00000026255
NM_203508	Eddm3b	Mus musculus epididymal protein 3B (Eddm3b), mRNA.	ENSMUSG00000072575
NM_029158	Zcchc13	Mus musculus zinc finger, CCHC domain containing 13 (Zcchc13),	ENSMUSG00000031330
NM_028325	Zcchc12	Mus musculus zinc finger, CCHC domain containing 12 (Zcchc12),	ENSMUSG00000036699
NM_027574	Krt28	Mus musculus keratin 28 (Krt28), mRNA.	ENSMUSG00000055937
NM_026479	Zcchc10	Mus musculus zinc finger, CCHC domain containing 10 (Zcchc10),	ENSMUSG00000018239
NM_153160	Zcchc17	Mus musculus zinc finger, CCHC domain containing 17 (Zcchc17),	ENSMUSG00000028772
NM_001033795	Zcchc16	Mus musculus zinc finger, CCHC domain containing 16 (Zcchc16),	ENSMUSG00000071679
NM_146263	Olfr1274-ps	Mus musculus olfactory receptor 1274, pseudogene (Olfr1274-ps),
NM_080855	Zcchc14	Mus musculus zinc finger, CCHC domain containing 14 (Zcchc14),	ENSMUSG00000061410
NM_033373	Krt23	Mus musculus keratin 23 (Krt23), mRNA.	ENSMUSG00000006777
NM_023256	Krt20	Mus musculus keratin 20 (Krt20), mRNA.	ENSMUSG00000035775
NM_001035510	Zcchc18	Mus musculus zinc finger, CCHC domain containing 18 (Zcchc18),	ENSMUSG00000031428
NM_001033397	Krt26	Mus musculus keratin 26 (Krt26), mRNA.	ENSMUSG00000075570
NM_010666	Krt27	Mus musculus keratin 27 (Krt27), mRNA.	ENSMUSG00000017588
NM_029393	Krt24	Mus musculus keratin 24 (Krt24), mRNA.	ENSMUSG00000020913
NM_133730	Krt25	Mus musculus keratin 25 (Krt25), mRNA.	ENSMUSG00000035831
NM_025538	Alkbh7	Mus musculus alkB, alkylation repair homolog 7 (E. coli) (Alkbh7),	ENSMUSG00000002661
NM_001198984	Tcof1	Mus musculus Treacher Collins Franceschetti syndrome 1, homolog	ENSMUSG00000024613
NM_018870	Pgam2	Mus musculus phosphoglycerate mutase 2 (Pgam2), mRNA.	ENSMUSG00000020475	5.977
NM_001135112	Dnaja3	Mus musculus DnaJ (Hsp40) homolog, subfamily A, member 3 (Dnaja3),	ENSMUSG00000004069
NM_017366	Acadvl	Mus musculus acyl-Coenzyme A dehydrogenase, very long chain	ENSMUSG00000018574	5.966
NM_021422	Dnaja4	Mus musculus DnaJ (Hsp40) homolog, subfamily A, member 4 (Dnaja4),	ENSMUSG00000032285
NM_001205032	Gm19402	Mus musculus predicted gene, 19402 (Gm19402), mRNA.	ENSMUSG00000095970
NM_139306	Acer2	Mus musculus alkaline ceramidase 2 (Acer2), mRNA.	ENSMUSG00000038007
NM_025408	Acer3	Mus musculus alkaline ceramidase 3 (Acer3), mRNA.	ENSMUSG00000030760
NM_175731	Acer1	Mus musculus alkaline ceramidase 1 (Acer1), mRNA.	ENSMUSG00000045019
NM_001204907	Recql	Mus musculus RecQ protein-like (Recql), transcript variant 3, mRNA.	ENSMUSG00000030243
NM_175326	D330045A20Rik	Mus musculus RIKEN cDNA D330045A20 gene (D330045A20Rik), mRNA.	ENSMUSG00000042498
NM_153597	Trpt1	Mus musculus tRNA phosphotransferase 1 (Trpt1), transcript variant	ENSMUSG00000047656
NM_007433	Alppl2	Mus musculus alkaline phosphatase, placental-like 2 (Alppl2), mRNA.	ENSMUSG00000026246
NM_026444	Cs	Mus musculus citrate synthase (Cs), nuclear gene encoding	ENSMUSG00000005683	5.906
NM_001048189	Agbl4	Mus musculus ATP/GTP binding protein-like 4 (Agbl4), transcript	ENSMUSG00000061298
NM_178630	Agbl3	Mus musculus ATP/GTP binding protein-like 3 (Agbl3), mRNA.	ENSMUSG00000038836
NM_178755	Agbl2	Mus musculus ATP/GTP binding protein-like 2 (Agbl2), mRNA.	ENSMUSG00000040812
NM_001199224	Agbl1	Mus musculus ATP/GTP binding protein-like 1 (Agbl1), mRNA.	ENSMUSG00000025754
NM_028407	Ccser2	Mus musculus coiled-coil serine rich 2 (Ccser2), transcript variant	ENSMUSG00000058690
NM_001164316	Ccser1	Mus musculus coiled-coil serine rich 1 (Ccser1), transcript variant	ENSMUSG00000039578
NM_199018	Stard8	Mus musculus START domain containing 8 (Stard8), mRNA.	ENSMUSG00000031216
NM_009273	Srp14	Mus musculus signal recognition particle 14 (Srp14), mRNA.	ENSMUSG00000009549
NM_021547	Stard3	Mus musculus START domain containing 3 (Stard3), mRNA.	ENSMUSG00000018167
NM_025527	Srp19	Mus musculus signal recognition particle 19 (Srp19), mRNA.	ENSMUSG00000014504
NM_029019	Stard6	Mus musculus StAR-related lipid transfer (START) domain containing	ENSMUSG00000079608
NM_139308	Stard7	Mus musculus START domain containing 7 (Stard7), mRNA.	ENSMUSG00000027367
NM_133774	Stard4	Mus musculus StAR-related lipid transfer (START) domain containing	ENSMUSG00000024378
NM_023377	Stard5	Mus musculus StAR-related lipid transfer (START) domain containing	ENSMUSG00000046027
NM_028785	Dock8	Mus musculus dedicator of cytokinesis 8 (Dock8), mRNA.	ENSMUSG00000052085
NM_134074	Dock9	Mus musculus dedicator of cytokinesis 9 (Dock9), transcript variant	ENSMUSG00000025558
XM_003946451	LOC641240	PREDICTED: Mus musculus h-2 class II histocompatibility antigen,
NM_153413	Dock3	Mus musculus dedicator of cyto-kinesis 3 (Dock3), mRNA.	ENSMUSG00000039716
NM_001033420	Dock1	Mus musculus dedicator of cytokinesis 1 (Dock1), mRNA.	ENSMUSG00000058325
NM_177030	Dock6	Mus musculus dedicator of cytokinesis 6 (Dock6), mRNA.	ENSMUSG00000032198
NM_026082	Dock7	Mus musculus dedicator of cytokinesis 7 (Dock7), mRNA.	ENSMUSG00000028556
NM_172803	Dock4	Mus musculus dedicator of cytokinesis 4 (Dock4), mRNA.	ENSMUSG00000035954
NM_177780	Dock5	Mus musculus dedicator of cytokinesis 5 (Dock5), mRNA.	ENSMUSG00000044447
NM_172407	Cdkn2aip	Mus musculus CDKN2A interacting protein (Cdkn2aip), mRNA.	ENSMUSG00000038069	5.843
NM_198030	Hsd17b13	Mus musculus hydroxysteroid (17-beta) dehydrogenase 13 (Hsd17b13),	ENSMUSG00000034528
NM_016763	Hsd17b10	Mus musculus hydroxysteroid (17-beta) dehydrogenase 10 (Hsd17b10),	ENSMUSG00000025260
NM_008810	Pdha1	Mus musculus pyruvate dehydrogenase E1 alpha 1 (Pdha1), nuclear	ENSMUSG00000031299	5.751
NM_025330	Hsd17b14	Mus musculus hydroxysteroid (17-beta) dehydrogenase 14 (Hsd17b14),	ENSMUSG00000030825
NM_145601	Cngb1	Mus musculus cyclic nucleotide gated channel beta 1 (Cngb1),	ENSMUSG00000031789
NM_013927	Cngb3	Mus musculus cyclic nucleotide gated channel beta 3 (Cngb3), mRNA.	ENSMUSG00000056494
NM_080575	Acss1	Mus musculus acyl-CoA synthetase short-chain family member 1	ENSMUSG00000027452	5.273
NM_028191	Cyp2c65	Mus musculus cytochrome P450, family 2, subfamily c, polypeptide 65	ENSMUSG00000067231
NM_172268	Nup214	Mus musculus nucleoporin 214 (Nup214), mRNA.	ENSMUSG00000001855
NM_018815	Nup210	Mus musculus nucleoporin 210 (Nup210), mRNA.	ENSMUSG00000030091
NM_001100596	Gm2002	Mus musculus predicted gene 2002 (Gm2002), mRNA.
XM_003084824	Gm20149	PREDICTED: Mus musculus predicted gene, 20149 (Gm20149), mRNA.
NM_001024719	Cyp2c67	Mus musculus cytochrome P450, family 2, subfamily c, polypeptide 67	ENSMUSG00000062624
NM_146645	Olfr1158	Mus musculus olfactory receptor 1158 (Olfr1158), mRNA.	ENSMUSG00000062793
NM_001099314	Msmp	Mus musculus microseminoprotein, prostate associated (Msmp), mRNA.	ENSMUSG00000078719
NM_146647	Olfr1154	Mus musculus olfactory receptor 1154 (Olfr1154), mRNA.	ENSMUSG00000075146
NM_146643	Olfr1155	Mus musculus olfactory receptor 1155 (Olfr1155), mRNA.	ENSMUSG00000075145
NM_146817	Olfr1156	Mus musculus olfactory receptor 1156 (Olfr1156), mRNA.	ENSMUSG00000075144
NM_146638	Olfr1151	Mus musculus olfactory receptor 1151 (Olfr1151), mRNA.	ENSMUSG00000047039
NM_001011834	Olfr1152	Mus musculus olfactory receptor 1152 (Olfr1152), mRNA.	ENSMUSG00000045225
NM_146640	Olfr1153	Mus musculus olfactory receptor 1153 (Olfr1153), mRNA.	ENSMUSG00000048197
NM_011397	Slc23a1	Mus musculus solute carrier family 23 (nucleobase transporters),	ENSMUSG00000024354
NM_194333	Slc23a3	Mus musculus solute carrier family 23 (nucleobase transporters),	ENSMUSG00000026205
NM_018824	Slc23a2	Mus musculus solute carrier family 23 (nucleobase transporters),	ENSMUSG00000027340
NM_010067	Trdmt1	Mus musculus tRNA aspartic acid methyltransferase 1 (Trdmt1), mRNA.	ENSMUSG00000026723
NM_020597	Msmb	Mus musculus beta-microseminoprotein (Msmb), mRNA.	ENSMUSG00000021907
NM_027444	Bbx	Mus musculus bobby sox homolog (Drosophila) (Bbx), mRNA.	ENSMUSG00000022641
NM_024438	Dusp19	Mus musculus dual specificity phosphatase 19 (Dusp19), mRNA.	ENSMUSG00000027001
NM_173745	Dusp18	Mus musculus dual specificity phosphatase 18 (Dusp18), nuclear gene	ENSMUSG00000047205
NM_145744	Dusp15	Mus musculus dual specificity phosphatase-like 15 (Dusp15),	ENSMUSG00000042662
NM_019819	Dusp14	Mus musculus dual specificity phosphatase 14 (Dusp14), mRNA.	ENSMUSG00000018648
NM_001048054	Dusp16	Mus musculus dual specificity phosphatase 16 (Dusp16), transcript	ENSMUSG00000030203
NM_028099	Dusp11	Mus musculus dual specificity phosphatase 11 (RNA/RNP complex	ENSMUSG00000030002
NM_022019	Dusp10	Mus musculus dual specificity phosphatase 10 (Dusp10), mRNA.	ENSMUSG00000039384
NM_001007268	Dusp13	Mus musculus dual specificity phosphatase 13 (Dusp13), transcript	ENSMUSG00000021768
NM_023173	Dusp12	Mus musculus dual specificity phosphatase 12 (Dusp12), mRNA.	ENSMUSG00000026659
NM_009163	Sgpl1	Mus musculus sphingosine phosphate lyase 1 (Sgpl1), mRNA.	ENSMUSG00000020097
XM_003689135	LOC100861969	PREDICTED: Mus musculus interleukin-11 receptor subunit
XM_003946431	Nalp1b	PREDICTED: Mus musculus nucleotide oligomerization protein-like
NM_011394	Slc20a2	Mus musculus solute carrier family 20, member 2 (Slc20a2), mRNA.	ENSMUSG00000037656
NM_001159593	Slc20a1	Mus musculus solute carrier family 20, member 1 (Slc20a1),
XM_001473319	Gm9457	PREDICTED: Mus musculus predicted gene 9457 (Gm9457), mRNA.
NM_153112	Cadm4	Mus musculus cell adhesion molecule 4 (Cadm4), mRNA.	ENSMUSG00000054793
NM_178721	Cadm2	Mus musculus cell adhesion molecule 2 (Cadm2), transcript variant	ENSMUSG00000064115
NM_053199	Cadm3	Mus musculus cell adhesion molecule 3 (Cadm3), mRNA.	ENSMUSG00000005338
NM_018873	Srcin1	Mus musculus SRC kinase signaling inhibitor 1 (Srcin1), mRNA.	ENSMUSG00000038453
NM_001025600	Cadm1	Mus musculus cell adhesion molecule 1 (Cadm1), transcript variant	ENSMUSG00000032076
NM_001256055	Eif3j2	Mus musculus eukaryotic translation initiation factor 3, subunit J2	ENSMUSG00000043424
NM_144545	Eif3j1	Mus musculus eukaryotic translation initiation factor 3, subunit J1	ENSMUSG00000027236
NM_001199236	Sptbn4	Mus musculus spectrin beta, non-erythrocytic 4 (Sptbn4), transcript	ENSMUSG00000011751
NM_021287	Sptbn2	Mus musculus spectrin beta, non-erythrocytic 2 (Sptbn2), mRNA.	ENSMUSG00000067889
NM_013743	Pdk4	Mus musculus pyruvate dehydrogenase kinase, isoenzyme 4 (Pdk4),	ENSMUSG00000019577	5.27
NM_177000	C130050O18Rik	Mus musculus RIKEN cDNA C130050O18 gene (C130050O18Rik), mRNA.	ENSMUSG00000044092
NM_018769	Dfna5	Mus musculus deafness, autosomal dominant 5 (human) (Dfna5), mRNA.	ENSMUSG00000029821
NM_028902	Hsf2bp	Mus musculus heat shock transcription factor 2 binding protein	ENSMUSG00000002076
NM_011385	Ski	Mus musculus ski sarcoma viral oncogene homolog (avian) (Ski),	ENSMUSG00000029050
XM_001473986	Gm2564	PREDICTED: Mus musculus predicted gene 2564 (Gm2564), mRNA.
NM_001038641	Slx4ip	Mus musculus SLX4 interacting protein (Slx4ip), transcript variant	ENSMUSG00000027281
NM_001113406	Krtap11-1	Mus musculus keratin associated protein 11-1 (Krtap11-1), mRNA.	ENSMUSG00000091212
NM_010584	Itln1	Mus musculus intelectin 1 (galactofuranose binding) (Itln1), mRNA.	ENSMUSG00000038209
NM_019708	Scoc	Mus musculus short coiled-coil protein (Scoc), transcript variant	ENSMUSG00000063253
NM_145635	Adig	Mus musculus adipogenin (Adig), mRNA.	ENSMUSG00000044405
NM_001081257	Hpse2	Mus musculus heparanase 2 (Hpse2), mRNA.	ENSMUSG00000074852
NM_198091	Usp2	Mus musculus ubiquitin specific peptidase 2 (Usp2), transcript	ENSMUSG00000032010
NM_001024728	C330021F23Rik	Mus musculus RIKEN cDNA C330021F23 gene (C330021F23Rik), mRNA.	ENSMUSG00000065952
NM_001167149	Gm16451	Mus musculus predicted pseudogene 16451 (Gm16451), mRNA.	ENSMUSG00000096304
NM_024436	Rab22a	Mus musculus RAB22A, member RAS oncogene family (Rab22a), mRNA.	ENSMUSG00000027519
NM_013812	Cdk2ap1	Mus musculus CDK2 (cyclin-dependent kinase 2)-associated protein 1	ENSMUSG00000029394
NM_026373	Cdk2ap2	Mus musculus CDK2-associated protein 2 (Cdk2ap2), mRNA.	ENSMUSG00000097485
NM_134052	Adi1	Mus musculus acireductone dioxygenase 1 (Adi1), mRNA.	ENSMUSG00000020629
NM_013892	Pcsk1n	Mus musculus proprotein convertase subtilisin/kexin type 1	ENSMUSG00000039278
XM_918222	LOC640972	PREDICTED: Mus musculus cyclin-dependent kinase 2-interacting
NM_172665	Pdk1	Mus musculus pyruvate dehydrogenase kinase, isoenzyme 1 (Pdk1),	ENSMUSG00000006494
NM_145630	Pdk3	Mus musculus pyruvate dehydrogenase kinase, isoenzyme 3 (Pdk3),	ENSMUSG00000035232
NM_133667	Pdk2	Mus musculus pyruvate dehydrogenase kinase, isoenzyme 2 (Pdk2),	ENSMUSG00000038967
NM_001007570	Slc25a42	Mus musculus solute carrier family 25, member 42 (Slc25a42),	ENSMUSG00000002346	5.208
NM_024478	Grpel1	Mus musculus GrpE-like 1, mitochondrial (Grpel1), nuclear gene	ENSMUSG00000029198
NM_021296	Grpel2	Mus musculus GrpE-like 2, mitochondrial (Grpel2), nuclear gene	ENSMUSG00000024580
NM_008353	Il12rb1	Mus musculus interleukin 12 receptor, beta 1 (Il12rb1), mRNA.	ENSMUSG00000000791
NM_001081121	4931429I11Rik	Mus musculus RIKEN cDNA 4931429I11 gene (4931429I11Rik), mRNA.	ENSMUSG00000032023
NM_008354	Il12rb2	Mus musculus interleukin 12 receptor, beta 2 (Il12rb2), mRNA.	ENSMUSG00000018341
NM_028410	Prkrir	Mus musculus protein-kinase, interferon-inducible double stranded	ENSMUSG00000030753
NM_172615	1700021K19Rik	Mus musculus RIKEN cDNA 1700021K19 gene (1700021K19Rik), transcript	ENSMUSG00000035629
NM_001164441	Ankrd33b	Mus musculus ankyrin repeat domain 33B (Ankrd33b), transcript	ENSMUSG00000022237
NM_001253860	Scn5a	Mus musculus sodium channel, voltage-gated, type V, alpha (Scn5a),	ENSMUSG00000032511
NM_016868	Hif3a	Mus musculus hypoxia inducible factor 3, alpha subunit (Hif3a),	ENSMUSG00000004328
NM_023523	Pecr	Mus musculus peroxisomal trans-2-enoyl-CoA reductase (Pecr), mRNA.	ENSMUSG00000026189
NM_029793	Golga1	Mus musculus golgi autoantigen, golgin subfamily a, 1 (Golga1),	ENSMUSG00000026754
NM_001080968	Golga2	Mus musculus golgi autoantigen, golgin subfamily a, 2 (Golga2),	ENSMUSG00000002546
NM_008146	Golga3	Mus musculus golgi autoantigen, golgin subfamily a, 3 (Golga3),	ENSMUSG00000029502
NM_008323	Idh3g	Mus musculus isocitrate dehydrogenase 3 (NAD+), gamma (Idh3g),	ENSMUSG00000002010	5.104
NM_013747	Golga5	Mus musculus golgi autoantigen, golgin subfamily a, 5 (Golga5),	ENSMUSG00000021192
NM_001042484	Golga7	Mus musculus golgi autoantigen, golgin subfamily a, 7 (Golga7),	ENSMUSG00000015341
NM_009066	Ring1	Mus musculus ring finger protein 1 (Ring1), mRNA.	ENSMUSG00000024325
NM_001105063	Vmn2r32	Mus musculus vomeronasal 2, receptor 32 (Vmn2r32), mRNA.	ENSMUSG00000096743
NM_019786	Tbk1	Mus musculus TANK-binding kinase 1 (Tbk1), mRNA.	ENSMUSG00000020115
NM_144953	1700019D03Rik	Mus musculus RIKEN cDNA 1700019D03 gene (1700019D03Rik), mRNA.	ENSMUSG00000043629
NM_013481	Bop1	Mus musculus block of proliferation 1 (Bop1), mRNA.	ENSMUSG00000022557
NM_001276465	Vps13d	Mus musculus vacuolar protein sorting 13 D (yeast) (Vps13d),	ENSMUSG00000020220
NM_026138	Soga3	Mus musculus SOGA family member 3 (Soga3), mRNA.	ENSMUSG00000038916
NM_177184	Vps13c	Mus musculus vacuolar protein sorting 13C (yeast) (Vps13c), mRNA.	ENSMUSG00000035284
NM_177151	Vps13b	Mus musculus vacuolar protein sorting 13B (yeast) (Vps13b), mRNA.	ENSMUSG00000037646
NM_010288	Gja1	Mus musculus gap junction protein, alpha 1 (Gja1), mRNA.	ENSMUSG00000050953
NM_001271623	Gja3	Mus musculus gap junction protein, alpha 3 (Gja3), transcript	ENSMUSG00000048582
NM_008120	Gja4	Mus musculus gap junction protein, alpha 4 (Gja4), mRNA.	ENSMUSG00000050234
NM_001271628	Gja5	Mus musculus gap junction protein, alpha 5 (Gja5), transcript	ENSMUSG00000057123
NM_001001496	Gja6	Mus musculus gap junction protein, alpha 6 (Gja6), mRNA.	ENSMUSG00000055691
NM_008123	Gja8	Mus musculus gap junction protein, alpha 8 (Gja8), mRNA.	ENSMUSG00000049908
NM_011510	Abcc8	Mus musculus ATP-binding cassette, sub-family C (CFTR/MRP), member	ENSMUSG00000040136
NM_021041	Abcc9	Mus musculus ATP-binding cassette, sub-family C (CFTR/MRP), member	ENSMUSG00000030249
NM_001163676	Abcc4	Mus musculus ATP-binding cassette, sub-family C (CFTR/MRP), member	ENSMUSG00000032849
NM_176839	Abcc5	Mus musculus ATP-binding cassette, sub-family C (CFTR/MRP), member	ENSMUSG00000022822
NM_018795	Abcc6	Mus musculus ATP-binding cassette, sub-family C (CFTR/MRP), member	ENSMUSG00000030834
NM_008576	Abcc1	Mus musculus ATP-binding cassette, sub-family C (CFTR/MRP), member	ENSMUSG00000023088
NM_013806	Abcc2	Mus musculus ATP-binding cassette, sub-family C (CFTR/MRP), member	ENSMUSG00000025194
NM_029600	Abcc3	Mus musculus ATP-binding cassette, sub-family C (CFTR/MRP), member	ENSMUSG00000020865
NM_009995	Cyp21a1	Mus musculus cytochrome P450, family 21, subfamily a, polypeptide 1	ENSMUSG00000024365
NM_026023	Nudcd2	Mus musculus NudC domain containing 2 (Nudcd2), mRNA.	ENSMUSG00000020328
NM_173748	Nudcd3	Mus musculus NudC domain containing 3 (Nudcd3), mRNA.	ENSMUSG00000053838
NM_026149	Nudcd1	Mus musculus NudC domain containing 1 (Nudcd1), transcript variant	ENSMUSG00000038736
NM_026319	Ift74	Mus musculus intraflagellar transport 74 (Ift74), mRNA.	ENSMUSG00000028576
NM_016703	Preb	Mus musculus prolactin regulatory element binding (Preb), mRNA.	ENSMUSG00000045302
NM_001164048	Mb	Mus musculus myoglobin (Mb), transcript variant 3, mRNA.	ENSMUSG00000018893	5.018
NM_011068	Pex11a	Mus musculus peroxisomal biogenesis factor 11 alpha (Pex11a), mRNA.	ENSMUSG00000030545
NM_001205035	Gm10142	Mus musculus predicted gene 10142 (Gm10142), mRNA.	ENSMUSG00000094146
NM_001099919	Gm10147	Mus musculus predicted gene 10147 (Gm10147), mRNA.	ENSMUSG00000096457
NM_172498	Ptk2b	Mus musculus PTK2 protein tyrosine kinase 2 beta (Ptk2b),	ENSMUSG00000059456
XM_001475449	Gm10145	PREDICTED: Mus musculus predicted gene 10145 (Gm10145), mRNA.
NM_175033	BC089491	Mus musculus cDNA sequence BC089491 (BC089491), mRNA.	ENSMUSG00000046750
NM_001167976	Slc25a21	Mus musculus solute carrier family 25 (mitochondria	ENSMUSG00000035472
XM_003945610	LOC101055948	PREDICTED: Mus musculus FERM and PDZ domain-containing protein
XM_003945812	LOC101055947	PREDICTED: Mus musculus uncharacterized LOC101055947
XM_003945763	LOC101055946	PREDICTED: Mus musculus uncharacterized LOC101055946
XM_003945553	LOC101055940	PREDICTED: Mus musculus uncharacterized LOC101055940
XM_003945796	LOC101055943	PREDICTED: Mus musculus uncharacterized LOC101055943
NM_001045543	Gm11435	Mus musculus predicted gene 11435 (Gm11435), mRNA.	ENSMUSG00000018925
NM_001037932	Gm11437	Mus musculus predicted gene 11437 (Gm11437), mRNA.	ENSMUSG00000051452
NM_021392	Ap4m1	Mus musculus adaptor-related protein complex AP-4, mu 1 (Ap4m1),	ENSMUSG00000019518
NM_001253768	Ssx2ip	Mus musculus synovial sarcoma, X breakpoint 2 interacting protein	ENSMUSG00000036825
NM_001003917	Atg9a	Mus musculus autophagy related 9A (Atg9a), mRNA.	ENSMUSG00000033124
NM_001002897	Atg9b	Mus musculus autophagy related 9B (Atg9b), mRNA.	ENSMUSG00000038295
NM_008528	Blnk	Mus musculus B cell linker (Blnk), mRNA.	ENSMUSG00000061132
NM_028903	Scara5	Mus musculus scavenger receptor class A, member 5 (putative)	ENSMUSG00000022032
XM_001476529	LOC100046628	PREDICTED: Mus musculus nucleophosmin-like (LOC100046628), mRNA.
NM_009644	Ahrr	Mus musculus aryl-hydrocarbon receptor repressor (Ahrr), mRNA.	ENSMUSG00000021575
NM_022884	Bhmt2	Mus musculus betaine-homocysteine methyltransferase 2 (Bhmt2),	ENSMUSG00000042118
NM_027289	Nt5dc2	Mus musculus 5'-nucleotidase domain containing 2 (Nt5dc2), mRNA.	ENSMUSG00000071547
NM_175331	Nt5dc3	Mus musculus 5'-nucleotidase domain containing 3 (Nt5dc3), mRNA.	ENSMUSG00000054027
NM_176968	Nt5dc1	Mus musculus 5'-nucleotidase domain containing 1 (Nt5dc1), mRNA.	ENSMUSG00000039480
NM_201641	Ugt1a10	Mus musculus UDP glycosyltransferase 1 family, polypeptide A10	ENSMUSG00000090165
NM_001146122	Psap	Mus musculus prosaposin (Psap), transcript variant 4, mRNA.	ENSMUSG00000004207
NM_146527	Olfr849	Mus musculus olfactory receptor 849 (Olfr849), mRNA.	ENSMUSG00000052182
NM_207145	Olfr845	Mus musculus olfactory receptor 845 (Olfr845), mRNA.	ENSMUSG00000061614
NM_146282	Olfr846	Mus musculus olfactory receptor 846 (Olfr846), mRNA.	ENSMUSG00000058692
NM_146525	Olfr847	Mus musculus olfactory receptor 847 (Olfr847), mRNA.	ENSMUSG00000059821
NM_146567	Olfr843	Mus musculus olfactory receptor 843 (Olfr843), mRNA.	ENSMUSG00000048391
NM_027815	9030624J02Rik	Mus musculus RIKEN cDNA 9030624J02 gene (9030624J02Rik), mRNA.	ENSMUSG00000030982
NM_001081068	Ltn1	Mus musculus listerin E3 ubiquitin protein ligase 1 (Ltn1), mRNA.	ENSMUSG00000052299
NM_031391	Gtf2a1	Mus musculus general transcription factor II A, 1 (Gtf2a1),	ENSMUSG00000020962
NM_001039519	Gtf2a2	Mus musculus general transcription factor II A, 2 (Gtf2a2), mRNA.	ENSMUSG00000033543
NM_001113527	Isg20	Mus musculus interferon-stimulated protein (Isg20), transcript	ENSMUSG00000039236
NM_144526	Fam64a	Mus musculus family with sequence similarity 64, member A (Fam64a),	ENSMUSG00000020808
NM_001033766	4930596D02Rik	Mus musculus RIKEN cDNA 4930596D02 gene (4930596D02Rik), mRNA.	ENSMUSG00000041068
NM_001242940	E130003G02Rik	Mus musculus RIKEN cDNA E130003G02 gene (E130003G02Rik), mRNA.
NM_001163357	Gm12169	Mus musculus predicted gene 12169 (Gm12169), mRNA.	ENSMUSG00000078924
NM_001177784	Dis3l	Mus musculus DIS3 mitotic control homolog (S. cerevisiae)-like	ENSMUSG00000032396
NM_016668	Bhmt	Mus musculus betaine-homocysteine methyltransferase (Bhmt), mRNA.	ENSMUSG00000074768
NM_011786	Aloxe3	Mus musculus arachidonate lipoxygenase 3 (Aloxe3), mRNA.	ENSMUSG00000020892
NM_026961	2200002J24Rik	Mus musculus RIKEN cDNA 2200002J24 gene (2200002J24Rik), mRNA.	ENSMUSG00000013083
NM_008555	Masp1	Mus musculus mannan-binding lectin serine peptidase 1 (Masp1),	ENSMUSG00000022887
NM_010767	Masp2	Mus musculus mannan-binding lectin serine peptidase 2 (Masp2),	ENSMUSG00000028979
XM_975226	Naaladl2	PREDICTED: Mus musculus N-acetylated alpha-linked acidi
NM_001009546	Naaladl1	Mus musculus N-acetylated alpha-linked acidic dipeptidase-like 1	ENSMUSG00000054999
NM_173425	Fam124b	Mus musculus family with sequence similarity 124, member B	ENSMUSG00000043230
NM_001243857	Fam124a	Mus musculus family with sequence similarity 124, member A	ENSMUSG00000035184
NM_172464	Daam1	Mus musculus dishevelled associated activator of morphogenesis 1	ENSMUSG00000034574
NM_001008231	Daam2	Mus musculus dishevelled associated activator of morphogenesis 2	ENSMUSG00000040260
XM_357111	Gm5258	PREDICTED: Mus musculus predicted gene 5258 (Gm5258), mRNA.
NM_013843	Zfp53	Mus musculus zinc finger protein 53 (Zfp53), mRNA.	ENSMUSG00000057409
NM_009558	Zfp51	Mus musculus zinc finger protein 51 (Zfp51), mRNA.	ENSMUSG00000023892
NM_001013745	Zfp57	Mus musculus zinc finger protein 57 (Zfp57), transcript variant 1,	ENSMUSG00000036036
NM_011760	Zfp54	Mus musculus zinc finger protein 54 (Zfp54), mRNA.	ENSMUSG00000023882
NM_001007575	Zfp58	Mus musculus zinc finger protein 58 (Zfp58), mRNA.	ENSMUSG00000071291
NM_011762	Zfp59	Mus musculus zinc finger protein 59 (Zfp59), mRNA.	ENSMUSG00000078779
NM_026824	Dus1l	Mus musculus dihydrouridine synthase 1-like (S. cerevisiae)	ENSMUSG00000025155
NM_170592	Ntmt1	Mus musculus N-terminal Xaa-Pro-Lys N-methyltransferase 1 (Ntmt1),	ENSMUSG00000026857
NM_027706	Nbas	Mus musculus neuroblastoma amplified sequence (Nbas), mRNA.	ENSMUSG00000020576
NM_011777	Zyx	Mus musculus zyxin (Zyx), mRNA.	ENSMUSG00000029860
NM_026629	2410066E13Rik	Mus musculus RIKEN cDNA 2410066E13 gene (2410066E13Rik), mRNA.
NM_001081456	Plcd4	Mus musculus phospholipase C, delta 4 (Plcd4), transcript variant	ENSMUSG00000026173
NM_152813	Plcd3	Mus musculus phospholipase C, delta 3 (Plcd3), mRNA.	ENSMUSG00000020937
NM_019676	Plcd1	Mus musculus phospholipase C, delta 1 (Plcd1), mRNA.	ENSMUSG00000010660
NM_024206	Sec13	Mus musculus SEC13 homolog (S. cerevisiae) (Sec13), mRNA.	ENSMUSG00000030298
NM_001039243	Gm7092	Mus musculus predicted gene 7092 (Gm7092), mRNA.	ENSMUSG00000074261
NM_178610	Krr1	Mus musculus KRR1, small subunit (SSU) processome component,	ENSMUSG00000063334
NM_145600	Zfp330	Mus musculus zinc finger protein 330 (Zfp330), mRNA.	ENSMUSG00000031711
NM_178411	Zfp334	Mus musculus zinc finger protein 334 (Zfp334), mRNA.	ENSMUSG00000017667
NM_199027	Zfp335	Mus musculus zinc finger protein 335 (Zfp335), mRNA.	ENSMUSG00000039834
XM_003945652	BC037156	PREDICTED: Mus musculus cDNA sequence BC037156 (BC037156), mRNA.
NM_183298	Foxe1	Mus musculus forkhead box E1 (Foxe1), mRNA.	ENSMUSG00000070990
NM_015758	Foxe3	Mus musculus forkhead box E3 (Foxe3), mRNA.	ENSMUSG00000044518
NM_001163018	Suz12	Mus musculus suppressor of zeste 12 homolog (Drosophila) (Suz12),	ENSMUSG00000017548
NM_009645	Aicda	Mus musculus activation-induced cytidine deaminase (Aicda), mRNA.	ENSMUSG00000040627
NM_007382	Acadm	Mus musculus acyl-Coenzyme A dehydrogenase, medium chain (Acadm),	ENSMUSG00000062908	4.745
NM_001163145	1810041L15Rik	Mus musculus RIKEN cDNA 1810041L15 gene (1810041L15Rik), mRNA.	ENSMUSG00000062760
XM_001487796	Zfp33b	PREDICTED: Mus musculus zinc finger protein 33B (Zfp33b), mRNA.
NM_027019	Odf3	Mus musculus outer dense fiber of sperm tails 3 (Odf3), mRNA.	ENSMUSG00000025482
NM_001177659	Odf2	Mus musculus outer dense fiber of sperm tails 2 (Odf2), transcript	ENSMUSG00000026790
NM_008757	Odf1	Mus musculus outer dense fiber of sperm tails 1 (Odf1), mRNA.	ENSMUSG00000061923
NM_023476	Tinagl1	Mus musculus tubulointerstitial nephritis antigen-like 1 (Tinagl1),	ENSMUSG00000028776
NM_145746	Odf4	Mus musculus outer dense fiber of sperm tails 4 (Odf4), mRNA.	ENSMUSG00000032921
NM_145136	Myocd	Mus musculus myocardin (Myocd), transcript variant A, mRNA.	ENSMUSG00000020542
NM_146020	Gltpd2	Mus musculus glycolipid transfer protein domain containing 2	ENSMUSG00000046811
NM_175389	Trmt10a	Mus musculus tRNA methyltransferase 10A (Trmt10a), mRNA.	ENSMUSG00000004127
NM_027266	Trmt10b	Mus musculus tRNA methyltransferase 10B (Trmt10b), mRNA.	ENSMUSG00000035601
NM_207302	Zranb1	Mus musculus zinc finger, RAN-binding domain containing 1 (Zranb1),	ENSMUSG00000030967
NM_027678	Zranb3	Mus musculus zinc finger, RAN-binding domain containing 3 (Zranb3),	ENSMUSG00000036086
NM_017381	Zranb2	Mus musculus zinc finger, RAN-binding domain containing 2 (Zranb2),	ENSMUSG00000028180
NM_030728	9930013L23Rik	Mus musculus RIKEN cDNA 9930013L23 gene (9930013L23Rik), mRNA.	ENSMUSG00000052353
NM_133766	Efr3a	Mus musculus EFR3 homolog A (S. cerevisiae) (Efr3a), mRNA.	ENSMUSG00000015002
NM_025820	Crnkl1	Mus musculus Crn, crooked neck-like 1 (Drosophila) (Crnkl1), mRNA.	ENSMUSG00000001767
NM_001082483	Efr3b	Mus musculus EFR3 homolog B (S. cerevisiae) (Efr3b), mRNA.	ENSMUSG00000020658
NM_133664	Lad1	Mus musculus ladinin (Lad1), mRNA.	ENSMUSG00000041782
NM_028992	Gsdmc4	Mus musculus gasdermin C4 (Gsdmc4), mRNA.	ENSMUSG00000055748
XM_905120	Gm12952	PREDICTED: Mus musculus predicted gene 12952 (Gm12952), mRNA.
NM_177912	Gsdmc2	Mus musculus gasdermin C2 (Gsdmc2), transcript variant 2, mRNA.	ENSMUSG00000056293
NM_183194	Gsdmc3	Mus musculus gasdermin C3 (Gsdmc3), mRNA.	ENSMUSG00000055827
NM_009474	Uox	Mus musculus urate oxidase (Uox), mRNA.	ENSMUSG00000028186
NM_023167	Mrpl4	Mus musculus mitochondrial ribosomal protein L4 (Mrpl4), nuclear	ENSMUSG00000003299
NM_173011	Idh2	Mus musculus isocitrate dehydrogenase 2 (NADP+), mitochondria	ENSMUSG00000030541	4.576
NM_053159	Mrpl3	Mus musculus mitochondrial ribosomal protein L3 (Mrpl3), nuclear	ENSMUSG00000032563
NM_001039084	Mrpl1	Mus musculus mitochondrial ribosomal protein L1 (Mrpl1), nuclear	ENSMUSG00000029486
NM_001171005	Prkd3	Mus musculus protein kinase D3 (Prkd3), transcript variant 3, mRNA.	ENSMUSG00000024070
NM_030116	Mrpl9	Mus musculus mitochondrial ribosomal protein L9 (Mrpl9), nuclear	ENSMUSG00000028140
XM_003945758	1700025O08Rik	PREDICTED: Mus musculus RIKEN cDNA 1700025O08 gene (1700025O08Rik),
NM_009942	Cox5b	Mus musculus cytochrome c oxidase subunit Vb (Cox5b), nuclear gene	ENSMUSG00000061518	4.513
NM_201364	BC055324	Mus musculus cDNA sequence BC055324 (BC055324), mRNA.	ENSMUSG00000041406
XM_907182	LOC631966	PREDICTED: Mus musculus eukaryotic translation initiation factor
NM_001103368	Vmn2r80	Mus musculus vomeronasal 2, receptor 80 (Vmn2r80), mRNA.	ENSMUSG00000091888
NM_001025208	LOC547349	Mus musculus MHC class I family member (LOC547349), mRNA.
XM_985614	Gm8256	PREDICTED: Mus musculus predicted gene 8256 (Gm8256), mRNA.
NM_001002004	2610507B11Rik	Mus musculus RIKEN cDNA 2610507B11 gene (2610507B11Rik), mRNA.	ENSMUSG00000010277
NM_010435	Hira	Mus musculus histone cell cycle regulation defective homolog A (S.	ENSMUSG00000022702
XM_003084660	Gm19618	PREDICTED: Mus musculus predicted gene, 19618 (Gm19618), mRNA.
NM_019573	Wwox	Mus musculus WW domain-containing oxidoreductase (Wwox), mRNA.	ENSMUSG00000004637
NM_025487	1700011A15Rik	Mus musculus RIKEN cDNA 1700011A15 gene (1700011A15Rik), mRNA.	ENSMUSG00000063971
NM_001197046	Fgfr1op	Mus musculus Fgfr1 oncogene partner (Fgfr1op), transcript variant	ENSMUSG00000069135
NM_173775	Ccdc37	Mus musculus coiled-coil domain containing 37 (Ccdc37), mRNA.	ENSMUSG00000048794
NM_153407	Csrnp2	Mus musculus cysteine-serine-rich nuclear protein 2 (Csrnp2), mRNA.	ENSMUSG00000044636
XM_001474479	LOC100040595	PREDICTED: Mus musculus Y-linked testis-specific protein 1-like,
NM_178856	Gins2	Mus musculus GINS complex subunit 2 (Psf2 homolog) (Gins2), mRNA.	ENSMUSG00000031821
NM_030198	Gins3	Mus musculus GINS complex subunit 3 (Psf3 homolog) (Gins3), mRNA.	ENSMUSG00000031669
NM_001163476	Gins1	Mus musculus GINS complex subunit 1 (Psf1 homolog) (Gins1),
NM_148928	Gtf3c5	Mus musculus general transcription factor IIIC, polypeptide 5	ENSMUSG00000026816
NM_024240	Gins4	Mus musculus GINS complex subunit 4 (Sld5 homolog) (Gins4), mRNA.	ENSMUSG00000031546
NM_172571	Fbf1	Mus musculus Fas (TNFRSF6) binding factor 1 (Fbf1), mRNA.	ENSMUSG00000020776
NM_001033255	Gm136	Mus musculus predicted gene 136 (Gm136), mRNA.	ENSMUSG00000071015
NM_001146001	Pdzk1	Mus musculus PDZ domain containing 1 (Pdzk1), transcript variant 2,	ENSMUSG00000038298
NM_025628	Cox6b1	Mus musculus cytochrome c oxidase, subunit VIb polypeptide 1	ENSMUSG00000036751	4.469
NM_001111119	Ccnb1ip1	Mus musculus cyclin B1 interacting protein 1 (Ccnb1ip1), mRNA.	ENSMUSG00000071470
NM_016905	Galk1	Mus musculus galactokinase 1 (Galk1), mRNA.	ENSMUSG00000020766
NM_175154	Galk2	Mus musculus galactokinase 2 (Galk2), mRNA.	ENSMUSG00000027207
NM_173376	Rbmx2	Mus musculus RNA binding motif protein, X-linked 2 (Rbmx2), mRNA.	ENSMUSG00000031107
NM_009941	Cox4i1	Mus musculus cytochrome c oxidase subunit IV isoform 1 (Cox4i1),	ENSMUSG00000031818	4.464
NM_025510	Adprm	Mus musculus ADP-ribose/CDP-alcohol diphosphatase, manganese	ENSMUSG00000020910
NM_001039241	LOC100045026	Mus musculus butyrophilin-like (LOC100045026), mRNA.
NM_026219	Uqcrb	Mus musculus ubiquinol-cytochrome c reductase binding protein	ENSMUSG00000021520	4.306
NM_016669	Crym	Mus musculus crystallin, mu (Crym), mRNA.	ENSMUSG00000030905
NM_008428	Kcnj8	Mus musculus potassium inwardly-rectifying channel, subfamily J,	ENSMUSG00000030247
NM_173765	Aasdh	Mus musculus aminoadipate-semialdehyde dehydrogenase (Aasdh), mRNA.	ENSMUSG00000055923
NM_001243238	4930444P10Rik	Mus musculus RIKEN cDNA 4930444P10 gene (4930444P10Rik), mRNA.	ENSMUSG00000067795
NM_027891	Lrwd1	Mus musculus leucine-rich repeats and WD repeat domain containing 1	ENSMUSG00000029703
NM_009483	Kdm6a	Mus musculus lysine (K)-specific demethylase 6A (Kdm6a), mRNA.	ENSMUSG00000037369
NM_010193	Fem1b	Mus musculus feminization 1 homolog b (C. elegans) (Fem1b), mRNA.	ENSMUSG00000032244
NM_173423	Fem1c	Mus musculus fem-1 homolog c (C.elegans) (Fem1c), mRNA.	ENSMUSG00000033319
NM_010192	Fem1a	Mus musculus feminization 1 homolog a (C. elegans) (Fem1a), mRNA.	ENSMUSG00000043683
NM_144511	Ces3b	Mus musculus carboxylesterase 3B (Ces3b), transcript variant 1,	ENSMUSG00000062181
NM_001164681	Ces3a	Mus musculus carboxylesterase 3A (Ces3a), transcript variant 2,	ENSMUSG00000069922
NM_007771	Cry1	Mus musculus cryptochrome 1 (photolyase-like) (Cry1), mRNA.	ENSMUSG00000020038
NM_001113333	Cry2	Mus musculus cryptochrome 2 (photolyase-like) (Cry2), transcript
NM_001184969	Rhox3e	Mus musculus reproductive homeobox 3E (Rhox3e), mRNA.	ENSMUSG00000059626
NM_001040089	Rhox3f	Mus musculus reproductive homeobox 3F (Rhox3f), mRNA.	ENSMUSG00000095510
NM_001145406	Rhox3g	Mus musculus reproductive homeobox 3G (Rhox3g), mRNA.	ENSMUSG00000080933
NM_194063	Rhox3a	Mus musculus reproductive homeobox 3A (Rhox3a), mRNA.	ENSMUSG00000071772
NM_001102457	Rhox3c	Mus musculus reproductive homeobox 3C (Rhox3c), mRNA.	ENSMUSG00000079636
NM_001114157	Rhox3h	Mus musculus reproductive homeobox 3H (Rhox3h), mRNA.	ENSMUSG00000071769
NM_030250	Nus1	Mus musculus nuclear undecaprenyl pyrophosphate synthase 1 homolog	ENSMUSG00000023068
XM_003689389	LOC100862595	PREDICTED: Mus musculus 60S ribosomal protein L35a-like
XM_003689381	LOC100862594	PREDICTED: Mus musculus TBC1 domain family member 14-like,
NM_172716	Pcgf3	Mus musculus polycomb group ring finger 3 (Pcgf3), mRNA.	ENSMUSG00000033623
NM_001163308	Pcgf2	Mus musculus polycomb group ring finger 2 (Pcgf2), transcript	ENSMUSG00000018537
NM_029508	Pcgf5	Mus musculus polycomb group ring finger 5 (Pcgf5), mRNA.	ENSMUSG00000024805
NM_027654	Pcgf6	Mus musculus polycomb group ring finger 6 (Pcgf6), mRNA.	ENSMUSG00000025050
NM_010761	Ccndbp1	Mus musculus cyclin D-type binding-protein 1 (Ccndbp1), mRNA.	ENSMUSG00000023572
XM_003945510	LOC100862598	PREDICTED: Mus musculus zinc finger protein 557-like
NM_178243	5830403L16Rik	Mus musculus RIKEN cDNA 5830403L16 gene (5830403L16Rik), mRNA.	ENSMUSG00000045968
NM_177235	Bend6	Mus musculus BEN domain containing 6 (Bend6), mRNA.	ENSMUSG00000042182
NM_001190400	Bend7	Mus musculus BEN domain containing 7 (Bend7), transcript variant 2,	ENSMUSG00000048186
NM_001164806	Bend4	Mus musculus BEN domain containing 4 (Bend4), mRNA.	ENSMUSG00000092060
NM_026279	Bend5	Mus musculus BEN domain containing 5 (Bend5), transcript variant 1,	ENSMUSG00000028545
NM_199028	Bend3	Mus musculus BEN domain containing 3 (Bend3), mRNA.	ENSMUSG00000038214
NM_030207	Sfi1	Mus musculus Sfi1 homolog, spindle assembly associated (yeast)	ENSMUSG00000023764
XM_001477793	LOC100042550	PREDICTED: Mus musculus Y-linked testis-specific protein 1-like,
XM_003689138	LOC100862043	PREDICTED: Mus musculus protein FAM205A-like (LOC100862043), mRNA.
XM_003689010	LOC100862042	PREDICTED: Mus musculus Y-linked testis-specific protein 1-like
XM_003689067	LOC100862046	PREDICTED: Mus musculus uncharacterized LOC100862046
XM_003689030	LOC100862045	PREDICTED: Mus musculus Y-linked testis-specific protein 1-like
NM_207136	Olfr1349	Mus musculus olfactory receptor 1349 (Olfr1349), mRNA.	ENSMUSG00000048067
NM_146913	Olfr1348	Mus musculus olfactory receptor 1348 (Olfr1348), mRNA.	ENSMUSG00000093877
NM_008112	Gdi2	Mus musculus guanosine diphosphate (GDP) dissociation inhibitor 2	ENSMUSG00000021218
NM_177061	Olfr1344	Mus musculus olfactory receptor 1344 (Olfr1344), mRNA.	ENSMUSG00000090824
NM_146385	Olfr1347	Mus musculus olfactory receptor 1347 (Olfr1347), mRNA.	ENSMUSG00000034583
NM_146916	Olfr1346	Mus musculus olfactory receptor 1346 (Olfr1346), mRNA.	ENSMUSG00000054938
NM_146853	Olfr1341	Mus musculus olfactory receptor 1341 (Olfr1341), mRNA.	ENSMUSG00000046790
NM_146304	Olfr1340	Mus musculus olfactory receptor 1340 (Olfr1340), mRNA.	ENSMUSG00000070821
NM_146713	Olfr1342	Mus musculus olfactory receptor 1342 (Olfr1342), mRNA.	ENSMUSG00000043383
XM_003945645	LOC101056001	PREDICTED: Mus musculus uncharacterized LOC101056001
XM_003945780	LOC101056002	PREDICTED: Mus musculus major allergen I polypeptide chain 1-like
NM_207105	H2-Ab1	Mus musculus histocompatibility 2, class II antigen A, beta 1	ENSMUSG00000073421
XM_001476946	LOC100042080	PREDICTED: Mus musculus Y-linked testis-specific protein 1-like,
XM_001478256	Gm3837	PREDICTED: Mus musculus predicted gene 3837 (Gm3837), mRNA.
NM_153119	Plekho2	Mus musculus pleckstrin homology domain containing, family O member	ENSMUSG00000050721
XM_003945454	Gm9869	PREDICTED: Mus musculus predicted gene 9869 (Gm9869), mRNA.
NM_023320	Plekho1	Mus musculus pleckstrin homology domain containing, family O member	ENSMUSG00000015745
NM_030104	Tmem247	Mus musculus transmembrane protein 247 (Tmem247), transcript	ENSMUSG00000037689
NM_027457	Tmem242	Mus musculus transmembrane protein 242 (Tmem242), mRNA.	ENSMUSG00000004945
NM_001141925	Bean1	Mus musculus brain expressed, associated with Nedd4, 1 (Bean1),	ENSMUSG00000031872
NM_138601	D10Jhu81e	Mus musculus DNA segment, Chr 10, Johns Hopkins University 81	ENSMUSG00000053329	4.288
NM_138659	Prpf8	Mus musculus pre-mRNA processing factor 8 (Prpf8), mRNA.	ENSMUSG00000020850
NM_027541	Prpf3	Mus musculus PRP3 pre-mRNA processing factor 3 homolog (yeast)	ENSMUSG00000015748
NM_027297	Prpf4	Mus musculus PRP4 pre-mRNA processing factor 4 homolog (yeast)	ENSMUSG00000066148
NM_023312	Ndufa13	Mus musculus NADH dehydrogenase (ubiquinone) 1 alpha subcomplex, 13	ENSMUSG00000036199	4.221
NM_207204	Ninl	Mus musculus ninein-like (Ninl), mRNA.	ENSMUSG00000068115
NM_001204276	Hdac7	Mus musculus histone deacetylase 7 (Hdac7), transcript variant 2,	ENSMUSG00000022475
NM_138315	Mical1	Mus musculus microtubule associated monooxygenase, calponin and LI	ENSMUSG00000019823
NM_001193305	Mical2	Mus musculus microtubule associated monooxygenase, calponin and LI	ENSMUSG00000038244
NM_153396	Mical3	Mus musculus microtubule associated monooxygenase, calponin and LI	ENSMUSG00000051586
NM_001033770	Gm904	Mus musculus predicted gene 904 (Gm904), mRNA.	ENSMUSG00000096641
NM_008492	Ldhb	Mus musculus lactate dehydrogenase B (Ldhb), mRNA.	ENSMUSG00000030246	4.201
NM_001033438	Gm906	Mus musculus predicted gene 906 (Gm906), mRNA.	ENSMUSG00000095300
NM_183181	Abhd16b	Mus musculus abhydrolase domain containing 16B (Abhd16b), mRNA.	ENSMUSG00000055882
NM_011224	Pygm	Mus musculus muscle glycogen phosphorylase (Pygm), mRNA.	ENSMUSG00000032648	4.153
NM_001159544	Frk	Mus musculus fyn-related kinase (Frk), transcript variant 1, mRNA.	ENSMUSG00000019779
NM_030721	Acox3	Mus musculus acyl-Coenzyme A oxidase 3, pristanoyl (Acox3), mRNA.	ENSMUSG00000029098
NM_001271898	Acox1	Mus musculus acyl-Coenzyme A oxidase 1, palmitoyl (Acox1),	ENSMUSG00000020777
NM_001099636	Pnmal2	Mus musculus PNMA-like 2 (Pnmal2), mRNA.	ENSMUSG00000070802
NM_001007569	Pnmal1	Mus musculus PNMA-like 1 (Pnmal1), mRNA.	ENSMUSG00000041141
NM_172887	Fry	Mus musculus furry homolog (Drosophila) (Fry), mRNA.	ENSMUSG00000056602
NM_001033140	Sdhaf1	Mus musculus succinate dehydrogenase complex assembly factor 1	ENSMUSG00000074211
NM_025333	Sdhaf2	Mus musculus succinate dehydrogenase complex assembly factor 2	ENSMUSG00000024668
XM_001472852	Gm2244	PREDICTED: Mus musculus predicted gene 2244 (Gm2244), mRNA.
NM_178889	Zscan29	Mus musculus zinc finger SCAN domains 29 (Zscan29), mRNA.
XM_001472904	Gm2240	PREDICTED: Mus musculus predicted gene 2240 (Gm2240), mRNA.
NM_001081431	Zscan25	Mus musculus zinc finger and SCAN domain containing 25 (Zscan25),	ENSMUSG00000070420
NM_001013786	Zscan26	Mus musculus zinc finger and SCAN domain containing 26 (Zscan26),	ENSMUSG00000022228
NM_001081038	Btbd16	Mus musculus BTB (POZ) domain containing 16 (Btbd16), mRNA.	ENSMUSG00000040298
NM_177758	Zscan20	Mus musculus zinc finger and SCAN domains 20 (Zscan20), mRNA.	ENSMUSG00000061894
NM_133700	Btbd10	Mus musculus BTB (POZ) domain containing 10 (Btbd10), mRNA.	ENSMUSG00000038187
NM_001001447	Zscan22	Mus musculus zinc finger and SCAN domain containing 22 (Zscan22),	ENSMUSG00000054715
NM_178919	Lmf2	Mus musculus lipase maturation factor 2 (Lmf2), mRNA.	ENSMUSG00000022614
NM_029624	Lmf1	Mus musculus lipase maturation factor 1 (Lmf1), transcript variant	ENSMUSG00000002279
NM_028765	Acoxl	Mus musculus acyl-Coenzyme A oxidase-like (Acoxl), mRNA.	ENSMUSG00000027380
NM_028484	1700037C18Rik	Mus musculus RIKEN cDNA 1700037C18 gene (1700037C18Rik), mRNA.	ENSMUSG00000005983
NM_001097980	Gm16390	Mus musculus predicted gene 16390 (Gm16390), mRNA.	ENSMUSG00000072100
NM_001039483	Tmco1	Mus musculus transmembrane and coiled-coil domains 1 (Tmco1), mRNA.	ENSMUSG00000052428
NM_001081312	Tmco2	Mus musculus transmembrane and coiled-coil domains 2 (Tmco2), mRNA.	ENSMUSG00000078577
NM_172282	Tmco3	Mus musculus transmembrane and coiled-coil domains 3 (Tmco3), mRNA.	ENSMUSG00000038497
NM_029857	Tmco4	Mus musculus transmembrane and coiled-coil domains 4 (Tmco4), mRNA.	ENSMUSG00000041143
NM_026104	Tmco5	Mus musculus transmembrane and coiled-coil domains 5 (Tmco5), mRNA.	ENSMUSG00000027355
NM_028036	Tmco6	Mus musculus transmembrane and coiled-coil domains 6 (Tmco6), mRNA.	ENSMUSG00000006850
NM_175446	Zmat1	Mus musculus zinc finger, matrin type 1 (Zmat1), mRNA.	ENSMUSG00000052676
NM_009517	Zmat3	Mus musculus zinc finger matrin type 3 (Zmat3), mRNA.	ENSMUSG00000027663
NM_025594	Zmat2	Mus musculus zinc finger, matrin type 2 (Zmat2), mRNA.	ENSMUSG00000001383
NM_026015	Zmat5	Mus musculus zinc finger, matrin type 5 (Zmat5), mRNA.	ENSMUSG00000009076
NM_001277239	Zmat4	Mus musculus zinc finger, matrin type 4 (Zmat4), transcript variant	ENSMUSG00000037492
NM_028664	Ankrd45	Mus musculus ankyrin repeat domain 45 (Ankrd45), mRNA.	ENSMUSG00000044835
NM_001081433	Ankrd44	Mus musculus ankyrin repeat domain 44 (Ankrd44), mRNA.	ENSMUSG00000052331
NM_175134	Ankrd46	Mus musculus ankyrin repeat domain 46 (Ankrd46), mRNA.	ENSMUSG00000048307
NM_148932	Pom121	Mus musculus nuclear pore membrane protein 121 (Pom121), mRNA.	ENSMUSG00000053293
NM_146024	Ankrd40	Mus musculus ankyrin repeat domain 40 (Ankrd40), transcript variant	ENSMUSG00000020864
NM_028665	Ankrd42	Mus musculus ankyrin repeat domain 42 (Ankrd42), mRNA.	ENSMUSG00000041343
NM_019683	Ankrd49	Mus musculus ankyrin repeat domain 49 (Ankrd49), mRNA.	ENSMUSG00000031931
NM_028061	Cyb561d1	Mus musculus cytochrome b-561 domain containing 1 (Cyb561d1),	ENSMUSG00000048796
NM_019720	Cyb561d2	Mus musculus cytochrome b-561 domain containing 2 (Cyb561d2), mRNA.	ENSMUSG00000037190
NM_027445	Rnf167	Mus musculus ring finger protein 167 (Rnf167), mRNA.	ENSMUSG00000040746
NM_001033142	Rnf166	Mus musculus ring finger protein 166 (Rnf166), mRNA.	ENSMUSG00000014470
NM_001164504	Rnf165	Mus musculus ring finger protein 165 (Rnf165), mRNA.	ENSMUSG00000025427
NM_175388	Rnf169	Mus musculus ring finger protein 169 (Rnf169), mRNA.	ENSMUSG00000058761
NM_027355	Rnf168	Mus musculus ring finger protein 168 (Rnf168), mRNA.	ENSMUSG00000014074
NM_028932	Eaf1	Mus musculus ELL associated factor 1 (Eaf1), mRNA.	ENSMUSG00000021890
NM_134111	Eaf2	Mus musculus ELL associated factor 2 (Eaf2), transcript variant 1,	ENSMUSG00000022838
NM_027973	Mlf1ip	Mus musculus myeloid leukemia factor 1 interacting protein	ENSMUSG00000031629
NM_001277942	Rad51d	Mus musculus RAD51 homolog D (Rad51d), transcript variant 5, mRNA.	ENSMUSG00000018841
NM_053269	Rad51c	Mus musculus RAD51 homolog C (Rad51c), mRNA.	ENSMUSG00000007646
NM_009014	Rad51b	Mus musculus RAD51 homolog B (Rad51b), transcript variant 1, mRNA.
NM_025685	Col27a1	Mus musculus collagen, type XXVII, alpha 1 (Col27a1), mRNA.	ENSMUSG00000045672
NM_019941	Zfp235	Mus musculus zinc finger protein 235 (Zfp235), mRNA.	ENSMUSG00000047603
NM_177832	Zfp236	Mus musculus zinc finger protein 236 (Zfp236), mRNA.	ENSMUSG00000041258
NM_001001792	Zfp239	Mus musculus zinc finger protein 239 (Zfp239), transcript variant	ENSMUSG00000042097
NM_026271	Fibin	Mus musculus fin bud initiation factor homolog (zebrafish) (Fibin),	ENSMUSG00000074971
NM_001024672	AB099516	Mus musculus cDNA sequence AB099516 (AB099516), mRNA.	ENSMUSG00000093789
NM_146770	Olfr259	Mus musculus olfactory receptor 259 (Olfr259), mRNA.	ENSMUSG00000075160
NM_207553	Olfr251	Mus musculus olfactory receptor 251 (Olfr251), mRNA.	ENSMUSG00000096757
NM_207552	Olfr250	Mus musculus olfactory receptor 250 (Olfr250), mRNA.	ENSMUSG00000049864
NM_001005780	Olfr255	Mus musculus olfactory receptor 255 (Olfr255), mRNA.
NM_207554	Olfr257	Mus musculus olfactory receptor 257 (Olfr257), mRNA.	ENSMUSG00000062037
NM_199035	Alg8	Mus musculus asparagine-linked glycosylation 8	ENSMUSG00000035704
NM_133981	Alg9	Mus musculus asparagine-linked glycosylation 9 (alpha 1,2	ENSMUSG00000032059
NM_010401	Hal	Mus musculus histidine ammonia lyase (Hal), mRNA.	ENSMUSG00000020017
NM_019998	Alg2	Mus musculus asparagine-linked glycosylation 2	ENSMUSG00000039740
NM_145939	Alg3	Mus musculus asparagine-linked glycosylation 3	ENSMUSG00000033809
NM_145362	Alg1	Mus musculus asparagine-linked glycosylation 1	ENSMUSG00000039427
NM_001081264	Alg6	Mus musculus asparagine-linked glycosylation 6	ENSMUSG00000073792
NM_001276285	Eno3	Mus musculus enolase 3, beta muscle (Eno3), transcript variant 3,	ENSMUSG00000060600	4.139
NM_027056	1700012P22Rik	Mus musculus RIKEN cDNA 1700012P22 gene (1700012P22Rik), mRNA.	ENSMUSG00000028589
NM_011915	Wif1	Mus musculus Wnt inhibitory factor 1 (Wif1), mRNA.	ENSMUSG00000020218
NM_001164797	Hephl1	Mus musculus hephaestin-like 1 (Hephl1), mRNA.	ENSMUSG00000031936
NM_001024616	Rabl6	Mus musculus RAB, member of RAS oncogene family-like 6 (Rabl6),	ENSMUSG00000015087
NM_027207	1600002K03Rik	Mus musculus RIKEN cDNA 1600002K03 gene (1600002K03Rik), mRNA.	ENSMUSG00000035595
NM_026073	Rabl5	Mus musculus RAB, member of RAS oncogene family-like 5 (Rabl5),	ENSMUSG00000007987
NM_026817	Rabl2	Mus musculus RAB, member of RAS oncogene family-like 2 (Rabl2),	ENSMUSG00000022621
NM_001042499	Rabl3	Mus musculus RAB, member of RAS oncogene family-like 3 (Rabl3),	ENSMUSG00000022827
NM_025755	Pacrgl	Mus musculus PARK2 co-regulated-like (Pacrgl), mRNA.	ENSMUSG00000029089
NM_027921	Slc16a14	Mus musculus solute carrier family 16 (monocarboxylic acid	ENSMUSG00000026220
NM_153081	Slc16a11	Mus musculus solute carrier family 16 (monocarboxylic acid	ENSMUSG00000040938
NM_001114332	Slc16a10	Mus musculus solute carrier family 16 (monocarboxylic acid	ENSMUSG00000019838
NM_172371	Slc16a13	Mus musculus solute carrier family 16 (monocarboxylic acid	ENSMUSG00000044367
NM_172838	Slc16a12	Mus musculus solute carrier family 16 (monocarboxylic acid	ENSMUSG00000009378
NM_010271	Gpd1	Mus musculus glycerol-3-phosphate dehydrogenase 1 (soluble) (Gpd1),	ENSMUSG00000023019	3.87
NM_010432	Hipk1	Mus musculus homeodomain interacting protein kinase 1 (Hipk1),	ENSMUSG00000008730
NM_008787	Pcnt	Mus musculus pericentrin (kendrin) (Pcnt), transcript variant 1,	ENSMUSG00000001151
NM_001033315	Hipk4	Mus musculus homeodomain interacting protein kinase 4 (Hipk4),	ENSMUSG00000040424
NM_018814	Pcnx	Mus musculus pecanex homolog (Drosophila) (Pcnx), mRNA.	ENSMUSG00000021140
NM_172148	B9d2	Mus musculus B9 protein domain 2 (B9d2), mRNA.	ENSMUSG00000063439
NM_013717	B9d1	Mus musculus B9 protein domain 1 (B9d1), mRNA.	ENSMUSG00000001039
NM_025997	Fam103a1	Mus musculus family with sequence similarity 103, member A1	ENSMUSG00000038646
NM_025710	Uqcrfs1	Mus musculus ubiquinol-cytochrome c reductase, Rieske iron-sulfur	ENSMUSG00000038462	3.842
NM_009349	Inmt	Mus musculus indolethylamine N-methyltransferase (Inmt), mRNA.	ENSMUSG00000003477
NM_001037929	Gm14092	Mus musculus predicted gene 14092 (Gm14092), mRNA.
NM_001201460	H2-Q9	Mus musculus histocompatibility 2, Q region locus 9 (H2-Q9), mRNA.	ENSMUSG00000060550
NM_023124	H2-Q8	Mus musculus histocompatibility 2, Q region locus 8 (H2-Q8), mRNA.
NM_001143689	H2-Q4	Mus musculus histocompatibility 2, Q region locus 4 (H2-Q4), mRNA.	ENSMUSG00000035929
NM_001198561	H2-Q7	Mus musculus histocompatibility 2, Q region locus 7 (H2-Q7),	ENSMUSG00000060550
NM_207648	H2-Q6	Mus musculus histocompatibility 2, Q region locus 6 (H2-Q6), mRNA.	ENSMUSG00000073409
NM_010390	H2-Q1	Mus musculus histocompatibility 2, Q region locus 1 (H2-Q1), mRNA.	ENSMUSG00000079507
NM_010392	H2-Q2	Mus musculus histocompatibility 2, Q region locus 2 (H2-Q2), mRNA.	ENSMUSG00000091705
NM_153137	Traf3ip3	Mus musculus TRAF3 interacting protein 3 (Traf3ip3), mRNA.	ENSMUSG00000037318
NM_134000	Traf3ip2	Mus musculus TRAF3 interacting protein 2 (Traf3ip2), mRNA.	ENSMUSG00000019842
NM_028718	Traf3ip1	Mus musculus TRAF3 interacting protein 1 (Traf3ip1), mRNA.	ENSMUSG00000034292
NM_009075	Rpia	Mus musculus ribose 5-phosphate isomerase A (Rpia), mRNA.	ENSMUSG00000053604
NM_001099738	Dnajc28	Mus musculus DnaJ (Hsp40) homolog, subfamily C, member 28	ENSMUSG00000039763
NM_153082	Dnajc27	Mus musculus DnaJ (Hsp40) homolog, subfamily C, member 27	ENSMUSG00000020657
NM_001033165	Dnajc25	Mus musculus DnaJ (Hsp40) homolog, subfamily C, member 25	ENSMUSG00000070972
NM_026992	Dnajc24	Mus musculus DnaJ (Hsp40) homolog, subfamily C, member 24	ENSMUSG00000027166
NM_176835	Dnajc22	Mus musculus DnaJ (Hsp40) homolog, subfamily C, member 22	ENSMUSG00000038009
NM_030046	Dnajc21	Mus musculus DnaJ (Hsp40) homolog, subfamily C, member 21	ENSMUSG00000044224
NM_001163028	Bcmo1	Mus musculus beta-carotene 15,15'-monooxygenase (Bcmo1), transcript	ENSMUSG00000031845
NM_177594	Mtmr9	Mus musculus myotubularin related protein 9 (Mtmr9), mRNA.	ENSMUSG00000035078
NM_001040699	Mtmr7	Mus musculus myotubularin related protein 7 (Mtmr7), mRNA.	ENSMUSG00000039431
NM_144843	Mtmr6	Mus musculus myotubularin related protein 6 (Mtmr6), mRNA.	ENSMUSG00000021987
NM_133215	Mtmr4	Mus musculus myotubularin related protein 4 (Mtmr4), mRNA.	ENSMUSG00000018401
NM_028860	Mtmr3	Mus musculus myotubularin related protein 3 (Mtmr3), mRNA.	ENSMUSG00000034354
NM_023858	Mtmr2	Mus musculus myotubularin related protein 2 (Mtmr2), transcript	ENSMUSG00000031918
NM_016985	Mtmr1	Mus musculus myotubularin related protein 1 (Mtmr1), mRNA.	ENSMUSG00000015214
NM_016804	Mtx2	Mus musculus metaxin 2 (Mtx2), nuclear gene encoding mitochondria	ENSMUSG00000027099	3.837
NM_021022	Abcb11	Mus musculus ATP-binding cassette, sub-family B (MDR/TAP), member	ENSMUSG00000027048
NM_153152	2410015M20Rik	Mus musculus RIKEN cDNA 2410015M20 gene (2410015M20Rik), mRNA.	ENSMUSG00000049760
NM_139150	Carf	Mus musculus calcium response factor (Carf), mRNA.	ENSMUSG00000026017
NM_172709	Otop1	Mus musculus otopetrin 1 (Otop1), mRNA.	ENSMUSG00000051596
NM_011075	Abcb1b	Mus musculus ATP-binding cassette, sub-family B (MDR/TAP), member	ENSMUSG00000028970
NM_007592	Car8	Mus musculus carbonic anhydrase 8 (Car8), mRNA.	ENSMUSG00000041261
NM_172801	Otop2	Mus musculus otopetrin 2 (Otop2), mRNA.	ENSMUSG00000050201
NM_153790	Scarf2	Mus musculus scavenger receptor class F, member 2 (Scarf2), mRNA.	ENSMUSG00000012017
NM_001004157	Scarf1	Mus musculus scavenger receptor class F, member 1 (Scarf1), mRNA.	ENSMUSG00000038188
NM_009801	Car2	Mus musculus carbonic anhydrase 2 (Car2), mRNA.	ENSMUSG00000027562
NM_007606	Car3	Mus musculus carbonic anhydrase 3 (Car3), mRNA.	ENSMUSG00000027559
NM_001083957	Car1	Mus musculus carbonic anhydrase 1 (Car1), transcript variant 2,	ENSMUSG00000027556
NM_009802	Car6	Mus musculus carbonic anhydrase 6 (Car6), mRNA.	ENSMUSG00000028972
NM_053070	Car7	Mus musculus carbonic anhydrase 7 (Car7), mRNA.	ENSMUSG00000031883
NM_007607	Car4	Mus musculus carbonic anhydrase 4 (Car4), mRNA.	ENSMUSG00000000805
XM_893730	Gm6934	PREDICTED: Mus musculus predicted gene 6934 (Gm6934), mRNA.
NM_008828	Pgk1	Mus musculus phosphoglycerate kinase 1 (Pgk1), mRNA.	ENSMUSG00000062070
NM_178670	8030462N17Rik	Mus musculus RIKEN cDNA 8030462N17 gene (8030462N17Rik), mRNA.	ENSMUSG00000047466
NM_026218	Fgfr1op2	Mus musculus FGFR1 oncogene partner 2 (Fgfr1op2), mRNA.	ENSMUSG00000040242
NM_173760	Ppip5k2	Mus musculus diphosphoinositol pentakisphosphate kinase 2	ENSMUSG00000040648
NM_178795	Ppip5k1	Mus musculus diphosphoinositol pentakisphosphate kinase 1	ENSMUSG00000033526
NM_001082532	Pigyl	Mus musculus phosphatidylinositol glycan anchor biosynthesis, cla	ENSMUSG00000010607
NM_172749	Zfp646	Mus musculus zinc finger protein 646 (Zfp646), mRNA.	ENSMUSG00000049739
NM_024221	Pdhb	Mus musculus pyruvate dehydrogenase (lipoamide) beta (Pdhb),	ENSMUSG00000021748	3.809
NM_001166207	Dpy19l2	Mus musculus dpy-19-like 2 (C. elegans) (Dpy19l2), mRNA.	ENSMUSG00000085576
NM_178704	Dpy19l3	Mus musculus dpy-19-like 3 (C. elegans) (Dpy19l3), mRNA.	ENSMUSG00000043671
NM_001081201	Dpy19l4	Mus musculus dpy-19-like 4 (C. elegans) (Dpy19l4), mRNA.	ENSMUSG00000045205
NM_026009	Ccdc47	Mus musculus coiled-coil domain containing 47 (Ccdc47), mRNA.	ENSMUSG00000078622
NM_130856	Krtap6-5	Mus musculus keratin associated protein 6-5 (Krtap6-5), mRNA.	ENSMUSG00000062400
NM_025918	Ccdc43	Mus musculus coiled-coil domain containing 43 (Ccdc43), mRNA.	ENSMUSG00000020925
NM_010673	Krtap6-2	Mus musculus keratin associated protein 6-2 (Krtap6-2), mRNA.	ENSMUSG00000062433
NM_010672	Krtap6-1	Mus musculus keratin associated protein 6-1 (Krtap6-1), mRNA.	ENSMUSG00000058172
NM_175430	Ccdc40	Mus musculus coiled-coil domain containing 40 (Ccdc40), mRNA.	ENSMUSG00000039963
NM_019673	Actl6a	Mus musculus actin-like 6A (Actl6a), mRNA.	ENSMUSG00000027671
NM_031404	Actl6b	Mus musculus actin-like 6B (Actl6b), mRNA.	ENSMUSG00000029712
NM_001025259	Mbp	Mus musculus myelin basic protein (Mbp), transcript variant 6,	ENSMUSG00000041607
NM_001101452	Gm4794	Mus musculus predicted gene 4794 (Gm4794), mRNA.	ENSMUSG00000090298
NM_001243258	Gm4791	Mus musculus predicted gene 4791 (Gm4791), mRNA.	ENSMUSG00000094893
NM_153789	Mylip	Mus musculus myosin regulatory light chain interacting protein	ENSMUSG00000038175
XM_003945316	A030014E15Rik	PREDICTED: Mus musculus RIKEN cDNA A030014E15 gene (A030014E15Rik),
NM_025899	Uqcrc2	Mus musculus ubiquinol cytochrome c reductase core protein 2	ENSMUSG00000030884	3.71
NM_133213	Xpnpep2	Mus musculus X-prolyl aminopeptidase (aminopeptidase P) 2,	ENSMUSG00000037005
NM_001272041	Acta1	Mus musculus actin, alpha 1, skeletal muscle (Acta1), transcript	ENSMUSG00000031972	3.693
NM_001003949	Tmem259	Mus musculus transmembrane protein 259 (Tmem259), mRNA.	ENSMUSG00000013858
NM_001163431	Tmem258	Mus musculus transmembrane protein 258 (Tmem258), transcript	ENSMUSG00000036372
NM_026982	Tmem256	Mus musculus transmembrane protein 256 (Tmem256), mRNA.	ENSMUSG00000070394
NM_001033805	Tmem253	Mus musculus transmembrane protein 253 (Tmem253), mRNA.	ENSMUSG00000072571
NM_183160	Tmem252	Mus musculus transmembrane protein 252 (Tmem252), mRNA.	ENSMUSG00000048572
NM_177140	Tmem251	Mus musculus transmembrane protein 251 (Tmem251), mRNA.	ENSMUSG00000046675
NM_001038997	Gm5771	Mus musculus predicted gene 5771 (Gm5771), mRNA.	ENSMUSG00000058119
XM_001473811	LOC100040054	PREDICTED: Mus musculus X-linked lymphocyte-regulated protein
XM_003688782	Adh6b	PREDICTED: Mus musculus alcohol dehydrogenase 6B (class V) (Adh6b),
XM_001480563	Gm4425	PREDICTED: Mus musculus predicted gene 4425, transcript variant 1
NM_026945	Adh6a	Mus musculus alcohol dehydrogenase 6A (class V) (Adh6a), mRNA.	ENSMUSG00000053054
NM_175439	Mars2	Mus musculus methionine-tRNA synthetase 2 (mitochondrial) (Mars2),	ENSMUSG00000046994
NM_001167568	Vmn1r187	Mus musculus vomeronasal 1 receptor Vmn1r187 (Vmn1r187), mRNA.	ENSMUSG00000096244
NM_001167567	Vmn1r186	Mus musculus vomeronasal 1 receptor Vmn1r186 (Vmn1r186), mRNA.	ENSMUSG00000096776
NM_134231	Vmn1r185	Mus musculus vomeronasal 1 receptor 185 (Vmn1r185), mRNA.	ENSMUSG00000091924
NM_175008	4930474N05Rik	Mus musculus RIKEN cDNA 4930474N05 gene (4930474N05Rik), mRNA.	ENSMUSG00000096405
NM_203489	Vmn1r183	Mus musculus vomeronasal 1 receptor 183 (Vmn1r183), mRNA.	ENSMUSG00000066723
NM_207546	Vmn1r181	Mus musculus vomeronasal 1 receptor 181 (Vmn1r181), mRNA.	ENSMUSG00000097425
NM_206869	Vmn1r180	Mus musculus vomeronasal 1 receptor 180 (Vmn1r180), mRNA.	ENSMUSG00000092473
NM_017470	Dnal4	Mus musculus dynein, axonemal, light chain 4 (Dnal4), mRNA.	ENSMUSG00000022420
NM_201365	Fam178b	Mus musculus family with sequence similarity 178, member B	ENSMUSG00000046337
NM_145844	Vmn1r189	Mus musculus vomeronasal 1 receptor 189 (Vmn1r189), mRNA.	ENSMUSG00000099611
NM_145850	Vmn1r188	Mus musculus vomeronasal 1 receptor 188 (Vmn1r188), mRNA.	ENSMUSG00000069299
NM_001099742	Scgb1c1	Mus musculus secretoglobin, family 1C, member 1 (Scgb1c1), mRNA.	ENSMUSG00000038801
NM_029602	Znrd1as	Mus musculus ZNRD1 antisense RNA (Znrd1as), mRNA.	ENSMUSG00000036214
NM_146691	Olfr1467	Mus musculus olfactory receptor 1467 (Olfr1467), mRNA.	ENSMUSG00000049015
NM_177368	Tmtc2	Mus musculus transmembrane and tetratricopeptide repeat containing	ENSMUSG00000036019
NM_001081093	Arfip1	Mus musculus ADP-ribosylation factor interacting protein 1	ENSMUSG00000074513
NM_029802	Arfip2	Mus musculus ADP-ribosylation factor interacting protein 2	ENSMUSG00000030881
NM_001167539	Vmn1r238	Mus musculus vomeronasal 1 receptor, 238 (Vmn1r238), mRNA.	ENSMUSG00000091539
NM_028824	1700016H13Rik	Mus musculus RIKEN cDNA 1700016H13 gene (1700016H13Rik), transcript	ENSMUSG00000029320
NM_134199	Vmn1r235	Mus musculus vomeronasal 1 receptor 235 (Vmn1r235), mRNA.	ENSMUSG00000050102
NM_134198	Vmn1r234	Mus musculus vomeronasal 1 receptor 234 (Vmn1r234), mRNA.	ENSMUSG00000057203
NM_134200	Vmn1r237	Mus musculus vomeronasal 1 receptor 237 (Vmn1r237), mRNA.	ENSMUSG00000058030
NM_134201	Vmn1r236	Mus musculus vomeronasal 1 receptor 236 (Vmn1r236), mRNA.	ENSMUSG00000054142
NM_134196	Vmn1r231	Mus musculus vomeronasal 1 receptor 231 (Vmn1r231), mRNA.	ENSMUSG00000050933
NM_134197	Vmn1r230	Mus musculus vomeronasal 1 receptor 230 (Vmn1r230), mRNA.	ENSMUSG00000045417
NM_134202	Vmn1r233	Mus musculus vomeronasal 1 receptor 233 (Vmn1r233), mRNA.	ENSMUSG00000045575
NM_134193	Vmn1r232	Mus musculus vomeronasal 1 receptor 232 (Vmn1r232), mRNA.	ENSMUSG00000062165
NM_177614	Os9	Mus musculus amplified in osteosarcoma (Os9), transcript variant 2,	ENSMUSG00000040462
NM_001080940	Gm6484	Mus musculus predicted gene 6484 (Gm6484), mRNA.	ENSMUSG00000047822
NM_025297	Mecr	Mus musculus mitochondrial trans-2-enoyl-CoA reductase (Mecr),	ENSMUSG00000028910	3.687
NM_176913	Dpep2	Mus musculus dipeptidase 2 (Dpep2), mRNA.	ENSMUSG00000053687
NM_027960	Dpep3	Mus musculus dipeptidase 3 (Dpep3), mRNA.	ENSMUSG00000031898
NM_008234	Hells	Mus musculus helicase, lymphoid specific (Hells), mRNA.	ENSMUSG00000025001
NM_021395	Hyou1	Mus musculus hypoxia up-regulated 1 (Hyou1), mRNA.	ENSMUSG00000032115
NM_133670	Sult1a1	Mus musculus sulfotransferase family 1A, phenol-preferring, member	ENSMUSG00000030711
NM_181418	Ushbp1	Mus musculus Usher syndrome 1C binding protein 1 (Ushbp1), mRNA.	ENSMUSG00000034911
XM_001472641	Gm6158	PREDICTED: Mus musculus predicted gene 6158 (Gm6158), mRNA.
XM_884867	Gm6155	PREDICTED: Mus musculus predicted pseudogene 6155 (Gm6155), mRNA.
XM_003689038	LOC100862209	PREDICTED: Mus musculus uncharacterized LOC100862209
XM_003688927	LOC100862207	PREDICTED: Mus musculus uncharacterized LOC100862207
XM_003688896	LOC100862206	PREDICTED: Mus musculus U1 small nuclear ribonucleoprotein A-like
XM_003689148	LOC100862202	PREDICTED: Mus musculus PRAME family member 12-like, transcript
NM_011428	Snap25	Mus musculus synaptosomal-associated protein 25 (Snap25), mRNA.	ENSMUSG00000027273
NM_001177793	Snap23	Mus musculus synaptosomal-associated protein 23 (Snap23),	ENSMUSG00000027287
NM_001276299	Avpr2	Mus musculus arginine vasopressin receptor 2 (Avpr2), transcript	ENSMUSG00000031390
NM_020520	Slc25a20	Mus musculus solute carrier family 25 (mitochondria	ENSMUSG00000032602	3.676
NM_001161338	Sh3bp5l	Mus musculus SH3 binding domain protein 5 like (Sh3bp5l),	ENSMUSG00000013646
NM_001111142	Lrrc73	Mus musculus leucine rich repeat containing 73 (Lrrc73), mRNA.	ENSMUSG00000071073
NM_198651	4430402I18Rik	Mus musculus RIKEN cDNA 4430402I18 gene (4430402I18Rik), mRNA.	ENSMUSG00000064202
NM_011262	Dpf2	Mus musculus D4, zinc and double PHD fingers family 2 (Dpf2), mRNA.	ENSMUSG00000024826
NM_058212	Dpf3	Mus musculus D4, zinc and double PHD fingers, family 3 (Dpf3),	ENSMUSG00000021221
NM_013874	Dpf1	Mus musculus D4, zinc and double PHD fingers family 1 (Dpf1), mRNA.	ENSMUSG00000030584
NM_172267	Phyhd1	Mus musculus phytanoyl-CoA dioxygenase domain containing 1	ENSMUSG00000079484
NM_001011819	Olfr312	Mus musculus olfactory receptor 312 (Olfr312), mRNA.	ENSMUSG00000096806
NM_001011818	Olfr316	Mus musculus olfactory receptor 316 (Olfr316), mRNA.	ENSMUSG00000107677
NM_001011769	Olfr317	Mus musculus olfactory receptor 317 (Olfr317), mRNA.	ENSMUSG00000060030
NM_001145780	Use1	Mus musculus unconventional SNARE in the ER 1 homolog (S.	ENSMUSG00000002395
XM_001473737	Gm2483	PREDICTED: Mus musculus predicted gene 2483 (Gm2483), mRNA.
NM_028133	Egln3	Mus musculus EGL nine homolog 3 (C. elegans) (Egln3), mRNA.	ENSMUSG00000035105
NM_053208	Egln2	Mus musculus EGL nine homolog 2 (C. elegans) (Egln2), mRNA.	ENSMUSG00000058709
NM_053207	Egln1	Mus musculus EGL nine homolog 1 (C. elegans) (Egln1), mRNA.	ENSMUSG00000031987
NM_009518	Wnt10a	Mus musculus wingless related MMTV integration site 10a (Wnt10a),	ENSMUSG00000026167
NM_011718	Wnt10b	Mus musculus wingless related MMTV integration site 10b (Wnt10b),	ENSMUSG00000022996
NM_146226	Apeh	Mus musculus acylpeptide hydrolase (Apeh), mRNA.	ENSMUSG00000032590
NM_023294	Ndc80	Mus musculus NDC80 homolog, kinetochore complex component (S.	ENSMUSG00000024056
NM_133197	Mcf2	Mus musculus mcf.2 transforming sequence (Mcf2), mRNA.	ENSMUSG00000031139
NM_011784	Aplnr	Mus musculus apelin receptor (Aplnr), mRNA.	ENSMUSG00000044338
NM_001013022	Odf3b	Mus musculus outer dense fiber of sperm tails 3B (Odf3b), mRNA.	ENSMUSG00000047394
NM_023202	Ndufa7	Mus musculus NADH dehydrogenase (ubiquinone) 1 alpha subcomplex, 7	ENSMUSG00000041881	3.676
NM_178692	C130074G19Rik	Mus musculus RIKEN cDNA C130074G19 gene (C130074G19Rik), mRNA.	ENSMUSG00000039349
NM_001256501	Gm10408	Mus musculus predicted gene 10408 (Gm10408), mRNA.	ENSMUSG00000072739
NM_177380	Cyp3a44	Mus musculus cytochrome P450, family 3, subfamily a, polypeptide 44	ENSMUSG00000054417
NM_013570	Krt33b	Mus musculus keratin 33B (Krt33b), mRNA.	ENSMUSG00000057723
NM_001164727	Gm10406	Mus musculus predicted gene 10406 (Gm10406), mRNA.	ENSMUSG00000093985
NM_010191	Fdft1	Mus musculus farnesyl diphosphate farnesyl transferase 1 (Fdft1),	ENSMUSG00000021273
NM_016680	Clasrp	Mus musculus CLK4-associating serine/arginine rich protein	ENSMUSG00000061028
NM_001102613	Phldb3	Mus musculus pleckstrin homology-like domain, family B, member 3	ENSMUSG00000074277
NM_024205	Jkamp	Mus musculus JNK1/MAPK8-associated membrane protein (Jkamp),	ENSMUSG00000005078
NM_198605	Ska3	Mus musculus spindle and kinetochore associated complex subunit 3	ENSMUSG00000021965
NM_025377	Ska2	Mus musculus spindle and kinetochore associated complex subunit 2	ENSMUSG00000020492
NM_177705	4932411N23Rik	Mus musculus RIKEN cDNA 4932411N23 gene (4932411N23Rik), mRNA.	ENSMUSG00000058670
NM_001195255	Gm581	Mus musculus predicted gene 581 (Gm581), mRNA.	ENSMUSG00000095276
NM_178777	Nhlh2	Mus musculus nescient helix loop helix 2 (Nhlh2), mRNA.	ENSMUSG00000048540
NM_178380	Dhx38	Mus musculus DEAH (Asp-Glu-Ala-His) box polypeptide 38 (Dhx38),	ENSMUSG00000037993
NM_001190705	Dlk1	Mus musculus delta-like 1 homolog (Drosophila) (Dlk1), transcript	ENSMUSG00000098411
NM_001038664	Gngt2	Mus musculus guanine nucleotide binding protein (G protein), gamma	ENSMUSG00000038811
NM_010314	Gngt1	Mus musculus guanine nucleotide binding protein (G protein), gamma	ENSMUSG00000029663
NM_207666	Dlk2	Mus musculus delta-like 2 homolog (Drosophila) (Dlk2), mRNA.
NM_019650	Gosr2	Mus musculus golgi SNAP receptor complex member 2 (Gosr2), mRNA.	ENSMUSG00000020946
NM_133941	Dhx32	Mus musculus DEAH (Asp-Glu-Ala-His) box polypeptide 32 (Dhx32),	ENSMUSG00000030986
NM_016810	Gosr1	Mus musculus golgi SNAP receptor complex member 1 (Gosr1), mRNA.	ENSMUSG00000010392
NM_027883	Dhx34	Mus musculus DEAH (Asp-Glu-Ala-His) box polypeptide 34 (Dhx34),	ENSMUSG00000006019
NM_145742	Dhx35	Mus musculus DEAH (Asp-Glu-Ala-His) box polypeptide 35 (Dhx35),	ENSMUSG00000027655
NM_028136	Dhx36	Mus musculus DEAH (Asp-Glu-Ala-His) box polypeptide 36 (Dhx36),	ENSMUSG00000027770
NM_203319	Dhx37	Mus musculus DEAH (Asp-Glu-Ala-His) box polypeptide 37 (Dhx37),	ENSMUSG00000029480
NM_133805	Cops8	Mus musculus COP9 (constitutive photomorphogenic) homolog, subunit	ENSMUSG00000034432
NM_009939	Cops2	Mus musculus COP9 (constitutive photomorphogenic) homolog, subunit	ENSMUSG00000027206
NM_017379	Tuba8	Mus musculus tubulin, alpha 8 (Tuba8), mRNA.	ENSMUSG00000030137	3.632
NM_009964	Cryab	Mus musculus crystallin, alpha B (Cryab), mRNA.	ENSMUSG00000032060	3.63
NM_027976	Acsl5	Mus musculus acyl-CoA synthetase long-chain family member 5	ENSMUSG00000024981	3.592
NM_026452	Coq9	Mus musculus coenzyme Q9 homolog (yeast) (Coq9), nuclear gene	ENSMUSG00000031782	3.509
NM_053272	Dhcr24	Mus musculus 24-dehydrocholesterol reductase (Dhcr24), mRNA.	ENSMUSG00000034926
NM_001034037	1700024G13Rik	Mus musculus RIKEN cDNA 1700024G13 gene (1700024G13Rik), mRNA.	ENSMUSG00000072473
NM_009764	Brca1	Mus musculus breast cancer 1 (Brca1), mRNA.	ENSMUSG00000017146
NM_001081001	Brca2	Mus musculus breast cancer 2 (Brca2), transcript variant 1, mRNA.	ENSMUSG00000041147
XM_003945638	1700047G07Rik	PREDICTED: Mus musculus RIKEN cDNA 1700047G07 gene (1700047G07Rik),
NM_153788	Acap1	Mus musculus ArfGAP with coiled-coil, ankyrin repeat and PH domain	ENSMUSG00000001588
NM_030138	Acap2	Mus musculus ArfGAP with coiled-coil, ankyrin repeat and PH domain	ENSMUSG00000049076
NM_207223	Acap3	Mus musculus ArfGAP with coiled-coil, ankyrin repeat and PH domain	ENSMUSG00000029033
NM_173066	Ep400	Mus musculus E1A binding protein p400 (Ep400), transcript variant	ENSMUSG00000029505
NM_025763	4933436I01Rik	Mus musculus RIKEN cDNA 4933436I01 gene (4933436I01Rik), mRNA.	ENSMUSG00000025288
NM_010388	H2-DMb2	Mus musculus histocompatibility 2, class II, locus Mb2 (H2-DMb2),	ENSMUSG00000037548
NM_010387	H2-DMb1	Mus musculus histocompatibility 2, class II, locus Mb1 (H2-DMb1),	ENSMUSG00000079547
NM_001114334	Rps6kb1	Mus musculus ribosomal protein S6 kinase, polypeptide 1 (Rps6kb1),	ENSMUSG00000020516
NM_021485	Rps6kb2	Mus musculus ribosomal protein S6 kinase, polypeptide 2 (Rps6kb2),	ENSMUSG00000097721
NM_181548	Eras	Mus musculus ES cell-expressed Ras (Eras), mRNA.	ENSMUSG00000031160
NM_198022	Tnrc6c	Mus musculus trinucleotide repeat containing 6C (Tnrc6c), mRNA.	ENSMUSG00000025571
NM_145575	Cald1	Mus musculus caldesmon 1 (Cald1), mRNA.	ENSMUSG00000029761
NM_001081415	Samd1	Mus musculus sterile alpha motif domain containing 1 (Samd1), mRNA.	ENSMUSG00000079003
XM_001477307	LOC100042321	PREDICTED: Mus musculus Y-linked testis-specific protein 1-like,
NM_001077713	Acn9	Mus musculus ACN9 homolog (S. cerevisiae) (Acn9), mRNA.	ENSMUSG00000042505
NM_015814	Dkk3	Mus musculus dickkopf homolog 3 (Xenopus laevis) (Dkk3), mRNA.	ENSMUSG00000030772
NM_021446	0610007P14Rik	Mus musculus RIKEN cDNA 0610007P14 gene (0610007P14Rik), mRNA.	ENSMUSG00000021252
NM_021541	Cryba2	Mus musculus crystallin, beta A2 (Cryba2), mRNA.	ENSMUSG00000006546
NM_009965	Cryba1	Mus musculus crystallin, beta A1 (Cryba1), mRNA.	ENSMUSG00000000724
NM_001045524	AK129341	Mus musculus cDNA sequence AK129341 (AK129341), mRNA.	ENSMUSG00000040729
NM_015830	Solh	Mus musculus small optic lobes homolog (Drosophila) (Solh), mRNA.	ENSMUSG00000037326
NM_011614	Tnfsf12	Mus musculus tumor necrosis factor (ligand) superfamily, member 12	ENSMUSG00000097328
NM_011613	Tnfsf11	Mus musculus tumor necrosis factor (ligand) superfamily, member 11	ENSMUSG00000022015
NM_007677	Psg17	Mus musculus pregnancy specific glycoprotein 17 (Psg17), mRNA.	ENSMUSG00000004540
NM_177371	Tnfsf15	Mus musculus tumor necrosis factor (ligand) superfamily, member 15	ENSMUSG00000050395
NM_019418	Tnfsf14	Mus musculus tumor necrosis factor (ligand) superfamily, member 14	ENSMUSG00000005824
NM_183391	Tnfsf18	Mus musculus tumor necrosis factor (ligand) superfamily, member 18	ENSMUSG00000066755
NM_011963	Psg18	Mus musculus pregnancy specific glycoprotein 18 (Psg18), transcript	ENSMUSG00000003505
NM_011964	Psg19	Mus musculus pregnancy specific glycoprotein 19 (Psg19), mRNA.	ENSMUSG00000004542
NM_178029	Setd1a	Mus musculus SET domain containing 1A (Setd1a), mRNA.	ENSMUSG00000042308
NM_001040398	Setd1b	Mus musculus SET domain containing 1B (Setd1b), mRNA.	ENSMUSG00000038384
NM_172415	Arhgef10l	Mus musculus Rho guanine nucleotide exchange factor (GEF) 10-like	ENSMUSG00000040964
NM_207134	Olfr1061	Mus musculus olfactory receptor 1061 (Olfr1061), mRNA.	ENSMUSG00000075185
NM_147078	Olfr1062	Mus musculus olfactory receptor 1062 (Olfr1062), mRNA.	ENSMUSG00000090059
NM_146408	Olfr1065	Mus musculus olfactory receptor 1065 (Olfr1065), mRNA.	ENSMUSG00000075182
NM_001011735	Olfr1066	Mus musculus olfactory receptor 1066 (Olfr1066), mRNA.	ENSMUSG00000075181
NM_172416	Ostm1	Mus musculus osteopetrosis associated transmembrane protein 1	ENSMUSG00000038280
NM_001166065	Gcnt4	Mus musculus glucosaminyl (N-acetyl) transferase 4, core 2	ENSMUSG00000091387
NM_025937	Nkap	Mus musculus NFKB activating protein (Nkap), mRNA.	ENSMUSG00000016409
NM_019465	Crtam	Mus musculus cytotoxic and regulatory T cell molecule (Crtam),	ENSMUSG00000032021
NM_028087	Gcnt3	Mus musculus glucosaminyl (N-acetyl) transferase 3, mucin type	ENSMUSG00000032226
NM_029459	Prame	Mus musculus preferentially expressed antigen in melanoma (Prame),	ENSMUSG00000031411
NM_133219	Gcnt2	Mus musculus glucosaminyl (N-acetyl) transferase 2, I-branching	ENSMUSG00000021360
NM_001113530	Csf1	Mus musculus colony stimulating factor 1 (macrophage) (Csf1),	ENSMUSG00000014599
NM_009969	Csf2	Mus musculus colony stimulating factor 2 (granulocyte-macrophage)	ENSMUSG00000018916
NM_009971	Csf3	Mus musculus colony stimulating factor 3 (granulocyte) (Csf3),	ENSMUSG00000038067
XM_003945876	LOC101056632	PREDICTED: Mus musculus uncharacterized LOC101056632
XM_003946060	LOC101056633	PREDICTED: Mus musculus transcription factor BTF3-like
XM_003946207	LOC101056630	PREDICTED: Mus musculus intermediate filament tai
XM_003946340	LOC101056634	PREDICTED: Mus musculus anaphase-promoting complex subunit
XM_003946112	LOC101056638	PREDICTED: Mus musculus uncharacterized LOC101056638
NM_001025312	Dclre1b	Mus musculus DNA cross-link repair 1B, PSO2 homolog (S. cerevisiae)	ENSMUSG00000027845
NM_001110214	Dclre1c	Mus musculus DNA cross-link repair 1C, PSO2 homolog (S. cerevisiae)	ENSMUSG00000026648
NM_018831	Dclre1a	Mus musculus DNA cross-link repair 1A, PSO2 homolog (S. cerevisiae)	ENSMUSG00000025077
NM_001033249	Zfp583	Mus musculus zinc finger protein 583 (Zfp583), mRNA.	ENSMUSG00000030443
NM_026900	Zfp580	Mus musculus zinc finger protein 580 (Zfp580), mRNA.	ENSMUSG00000055633
NM_172723	Adap1	Mus musculus ArfGAP with dual PH domains 1 (Adap1), mRNA.	ENSMUSG00000056413
NM_172133	Adap2	Mus musculus ArfGAP with dual PH domains 2 (Adap2), mRNA.	ENSMUSG00000020709
NM_001002842	Pram1	Mus musculus PML-RAR alpha-regulated adaptor molecule 1 (Pram1),	ENSMUSG00000032739
NM_153799	Edc3	Mus musculus enhancer of mRNA decapping 3 homolog (S. cerevisiae)	ENSMUSG00000038957
NM_001040106	Aak1	Mus musculus AP2 associated kinase 1 (Aak1), transcript variant 1,	ENSMUSG00000057230
NM_013897	Timm8b	Mus musculus translocase of inner mitochondrial membrane 8B	ENSMUSG00000039016	3.503
NM_027106	Avpi1	Mus musculus arginine vasopressin-induced 1 (Avpi1), mRNA.	ENSMUSG00000018821
NM_001195229	Nek10	Mus musculus NIMA (never in mitosis gene a)- related kinase 10	ENSMUSG00000042567
NM_001276467	Asap1	Mus musculus ArfGAP with SH3 domain, ankyrin repeat and PH domain1	ENSMUSG00000022377
NM_001098168	Asap2	Mus musculus ArfGAP with SH3 domain, ankyrin repeat and PH domain 2	ENSMUSG00000052632
NM_001008232	Asap3	Mus musculus ArfGAP with SH3 domain, ankyrin repeat and PH domain 3	ENSMUSG00000036995
XM_003086934	LOC100045968	PREDICTED: Mus musculus NHP2-like protein 1-like (LOC100045968),
NM_029762	Hyls1	Mus musculus hydrolethalus syndrome 1 (Hyls1), mRNA.	ENSMUSG00000050555
NM_023172	Ndufb9	Mus musculus NADH dehydrogenase (ubiquinone) 1 beta subcomplex, 9	ENSMUSG00000022354	3.455
NM_001033288	Sbspon	Mus musculus somatomedin B and thrombospondin, type 1 domain	ENSMUSG00000032719
NM_133787	Nmd3	Mus musculus NMD3 homolog (S. cerevisiae) (Nmd3), mRNA.	ENSMUSG00000027787
NM_001164640	Apol7a	Mus musculus apolipoprotein L 7a (Apol7a), transcript variant 2,	ENSMUSG00000010601
NM_175391	Apol7c	Mus musculus apolipoprotein L 7c (Apol7c), mRNA.	ENSMUSG00000044309
NM_001024848	Apol7b	Mus musculus apolipoprotein L 7b (Apol7b), mRNA.	ENSMUSG00000068252
NM_001134802	Apol7e	Mus musculus apolipoprotein L 7e (Apol7e), mRNA.	ENSMUSG00000071716
XM_138107	Ism2	PREDICTED: Mus musculus isthmin 2 homolog (zebrafish) (Ism2), mRNA.
NM_001276489	Ism1	Mus musculus isthmin 1 homolog (zebrafish) (Ism1), mRNA.	ENSMUSG00000074766
NM_021438	Fibp	Mus musculus fibroblast growth factor (acidic) intracellular	ENSMUSG00000024911
NM_134093	Letmd1	Mus musculus LETM1 domain containing 1 (Letmd1), nuclear gene	ENSMUSG00000037353
NM_198117	Pcdha2	Mus musculus protocadherin alpha 2 (Pcdha2), mRNA.	ENSMUSG00000104148
NM_138662	Pcdha3	Mus musculus protocadherin alpha 3 (Pcdha3), mRNA.	ENSMUSG00000102312
NM_001195074	Kcnmb3	Mus musculus potassium large conductance calcium-activated channel,	ENSMUSG00000091091
NM_054072	Pcdha1	Mus musculus protocadherin alpha 1 (Pcdha1), mRNA.	ENSMUSG00000103442
NM_007767	Pcdha6	Mus musculus protocadherin alpha 6 (Pcdha6), mRNA.	ENSMUSG00000103707
NM_009957	Pcdha7	Mus musculus protocadherin alpha 7 (Pcdha7), mRNA.	ENSMUSG00000104318
NM_007766	Pcdha4	Mus musculus protocadherin alpha 4 (Pcdha4), mRNA.	ENSMUSG00000104252
NM_009959	Pcdha5	Mus musculus protocadherin alpha 5 (Pcdha5), mRNA.	ENSMUSG00000103092
NM_201243	Pcdha8	Mus musculus protocadherin alpha 8 (Pcdha8), mRNA.	ENSMUSG00000103800
NM_001013826	Dupd1	Mus musculus dual specificity phosphatase and pro isomerase domain	ENSMUSG00000063821
NM_177868	Fhad1	Mus musculus forkhead-associated (FHA) phosphopeptide binding	ENSMUSG00000051435
NM_001174049	Cacna2d2	Mus musculus calcium channel, voltage-dependent, alpha 2/delta	ENSMUSG00000010066
NM_009785	Cacna2d3	Mus musculus calcium channel, voltage-dependent, alpha2/delta	ENSMUSG00000021991
NM_001110846	Cacna2d1	Mus musculus calcium channel, voltage-dependent, alpha2/delta	ENSMUSG00000040118
NM_001033382	Cacna2d4	Mus musculus calcium channel, voltage-dependent, alpha 2/delta	ENSMUSG00000041460
NM_025857	Aagab	Mus musculus alpha- and gamma-adaptin binding protein (Aagab),	ENSMUSG00000037257
NM_001033168	1700066B19Rik	Mus musculus RIKEN cDNA 1700066B19 gene (1700066B19Rik), mRNA.	ENSMUSG00000073598
XM_003946330	LOC101056416	PREDICTED: Mus musculus nuclear elongation and deformation protein
NM_197979	Uqcr10	Mus musculus ubiquinol-cytochrome c reductase, complex III subunit	ENSMUSG00000059534	3.44
NM_001278415	Ndufv2	Mus musculus NADH dehydrogenase (ubiquinone) flavoprotein 2	ENSMUSG00000024099
NM_008617	Mdh2	Mus musculus malate dehydrogenase 2, NAD (mitochondrial) (Mdh2),	ENSMUSG00000019179	3.43
XM_003945352	2310047K21Rik	PREDICTED: Mus musculus RIKEN cDNA 2310047K21 gene (2310047K21Rik),
NM_024188	Oxct1	Mus musculus 3-oxoacid CoA transferase 1 (Oxct1), nuclear gene	ENSMUSG00000022186
XM_003945559	LOC101055659	PREDICTED: Mus musculus mitochondrial import receptor subunit TOM22
XM_003945401	LOC101055658	PREDICTED: Mus musculus uncharacterized LOC101055658
XM_003945760	LOC101055654	PREDICTED: Mus musculus uncharacterized LOC101055654
XM_003945373	LOC101055657	PREDICTED: Mus musculus progestin and adipoQ receptor family member
XM_003945472	LOC101055656	PREDICTED: Mus musculus uncharacterized LOC101055656
XM_003945372	LOC101055651	PREDICTED: Mus musculus progestin and adipoQ receptor family member
XM_003945630	LOC101055650	PREDICTED: Mus musculus uncharacterized LOC101055650
XM_003945752	LOC101055653	PREDICTED: Mus musculus protein FAM205A-like (LOC101055653), mRNA.
XM_003945655	LOC101055652	PREDICTED: Mus musculus uncharacterized LOC101055652
NM_019636	Tbc1d1	Mus musculus TBC1 domain family, member 1 (Tbc1d1), mRNA.	ENSMUSG00000029174
NM_172598	Wdhd1	Mus musculus WD repeat and HMG-box DNA binding protein 1 (Wdhd1),	ENSMUSG00000037572
NM_021610	Gpa33	Mus musculus glycoprotein A33 (transmembrane) (Gpa33), mRNA.	ENSMUSG00000000544
NM_011834	Aadat	Mus musculus aminoadipate aminotransferase (Aadat), mRNA.	ENSMUSG00000057228
NM_145424	BC089597	Mus musculus cDNA sequence BC089597 (BC089597), mRNA.	ENSMUSG00000074639
NM_023383	Aadac	Mus musculus arylacetamide deacetylase (esterase) (Aadac), mRNA.	ENSMUSG00000027761
NM_145436	Cdc27	Mus musculus cell division cycle 27 (Cdc27), mRNA.	ENSMUSG00000020687
NM_139291	Cdc26	Mus musculus cell division cycle 26 (Cdc26), mRNA.	ENSMUSG00000066149
NM_026703	Ndufa8	Mus musculus NADH dehydrogenase (ubiquinone) 1 alpha subcomplex, 8	ENSMUSG00000026895	3.366
NM_023223	Cdc20	Mus musculus cell division cycle 20 (Cdc20), mRNA.	ENSMUSG00000006398
NM_146266	Olfr772	Mus musculus olfactory receptor 772 (Olfr772), mRNA.	ENSMUSG00000107662
NM_207008	Olfr773	Mus musculus olfactory receptor 773 (Olfr773), mRNA.	ENSMUSG00000096000
NM_146863	Olfr770	Mus musculus olfactory receptor 770 (Olfr770), mRNA.	ENSMUSG00000047868
NM_146547	Olfr771	Mus musculus olfactory receptor 771 (Olfr771), mRNA.	ENSMUSG00000061367
NM_207559	Olfr776	Mus musculus olfactory receptor 776 (Olfr776), mRNA.	ENSMUSG00000095483
NM_146544	Olfr777	Mus musculus olfactory receptor 777 (Olfr777), mRNA.	ENSMUSG00000062914
NM_207620	Olfr774	Mus musculus olfactory receptor 774 (Olfr774), mRNA.	ENSMUSG00000096229
NM_146545	Olfr775	Mus musculus olfactory receptor 775 (Olfr775), mRNA.	ENSMUSG00000096220
NM_001161329	Nol11	Mus musculus nucleolar protein 11 (Nol11), transcript variant 2,	ENSMUSG00000018433
NM_001008421	Nol10	Mus musculus nucleolar protein 10 (Nol10), mRNA.	ENSMUSG00000061458
NM_133800	Nol12	Mus musculus nucleolar protein 12 (Nol12), mRNA.	ENSMUSG00000033099
NM_029309	Morn5	Mus musculus MORN repeat containing 5 (Morn5), mRNA.	ENSMUSG00000026894
NM_198108	Morn4	Mus musculus MORN repeat containing 4 (Morn4), mRNA.	ENSMUSG00000049670
NM_001081100	Morn1	Mus musculus MORN repeat containing 1 (Morn1), mRNA.	ENSMUSG00000029049
NM_029112	Morn3	Mus musculus MORN repeat containing 3 (Morn3), mRNA.	ENSMUSG00000029477
NM_194269	Morn2	Mus musculus MORN repeat containing 2 (Morn2), mRNA.	ENSMUSG00000045257
NM_020625	Zbtb22	Mus musculus zinc finger and BTB domain containing 22 (Zbtb22),	ENSMUSG00000051390
NM_181058	Zbtb20	Mus musculus zinc finger and BTB domain containing 20 (Zbtb20),	ENSMUSG00000022708
NM_001081685	Zbtb21	Mus musculus zinc finger and BTB domain containing 21 (Zbtb21),	ENSMUSG00000046962
NM_199025	Zbtb26	Mus musculus zinc finger and BTB domain containing 26 (Zbtb26),	ENSMUSG00000050714
NM_001277230	Zbtb24	Mus musculus zinc finger and BTB domain containing 24 (Zbtb24),
NM_001172104	Zbtb25	Mus musculus zinc finger and BTB domain containing 25 (Zbtb25),	ENSMUSG00000056459
NM_138604	Otud5	Mus musculus OTU domain containing 5 (Otud5), mRNA.	ENSMUSG00000031154
NM_001256033	Otud4	Mus musculus OTU domain containing 4 (Otud4), transcript variant 1,	ENSMUSG00000036990
NM_028453	Otud3	Mus musculus OTU domain containing 3 (Otud3), mRNA.	ENSMUSG00000041161
NM_027715	Otud1	Mus musculus OTU domain containing 1 (Otud1), mRNA.	ENSMUSG00000043415
NM_146443	Olfr382	Mus musculus olfactory receptor 382 (Olfr382), mRNA.	ENSMUSG00000095312
NM_173870	Mgat4a	Mus musculus mannoside acetylglucosaminyltransferase 4, isoenzyme A	ENSMUSG00000026110
NM_145965	Gphn	Mus musculus gephyrin (Gphn), transcript variant 1, mRNA.	ENSMUSG00000047454
NM_176836	Fam76b	Mus musculus family with sequence similarity 76, member B (Fam76b),	ENSMUSG00000037808
XM_001480802	Gm15483	PREDICTED: Mus musculus predicted gene 15483 (Gm15483), mRNA.
NM_147025	Olfr380	Mus musculus olfactory receptor 380 (Olfr380), mRNA.	ENSMUSG00000072709
NM_145926	Mgat4b	Mus musculus mannoside acetylglucosaminyltransferase 4, isoenzyme B	ENSMUSG00000036620
NM_013564	Insl3	Mus musculus insulin-like 3 (Insl3), mRNA.	ENSMUSG00000079019
NM_133666	Ndufv1	Mus musculus NADH dehydrogenase (ubiquinone) flavoprotein 1	ENSMUSG00000037916	3.364
NM_001271443	Ndufs8	Mus musculus NADH dehydrogenase (ubiquinone) Fe-S protein 8	ENSMUSG00000059734	3.341
NM_178851	Vps39	Mus musculus vacuolar protein sorting 39 (yeast) (Vps39),	ENSMUSG00000027291
NM_001081127	Adamts14	Mus musculus a disintegrin-like and metallopeptidase (reprolysin	ENSMUSG00000059901
NM_001199333	LOC100048884	Mus musculus novel member of the major urinary protein (Mup) gene	ENSMUSG00000078674
NM_001025383	Gm14685	Mus musculus predicted gene 14685 (Gm14685), mRNA.	ENSMUSG00000067771
XM_981835	Gm7942	PREDICTED: Mus musculus predicted gene 7942 (Gm7942), mRNA.
NM_029609	Lhpp	Mus musculus phospholysine phosphohistidine inorganic pyrophosphate	ENSMUSG00000030946
NM_177145	Pde4dip	Mus musculus phosphodiesterase 4D interacting protein (myomegalin)
NM_027077	1700016C15Rik	Mus musculus RIKEN cDNA 1700016C15 gene (1700016C15Rik), mRNA.	ENSMUSG00000015962
NM_134007	Cisd1	Mus musculus CDGSH iron sulfur domain 1 (Cisd1), mRNA.	ENSMUSG00000037710	3.326
XM_286185	Gm5093	PREDICTED: Mus musculus predicted gene 5093 (Gm5093), mRNA.
XM_285300	Gm5097	PREDICTED: Mus musculus predicted gene 5097 (Gm5097), mRNA.
XM_001472912	Gm11810	PREDICTED: Mus musculus predicted gene 11810 (Gm11810), mRNA.
NM_028013	Endod1	Mus musculus endonuclease domain containing 1 (Endod1), mRNA.	ENSMUSG00000037419
NM_025829	Eif4e3	Mus musculus eukaryotic translation initiation factor 4E member 3	ENSMUSG00000093661
NM_175090	Slc31a1	Mus musculus solute carrier family 31, member 1 (Slc31a1), mRNA.	ENSMUSG00000066150
NM_025286	Slc31a2	Mus musculus solute carrier family 31, member 2 (Slc31a2), mRNA.	ENSMUSG00000066152
NM_028420	Camk2n2	Mus musculus calcium/calmodulin-dependent protein kinase II	ENSMUSG00000051146
NM_025451	Camk2n1	Mus musculus calcium/calmodulin-dependent protein kinase II	ENSMUSG00000046447
XM_486686	Gm5637	PREDICTED: Mus musculus predicted pseudogene 5637 (Gm5637), mRNA.
NM_001085524	Gm5634	Mus musculus predicted gene 5634 (Gm5634), mRNA.	ENSMUSG00000078208
NM_001038697	Gm5635	Mus musculus predicted gene 5635 (Gm5635), mRNA.	ENSMUSG00000072249
XM_001480560	Gm5633	PREDICTED: Mus musculus predicted gene 5633, transcript variant 2
NM_028836	Ctbs	Mus musculus chitobiase, di-N-acetyl- (Ctbs), mRNA.	ENSMUSG00000028189
NM_001164192	Mtm1	Mus musculus X-linked myotubular myopathy gene 1 (Mtm1), transcript	ENSMUSG00000031337
XM_486706	Gm5639	PREDICTED: Mus musculus predicted pseudogene 5639 (Gm5639), mRNA.
NM_001122820	Ap3m2	Mus musculus adaptor-related protein complex 3, mu 2 subunit	ENSMUSG00000031539
NM_016710	Hmgn5	Mus musculus high-mobility group nucleosome binding domain 5	ENSMUSG00000031245
NM_175074	Hmgn3	Mus musculus high mobility group nucleosomal binding domain 3	ENSMUSG00000066456
NM_016957	Hmgn2	Mus musculus high mobility group nucleosomal binding domain 2	ENSMUSG00000003038
NM_008251	Hmgn1	Mus musculus high mobility group nucleosomal binding domain 1	ENSMUSG00000040681
NM_001127685	BC048943	Mus musculus cDNA sequence BC048943 (BC048943), mRNA.	ENSMUSG00000091402
NM_001029936	Specc1	Mus musculus sperm antigen with calponin homology and coiled-coi	ENSMUSG00000042331
NM_001033145	1190002N15Rik	Mus musculus RIKEN cDNA 1190002N15 gene (1190002N15Rik), mRNA.	ENSMUSG00000045414
NM_001042605	Cd74	Mus musculus CD74 antigen (invariant polypeptide of major	ENSMUSG00000024610
NM_011617	Cd70	Mus musculus CD70 antigen (Cd70), mRNA.	ENSMUSG00000019489
NM_001177585	Gm20410	Mus musculus predicted gene 20410 (Gm20410), mRNA.	ENSMUSG00000092244
NM_026428	Dcxr	Mus musculus dicarbonyl L-xylulose reductase (Dcxr), mRNA.	ENSMUSG00000039450
XM_141933	Mageb17-ps	PREDICTED: Mus musculus melanoma antigen family B, 17, pseudogene
NM_026675	Nudt22	Mus musculus nudix (nucleoside diphosphate linked moiety X)-type	ENSMUSG00000037349
NM_026623	Nudt21	Mus musculus nudix (nucleoside diphosphate linked moiety X)-type	ENSMUSG00000031754
NM_029272	Ndufs7	Mus musculus NADH dehydrogenase (ubiquinone) Fe-S protein 7	ENSMUSG00000020153	3.319
XM_983271	Gm7160	PREDICTED: Mus musculus predicted gene 7160 (Gm7160), mRNA.
NM_001166734	Vmn1r57	Mus musculus vomeronasal 1 receptor 57 (Vmn1r57), mRNA.	ENSMUSG00000091652
NM_053224	Vmn1r54	Mus musculus vomeronasal 1 receptor 54 (Vmn1r54), mRNA.	ENSMUSG00000047203
NM_001166706	Vmn1r55	Mus musculus vomeronasal 1 receptor 55 (Vmn1r55), mRNA.	ENSMUSG00000074402
NM_053222	Vmn1r52	Mus musculus vomeronasal 1 receptor 52 (Vmn1r52), mRNA.	ENSMUSG00000060816
NM_053226	Vmn1r53	Mus musculus vomeronasal 1 receptor 53 (Vmn1r53), mRNA.	ENSMUSG00000057697
XM_910904	Gm7166	PREDICTED: Mus musculus predicted gene 7166 (Gm7166), mRNA.
NM_011683	Vmn1r51	Mus musculus vomeronasal 1 receptor 51 (Vmn1r51), mRNA.	ENSMUSG00000062818
NM_001122977	Gm7168	Mus musculus predicted gene 7168 (Gm7168), mRNA.	ENSMUSG00000067941
NM_021347	Gsdma	Mus musculus gasdermin A (Gsdma), mRNA.	ENSMUSG00000017204
NM_031378	Gsdmc	Mus musculus gasdermin C (Gsdmc), mRNA.	ENSMUSG00000079025
NM_026960	Gsdmd	Mus musculus gasdermin D (Gsdmd), mRNA.	ENSMUSG00000022575
NM_030739	Vmn1r58	Mus musculus vomeronasal 1 receptor 58 (Vmn1r58), mRNA.	ENSMUSG00000078808
NM_207543	Vmn1r59	Mus musculus vomeronasal 1 receptor 59 (Vmn1r59), mRNA.	ENSMUSG00000074401
NM_001048146	Azi2	Mus musculus 5-azacytidine induced gene 2 (Azi2), transcript	ENSMUSG00000039285
NM_009734	Azi1	Mus musculus 5-azacytidine induced gene 1 (Azi1), mRNA.	ENSMUSG00000039781
XM_001477944	Gm3676	PREDICTED: Mus musculus predicted gene 3676 (Gm3676), mRNA.
NM_008212	Hadh	Mus musculus hydroxyacyl-Coenzyme A dehydrogenase (Hadh), nuclear	ENSMUSG00000027984
NM_024193	Nop56	Mus musculus NOP56 ribonucleoprotein (Nop56), mRNA.	ENSMUSG00000027405
NM_001004164	Gnptab	Mus musculus N-acetylglucosamine-1-phosphate transferase, alpha and	ENSMUSG00000035311
NM_001037914	Mcidas	Mus musculus multiciliate differentiation and DNA synthesi	ENSMUSG00000074651
NM_145542	Ahcyl1	Mus musculus S-adenosylhomocysteine hydrolase-like 1 (Ahcyl1),	ENSMUSG00000027893	3.306
NM_001030274	Ndufs5	Mus musculus NADH dehydrogenase (ubiquinone) Fe-S protein 5	ENSMUSG00000028648	3.275
NM_021350	Chml	Mus musculus choroideremia-like (Chml), mRNA.	ENSMUSG00000078185
NM_010001	Cyp2c37	Mus musculus cytochrome P450, family 2. subfamily c, polypeptide 37	ENSMUSG00000042248
NM_183142	Alg11	Mus musculus asparagine-linked glycosylation 11	ENSMUSG00000063362
NM_001142357	Alg12	Mus musculus asparagine-linked glycosylation 12	ENSMUSG00000035845
NM_026247	Alg13	Mus musculus asparagine-linked glycosylation 13 (Alg13), transcript	ENSMUSG00000041718
NM_024178	Alg14	Mus musculus asparagine-linked glycosylation 14 (Alg14), mRNA.	ENSMUSG00000039887
NM_001145352	6430550D23Rik	Mus musculus RIKEN cDNA 6430550D23 gene (6430550D23Rik), transcript	ENSMUSG00000074646
NM_183163	Rhbdl2	Mus musculus rhomboid, veinlet-like 2 (Drosophila) (Rhbdl2), mRNA.	ENSMUSG00000043333
XM_001477675	LOC100042435	PREDICTED: Mus musculus Y-linked testis-specific protein 1-like
NM_001244649	Gm8765	Mus musculus predicted gene 8765 (Gm8765), mRNA.	ENSMUSG00000094918
NM_001270900	Gm8764	Mus musculus predicted gene 8764 (Gm8764), mRNA.	ENSMUSG00000097878
NM_012019	Aifm1	Mus musculus apoptosis-inducing factor, mitochondrion-associated 1	ENSMUSG00000036932	3.251
NM_021896	Gucy1a3	Mus musculus guanylate cyclase 1, soluble, alpha 3 (Gucy1a3), mRNA.	ENSMUSG00000033910
NM_001033322	Gucy1a2	Mus musculus guanylate cyclase 1, soluble, alpha 2 (Gucy1a2), mRNA.	ENSMUSG00000041624
NM_026176	Pdcl	Mus musculus phosducin-like (Pdcl), mRNA.	ENSMUSG00000009030
NM_001205009	Gm2696	Mus musculus predicted gene 2696 (Gm2696), mRNA.	ENSMUSG00000095721
NM_001033479	Gm1527	Mus musculus predicted gene 1527 (Gm1527), mRNA.	ENSMUSG00000074655
NM_009312	Tac2	Mus musculus tachykinin 2 (Tac2), transcript variant 1, mRNA.	ENSMUSG00000025400
NM_053093	Tac4	Mus musculus tachykinin 4 (Tac4), mRNA.	ENSMUSG00000020872
NM_153514	Rhobtb2	Mus musculus Rho-related BTB domain containing 2 (Rhobtb2), mRNA.	ENSMUSG00000022075
NM_028493	Rhobtb3	Mus musculus Rho-related BTB domain containing 3 (Rhobtb3), mRNA.	ENSMUSG00000021589
NM_001081347	Rhobtb1	Mus musculus Rho-related BTB domain containing 1 (Rhobtb1),	ENSMUSG00000019944
NM_173032	Tbck	Mus musculus TBC1 domain containing kinase (Tbck), transcript
NM_178337	Tbce	Mus musculus tubulin-specific chaperone E (Tbce), mRNA.	ENSMUSG00000039233
NM_025987	Ndufa6	Mus musculus NADH dehydrogenase (ubiquinone) 1 alpha subcomplex, 6	ENSMUSG00000022450	3.239
NM_178385	Tbcc	Mus musculus tubulin-specific chaperone C (Tbcc), mRNA.	ENSMUSG00000036430
NM_025548	Tbcb	Mus musculus tubulin folding cofactor B (Tbcb), mRNA.	ENSMUSG00000006095
NM_009321	Tbca	Mus musculus tubulin cofactor A (Tbca), mRNA.	ENSMUSG00000042043
NM_028355	Tmem48	Mus musculus transmembrane protein 48 (Tmem48), mRNA.	ENSMUSG00000028614
NM_172614	Tmem44	Mus musculus transmembrane protein 44 (Tmem44), mRNA.	ENSMUSG00000022537
NM_138751	Tmem47	Mus musculus transmembrane protein 47 (Tmem47), transcript variant	ENSMUSG00000025666
NM_024230	Smtnl1	Mus musculus smoothelin-like 1 (Smtnl1), mRNA.	ENSMUSG00000027077
NM_025641	Uqcrh	Mus musculus ubiquinol-cytochrome c reductase hinge protein	ENSMUSG00000063882	3.195
NM_001164823	Tmem42	Mus musculus transmembrane protein 42 (Tmem42), transcript variant
NM_139154	Rab40c	Mus musculus Rab40c, member RAS oncogene family (Rab40c), mRNA.	ENSMUSG00000025730
NM_139147	Rab40b	Mus musculus Rab40b, member RAS oncogene family (Rab40b), mRNA.	ENSMUSG00000025170
NM_172488	Lacc1	Mus musculus laccase (multicopper oxidoreductase) domain containing	ENSMUSG00000044350
XM_003945785	Gm17768	PREDICTED: Mus musculus predicted gene, 17768 (Gm17768), mRNA.
XM_003085440	Gm15682	PREDICTED: Mus musculus predicted gene 15682 (Gm15682), mRNA.
XM_003945543	Gm626	PREDICTED: Mus musculus predicted gene 626 (Gm626), mRNA.
NM_019919	Ltbp1	Mus musculus latent transforming growth factor beta binding protein	ENSMUSG00000001870
XM_001479232	LOC100047957	PREDICTED: Mus musculus casein kinase II subunit alpha-like
NM_198885	Scx	Mus musculus scleraxis (Scx), mRNA.	ENSMUSG00000034161
NM_011328	Sct	Mus musculus secretin (Sct), mRNA.	ENSMUSG00000038580
XM_003945379	Gm15688	PREDICTED: Mus musculus predicted gene 15688 (Gm15688), mRNA.
NM_024269	Arl2bp	Mus musculus ADP-ribosylation factor-like 2 binding protein	ENSMUSG00000031776
NM_028180	1700030F18Rik	Mus musculus RIKEN cDNA 1700030F18 gene (1700030F18Rik), mRNA.	ENSMUSG00000045350
NM_021050	Cftr	Mus musculus cystic fibrosis transmembrane conductance regulator	ENSMUSG00000041301
NM_183321	BC053749	Mus musculus cDNA sequence BC053749 (BC053749), mRNA.	ENSMUSG00000036864
NM_001081106	Cytl1	Mus musculus cytokine-like 1 (Cytl1), mRNA.	ENSMUSG00000062329
NM_153801	Tecrl	Mus musculus trans-2,3-enoyl-CoA reductase-like (Tecrl), mRNA.	ENSMUSG00000049537
NM_183088	2410018M08Rik	Mus musculus RIKEN cDNA 2410018M08 gene (2410018M08Rik), mRNA.	ENSMUSG00000034173
NM_144784	Acat1	Mus musculus acetyl-Coenzyme A acetyltransferase 1 (Acat1), nuclear	ENSMUSG00000032047	3.179
NM_026565	Apool	Mus musculus apolipoprotein O-like (Apool), mRNA.	ENSMUSG00000025525	3.177
NM_011290	Rpl6	Mus musculus ribosomal protein L6 (Rpl6), mRNA.	ENSMUSG00000029614
NM_011291	Rpl7	Mus musculus ribosomal protein L7 (Rpl7), mRNA.	ENSMUSG00000043716
NM_024212	Rpl4	Mus musculus ribosomal protein L4 (Rpl4), mRNA.	ENSMUSG00000032399
NM_009196	Slc16a1	Mus musculus solute carrier family 16 (monocarboxylic acid	ENSMUSG00000032902	3.161
NM_013762	Rpl3	Mus musculus ribosomal protein L3 (Rpl3), mRNA.	ENSMUSG00000060036
NM_001099347	Gm10230	Mus musculus predicted gene 10230 (Gm10230), mRNA.	ENSMUSG00000095546
XM_001479761	Gm10237	PREDICTED: Mus musculus predicted gene 10237 (Gm10237), mRNA.
NM_008779	Cntn3	Mus musculus contactin 3 (Cntn3), mRNA.	ENSMUSG00000030075
NM_001159647	Cntn1	Mus musculus contactin 1 (Cntn1), transcript variant 1, mRNA.	ENSMUSG00000055022
NM_017383	Cntn6	Mus musculus contactin 6 (Cntn6), mRNA.	ENSMUSG00000030092
NM_001014976	Espl1	Mus musculus extra spindle poles-like 1 (S. cerevisiae) (Espl1),	ENSMUSG00000058290
NM_146820	Olfr655	Mus musculus olfactory receptor 655 (Olfr655), mRNA.	ENSMUSG00000051182
XM_003086536	LOC100504817	PREDICTED: Mus musculus eukaryotic initiation factor 4A-III-like
NM_177699	Fhod1	Mus musculus formin homology 2 domain containing 1 (Fhod1), mRNA.	ENSMUSG00000014778
NM_025400	Nat9	Mus musculus N-acetyltransferase 9 (GCN5-related, putative) (Nat9),	ENSMUSG00000015542
NM_175276	Fhod3	Mus musculus formin homology 2 domain containing 3 (Fhod3), mRNA.	ENSMUSG00000034295
NM_146689	Olfr1459	Mus musculus olfactory receptor 1459 (Olfr1459), mRNA.	ENSMUSG00000057503
XM_001475614	Olfr1458	PREDICTED: Mus musculus olfactory receptor 1458 (Olfr1458), mRNA.
NM_001276423	Cass4	Mus musculus Cas scaffolding protein family member 4 (Cass4),	ENSMUSG00000074570
NM_008674	Nat3	Mus musculus N-acetyltransferase 3 (Nat3), mRNA.	ENSMUSG00000056426
NM_146692	Olfr1454	Mus musculus olfactory receptor 1454 (Olfr1454), mRNA.	ENSMUSG00000094986
NM_146575	Olfr1457	Mus musculus olfactory receptor 1457 (Olfr1457), mRNA.	ENSMUSG00000061637
NM_011695	Vdac2	Mus musculus voltage-dependent anion channel 2 (Vdac2), nuclear	ENSMUSG00000021771	3.16
NM_146705	Olfr1451	Mus musculus olfactory receptor 1451 (Olfr1451), mRNA.	ENSMUSG00000046913
NM_146371	Olfr1450	Mus musculus olfactory receptor 1450 (Olfr1450), mRNA.	ENSMUSG00000062892
NM_146700	Olfr1453	Mus musculus olfactory receptor 1453 (Olfr1453), mRNA.	ENSMUSG00000094755
NM_011747	Zfp13	Mus musculus zinc finger protein 13 (Zfp13), mRNA.	ENSMUSG00000062012
NM_145145	Pomt1	Mus musculus protein-O-mannosyltransferase 1 (Pomt1), mRNA.	ENSMUSG00000039254
XM_003085040	Gm2959	PREDICTED: Mus musculus predicted gene 2959 (Gm2959), mRNA.
NM_001082975	Sdr39u1	Mus musculus short chain dehydrogenase/reductase family 39U, member	ENSMUSG00000022223
NM_001080814	Fat3	Mus musculus FAT tumor suppressor homolog 3 (Drosophila) (Fat3),	ENSMUSG00000074505
NM_001029988	Fat2	Mus musculus FAT tumor suppressor homolog 2 (Drosophila) (Fat2),	ENSMUSG00000055333
NM_001081286	Fat1	Mus musculus FAT tumor suppressor homolog 1 (Drosophila) (Fat1),	ENSMUSG00000070047
NM_183221	Fat4	Mus musculus FAT tumor suppressor homolog 4 (Drosophila) (Fat4),	ENSMUSG00000046743
NM_001243132	Tspan2	Mus musculus tetraspanin 2 (Tspan2), transcript variant 2, mRNA.	ENSMUSG00000027858
NM_019793	Tspan3	Mus musculus tetraspanin 3 (Tspan3), mRNA.	ENSMUSG00000032324
NM_133681	Tspan1	Mus musculus tetraspanin 1 (Tspan1), mRNA.	ENSMUSG00000028699
NM_019656	Tspan6	Mus musculus tetraspanin 6 (Tspan6), mRNA.	ENSMUSG00000067377
NM_019634	Tspan7	Mus musculus tetraspanin 7 (Tspan7), mRNA.	ENSMUSG00000058254
NM_001252588	Tspan4	Mus musculus tetraspanin 4 (Tspan4), transcript variant 2, mRNA.	ENSMUSG00000025511
NM_019571	Tspan5	Mus musculus tetraspanin 5 (Tspan5), mRNA.	ENSMUSG00000028152
NM_001168680	Tspan8	Mus musculus tetraspanin 8 (Tspan8), transcript variant 3, mRNA.	ENSMUSG00000034127
NM_175414	Tspan9	Mus musculus tetraspanin 9 (Tspan9), mRNA.	ENSMUSG00000030352
NM_001002787	Ccin	Mus musculus calicin (Ccin), mRNA.	ENSMUSG00000070999
NM_013637	Prm1	Mus musculus protamine 1 (Prm1), mRNA.	ENSMUSG00000022501
NM_013638	Prm3	Mus musculus protamine 3 (Prm3), mRNA.	ENSMUSG00000050058
NM_008933	Prm2	Mus musculus protamine 2 (Prm2), mRNA.	ENSMUSG00000038015
NM_001199308	Gm14440	Mus musculus predicted gene 14440 (Gm14440), mRNA.	ENSMUSG00000078901
NM_001110517	Gm14446	Mus musculus predicted gene 14446 (Gm14446), transcript variant 1,	ENSMUSG00000079339
NM_001177408	Gm15319	Mus musculus predicted gene 15319 (Gm15319), mRNA.	ENSMUSG00000074449
NM_001177528	Gm15315	Mus musculus predicted gene 15315 (Gm15315), mRNA.	ENSMUSG00000063206
NM_026044	Wdr85	Mus musculus WD repeat domain 85 (Wdr85), mRNA.	ENSMUSG00000026975
NM_001081441	Wdr86	Mus musculus WD repeat domain 86 (Wdr86), mRNA.	ENSMUSG00000055235
NM_025557	Pcp4l1	Mus musculus Purkinje cell protein 4-like 1 (Pcp4l1), mRNA.	ENSMUSG00000038370
NM_138950	Wdr81	Mus musculus WD repeat domain 81 (Wdr81), mRNA.	ENSMUSG00000045374
NM_029896	Wdr82	Mus musculus WD repeat domain containing 82 (Wdr82), mRNA.	ENSMUSG00000020257
NM_026399	Wdr83	Mus musculus WD repeat domain containing 83 (Wdr83), mRNA.	ENSMUSG00000005150
NM_029482	4930579G24Rik	Mus musculus RIKEN cDNA 4930579G24 gene (4930579G24Rik), mRNA.	ENSMUSG00000027811
XM_001480144	Wdr88	PREDICTED: Mus musculus WD repeat domain 88 (Wdr88), mRNA.
NM_028203	Wdr89	Mus musculus WD repeat domain 89 (Wdr89), mRNA.	ENSMUSG00000045690
NM_028037	Acad10	Mus musculus acyl-Coenzyme A dehydrogenase family, member 10	ENSMUSG00000029456	3.149
NM_011044	Pck1	Mus musculus phosphoenolpyruvate carboxykinase 1, cytosolic (Pck1),	ENSMUSG00000027513	3.137
XM_003946406	LOC101056460	PREDICTED: Mus musculus cytochrome P450 2C37-like (LOC101056460),
XM_003945859	LOC101056466	PREDICTED: Mus musculus zinc finger protein 709-like
NM_172471	Itih5	Mus musculus inter-alpha (globulin) inhibitor H5 (Itih5), mRNA.	ENSMUSG00000025780
NM_013820	Hk2	Mus musculus hexokinase 2 (Hk2), mRNA.	ENSMUSG00000000628	3.033
NM_029023	Scpep1	Mus musculus serine carboxypeptidase 1 (Scpep1), mRNA.	ENSMUSG00000000278
NM_178412	BC051070	Mus musculus cDNA sequence BC051070 (BC051070), mRNA.	ENSMUSG00000027902
NM_001085522	Gm13251	Mus musculus predicted gene 13251 (Gm13251), mRNA.	ENSMUSG00000070605
NM_170759	Zfp628	Mus musculus zinc finger protein 628 (Zfp628), mRNA.	ENSMUSG00000074406
NM_177226	Zfp629	Mus musculus zinc finger protein 629 (Zfp629), mRNA.	ENSMUSG00000045639
NM_144523	Zfp622	Mus musculus zinc finger protein 622 (Zfp622), mRNA.	ENSMUSG00000052253
NM_030199	Zfp623	Mus musculus zinc finger protein 623 (Zfp623), mRNA.	ENSMUSG00000050846
NM_172307	Mbtps2	Mus musculus membrane-bound transcription factor peptidase, site 2	ENSMUSG00000046873
NM_019709	Mbtps1	Mus musculus membrane-bound transcription factor peptidase, site 1	ENSMUSG00000031835
NM_173418	Lrit2	Mus musculus leucine-rich repeat, immunoglobulin-like and	ENSMUSG00000043418
NM_001205102	Lrit3	Mus musculus leucine-rich repeat, immunoglobulin-like and
NM_146245	Lrit1	Mus musculus leucine-rich repeat, immunoglobulin-like and	ENSMUSG00000041044
NM_013880	Plcl2	Mus musculus phospholipase C-like 2 (Plcl2), mRNA.	ENSMUSG00000038910
NM_001114663	Plcl1	Mus musculus phospholipase C-like 1 (Plcl1), mRNA.	ENSMUSG00000038349
NM_201396	Sall4	Mus musculus sal-like 4 (Drosophila) (Sall4), transcript variant c,	ENSMUSG00000027547
NM_021390	Sall1	Mus musculus sal-like 1 (Drosophila) (Sall1), mRNA.	ENSMUSG00000031665
NM_178280	Sall3	Mus musculus sal-like 3 (Drosophila) (Sall3), mRNA.	ENSMUSG00000024565
NM_015772	Sall2	Mus musculus sal-like 2 (Drosophila) (Sall2), transcript variant 1,	ENSMUSG00000049532
NM_026684	Ndufb10	Mus musculus NADH dehydrogenase (ubiquinone) 1 beta subcomplex, 10	ENSMUSG00000040048	3.016
NM_172413	Rap2c	Mus musculus RAP2C, member of RAS oncogene family (Rap2c), mRNA.	ENSMUSG00000050029
NM_172134	Pdxk	Mus musculus pyridoxal (pyridoxine, vitamin B6) kinase (Pdxk),	ENSMUSG00000032788
NM_016749	Mybph	Mus musculus myosin binding protein H (Mybph), mRNA.	ENSMUSG00000042451
NM_212450	Ctdspl2	Mus musculus CTD (carboxy-terminal domain, RNA polymerase II,	ENSMUSG00000033411
NM_020271	Pdxp	Mus musculus pyridoxal (pyridoxine, vitamin B6) phosphatase (Pdxp),	ENSMUSG00000022436
NM_009599	Ache	Mus musculus acetylcholinesterase (Ache), mRNA.	ENSMUSG00000023328
NM_008065	Gabpa	Mus musculus GA repeat binding protein, alpha (Gabpa), mRNA.	ENSMUSG00000008976
NM_025654	Rdm1	Mus musculus RAD52 motif 1 (Rdm1), mRNA.	ENSMUSG00000010362
NM_028242	Htatsf1	Mus musculus HIV TAT specific factor 1 (Htatsf1), transcript	ENSMUSG00000067873
NM_008814	Pdx1	Mus musculus pancreatic and duodenal homeobox 1 (Pdx1), mRNA.	ENSMUSG00000029644
NM_001164662	Cyfip1	Mus musculus cytoplasmic FMR1 interacting protein 1 (Cyfip1),	ENSMUSG00000030447
NM_001252460	Cyfip2	Mus musculus cytoplasmic FMR1 interacting protein 2 (Cyfip2),	ENSMUSG00000020340
NM_030718	Abo	Mus musculus ABO blood group (transferase A, alpha	ENSMUSG00000015787
NM_198018	Abr	Mus musculus active BCR-related gene (Abr), transcript variant 1,	ENSMUSG00000017631
NM_032006	Mmp1a	Mus musculus matrix metallopeptidase 1a (interstitial collagenase)	ENSMUSG00000043089
NM_032007	Mmp1b	Mus musculus matrix metallopeptidase 1b (interstitial collagenase)	ENSMUSG00000041620
NM_025888	Kctd20	Mus musculus potassium channel tetramerisation domain containing 20	ENSMUSG00000005936
NM_001039039	Kctd21	Mus musculus potassium channel tetramerisation domain containing 21	ENSMUSG00000044952
NM_175491	Smcr8	Mus musculus Smith-Magenis syndrome chromosome region, candidate 8	ENSMUSG00000049323
XM_001477101	Gm3476	PREDICTED: Mus musculus predicted gene 3476, transcript variant 1
XM_001477422	Gm3470	PREDICTED: Mus musculus predicted gene 3470 (Gm3470), mRNA.
NM_033612	Cela1	Mus musculus chymotrypsin-like elastase family, member 1 (Cela1),	ENSMUSG00000023031
NM_008608	Mmp14	Mus musculus matrix metallopeptidase 14 (membrane-inserted)	ENSMUSG00000000957
NM_008609	Mmp15	Mus musculus matrix metallopeptidase 15 (Mmp15), mRNA.	ENSMUSG00000031790
NM_019724	Mmp16	Mus musculus matrix metallopeptidase 16 (Mmp16), mRNA.	ENSMUSG00000028226
NM_011846	Mmp17	Mus musculus matrix metallopeptidase 17 (Mmp17), mRNA.	ENSMUSG00000029436
NM_019471	Mmp10	Mus musculus matrix metallopeptidase 10 (Mmp10), mRNA.	ENSMUSG00000047562
NM_008606	Mmp11	Mus musculus matrix metallopeptidase 11 (Mmp11), mRNA.	ENSMUSG00000000901
NM_008605	Mmp12	Mus musculus matrix metallopeptidase 12 (Mmp12), mRNA.	ENSMUSG00000049723
NM_008607	Mmp13	Mus musculus matrix metallopeptidase 13 (Mmp13), mRNA.	ENSMUSG00000050578
NM_001164197	Mmp19	Mus musculus matrix metallopeptidase 19 (Mmp19), transcript variant	ENSMUSG00000025355
NM_153094	Klrb1f	Mus musculus killer cell lectin-like receptor subfamily B member 1F	ENSMUSG00000030154
NM_001159902	Klrb1a	Mus musculus killer cell lectin-like receptor subfamily B member 1A	ENSMUSG00000030361
NM_030599	Klrb1b	Mus musculus killer cell lectin-like receptor subfamily B member 1B	ENSMUSG00000079298
NM_001159904	Klrb1c	Mus musculus killer cell lectin-like receptor subfamily B member 1C	ENSMUSG00000030325
NM_029522	Gpsm2	Mus musculus G-protein signalling modulator 2 (AGS3-like, C.	ENSMUSG00000027883
NM_134116	Gpsm3	Mus musculus G-protein signalling modulator 3 (AGS3-like, C.	ENSMUSG00000034786
NM_001199147	Gpsm1	Mus musculus G-protein signalling modulator 1 (AGS3-like, C.	ENSMUSG00000026930
NM_001195189	4930469G21Rik	Mus musculus RIKEN cDNA 4930469G21 gene (4930469G21Rik), mRNA.
NM_011148	Ppef2	Mus musculus protein phosphatase, EF hand calcium-binding domain 2	ENSMUSG00000029410
NM_011147	Ppef1	Mus musculus protein phosphatase with EF hand calcium-binding	ENSMUSG00000062168
NM_147118	Olfr635	Mus musculus olfactory receptor 635 (Olfr635), mRNA.	ENSMUSG00000094520
NM_146354	Olfr633	Mus musculus olfactory receptor 633 (Olfr633), mRNA.	ENSMUSG00000073937
NM_147119	Olfr632	Mus musculus olfactory receptor 632 (Olfr632), mRNA.	ENSMUSG00000073938
NM_001271020	Olfr631	Mus musculus olfactory receptor 631 (Olfr631), mRNA.	ENSMUSG00000042219
NM_147098	Olfr630	Mus musculus olfactory receptor 630 (Olfr630), mRNA.	ENSMUSG00000050281
NM_147084	Olfr639	Mus musculus olfactory receptor 639 (Olfr639), mRNA.	ENSMUSG00000066263
NM_147120	Olfr638	Mus musculus olfactory receptor 638 (Olfr638), mRNA.	ENSMUSG00000094063
NM_025909	Oma1	Mus musculus OMA1 homolog, zinc metallopeptidase (S. cerevisiae)	ENSMUSG00000035069
NM_001077596	Shroom3	Mus musculus shroom family member 3 (Shroom3), transcript variant	ENSMUSG00000029381
NM_001081422	Bod1l	Mus musculus biorientation of chromosomes in cell division 1-like	ENSMUSG00000061755
NM_027618	Poteg	Mus musculus POTE ankyrin domain family, member G (Poteg),	ENSMUSG00000063932
NM_001004182	Tmem178b	Mus musculus transmembrane protein 178B (Tmem178b), mRNA.	ENSMUSG00000057716
NM_207248	4930433I11Rik	Mus musculus RIKEN cDNA 4930433I11 gene (4930433I11Rik), mRNA.	ENSMUSG00000091692
NM_001040459	Shroom4	Mus musculus shroom family member 4 (Shroom4), mRNA.	ENSMUSG00000068270
NM_177545	Vangl1	Mus musculus vang-like 1 (van gogh, Drosophila) (Vangl1), mRNA.	ENSMUSG00000027860
NM_033509	Vangl2	Mus musculus vang-like 2 (van gogh, Drosophila) (Vangl2), mRNA.	ENSMUSG00000026556
NM_021500	Maea	Mus musculus macrophage erythroblast attacher (Maea), mRNA.	ENSMUSG00000079562
NM_027945	Csl	Mus musculus citrate synthase like (Csl), mRNA.	ENSMUSG00000046934
NM_025312	Sostdc1	Mus musculus sclerostin domain containing 1 (Sostdc1), mRNA.	ENSMUSG00000036169
NM_001160366	Srcrb4d	Mus musculus scavenger receptor cysteine rich domain containing,	ENSMUSG00000029699
NM_016779	Dmp1	Mus musculus dentin matrix protein 1 (Dmp1), mRNA.	ENSMUSG00000029307
NM_175296	Mael	Mus musculus maelstrom homolog (Drosophila) (Mael), mRNA.	ENSMUSG00000040629
NM_001034864	Gm4907	Mus musculus predicted gene 4907 (Gm4907), mRNA.	ENSMUSG00000068113
NM_001114529	Gm4906	Mus musculus predicted gene 4906 (Gm4906), mRNA.	ENSMUSG00000069038
NM_152944	Mmp21	Mus musculus matrix metallopeptidase 21 (Mmp21), mRNA.	ENSMUSG00000030981
NM_146235	Ercc6l	Mus musculus excision repair cross-complementing rodent repair	ENSMUSG00000051220
NM_008083	Gap43	Mus musculus growth associated protein 43 (Gap43), mRNA.	ENSMUSG00000047261	2.992
NM_028119	Ddb2	Mus musculus damage specific DNA binding protein 2 (Ddb2), mRNA.	ENSMUSG00000002109
NM_001190491	Dmpk	Mus musculus dystrophia myotonica-protein kinase (Dmpk), transcript	ENSMUSG00000030409
NM_001013028	AI597468	Mus musculus expressed sequence AI597468 (AI597468), mRNA.	ENSMUSG00000060935
NM_146115	Tor4a	Mus musculus torsin family 4, member A (Tor4a), mRNA.	ENSMUSG00000059555
XM_980899	Gm7889	PREDICTED: Mus musculus predicted gene 7889 (Gm7889), mRNA.
NM_029532	Snrnp35	Mus musculus small nuclear ribonucleoprotein 35 (U11/U12)	ENSMUSG00000029402
NM_011243	Rarb	Mus musculus retinoic acid receptor, beta (Rarb), mRNA.	ENSMUSG00000017491
NM_021893	Cd274	Mus musculus CD274 antigen (Cd274), mRNA.	ENSMUSG00000016496
NM_133983	Cd276	Mus musculus CD276 antigen (Cd276), mRNA.	ENSMUSG00000035914
NM_001214911	Fignl2	Mus musculus fidgetin-like 2 (Fignl2), mRNA.	ENSMUSG00000095440
NM_001163359	Fignl1	Mus musculus fidgetin-like 1 (Fignl1), transcript variant 1, mRNA.	ENSMUSG00000035455
NM_033606	Dqx1	Mus musculus DEAQ RNA-dependent ATPase (Dqx1), mRNA.	ENSMUSG00000009145
NM_013724	Nrk	Mus musculus Nik related kinase (Nrk), mRNA.	ENSMUSG00000052854
NM_134122	Nrm	Mus musculus nurim (nuclear envelope membrane protein) (Nrm), mRNA.	ENSMUSG00000059791
NM_001136074	Nrl	Mus musculus neural retina leucine zipper gene (Nrl), transcript	ENSMUSG00000040632
XM_003946332	Gm3317	PREDICTED: Mus musculus predicted gene 3317 (Gm3317), mRNA.
NM_001013372	Nrp	Mus musculus neural regeneration protein (Nrp), mRNA.	ENSMUSG00000079036
NM_030052	Cox7b2	Mus musculus cytochrome c oxidase subunit VIIb2 (Cox7b2), nuclear	ENSMUSG00000049387
NM_001177302	Rara	Mus musculus retinoic acid receptor, alpha (Rara), transcript	ENSMUSG00000037992
NM_012054	Aoah	Mus musculus acyloxyacyl hydrolase (Aoah), mRNA.	ENSMUSG00000021322
NM_001042727	Rarg	Mus musculus retinoic acid receptor, gamma (Rarg), transcript	ENSMUSG00000001288
NM_146090	Zadh2	Mus musculus zinc binding alcohol dehydrogenase, domain containing	ENSMUSG00000049090	2.973
NM_021375	Rhbg	Mus musculus Rhesus blood group-associated B glycoprotein (Rhbg),	ENSMUSG00000104445
NM_010181	Fbn2	Mus musculus fibrillin 2 (Fbn2), mRNA.	ENSMUSG00000024598
NM_007993	Fbn1	Mus musculus fibrillin 1 (Fbn1), mRNA.	ENSMUSG00000027204
NM_025936	Rars	Mus musculus arginyl-tRNA synthetase (Rars), mRNA.	ENSMUSG00000018848
NM_009525	Wnt5b	Mus musculus wingless-related MMTV integration site 5B (Wnt5b),	ENSMUSG00000030170
NM_009524	Wnt5a	Mus musculus wingless-related MMTV integration site 5A (Wnt5a),	ENSMUSG00000021994
NM_009926	Col11a2	Mus musculus collagen, type XI, alpha 2 (Col11a2), mRNA.	ENSMUSG00000024330
NM_001042726	Pcdh8	Mus musculus protocadherin 8 (Pcdh8), transcript variant 2, mRNA.	ENSMUSG00000036422
NM_001271800	Pcdh9	Mus musculus protocadherin 9 (Pcdh9), transcript variant 4, mRNA.
NM_145710	Obox6	Mus musculus oocyte specific homeobox 6 (Obox6), mRNA.	ENSMUSG00000041583
NM_145709	Obox5	Mus musculus oocyte specific homeobox 5 (Obox5), mRNA.	ENSMUSG00000074366
NM_177205	9430015G10Rik	Mus musculus RIKEN cDNA 9430015G10 gene (9430015G10Rik), transcript	ENSMUSG00000059939
NM_145707	Obox3	Mus musculus oocyte specific homeobox 3 (Obox3), mRNA.	ENSMUSG00000066772
NM_145708	Obox2	Mus musculus oocyte specific homeobox 2 (Obox2), mRNA.	ENSMUSG00000074369
NM_027802	Obox1	Mus musculus oocyte specific homeobox 1 (Obox1), mRNA.	ENSMUSG00000054310
NM_018764	Pcdh7	Mus musculus protocadherin 7 (Pcdh7), transcript variant 2, mRNA.	ENSMUSG00000029108
NM_183179	Kcnv2	Mus musculus potassium channel, subfamily V, member 2 (Kcnv2),	ENSMUSG00000047298
NM_026200	Kcnv1	Mus musculus potassium channel, subfamily V, member 1 (Kcnv1),	ENSMUSG00000022342
NM_029825	Scfd1	Mus musculus Sec1 family domain containing 1 (Scfd1), mRNA.	ENSMUSG00000020952
NM_001114660	Scfd2	Mus musculus Sec1 family domain containing 2 (Scfd2), transcript	ENSMUSG00000062110
NM_027184	Ipmk	Mus musculus inositol polyphosphate multikinase (Ipmk), mRNA.	ENSMUSG00000060733
NM_173776	Maml2	Mus musculus mastermind like 2 (Drosophila) (Maml2), transcript	ENSMUSG00000031925
NM_001004176	Maml3	Mus musculus mastermind like 3 (Drosophila) (Maml3), mRNA.	ENSMUSG00000061143
NM_175334	Maml1	Mus musculus mastermind like 1 (Drosophila) (Maml1), mRNA.	ENSMUSG00000050567
NM_001190732	Gm20594	Mus musculus predicted gene, 20594 (Gm20594), mRNA.	ENSMUSG00000096887
NM_001159516	Qk	Mus musculus quaking (Qk), transcript variant 2, mRNA.	ENSMUSG00000062078
NM_023493	Cml5	Mus musculus camello-like 5 (Cml5), mRNA.	ENSMUSG00000079494
NM_001039652	Oprm1	Mus musculus opioid receptor, mu 1 (Oprm1), mRNA.	ENSMUSG00000000766
NM_023160	Cml1	Mus musculus camello-like 1 (Cml1), mRNA.	ENSMUSG00000057103
NM_053096	Cml2	Mus musculus camello-like 2 (Cml2), mRNA.	ENSMUSG00000033634
NM_001037842	Cml3	Mus musculus camello-like 3 (Cml3), transcript variant 1, mRNA.	ENSMUSG00000051262
NM_009358	Ppp2r5d	Mus musculus protein phosphatase 2, regulatory subunit B (B56),	ENSMUSG00000059409
NM_012024	Ppp2r5e	Mus musculus protein phosphatase 2, regulatory subunit B (B56),	ENSMUSG00000021051
NM_001161824	Mtx1	Mus musculus metaxin 1 (Mtx1), nuclear gene encoding mitochondria	ENSMUSG00000064068	2.924
NM_198168	Ppp2r5b	Mus musculus protein phosphatase 2, regulatory subunit B (B56),	ENSMUSG00000024777
NM_001081458	Ppp2r5c	Mus musculus protein phosphatase 2, regulatory subunit B (B56),	ENSMUSG00000017843
NM_001161548	Tmem184a	Mus musculus transmembrane protein 184a (Tmem184a), transcript	ENSMUSG00000036687
NM_001253819	Tmem184b	Mus musculus transmembrane protein 184b (Tmem184b), transcript	ENSMUSG00000009035
NM_145599	Tmem184c	Mus musculus transmembrane protein 184C (Tmem184c), mRNA.	ENSMUSG00000031617
NM_182745	1700028K03Rik	Mus musculus RIKEN cDNA 1700028K03 gene (1700028K03Rik), transcript	ENSMUSG00000089798
NM_001163713	Tufm	Mus musculus Tu translation elongation factor, mitochondria	ENSMUSG00000073838	2.886
NM_181040	Atpaf1	Mus musculus ATP synthase mitochondrial F1 complex assembly factor	ENSMUSG00000028710
NM_008340	Igfals	Mus musculus insulin-like growth factor binding protein, acid	ENSMUSG00000046070
XM_003689370	LOC100862515	PREDICTED: Mus musculus TBC1 domain family member 1-like
NM_001162537	9330159F19Rik	Mus musculus RIKEN cDNA 9330159F19 gene (9330159F19Rik), mRNA.	ENSMUSG00000004360
NM_001205226	Cnot1	Mus musculus CCR4-NOT transcription complex, subunit 1 (Cnot1),	ENSMUSG00000036550
NM_001199122	Ghitm	Mus musculus growth hormone inducible transmembrane protein	ENSMUSG00000041028
NM_027725	Daw1	Mus musculus dynein assembly factor with WDR repeat domains 1	ENSMUSG00000053161
XM_003945312	LOC100505265	PREDICTED: Mus musculus RNA and export factor-binding protein
NM_030203	Tspyl4	Mus musculus TSPY-like 4 (Tspyl4), mRNA.	ENSMUSG00000039485
NM_001085421	Tspyl5	Mus musculus testis-specific protein, Y-encoded-like 5 (Tspyl5),	ENSMUSG00000038984
NM_009433	Tspyl1	Mus musculus testis-specific protein, Y-encoded-like 1 (Tspyl1),	ENSMUSG00000047514
NM_029836	Tspyl2	Mus musculus TSPY-like 2 (Tspyl2), mRNA.	ENSMUSG00000041096
NM_198617	Tspyl3	Mus musculus TSPY-like 3 (Tspyl3), mRNA.	ENSMUSG00000074671
NM_001195672	Ccdc170	Mus musculus coiled-coil domain containing 170 (Ccdc170), mRNA.	ENSMUSG00000019767
NM_001081012	Ccdc171	Mus musculus coiled-coil domain containing 171 (Ccdc171), mRNA.	ENSMUSG00000052407
NM_029372	Ccdc172	Mus musculus coiled-coil domain containing 172 (Ccdc172), mRNA.	ENSMUSG00000025090
NM_001077684	Ccdc173	Mus musculus coiled-coil domain containing 173 (Ccdc173), mRNA.	ENSMUSG00000070883
NM_172730	Ccdc174	Mus musculus coiled-coil domain containing 174 (Ccdc174), mRNA.	ENSMUSG00000034083
NM_028687	Ccdc175	Mus musculus coiled-coil domain containing 175 (Ccdc175), mRNA.	ENSMUSG00000021086
NM_028377	Ccdc176	Mus musculus coiled-coil domain containing 176 (Ccdc176), mRNA.	ENSMUSG00000057265
NM_001008423	Ccdc177	Mus musculus coiled-coil domain containing 177 (Ccdc177), mRNA.	ENSMUSG00000062961
NM_024248	Cars2	Mus musculus cysteinyl-tRNA synthetase 2 (mitochondrial)(putative)	ENSMUSG00000056228
NM_030692	Sacm1l	Mus musculus SAC1 (suppressor of actin mutations 1, homolog)-like	ENSMUSG00000025240
NM_011018	Sqstm1	Mus musculus sequestosome 1 (Sqstm1), mRNA.	ENSMUSG00000015837
NM_001135991	Krtap10-4	Mus musculus keratin associated protein 10-4 (Krtap10-4), mRNA.	ENSMUSG00000069582
NM_030233	Saal1	Mus musculus serum amyloid A-like 1 (Saal1), mRNA.	ENSMUSG00000006763
NM_172555	Papolg	Mus musculus poly(A) polymerase gamma (Papolg), mRNA.	ENSMUSG00000020273
NM_011112	Papola	Mus musculus poly (A) polymerase alpha (Papola), mRNA.	ENSMUSG00000021111
NM_019943	Papolb	Mus musculus poly (A) polymerase beta (testis specific) (Papolb),	ENSMUSG00000074817
NM_028000	Ppapdc1b	Mus musculus phosphatidic acid phosphatase type 2 domain containing	ENSMUSG00000031570
NM_001080963	Ppapdc1a	Mus musculus phosphatidic acid phosphatase type 2 domain containing	ENSMUSG00000070366
NM_001205036	LOC100504608	Mus musculus protein FAM119B-like (LOC100504608), mRNA.	ENSMUSG00000080115
XM_001480833	LOC100048662	PREDICTED: Mus musculus UDP-glucuronosyltransferase 1-9-like
NM_026756	Nfic	Mus musculus nuclear factor I/C (Nfic), transcript variant 2, mRNA.	ENSMUSG00000055053
NM_025830	Wwp2	Mus musculus WW domain containing E3 ubiquitin protein ligase 2	ENSMUSG00000031930
NM_177327	Wwp1	Mus musculus WW domain containing E3 ubiquitin protein ligase 1	ENSMUSG00000041058
NM_001122953	Nfia	Mus musculus nuclear factor I/A (Nfia), transcript variant 3, mRNA.	ENSMUSG00000028565
NM_021323	Usp29	Mus musculus ubiquitin specific peptidase 29 (Usp29), mRNA.	ENSMUSG00000051527
NM_175482	Usp28	Mus musculus ubiquitin specific peptidase 28 (Usp28), mRNA.	ENSMUSG00000032267
NM_031388	Usp26	Mus musculus ubiquitin specific peptidase 26 (Usp26), mRNA.	ENSMUSG00000055780
NM_013918	Usp25	Mus musculus ubiquitin specific peptidase 25 (Usp25), mRNA.	ENSMUSG00000022867
NM_183225	Usp24	Mus musculus ubiquitin specific peptidase 24 (Usp24), mRNA.	ENSMUSG00000028514
NM_001004143	Usp22	Mus musculus ubiquitin specific peptidase 22 (Usp22), mRNA.	ENSMUSG00000042506
NM_013919	Usp21	Mus musculus ubiquitin specific peptidase 21 (Usp21), mRNA.	ENSMUSG00000053483
NM_028846	Usp20	Mus musculus ubiquitin specific peptidase 20 (Usp20), mRNA.	ENSMUSG00000026854
NM_001166394	4931428F04Rik	Mus musculus RIKEN cDNA 4931428F04 gene (4931428F04Rik), transcript	ENSMUSG00000014837
NM_009447	Tuba4a	Mus musculus tubulin, alpha 4A (Tuba4a), mRNA.	ENSMUSG00000026202	2.876
NM_145562	Parm1	Mus musculus prostate androgen-regulated mucin-like protein 1	ENSMUSG00000034981
NM_020559	Alas1	Mus musculus aminolevulinic acid synthase 1 (Alas1), nuclear gene	ENSMUSG00000032786
NM_001102446	Alas2	Mus musculus aminolevulinic acid synthase 2, erythroid (Alas2),	ENSMUSG00000025270
NM_010332	Ednra	Mus musculus endothelin receptor type A (Ednra), mRNA.	ENSMUSG00000031616
NM_001276296	Ednrb	Mus musculus endothelin receptor type B (Ednrb), transcript variant	ENSMUSG00000022122
NM_207618	V1rd18	Mus musculus vomeronasal 1 receptor, D18 (V1rd18), mRNA.	ENSMUSG00000092456
NM_207619	V1rd19	Mus musculus vomeronasal 1 receptor, D19 (V1rd19), mRNA.	ENSMUSG00000092456
NM_021535	Smu1	Mus musculus smu-1 suppressor of mec-8 and unc-52 homolog (C.	ENSMUSG00000028409
NM_027939	1700006A11Rik	Mus musculus RIKEN cDNA 1700006A11 gene (1700006A11Rik), mRNA.	ENSMUSG00000027973
NM_030712	Cxcr6	Mus musculus chemokine (C-X-C motif) receptor 6 (Cxcr6), mRNA.	ENSMUSG00000048521
NM_007551	Cxcr5	Mus musculus chemokine (C-X-C motif) receptor 5 (Cxcr5), mRNA.	ENSMUSG00000047880
NM_009911	Cxcr4	Mus musculus chemokine (C-X-C motif) receptor 4 (Cxcr4), mRNA.	ENSMUSG00000045382
NM_001081982	Nfix	Mus musculus nuclear factor I/X (Nfix), transcript variant 1, mRNA.	ENSMUSG00000001911
NM_028636	Man2c1	Mus musculus mannosidase, alpha, class 2C, member 1 (Man2c1), mRNA.	ENSMUSG00000032295
NM_026192	Calcoco1	Mus musculus calcium binding and coiled coil domain 1 (Calcoco1),	ENSMUSG00000023055
NM_001271018	Calcoco2	Mus musculus calcium binding and coiled-coil domain 2 (Calcoco2),	ENSMUSG00000006056
NM_026655	2310057M21Rik	Mus musculus RIKEN cDNA 2310057M21 gene (2310057M21Rik), mRNA.	ENSMUSG00000040177
NM_178674	Fbxl21	Mus musculus F-box and leucine-rich repeat protein 21 (Fbxl21),	ENSMUSG00000035509
NM_001256066	Scgb1b29	Mus musculus secretoglobin, family 1B, member 29 (Scgb1b29), mRNA.	ENSMUSG00000078757
NM_001270543	Scgb1b20	Mus musculus secretoglobin, family 1B, member 20 (Scgb1b20), mRNA.	ENSMUSG00000094978
NM_009596	Scgb1b27	Mus musculus secretoglobin, family 1B, member 27 (Scgb1b27), mRNA.	ENSMUSG00000066583
NM_001099329	Scgb1b24	Mus musculus secretoglobin, family 1B, member 24 (Scgb1b24), mRNA.	ENSMUSG00000078753
NM_001163386	4930579F01Rik	Mus musculus RIKEN cDNA 4930579F01 gene (4930579F01Rik), transcript	ENSMUSG00000012042
XM_001472687	LOC100044610	PREDICTED: Mus musculus disks large homolog 5-like (LOC100044610),
NM_029172	Zc2hc1b	Mus musculus zinc finger, C2HC-type containing 1B (Zc2hc1b), mRNA.	ENSMUSG00000019815
NM_172414	Zc2hc1c	Mus musculus zinc finger, C2HC-type containing 1C (Zc2hc1c), mRNA.	ENSMUSG00000045064
NM_173181	Zc2hc1a	Mus musculus zinc finger, C2HC-type containing 1A (Zc2hc1a), mRNA.	ENSMUSG00000043542
XM_003084522	LOC100502777	PREDICTED: Mus musculus zinc finger protein 64-like (LOC100502777),
NM_007732	Col17a1	Mus musculus collagen, type XVII, alpha 1 (Col17a1), mRNA.	ENSMUSG00000025064
NM_012060	Bcap31	Mus musculus B cell receptor associated protein 31 (Bcap31), mRNA.	ENSMUSG00000002015
NM_001025438	Camk2d	Mus musculus calcium/calmodulin-dependent protein kinase II, delta	ENSMUSG00000053819
NM_007421	Adssl1	Mus musculus adenylosuccinate synthetase like 1 (Adssl1), mRNA.	ENSMUSG00000011148	2.861
NM_175094	Pdhx	Mus musculus pyruvate dehydrogenase complex, component X (Pdhx),	ENSMUSG00000010914	2.855
NM_177407	Camk2a	Mus musculus calcium/calmodulin-dependent protein kinase II alpha	ENSMUSG00000024617
NM_001174054	Camk2b	Mus musculus calcium/calmodulin-dependent protein kinase II, beta	ENSMUSG00000057897
NM_178648	Ubxn8	Mus musculus UBX domain protein 8 (Ubxn8), mRNA.	ENSMUSG00000052906
NM_026390	Ubxn4	Mus musculus UBX domain protein 4 (Ubxn4), mRNA.	ENSMUSG00000026353
NM_024432	Ubxn6	Mus musculus UBX domain protein 6 (Ubxn6), mRNA.	ENSMUSG00000019578
NM_177633	Ubxn7	Mus musculus UBX domain protein 7 (Ubxn7), mRNA.	ENSMUSG00000053774
NM_001198792	Ak1	Mus musculus adenylate kinase 1 (Ak1), transcript variant 4, mRNA.	ENSMUSG00000026817	2.847
NM_001113350	Xkr5	Mus musculus X Kell blood group precursor-related family, member 5	ENSMUSG00000039814
NM_001011874	Xkr4	Mus musculus X Kell blood group precursor related family member 4	ENSMUSG00000051951
NM_001011732	Xkr7	Mus musculus X Kell blood group precursor related family member 7	ENSMUSG00000042631
NM_173393	Xkr6	Mus musculus X Kell blood group precursor related family member 6	ENSMUSG00000035067
XM_001479052	Gm10063	PREDICTED: Mus musculus predicted gene 10063 (Gm10063), mRNA.
NM_001011873	Xkr9	Mus musculus X Kell blood group precursor related family member 9	ENSMUSG00000067813
NM_201368	Xkr8	Mus musculus X Kell blood group precursor related family member 8	ENSMUSG00000037752
NM_021882	Pmel	Mus musculus premelanosome protein (Pmel), mRNA.	ENSMUSG00000025359
NM_027817	Grap	Mus musculus GRB2-related adaptor protein (Grap), mRNA.	ENSMUSG00000004837
NM_010368	Gusb	Mus musculus glucuronidase, beta (Gusb), mRNA.	ENSMUSG00000025534
NM_183319	Xkrx	Mus musculus X Kell blood group precursor related X linked (Xkrx),	ENSMUSG00000031258
XM_001477915	LOC100042619	PREDICTED: Mus musculus Y-linked testis-specific protein 1-like,
NM_177708	Rtn4rl1	Mus musculus reticulon 4 receptor-like 1 (Rtn4rl1), mRNA.	ENSMUSG00000045287
NM_199223	Rtn4rl2	Mus musculus reticulon 4 receptor-like 2 (Rtn4rl2), mRNA.	ENSMUSG00000050896
NM_172721	Fbxw8	Mus musculus F-box and WD-40 domain protein 8 (Fbxw8), mRNA.	ENSMUSG00000032867
NM_026791	Fbxw9	Mus musculus F-box and WD-40 domain protein 9 (Fbxw9), mRNA.	ENSMUSG00000008167
NM_008890	Pnmt	Mus musculus phenylethanolamine-N-methyltransferase (Pnmt), mRNA.	ENSMUSG00000038216
NM_001164768	Fbxw2	Mus musculus F-box and WD-40 domain protein 2 (Fbxw2), transcript	ENSMUSG00000035949
NM_013907	Fbxw4	Mus musculus F-box and WD-40 domain protein 4 (Fbxw4), mRNA.	ENSMUSG00000040913
NM_013908	Fbxw5	Mus musculus F-box and WD-40 domain protein 5 (Fbxw5), mRNA.	ENSMUSG00000015095
NM_080428	Fbxw7	Mus musculus F-box and WD-40 domain protein 7 (Fbxw7), transcript	ENSMUSG00000028086
NM_053117	Pard6g	Mus musculus par-6 partitioning defective 6 homolog gamma (C.	ENSMUSG00000056214
NM_172306	Cyp4a12b	Mus musculus cytochrome P450, family 4, subfamily a, polypeptide	ENSMUSG00000078597
NM_021409	Pard6b	Mus musculus par-6 (partitioning defective 6) homolog beta (C.	ENSMUSG00000044641
NM_001047436	Pard6a	Mus musculus par-6 (partitioning defective 6,) homolog alpha (C.	ENSMUSG00000005699
NM_053185	Col4a6	Mus musculus collagen, type IV, alpha 6 (Col4a6), mRNA.	ENSMUSG00000031273
NM_001163155	Col4a5	Mus musculus collagen, type IV, alpha 5 (Col4a5), transcript	ENSMUSG00000031274
NM_007735	Col4a4	Mus musculus collagen, type IV, alpha 4 (Col4a4), mRNA.	ENSMUSG00000067158
NM_007734	Col4a3	Mus musculus collagen, type IV, alpha 3 (Col4a3), mRNA.	ENSMUSG00000079465
NM_009932	Col4a2	Mus musculus collagen, type IV, alpha 2 (Col4a2), mRNA.	ENSMUSG00000031503
NM_009931	Col4a1	Mus musculus collagen, type IV, alpha 1 (Col4a1), mRNA.	ENSMUSG00000031502
NM_025404	Arl4d	Mus musculus ADP-ribosylation factor-like 4D (Arl4d), mRNA.	ENSMUSG00000034936
NM_177164	Vwc2l	Mus musculus von Willebrand factor C domain-containing protein	ENSMUSG00000045648
NM_177305	Arl4c	Mus musculus ADP-ribosylation factor-like 4C (Arl4c), mRNA.	ENSMUSG00000049866
NM_001039515	Arl4a	Mus musculus ADP-ribosylation factor-like 4A (Arl4a), transcript	ENSMUSG00000047446
NM_008862	Pkia	Mus musculus protein kinase inhibitor, alpha (Pkia), mRNA.	ENSMUSG00000027499
NM_001164166	Pom121l12	Mus musculus POM121 membrane glycoprotein-like 12 (Pom121l12),
NM_133757	Pgs1	Mus musculus phosphatidylglycerophosphate synthase 1 (Pgs1), mRNA.	ENSMUSG00000017715
NM_146116	Tubb4b	Mus musculus tubulin, beta 4B class IVB (Tubb4b), mRNA.	ENSMUSG00000036752
NM_009451	Tubb4a	Mus musculus tubulin, beta 4A class IVA (Tubb4a), mRNA.	ENSMUSG00000062591
NM_027603	4921511H03Rik	Mus musculus RIKEN cDNA 4921511H03 gene (4921511H03Rik), mRNA.	ENSMUSG00000040514
NM_019932	Pf4	Mus musculus platelet factor 4 (Pf4), mRNA.	ENSMUSG00000029373
NM_172156	Prl3d3	Mus musculus prolactin family 3, subfamily d, member 3 (Prl3d3),	ENSMUSG00000062201
NM_172155	Prl3d2	Mus musculus prolactin family 3, subfamily d, member 1 (Prl3d2),	ENSMUSG00000062737
NM_001205322	Prl3d1	Mus musculus prolactin family 3, subfamily d, member 1 (Prl3d1),	ENSMUSG00000057170
NM_001161541	Islr2	Mus musculus immunoglobulin superfamily containing leucine-rich	ENSMUSG00000051243
NM_001159521	Plxnb2	Mus musculus plexin B2 (Plxnb2), mRNA.	ENSMUSG00000036606
NM_019587	Plxnb3	Mus musculus plexin B3 (Plxnb3), mRNA.	ENSMUSG00000031385
NM_172873	Cdcp2	Mus musculus CUB domain containing protein 2 (Cdcp2), mRNA.	ENSMUSG00000047636
NM_153591	Nars2	Mus musculus asparaginyl-tRNA synthetase 2	ENSMUSG00000018995
NM_001164108	Ripk3	Mus musculus receptor-interacting serine-threonine kinase 3	ENSMUSG00000022221
NM_026437	Fam45a	Mus musculus family with sequence similarity 45, member A (Fam45a),	ENSMUSG00000024993
NM_001109685	Kazn	Mus musculus kazrin, periplakin interacting protein (Kazn),	ENSMUSG00000040606
NM_001110515	Psmg4	Mus musculus proteasome (prosome, macropain) assembly chaperone 4	ENSMUSG00000071451
NM_019537	Psmg1	Mus musculus proteasome (prosome, macropain) assembly chaperone 1	ENSMUSG00000022913
NM_134138	Psmg2	Mus musculus proteasome (prosome, macropain) assembly chaperone 2	ENSMUSG00000024537
NM_025604	Psmg3	Mus musculus proteasome (prosome, macropain) assembly chaperone 3	ENSMUSG00000029551
NM_001007572	Trpv5	Mus musculus transient receptor potential cation channel, subfamily	ENSMUSG00000036899
NM_022017	Trpv4	Mus musculus transient receptor potential cation channel, subfamily	ENSMUSG00000014158
NM_022413	Trpv6	Mus musculus transient receptor potential cation channel, subfamily	ENSMUSG00000029868
NM_001001445	Trpv1	Mus musculus transient receptor potential cation channel, subfamily	ENSMUSG00000005952
NM_145099	Trpv3	Mus musculus transient receptor potential cation channel, subfamily	ENSMUSG00000043029
NM_011706	Trpv2	Mus musculus transient receptor potential cation channel, subfamily	ENSMUSG00000018507
XM_484215	Gm5445	PREDICTED: Mus musculus predicted gene 5445, transcript variant 1
XM_003945841	LOC100040509	PREDICTED: Mus musculus X-linked lymphocyte-regulated protein
XM_972968	Gm7358	PREDICTED: Mus musculus predicted gene 7358 (Gm7358), mRNA.
XM_972876	Gm7356	PREDICTED: Mus musculus predicted gene 7356 (Gm7356), mRNA.
XM_001475874	Gm16050	PREDICTED: Mus musculus predicted gene 16050 (Gm16050), mRNA.
NM_198667	BC061212	Mus musculus cDNA sequence BC061212 (BC061212), mRNA.	ENSMUSG00000072822
NM_001083891	Ndufv3	Mus musculus NADH dehydrogenase (ubiquinone) flavoprotein 3	ENSMUSG00000024038	2.84
NM_145927	Fntb	Mus musculus farnesyltransferase, CAAX box, beta (Fntb), mRNA.	ENSMUSG00000033373
NM_025749	Zfp474	Mus musculus zinc finger protein 474 (Zfp474), mRNA.	ENSMUSG00000046886
NM_178734	Zfp473	Mus musculus zinc finger protein 473 (Zfp473), mRNA.	ENSMUSG00000048012
NM_153063	Zfp472	Mus musculus zinc finger protein 472 (Zfp472), mRNA.	ENSMUSG00000053600
NM_007391	Acrv1	Mus musculus acrosomal vesicle protein 1 (Acrv1), mRNA.	ENSMUSG00000032110
NM_001253885	Apbb1	Mus musculus amyloid beta (A4) precursor protein-binding, family B,	ENSMUSG00000037032
NM_028669	4930415F15Rik	Mus musculus RIKEN cDNA 4930415F15 gene (4930415F15Rik), mRNA.	ENSMUSG00000020191
NM_177036	Ceacam19	Mus musculus carcinoembryonic antigen-related cell adhesion	ENSMUSG00000049848
NM_028236	Ceacam18	Mus musculus carcinoembryonic antigen-related cell adhesion	ENSMUSG00000030472
XM_003945577	Gm4718	PREDICTED: Mus musculus predicted gene 4718 (Gm4718), mRNA.
NM_175315	Ceacam15	Mus musculus carcinoembryonic antigen-related cell adhesion	ENSMUSG00000078795
NM_025957	Ceacam14	Mus musculus carcinoembryonic antigen-related cell adhesion	ENSMUSG00000023185
NM_001033419	Ceacam16	Mus musculus carcinoembryonic antigen-related cell adhesion	ENSMUSG00000014686
NM_023289	Ceacam11	Mus musculus carcinoembryonic antigen-related cell adhesion	ENSMUSG00000030368
NM_007675	Ceacam10	Mus musculus carcinoembryonic antigen-related cell adhesion	ENSMUSG00000054169
NM_028171	Ceacam13	Mus musculus carcinoembryonic antigen-related cell adhesion	ENSMUSG00000057195
NM_026087	Ceacam12	Mus musculus carcinoembryonic antigen-related cell adhesion	ENSMUSG00000030366
NM_001243104	Gm6408	Mus musculus predicted gene 6408 (Gm6408), mRNA.	ENSMUSG00000096344
XM_887605	Gm6404	PREDICTED: Mus musculus predicted gene 6404 (Gm6404), mRNA.
XM_003945328	C030048H21Rik	PREDICTED: Mus musculus RIKEN cDNA C030048H21 gene (C030048H21Rik),
XM_001475718	LOC100041362	PREDICTED: Mus musculus Y-linked testis-specific protein 1-like,
NM_207537	Mrgprb3	Mus musculus MAS-related GPR, member B3 (Mrgprb3), mRNA.	ENSMUSG00000070546
NM_175531	Mrgprb2	Mus musculus MAS-related GPR, member B2 (Mrgprb2), mRNA.	ENSMUSG00000050425
NM_205810	Mrgprb1	Mus musculus MAS-related GPR, member B1 (Mrgprb1), mRNA.	ENSMUSG00000070547
XM_003085155	Gm20026	PREDICTED: Mus musculus predicted gene, 20026 (Gm20026), mRNA.
NM_207538	Mrgprb5	Mus musculus MAS-related GPR, member B5 (Mrgprb5), mRNA.	ENSMUSG00000070551
NM_205795	Mrgprb4	Mus musculus MAS-related GPR, member B4 (Mrgprb4), mRNA.	ENSMUSG00000070550
NM_001166759	Vmn1r107	Mus musculus vomeronasal 1 receptor 107 (Vmn1r107), mRNA.	ENSMUSG00000095275
NM_001166738	Vmn1r104	Mus musculus vomeronasal 1 receptor 104 (Vmn1r104), mRNA.	ENSMUSG00000096903
NM_001166737	Vmn1r103	Mus musculus vomeronasal 1 receptor 103 (Vmn1r103), mRNA.	ENSMUSG00000096663
NM_001166836	Vmn1r101	Mus musculus vomeronasal 1 receptor 101 (Vmn1r101), mRNA.	ENSMUSG00000094545
NM_001166844	Vmn1r100	Mus musculus vomeronasal 1 receptor 100 (Vmn1r100), mRNA.	ENSMUSG00000096386
XM_001476172	Gm3159	PREDICTED: Mus musculus predicted gene 3159 (Gm3159), mRNA.
NM_009953	Crhr2	Mus musculus corticotropin releasing hormone receptor 2 (Crhr2),	ENSMUSG00000003476
NM_007762	Crhr1	Mus musculus corticotropin releasing hormone receptor 1 (Crhr1),	ENSMUSG00000018634
NM_010501	Ifit3	Mus musculus interferon-induced protein with tetratricopeptide	ENSMUSG00000074896
NM_001007465	Rffl	Mus musculus ring finger and FYVE like domain containing protein	ENSMUSG00000020696
NM_010351	Gsc	Mus musculus goosecoid homeobox (Gsc), mRNA.	ENSMUSG00000021095
NM_010082	Adam28	Mus musculus a disintegrin and metallopeptidase domain 28 (Adam28),	ENSMUSG00000014725
NM_133955	Rhou	Mus musculus ras homolog gene family, member U (Rhou), mRNA.	ENSMUSG00000039960
NM_026010	Lipt2	Mus musculus lipoyl(octanoyl) transferase 2 (putative) (Lipt2),	ENSMUSG00000030725
NM_144927	Tti2	Mus musculus TELO2 interacting protein 2 (Tti2), transcript variant	ENSMUSG00000031577
NM_029282	Tti1	Mus musculus TELO2 interacting protein 1 (Tti1), mRNA.	ENSMUSG00000027650
NM_024174	Mrps23	Mus musculus mitochondrial ribosomal protein S23 (Mrps23), nuclear	ENSMUSG00000098375	2.824
NM_001161369	Ss18	Mus musculus synovial sarcoma translocation, Chromosome 18 (Ss18),	ENSMUSG00000037013
NM_020618	Smarce1	Mus musculus SWI/SNF related, matrix associated, actin dependent	ENSMUSG00000037935
NM_177330	Ghsr	Mus musculus growth hormone secretagogue receptor (Ghsr), mRNA.	ENSMUSG00000051136
NM_010324	Got1	Mus musculus glutamate oxaloacetate transaminase 1, soluble (Got1),	ENSMUSG00000025190	2.818
NM_001163770	Dom3z	Mus musculus DOM-3 homolog Z (C. elegans) (Dom3z), transcript	ENSMUSG00000040482
NM_026502	1110004E09Rik	Mus musculus RIKEN cDNA 1110004E09 gene (1110004E09Rik), mRNA.	ENSMUSG00000022972
NM_175277	Bola3	Mus musculus bolA-like 3 (E. coli) (Bola3), mRNA.	ENSMUSG00000045160	2.799
NM_001081254	Fam186b	Mus musculus family with sequence similarity 186, member B	ENSMUSG00000078907
NM_178061	Mob3b	Mus musculus MOB kinase activator 3B (Mob3b), mRNA.	ENSMUSG00000073910
NM_175308	Mob3c	Mus musculus MOB kinase activator 3C (Mob3c), mRNA.	ENSMUSG00000028709
NM_008611	Mmp8	Mus musculus matrix metallopeptidase 8 (Mmp8), mRNA.	ENSMUSG00000005800
NM_013599	Mmp9	Mus musculus matrix metallopeptidase 9 (Mmp9), mRNA.	ENSMUSG00000017737
NM_010810	Mmp7	Mus musculus matrix metallopeptidase 7 (Mmp7), mRNA.	ENSMUSG00000018623
NM_008610	Mmp2	Mus musculus matrix metallopeptidase 2 (Mmp2), mRNA.	ENSMUSG00000031740
NM_010809	Mmp3	Mus musculus matrix metallopeptidase 3 (Mmp3), mRNA.	ENSMUSG00000043613
NM_033398	Jmjd6	Mus musculus jumonji domain containing 6 (Jmjd6), mRNA.	ENSMUSG00000056962
NM_001114637	Jmjd7	Mus musculus jumonji domain containing 7 (Jmjd7), mRNA.	ENSMUSG00000098789
NM_028101	Jmjd8	Mus musculus jumonji domain containing 8 (Jmjd8), mRNA.	ENSMUSG00000025736
NM_001145300	4931440L10Rik	Mus musculus RIKEN cDNA 4931440L10 gene (4931440L10Rik), mRNA.	ENSMUSG00000046367
NM_144796	Susd4	Mus musculus sushi domain containing 4 (Susd4), mRNA.	ENSMUSG00000038576
NM_001101510	Susd5	Mus musculus sushi domain containing 5 (Susd5), mRNA.	ENSMUSG00000086596
NM_001162913	Susd2	Mus musculus sushi domain containing 2 (Susd2), transcript variant	ENSMUSG00000006342
NM_025491	Susd3	Mus musculus sushi domain containing 3 (Susd3), transcript variant	ENSMUSG00000021384
XM_983444	Gm8068	PREDICTED: Mus musculus predicted gene 8068 (Gm8068), mRNA.
XM_983460	Gm8069	PREDICTED: Mus musculus predicted pseudogene 8069 (Gm8069), mRNA.
NM_007605	Capza3	Mus musculus capping protein (actin filament) muscle Z-line, alpha	ENSMUSG00000041791
NM_028233	Lrpprc	Mus musculus leucine-rich PPR-motif containing (Lrpprc), nuclear	ENSMUSG00000024120	2.739
NM_009797	Capza1	Mus musculus capping protein (actin filament) muscle Z-line, alpha	ENSMUSG00000070372
NM_153783	Paox	Mus musculus polyamine oxidase (exo-N4-amino) (Paox), mRNA.	ENSMUSG00000025464
NM_026411	1700021F05Rik	Mus musculus RIKEN cDNA 1700021F05 gene (1700021F05Rik), mRNA.	ENSMUSG00000019797	2.73
NM_178702	Radil	Mus musculus Ras association and DIL domains (Radil), mRNA.	ENSMUSG00000029576
NM_181421	Gm15800	Mus musculus predicted gene 15800 (Gm15800), mRNA.	ENSMUSG00000042744
NM_153550	Dirc2	Mus musculus disrupted in renal carcinoma 2 (human) (Dirc2), mRNA.	ENSMUSG00000022848
NM_198415	Ckmt2	Mus musculus creatine kinase, mitochondrial 2 (Ckmt2), nuclear gene	ENSMUSG00000021622	2.719
NM_025317	Mrpl54	Mus musculus mitochondrial ribosomal protein L54 (Mrpl54), nuclear	ENSMUSG00000034932
NM_026035	Mrpl55	Mus musculus mitochondrial ribosomal protein L55 (Mrpl55), nuclear	ENSMUSG00000036860
NM_178603	Mrpl50	Mus musculus mitochondrial ribosomal protein L50 (Mrpl50), nuclear	ENSMUSG00000044018
NM_025595	Mrpl51	Mus musculus mitochondrial ribosomal protein L51 (Mrpl51), nuclear	ENSMUSG00000030335
NM_026851	Mrpl52	Mus musculus mitochondrial ribosomal protein L52 (Mrpl52), nuclear	ENSMUSG00000010406
NM_027175	Ndufaf1	Mus musculus NADH dehydrogenase (ubiquinone) 1 alpha subcomplex,	ENSMUSG00000027305	2.715
NM_013671	Sod2	Mus musculus superoxide dismutase 2, mitochondrial (Sod2), nuclear	ENSMUSG00000006818
NM_001013769	Rsl1	Mus musculus regulator of sex limited protein 1 (Rsl1), mRNA.	ENSMUSG00000058900
NM_153150	Slc25a1	Mus musculus solute carrier family 25 (mitochondrial carrier,	ENSMUSG00000003528	2.679
NM_001166475	4930407I10Rik	Mus musculus RIKEN cDNA 4930407I10 gene (4930407I10Rik), mRNA.	ENSMUSG00000075524
NM_001104646	AW209491	Mus musculus expressed sequence AW209491 (AW209491), transcript	ENSMUSG00000039182
NM_001013756	Grhl3	Mus musculus grainyhead-like 3 (Drosophila) (Grhl3), mRNA.	ENSMUSG00000037188
NM_001277095	Nfyc	Mus musculus nuclear transcription factor-Y gamma (Nfyc),	ENSMUSG00000032897
NM_010914	Nfyb	Mus musculus nuclear transcription factor-Y beta (Nfyb), mRNA.	ENSMUSG00000020248
NM_001110832	Nfya	Mus musculus nuclear transcription factor-Y alpha (Nfya),	ENSMUSG00000023994
NM_134041	4930427A07Rik	Mus musculus RIKEN cDNA 4930427A07 gene (4930427A07Rik), mRNA.	ENSMUSG00000037466
NM_009992	Cyp1a1	Mus musculus cytochrome P450, family 1, subfamily a, polypeptide 1	ENSMUSG00000032315
NM_009993	Cyp1a2	Mus musculus cytochrome P450, family 1, subfamily a, polypeptide 2	ENSMUSG00000032310
NM_181751	Gpr119	Mus musculus G-protein coupled receptor 119 (Gpr119), mRNA.	ENSMUSG00000051209
NM_153077	Il1f10	Mus musculus interleukin 1 family, member 10 (Il1f10), mRNA.	ENSMUSG00000046845
NM_024263	Mxra8	Mus musculus matrix-remodelling associated 8 (Mxra8), mRNA.	ENSMUSG00000029070
NM_001271772	Skil	Mus musculus SKI-like (Skil), transcript variant 3, mRNA.	ENSMUSG00000027660
NM_145523	Gca	Mus musculus grancalcin (Gca), mRNA.	ENSMUSG00000026893
NM_001271470	Gabpb1	Mus musculus GA repeat binding protein, beta 1 (Gabpb1), transcript	ENSMUSG00000027361
NM_008100	Gcg	Mus musculus glucagon (Gcg), mRNA.	ENSMUSG00000000394
NM_010292	Gck	Mus musculus glucokinase (Gck), mRNA.	ENSMUSG00000041798
NM_009380	Thrb	Mus musculus thyroid hormone receptor beta (Thrb), transcript	ENSMUSG00000021779
NM_178060	Thra	Mus musculus thyroid hormone receptor alpha (Thra), mRNA.	ENSMUSG00000058756
NM_139307	Vasn	Mus musculus vasorin (Vasn), mRNA.	ENSMUSG00000039646
NM_027698	Eri2	Mus musculus exoribonuclease 2 (Eri2), mRNA.	ENSMUSG00000030929
NM_080469	Eri3	Mus musculus exoribonuclease 3 (Eri3), mRNA.	ENSMUSG00000033423
NM_001013766	Samd3	Mus musculus sterile alpha motif domain containing 3 (Samd3),	ENSMUSG00000051354
NM_026067	Eri1	Mus musculus exoribonuclease 1 (Eri1), mRNA.	ENSMUSG00000031527
NM_001033541	Gm5127	Mus musculus predicted gene 5127 (Gm5127), mRNA.	ENSMUSG00000073010
NM_183146	A530054K11Rik	Mus musculus RIKEN cDNA A530054K11 gene (A530054K11Rik), mRNA.	ENSMUSG00000021510
XM_285437	Gm5123	PREDICTED: Mus musculus predicted pseudogene 5123 (Gm5123), mRNA.
NM_009499	Vasp	Mus musculus vasodilator-stimulated phosphoprotein (Vasp), mRNA.	ENSMUSG00000030403
NM_183320	Gm5128	Mus musculus predicted gene 5128 (Gm5128), mRNA.	ENSMUSG00000094004
NM_026539	Chd1l	Mus musculus chromodomain helicase DNA binding protein 1-like	ENSMUSG00000028089
NM_001252575	Slc35c2	Mus musculus solute carrier family 35, member C2 (Slc35c2),	ENSMUSG00000017664
NM_010658	Mafb	Mus musculus v-maf musculoaponeurotic fibrosarcoma oncogene family,	ENSMUSG00000074622
NM_145832	Slc35c1	Mus musculus solute carrier family 35, member C1 (Slc35c1),	ENSMUSG00000049922
NM_178750	Ss18l1	Mus musculus synovial sarcoma translocation gene on chromosome	ENSMUSG00000039086
NM_001167768	1110057K04Rik	Mus musculus RIKEN cDNA 1110057K04 gene (1110057K04Rik), transcript
XM_001480951	1700025H01Rik	PREDICTED: Mus musculus RIKEN cDNA 1700025H01 gene (1700025H01Rik),
NM_011571	Tesk1	Mus musculus testis specific protein kinase 1 (Tesk1), mRNA.	ENSMUSG00000028458
NM_146151	Tesk2	Mus musculus testis-specific kinase 2 (Tesk2), mRNA.	ENSMUSG00000033985
NM_133643	Edaradd	Mus musculus EDAR (ectodysplasin-A receptor)-associated death	ENSMUSG00000095105
NM_029230	4930564B18Rik	Mus musculus RIKEN cDNA 4930564B18 gene (4930564B18Rik), mRNA.	ENSMUSG00000022002
XM_003689477	LOC100862497	PREDICTED: Mus musculus uncharacterized LOC100862497
XM_003689499	LOC100862498	PREDICTED: Mus musculus taste receptor type 2 member 109-like
NM_009029	Rb1	Mus musculus retinoblastoma 1 (Rb1), mRNA.	ENSMUSG00000022105
NM_025878	Mrps18b	Mus musculus mitochondrial ribosomal protein S18B (Mrps18b),	ENSMUSG00000024436	2.66
NM_025606	Mrpl16	Mus musculus mitochondrial ribosomal protein L16 (Mrpl16), nuclear	ENSMUSG00000024683	2.657
NM_001098233	Purg	Mus musculus purine-rich element binding protein G (Purg),	ENSMUSG00000049184
NM_172455	Tmprss7	Mus musculus transmembrane serine protease 7 (Tmprss7), transcript	ENSMUSG00000033177
NM_007812	Cyp2a5	Mus musculus cytochrome P450, family 2, subfamily a, polypeptide 5	ENSMUSG00000005547
NM_009997	Cyp2a4	Mus musculus cytochrome P450, family 2, subfamily a, polypeptide 4	ENSMUSG00000074254
NM_027356	Ufsp1	Mus musculus UFM1-specific peptidase 1 (Ufsp1), mRNA.	ENSMUSG00000051502
NM_138668	Ufsp2	Mus musculus UFM1-specific peptidase 2 (Ufsp2), mRNA.	ENSMUSG00000031634
NM_015770	a	Mus musculus nonagouti (a), mRNA.	ENSMUSG00000027596
NM_028713	Rftn2	Mus musculus raftlin family member 2 (Rftn2), mRNA.	ENSMUSG00000025978
NM_181397	Rftn1	Mus musculus raftlin lipid raft linker 1 (Rftn1), mRNA.	ENSMUSG00000039316
NM_027217	1810046K07Rik	Mus musculus RIKEN cDNA 1810046K07 gene (1810046K07Rik), mRNA.	ENSMUSG00000036027
NM_031164	F13b	Mus musculus coagulation factor XIII, beta subunit (F13b), mRNA.	ENSMUSG00000026368
NM_025843	Ndufb7	Mus musculus NADH dehydrogenase (ubiquinone) 1 beta subcomplex, 7	ENSMUSG00000033938	2.634
NM_147222	Rdh19	Mus musculus retinol dehydrogenase 19 (Rdh19), mRNA.	ENSMUSG00000054052
NM_026775	Tmed10	Mus musculus transmembrane emp24-like trafficking protein 10	ENSMUSG00000021248
NM_029090	Naa60	Mus musculus N(alpha)-acetyltransferase 60, NatF catalytic subunit	ENSMUSG00000005982
NM_028185	Lsm11	Mus musculus U7 snRNP-specific Sm-like protein LSM11 (Lsm11), mRNA.	ENSMUSG00000044847
NM_181390	Mustn1	Mus musculus musculoskeletal, embryonic nuclear protein 1 (Mustn1),	ENSMUSG00000042485
NM_054094	Acsm1	Mus musculus acyl-CoA synthetase medium-chain family member 1	ENSMUSG00000033533
NM_212442	Acsm3	Mus musculus acyl-CoA synthetase medium-chain family member 3	ENSMUSG00000030935
NM_001177978	Acsm2	Mus musculus acyl-CoA synthetase medium-chain family member 2	ENSMUSG00000030945
NM_178758	Acsm5	Mus musculus acyl-CoA synthetase medium-chain family member 5	ENSMUSG00000030972
NM_178414	Acsm4	Mus musculus acyl-CoA synthetase medium-chain family member 4	ENSMUSG00000047026
NM_001004147	Fbll1	Mus musculus fibrillarin-like 1 (Fbll1), mRNA.	ENSMUSG00000051062
NM_001145799	Ctla2a	Mus musculus cytotoxic T lymphocyte-associated protein 2 alpha	ENSMUSG00000044258
NM_001145801	Ctla2b	Mus musculus cytotoxic T lymphocyte-associated protein 2 beta	ENSMUSG00000074874
NM_008440	Kif1a	Mus musculus kinesin family member 1A (Kif1a), transcript variant	ENSMUSG00000014602
NM_008441	Kif1b	Mus musculus kinesin family member 1B (Kif1b), transcript variant	ENSMUSG00000063077
NM_153103	Kif1c	Mus musculus kinesin family member 1C (Kif1c), mRNA.	ENSMUSG00000020821
NM_026913	Mitd1	Mus musculus MIT, microtubule interacting and transport, domain	ENSMUSG00000026088
NM_027724	Cage1	Mus musculus cancer antigen 1 (Cage1), mRNA.	ENSMUSG00000044566
NM_175352	Unc119b	Mus musculus unc-119 homolog B (C. elegans) (Unc119b), mRNA.	ENSMUSG00000046562
NM_009062	Rgs4	Mus musculus regulator of G-protein signaling 4 (Rgs4), mRNA.	ENSMUSG00000038530
NM_009063	Rgs5	Mus musculus regulator of G-protein signaling 5 (Rgs5), mRNA.	ENSMUSG00000026678
NM_015812	Rgs6	Mus musculus regulator of G-protein signaling 6 (Rgs6), mRNA.	ENSMUSG00000021219
NM_001199003	Rgs7	Mus musculus regulator of G protein signaling 7 (Rgs7), transcript	ENSMUSG00000026527
NM_015811	Rgs1	Mus musculus regulator of G-protein signaling 1 (Rgs1), mRNA.	ENSMUSG00000026358
NM_009061	Rgs2	Mus musculus regulator of G-protein signaling 2 (Rgs2), mRNA.	ENSMUSG00000026360
NM_001081650	Rgs3	Mus musculus regulator of G-protein signaling 3 (Rgs3), transcript	ENSMUSG00000059810
NM_026380	Rgs8	Mus musculus regulator of G-protein signaling 8 (Rgs8), mRNA.	ENSMUSG00000042671
NM_001165934	Rgs9	Mus musculus regulator of G-protein signaling 9 (Rgs9), transcript	ENSMUSG00000020599
NM_013930	Aass	Mus musculus aminoadipate-semialdehyde synthase (Aass), nuclear	ENSMUSG00000029695
NM_008806	Pde6b	Mus musculus phosphodiesterase 6B, cGMP, rod receptor, beta	ENSMUSG00000029491
NM_010623	Kif17	Mus musculus kinesin family member 17 (Kif17), transcript variant	ENSMUSG00000028758
NM_012065	Pde6g	Mus musculus phosphodiesterase 6G, cGMP-specific, rod, gamma	ENSMUSG00000025386
NM_008801	Pde6d	Mus musculus phosphodiesterase 6D, cGMP-specific, rod, delta	ENSMUSG00000026239
NM_023898	Pde6h	Mus musculus phosphodiesterase 6H, cGMP-specific, cone, gamma	ENSMUSG00000064330
NM_178086	Fa2h	Mus musculus fatty acid 2-hydroxylase (Fa2h), mRNA.	ENSMUSG00000033579
NM_001159301	Lgals9	Mus musculus lectin, galactose binding, soluble 9 (Lgals9),	ENSMUSG00000001123
NM_018886	Lgals8	Mus musculus lectin, galactose binding, soluble 8 (Lgals8),	ENSMUSG00000057554
NM_010235	Fosl1	Mus musculus fos-like antigen 1 (Fosl1), mRNA.	ENSMUSG00000024912
NM_008037	Fosl2	Mus musculus fos-like antigen 2 (Fosl2), mRNA.	ENSMUSG00000029135
NM_199195	Bckdhb	Mus musculus branched chain ketoacid dehydrogenase E1, beta	ENSMUSG00000032263	2.631
NM_025622	Lgals2	Mus musculus lectin, galactose-binding, soluble 2 (Lgals2), mRNA.	ENSMUSG00000043501
NM_013853	Abcf2	Mus musculus ATP-binding cassette, sub-family F (GCN20), member 2	ENSMUSG00000028953	2.63
NM_008496	Lgals7	Mus musculus lectin, galactose binding, soluble 7 (Lgals7), mRNA.	ENSMUSG00000053522
[truncated: 20,419 more rows]
