# Supplementary material for: Integrative analyses of translatome and transcriptome reveal important translational controls in brown and white adipose regulated by microRNAs
Source: Sci Rep. 2017 Jul 18;7:5681. doi: 10.1038/s41598-017-06077-3 (PMC5515893; doi:10.1038/s41598-017-06077-3)
Supplement: Supplementary file 9 — dataset 8 [file 41598_2017_6077_MOESM9_ESM.xls]

## Sheet: 6. (Ribo+RNA+Eff)_log2_Dif
Gene	Average_Ribo_BATD0	Average_Ribo_BATD5	Average_Ribo_SubD0	Average_Ribo_SubD5	Average_Ribo_BAT	Average_Ribo_Epi	Ribo-BATD5-D0	Ribo-WATD5-D0	Ribo_BATD5-WATD5	Ribo_BATvsWAT	In Targetscan (11060)	Total num conserved sites
Letmd1	4.47799	8.22979	5.11095	6.92802	9.15872	4.78159	3.7518	1.81706	1.30177	4.37714	LETMD1	13
Nsa2	5.28725	5.0616	5.21064	4.94363	4.65571	4.52493	-0.225658	-0.267009	0.117963	0.130777	#N/A	#N/A
Aco2	6.2696	10.9924	7.69957	10.7771	12.6054	8.63521	4.72277	3.07754	0.21525	3.97015	ACO2	2
Acaa2	6.27404	11.4123	7.28235	9.99792	11.9409	7.987	5.13829	2.71557	1.41441	3.95388	ACAA2	4
Hadhb	6.78861	11.3853	7.65215	10.8913	12.5417	8.59271	4.59666	3.23919	0.493932	3.949	HADHB	3
Pim1	4.66515	5.736	5.00641	5.23559	7.68004	3.73656	1.07085	0.229186	0.500409	3.94349	PIM1	9
Gpd2	3.33638	7.89744	4.36272	7.25381	9.86764	6.18201	4.56107	2.89109	0.643636	3.68563	GPD2	13
Sucla2	6.26853	10.266	7.41885	9.32422	10.622	7.06807	3.99746	1.90537	0.941766	3.55389	SUCLA2	2
Idh3b	5.99669	9.71637	7.21375	9.32464	10.2757	7.11579	3.71968	2.11089	0.391727	3.15989	IDH3B	1
Cox5a	7.99482	11.9673	8.99834	11.1651	12.1728	9.01584	3.97249	2.16679	0.802183	3.157	COX5A	1
Hadha	7.35788	11.0018	7.7326	10.3255	11.093	7.97483	3.64395	2.59295	0.676279	3.11819	HADHA	3
Cdh2	6.53137	2.55955	6.03208	2.14279	4.30331	1.3103	-3.97182	-3.88929	0.416759	2.99301	CDH2	22
Idh3a	6.77896	11.1688	7.68941	10.2585	10.8439	7.91135	4.38983	2.56908	0.910291	2.9326	IDH3A	1
LOC100045848	6.96377	7.28912	7.00959	7.21377	6.2443	6.44052	0.325348	0.204178	0.0753554	-0.196225	#N/A	#N/A
Mkl1	4.15727	1.47457	4.14931	2.39799	1.68184	2.97421	-2.6827	-1.75132	-0.923418	-1.29237	#N/A	#N/A
Lmna	8.84733	6.67505	8.52584	6.78462	5.72797	6.74736	-2.17229	-1.74123	-0.10957	-1.01939	#N/A	#N/A
Supt16	6.07483	5.99528	6.7478	5.78237	4.944	5.25841	-0.0795511	-0.965431	0.212909	-0.314408	#N/A	#N/A
Dlst	6.24022	9.49449	6.58512	8.99115	9.75194	6.82423	3.25428	2.40603	0.503341	2.92771	DLST	8
Prmt10	3.23259	3.72647	3.50279	3.27612	3.25004	3.42864	0.493879	-0.226672	0.450348	-0.178598	#N/A	#N/A
Slc25a20	5.18127	8.3409	5.79449	8.18209	9.45431	6.54695	3.15963	2.38759	0.158814	2.90736	SLC25A20	4
Ndufv1	6.65569	9.87747	7.09186	9.5016	10.3945	7.73181	3.22177	2.40974	0.375872	2.66272	NDUFV1	1
Dlat	5.57035	8.70002	6.09456	8.49294	8.80474	6.14951	3.12967	2.39838	0.207085	2.65523	DLAT	2
Akap1	3.83523	6.53258	4.27145	6.12951	6.99297	4.37488	2.69735	1.85806	0.403072	2.61808	AKAP1	14
Rpl38	11.6957	11.5447	12.1928	10.7637	9.53992	8.76129	-0.151052	-1.42911	0.780953	0.778629	#N/A	#N/A
Rpl39	10.9546	9.34677	11.1191	9.18727	8.81377	8.69287	-1.60779	-1.93184	0.159498	0.120899	#N/A	#N/A
Rpl36	7.11235	7.27829	7.27659	7.18526	7.62023	6.62262	0.165949	-0.0913238	0.0930291	0.997604	#N/A	#N/A
Rpl37	8.74054	7.64638	8.69416	7.99705	7.2527	6.35946	-1.09416	-0.697109	-0.350667	0.893236	#N/A	#N/A
Rpl34	7.51487	7.12369	7.81327	6.4625	6.46504	6.43518	-0.391172	-1.35076	0.661189	0.0298608	#N/A	#N/A
Rpl35	10.786	8.9042	9.76917	8.71077	8.06741	7.68445	-1.88183	-1.0584	0.193436	0.382953	#N/A	#N/A
Rpl32	9.68474	6.47545	8.22694	6.908	6.56387	6.8077	-3.20929	-1.31894	-0.432548	-0.24383	#N/A	#N/A
Rpl30	8.49377	7.79832	8.60014	7.35946	7.92365	6.92796	-0.695451	-1.24068	0.438859	0.995685	#N/A	#N/A
Rpl31	8.13272	7.38026	8.68088	7.5201	7.1835	6.93734	-0.752462	-1.16078	-0.139845	0.246158	#N/A	#N/A
Uqcrc1	6.41751	10.5333	7.68152	9.9952	10.7271	8.17295	4.11583	2.31368	0.53814	2.55418	UQCRC1	1
Impdh1	4.69434	7.18869	4.49499	5.64355	6.8759	4.35033	2.49436	1.14856	1.54514	2.52557	IMPDH1	5
Agl	4.37035	6.82918	4.49124	6.62686	6.44683	3.92642	2.45883	2.13562	0.202325	2.52041	AGL	1
Uqcrc2	6.41873	10.3631	7.56032	9.99844	10.6844	8.16846	3.94437	2.43812	0.364655	2.51592	UQCRC2	1
Hadh	6.59685	10.7148	7.47884	10.3063	11.3879	8.87516	4.11792	2.82742	0.408511	2.51272	HADH	1
Zfhx4	3.83107	2.12049	2.52734	2.10481	1.86307	-0.634422	-1.71058	-0.422532	0.015685	2.49749	ZFHX4	47
Hdac3	4.0998	5.27361	4.73806	5.06814	4.52448	4.78138	1.17382	0.330078	0.205478	-0.256908	#N/A	#N/A
Gpd1	7.05198	11.8906	8.22929	11.617	12.5858	10.089	4.83857	3.38768	0.27359	2.49685	GPD1	1
Cycs	8.67633	12.1104	9.20631	11.8229	11.7106	9.22053	3.43407	2.6166	0.287492	2.49009	CYCS	3
Pfkm	3.69349	5.49995	4.34308	5.5034	6.44957	3.97301	1.80646	1.16032	-0.00344934	2.47656	PFKM	7
Pvr	5.99674	4.23545	6.55932	4.75587	3.12455	4.36585	-1.76129	-1.80345	-0.520424	-1.2413	#N/A	#N/A
Entpd4	3.5822	3.6483	2.53041	3.49681	4.59229	2.12781	0.0660955	0.966392	0.151489	2.46448	ENTPD4	5
Cs	7.48704	11.4709	8.72692	11.1538	11.3415	8.89648	3.98383	2.42689	0.317066	2.44507	CS	6
Uqcrb	8.63236	10.9538	9.10569	10.6004	11.4434	9.00474	2.32145	1.49467	0.353447	2.43862	UQCRB	1
Ndufab1	8.20208	11.6717	8.67042	11.1401	11.1257	8.69304	3.46964	2.46969	0.531606	2.43264	NDUFAB1	1
H2afj	6.8532	4.8196	5.16548	5.16591	5.14506	5.6639	-2.0336	0.000422659	-0.346309	-0.518844	#N/A	#N/A
Pramef8	4.04934	3.17711	4.42587	3.51996	1.81193	2.58567	-0.872231	-0.905908	-0.34285	-0.773739	#N/A	#N/A
Cox7b	7.15229	11.0219	8.1849	10.3109	11.2952	8.87729	3.86957	2.126	0.710966	2.41793	COX7B	2
Tkt	7.94131	9.47433	8.00781	10.183	11.6213	9.20368	1.53302	2.17514	-0.708625	2.41763	TKT	1
Itpr2	2.27643	4.7491	2.5013	3.83243	5.38702	2.97372	2.47267	1.33113	0.916664	2.41329	ITPR2	2
Etfb	7.10583	10.9878	8.46404	10.5162	11.1833	8.78123	3.88193	2.05217	0.471548	2.40204	ETFB	2
Pdha1	6.65106	10.0535	7.89831	9.63639	10.9099	8.51343	3.40247	1.73808	0.417138	2.3965	PDHA1	8
Idh3g	6.58047	10.1754	7.40903	9.6671	10.3344	8.01682	3.59493	2.25807	0.508297	2.31755	IDH3G	2
Dld	6.06881	9.9622	7.10009	9.51825	10.2617	7.98761	3.89339	2.41816	0.443946	2.27409	DLD	6
Rps15a-ps5	7.84592	7.50889	8.27275	7.23115	6.40165	6.13804	-0.337031	-1.0416	0.277733	0.26361	#N/A	#N/A
Acot13	5.83638	8.67197	6.36814	8.09698	8.79929	6.53048	2.83559	1.72884	0.574985	2.26881	ACOT13	5
Tmem160	7.0198	5.31787	6.32877	5.12431	5.20091	5.18495	-1.70193	-1.20446	0.193561	0.0159677	#N/A	#N/A
Elovl6	5.59404	6.2055	6.18793	7.75931	9.85498	7.59863	0.611468	1.57138	-1.55381	2.25634	ELOVL6	21
Tmem167	7.84288	7.0386	7.92143	6.74606	6.79196	7.47085	-0.804286	-1.17537	0.292538	-0.678893	#N/A	#N/A
Ahcyl1	8.15299	8.74362	8.14442	8.01861	8.54095	6.28821	0.590626	-0.125802	0.725003	2.25274	AHCYL1	12
Uqcrq	8.85722	11.0909	8.85188	10.5948	11.5394	9.31582	2.23372	1.74295	0.496103	2.22359	UQCRQ	4
Atp5e	8.47545	9.85356	8.36067	9.30945	12.0546	9.83429	1.37811	0.948788	0.544109	2.22028	ATP5E	2
Pdhb	6.51946	11.2502	7.83041	10.6741	11.0232	8.82348	4.73073	2.84374	0.576047	2.19968	PDHB	8
Nop58	6.0882	5.36361	6.46105	5.34367	4.30091	4.47602	-0.72459	-1.11737	0.0199399	-0.175111	#N/A	#N/A
Atp5a1	8.87559	11.7613	9.48148	11.4527	12.1963	10.0301	2.88573	1.97127	0.308571	2.16629	ATP5A1	1
Acsf3	3.6231	5.55382	3.18769	4.48593	6.34328	4.61142	1.93072	1.29824	1.06789	1.73187	#N/A	#N/A
Tfrc	5.24716	7.63764	5.80832	8.09602	6.35155	4.2067	2.39048	2.2877	-0.458376	2.14485	TFRC	14
Sarnp	7.98595	7.62135	8.11558	7.05717	6.63132	6.37449	-0.364593	-1.05841	0.564181	0.256826	#N/A	#N/A
Acadm	6.03393	10.9963	7.26156	10.5419	11.0545	8.92364	4.96234	3.28037	0.454345	2.13087	ACADM	1
Pkm	10.1853	11.2158	10.6147	10.6242	11.1998	9.07128	1.03047	0.00948232	0.5916	2.12848	PKM	2
Pgk1	8.82273	11.1526	9.68225	10.6083	9.97432	7.8738	2.32986	0.926093	0.54424	2.10051	PGK1	5
Ndufb6	7.57666	10.5093	7.91223	10.1255	10.3301	8.24626	2.93264	2.21324	0.383832	2.0838	NDUFB6	1
Hspd1	7.29315	9.84227	8.16826	9.35522	9.71911	7.67159	2.54912	1.18696	0.487055	2.04752	HSPD1	11
Nsun4	4.50161	5.1864	3.76627	4.95754	4.97385	2.94751	0.684795	1.19127	0.228859	2.02635	NSUN4	5
Sdhd	7.14377	10.5583	8.50556	10.5523	10.5907	8.56583	3.41458	2.04677	0.00601236	2.02492	SDHD	1
Ndufb9	7.15278	10.2696	7.87952	10.3664	10.1709	8.19776	3.11678	2.48689	-0.096846	1.97318	NDUFB9	18
Cox6b1	8.81853	12.3088	9.5577	11.8685	12.3588	10.3901	3.4903	2.31084	0.440293	1.96874	COX6B1	1
Dynlrb1	7.20919	7.36324	7.85408	7.29537	7.94802	8.24677	0.154047	-0.558707	0.0678639	-0.298757	#N/A	#N/A
Mme	3.13256	6.15495	2.68684	5.36177	7.01195	5.044	3.0224	2.67493	0.793188	1.96795	MME	7
3230401D17Rik	4.90275	4.84292	4.59229	4.5728	4.59018	5.00623	-0.0598267	-0.0194823	0.270118	-0.416057	#N/A	#N/A
Gm10480	4.89455	6.50854	5.40073	6.41198	5.39202	5.8426	1.61399	1.01125	0.096554	-0.45058	#N/A	#N/A
Afg3l2	5.10936	6.86413	4.69761	6.62971	6.50518	4.54329	1.75477	1.9321	0.234413	1.96189	AFG3L2	2
Cebpb	7.57867	6.9689	7.22468	6.79571	7.90278	5.94503	-0.609764	-0.428968	0.173193	1.95774	CEBPB	5
Acly	7.27913	10.5698	8.1738	11.1585	11.2726	9.33147	3.29062	2.98468	-0.588717	1.94116	ACLY	4
Samm50	5.68198	7.60158	5.87628	7.42926	7.96782	6.0508	1.91959	1.55299	0.172312	1.91703	SAMM50	1
Aifm1	4.64306	7.889	5.34012	7.44676	8.00562	6.09332	3.24594	2.10664	0.442235	1.91231	AIFM1	15
D19Bwg1357e	5.00901	5.011	5.58996	5.09927	3.65117	4.09449	0.00199905	-0.49069	-0.0882644	-0.443325	#N/A	#N/A
Ghitm	7.83458	11.1084	8.86087	10.5487	10.5975	8.68792	3.27383	1.68783	0.559706	1.90957	GHITM	1
Pdp2	3.44887	5.28331	3.61724	5.0229	5.52104	3.61251	1.83444	1.40565	0.260418	1.90853	PDP2	7
1810026J23Rik	5.22037	5.41271	4.73283	5.70637	5.25907	5.16166	0.192338	0.973538	-0.293663	0.0974142	#N/A	#N/A
Vgll4	5.23935	5.80188	5.24917	5.58253	6.95994	5.0523	0.56253	0.333355	0.219354	1.90765	VGLL4	15
Gss	4.43372	4.86938	3.88969	3.83809	4.49007	4.05716	0.435661	-0.051597	1.03129	0.432909	#N/A	#N/A
Sod2	6.85516	10.0531	7.34448	9.35971	10.502	8.60932	3.19798	2.01523	0.693442	1.89265	SOD2	2
Hspe1	8.26922	9.5278	8.77346	9.2065	9.50762	7.61973	1.25858	0.433041	0.321303	1.8879	HSPE1	1
Sod1	9.40396	11.0574	9.24216	10.4597	10.6448	10.6222	1.65342	1.2175	0.597714	0.0226623	#N/A	#N/A
Cox7c	8.22597	10.2857	8.36441	9.98685	11.2893	9.40813	2.05975	1.62245	0.298862	1.88118	COX7C	4
Sdpr	4.5924	7.99862	4.56386	7.53305	7.21353	8.80508	3.40623	2.96918	0.465577	-1.59155	#N/A	#N/A
Gm15210	5.572	3.62332	5.2344	3.85082	3.12624	3.41293	-1.94868	-1.38358	-0.227496	-0.286692	#N/A	#N/A
LOC101056543	6.97718	4.17838	5.46991	4.52084	4.30826	3.93606	-2.7988	-0.949068	-0.342461	0.372203	#N/A	#N/A
LOC101056544	7.29882	5.51037	6.72459	5.28107	6.00285	5.89455	-1.78844	-1.44353	0.229307	0.108297	#N/A	#N/A
Atp5g2	8.2015	7.28715	7.38162	7.41283	8.24801	6.37445	-0.914343	0.0312143	-0.125678	1.87356	ATP5G2	3
Abcd3	6.26741	7.17569	6.65945	7.09177	8.27618	6.41627	0.908286	0.432321	0.0839245	1.85991	ABCD3	1
Atp5o	8.40903	10.748	8.51119	10.3556	10.2281	8.37287	2.33893	1.84442	0.392348	1.8552	ATP5O	1
Med30	5.20346	5.33081	6.11153	5.09905	5.46191	4.58856	0.127346	-1.01248	0.231756	0.873356	#N/A	#N/A
Ndufa4	9.58181	11.8968	10.0593	11.6718	12.3741	10.5196	2.31501	1.61243	0.225049	1.85449	NDUFA4	5
Aacs	5.75293	7.92392	7.02645	8.31169	8.24279	8.152	2.171	1.28524	-0.387772	0.0907835	#N/A	#N/A
Sephs2	4.36586	4.08979	3.3401	3.80602	5.7489	3.90421	-0.276066	0.465923	0.283769	1.84469	SEPHS2	1
Uqcr10	8.79715	11.5579	8.85155	11.2512	11.1327	9.29956	2.76077	2.39962	0.306755	1.83312	UQCR10	4
Pigo	2.83834	1.97832	2.90544	2.78485	2.91957	1.10284	-0.860018	-0.12059	-0.806522	1.81673	PIGO	1
Prdx3	6.29269	9.64752	7.14595	9.46163	9.63043	7.82075	3.35483	2.31568	0.185891	1.80968	PRDX3	1
Hspa9	9.70804	11.8111	10.1828	11.1351	10.5275	8.72988	2.10302	0.952296	0.675973	1.79764	HSPA9	4
Slc4a4	3.75935	6.49694	3.96564	6.12372	5.38332	3.6038	2.73759	2.15807	0.373221	1.77951	SLC4A4	32
Tcof1	3.87522	1.61835	3.64802	2.40876	1.72879	1.68344	-2.25686	-1.23926	-0.790402	0.0453511	#N/A	#N/A
Sdhc	7.86497	10.1462	8.27392	9.66591	10.4326	8.65549	2.28124	1.39199	0.4803	1.77713	SDHC	5
Dnaja3	5.27197	7.81791	5.60014	6.94692	7.26288	5.31906	2.54595	1.34678	0.870989	1.94382	#N/A	#N/A
Pex6	5.14856	5.68513	4.15292	5.56656	5.64654	3.87638	0.53657	1.41364	0.118573	1.77016	PEX6	3
Lactb2	4.65463	8.03169	6.19117	7.44634	7.57228	6.20395	3.37706	1.25516	0.585356	1.36833	#N/A	#N/A
Tsku	4.60746	4.58681	4.10599	4.45896	4.3656	2.62617	-0.0206508	0.352977	0.127844	1.73944	TSKU	12
Ech1	6.54593	10.2725	7.89995	9.9222	11.1563	9.42888	3.72659	2.02226	0.350316	1.72742	ECH1	1
Tomm22	6.3197	6.51225	5.67136	6.52145	6.74076	5.02387	0.192552	0.85009	-0.0091999	1.7169	TOMM22	3
Mrps23	6.13419	7.65551	6.61681	7.12983	6.94711	5.23513	1.52132	0.513017	0.525678	1.71198	MRPS23	2
Pgam1	8.58076	11.1335	9.81505	10.9215	10.459	8.7533	2.55274	1.10646	0.211988	1.70569	PGAM1	4
Zadh2	5.41155	7.33231	5.383	6.82048	7.39616	5.71318	1.92077	1.43748	0.511832	1.68297	ZADH2	27
Hsd17b12	7.76537	9.8078	8.54935	10.594	9.34046	8.82776	2.04243	2.04467	-0.786227	0.5127	#N/A	#N/A
Hsd17b10	6.16876	8.10871	6.6708	8.10583	7.75905	7.37629	1.93995	1.43503	0.00287434	0.382761	#N/A	#N/A
Gapdh	9.55438	11.2998	10.0757	10.8739	10.6805	8.99856	1.74547	0.798213	0.425928	1.68193	GAPDH	1
Usmg5	10.0771	12.663	11.3452	12.1052	10.3144	8.6397	2.58588	0.759995	0.557808	1.67472	USMG5	1
Timm44	4.59577	7.34507	4.93235	6.95404	6.59933	4.93132	2.7493	2.02169	0.391032	1.66801	TIMM44	1
Dusp11	5.67123	5.10294	4.95211	4.90998	4.48775	5.05608	-0.568291	-0.0421316	0.192963	-0.568327	#N/A	#N/A
Slmo2	5.6898	7.00228	5.90566	6.33487	7.44861	5.78408	1.31248	0.42921	0.667412	1.66453	SLMO2	7
Atp5f1	7.76593	10.5619	8.60617	10.197	10.3605	8.69652	2.79599	1.59088	0.364881	1.664	ATP5F1	2
Eif3j1	5.38649	6.35575	6.12647	6.22008	4.99346	5.57624	0.969262	0.0936033	0.135676	-0.58278	#N/A	#N/A
Fasn	7.38766	10.4559	7.52374	11.1132	12.8537	11.2007	3.06819	3.58942	-0.657309	1.65302	FASN	1
Crat	5.708	8.34562	5.22547	8.08838	8.40261	6.75449	2.63762	2.86292	0.257241	1.64812	CRAT	2
Ddhd1	3.10042	3.60786	2.31901	3.04953	3.9267	2.28269	0.507444	0.730524	0.558329	1.64401	DDHD1	12
Ppp1r10	4.27566	3.87878	3.826	4.10004	4.38254	2.76194	-0.396883	0.274036	-0.221264	1.6206	PPP1R10	13
Adi1	6.21265	6.4533	6.76305	5.92702	6.56722	6.36642	0.240647	-0.836026	0.526276	0.20079	#N/A	#N/A
Grpel1	6.26696	8.85388	7.12772	8.41376	8.67982	7.01805	2.58693	1.28604	0.440122	1.66177	#N/A	#N/A
Higd1a	6.84853	9.18245	8.27784	9.26558	8.47885	6.8622	2.33392	0.987745	-0.0831282	1.61665	HIGD1A	2
1700021K19Rik	3.10758	2.21024	3.29198	2.23513	2.10169	2.62219	-0.897343	-1.05685	-0.0248928	-0.520493	#N/A	#N/A
Atp5j2	8.35757	11.4818	9.60481	11.2073	11.7774	10.1609	3.12427	1.60246	0.274568	1.61647	ATP5J2	1
Tob1	5.19073	7.96088	4.96161	7.61986	8.03343	6.41755	2.77014	2.65825	0.341022	1.61588	TOB1	10
Mpc1	5.89015	9.87117	6.85873	9.49861	11.4712	9.85575	3.98102	2.63988	0.372562	1.61545	MPC1	5
Aldh4a1	4.10016	6.16951	4.0065	6.40055	7.27318	5.66802	2.06936	2.39404	-0.231032	1.60516	ALDH4A1	3
Bop1	4.15887	4.20827	4.34752	3.57211	3.82817	4.19981	0.0493924	-0.775405	0.636155	-0.37164	#N/A	#N/A
Mpc2	5.6709	9.16919	6.54538	9.32961	10.3777	8.77696	3.4983	2.78423	-0.160416	1.60076	MPC2	1
Vps13c	3.39739	4.90265	3.53567	5.70003	4.09131	4.02352	1.50527	2.16436	-0.797375	0.0677851	#N/A	#N/A
Vps13b	2.74127	3.35893	1.7984	3.20218	2.31513	2.73803	0.617665	1.40378	0.156749	-0.422893	#N/A	#N/A
Mtor	2.76827	4.75068	2.91757	4.33109	5.1328	3.54343	1.98241	1.41352	0.419595	1.58937	MTOR	6
Minos1	8.22567	10.4684	8.83614	9.99678	10.2473	8.66499	2.2427	1.16063	0.471594	1.58235	MINOS1	5
Cox4i1	9.15881	12.2622	9.9861	12.1193	11.7374	10.1698	3.10344	2.13318	0.142968	1.56762	COX4I1	2
Clpb	3.79592	5.83479	2.64005	5.9352	6.61129	5.04391	2.03888	3.29515	-0.100408	1.56738	CLPB	1
Letm1	4.68965	7.30132	4.4882	7.24274	7.01292	5.45513	2.61167	2.75455	0.058575	1.55778	LETM1	2
Tecpr2	2.3367	2.52393	1.74254	1.9964	2.1157	0.563492	0.187232	0.253852	0.527538	1.5522	TECPR2	9
Gm10145	5.80476	6.20448	6.20875	6.17569	5.81547	6.04453	0.399724	-0.0330629	0.0287909	-0.229058	#N/A	#N/A
Nampt	6.62229	9.87391	7.23794	9.2428	8.17991	6.63449	3.25162	2.00485	0.63111	1.54542	NAMPT	6
Scara5	3.56443	4.44199	3.18106	5.71958	5.39708	6.58136	0.877568	2.53852	-1.27759	-1.18428	#N/A	#N/A
LOC100046628	9.00747	7.97478	9.5325	7.73486	6.50088	6.59365	-1.03269	-1.79764	0.239923	-0.0927773	#N/A	#N/A
Gbe1	3.9821	8.58891	5.02764	8.20217	8.07689	6.53338	4.60681	3.17453	0.386738	1.54351	GBE1	2
9030624J02Rik	5.80842	5.34626	5.6764	5.48917	4.53751	4.61903	-0.462158	-0.187236	-0.142906	-0.081524	#N/A	#N/A
Esrra	4.76282	5.55727	3.8821	5.17866	5.49116	3.96618	0.794449	1.29656	0.378607	1.52497	ESRRA	16
Immt	5.84321	9.28906	6.49764	8.81629	9.10721	7.58587	3.44585	2.31865	0.472771	1.52134	IMMT	4
Pcca	4.51118	7.9214	4.40948	7.64328	8.20913	6.69304	3.41022	3.2338	0.278115	1.51609	PCCA	1
Pdhx	3.8573	7.05972	4.27434	6.87389	6.87279	5.36055	3.20242	2.59956	0.185831	1.51225	PDHX	7
Nbas	3.5678	3.11581	3.35237	3.61696	2.9835	3.45126	-0.451983	0.264594	-0.501149	-0.46776	#N/A	#N/A
Slc16a1	5.4084	8.54878	7.30043	8.33961	9.10556	7.59435	3.14038	1.03917	0.209175	1.51121	SLC16A1	7
Gnas	9.43662	9.68907	10.3863	9.87783	11.4948	9.98684	0.252449	-0.508467	-0.18876	1.50792	GNAS	3
Adcy3	4.53117	2.58595	3.95294	2.31457	4.45998	2.96538	-1.94521	-1.63837	0.271384	1.49461	ADCY3	6
Fastk	5.58401	4.70401	3.68859	4.12037	4.66696	3.17565	-0.879996	0.431784	0.583644	1.49131	FASTK	7
Opa1	4.89351	7.0549	5.08901	6.73065	7.02275	5.53839	2.16139	1.64165	0.324245	1.48436	OPA1	4
Mtch2	7.09302	9.34102	7.89276	9.1838	9.20459	7.73252	2.248	1.29104	0.15722	1.47207	MTCH2	10
Odf2	3.87898	3.12144	4.39291	3.49128	2.47256	2.83784	-0.75754	-0.901634	-0.369837	-0.365281	#N/A	#N/A
Itpr1	3.40677	4.09081	3.30626	4.12006	4.8471	3.38799	0.684038	0.813798	-0.0292492	1.45911	ITPR1	7
Apba3	4.85332	3.551	2.75162	2.8859	3.41319	1.95836	-1.30232	0.134283	0.665095	1.45483	APBA3	1
Isca1	6.73935	8.1152	7.05501	7.24224	8.19748	6.74945	1.37584	0.18723	0.87296	1.44803	ISCA1	1
Phb2	6.86371	8.017	6.91658	7.95011	7.35539	5.90793	1.15329	1.03353	0.0668881	1.44746	PHB2	17
Tmem70	4.98005	6.94772	5.15017	6.81593	7.03246	5.59226	1.96767	1.66575	0.131795	1.44019	TMEM70	2
Hccs	5.21106	6.8197	5.76679	6.12543	5.83386	4.39555	1.60864	0.358642	0.694274	1.43831	HCCS	1
Gja1	6.39257	6.02714	6.6573	7.69161	7.78483	6.34682	-0.365428	1.03431	-1.66447	1.43801	GJA1	12
Mrpl9	5.91192	7.75205	6.06018	7.36997	6.52416	5.08208	1.84013	1.30979	0.382081	1.44208	#N/A	#N/A
Acsf2	4.18304	6.02171	4.05123	5.99388	7.08348	5.65005	1.83867	1.94265	0.0278254	1.43343	ACSF2	1
LOC631966	8.49025	8.25128	8.48024	8.07344	7.38673	7.14542	-0.238968	-0.406803	0.177843	0.241309	#N/A	#N/A
2610507B11Rik	5.46758	5.01624	3.74205	4.67728	3.94573	4.22352	-0.451338	0.935231	0.338964	-0.277788	#N/A	#N/A
Gtf3c5	4.4313	4.60818	4.71934	4.38286	3.21611	3.17446	0.176883	-0.336478	0.225322	0.0416547	#N/A	#N/A
Gcdh	3.87831	6.43726	4.60194	5.97395	6.78655	5.35437	2.55895	1.37201	0.463308	1.43218	GCDH	1
Mrpl4	5.55508	7.07314	5.18121	6.81394	7.06559	5.65577	1.51806	1.63273	0.259199	1.40981	MRPL4	2
Galk1	5.39519	3.72694	5.00268	3.49704	3.2946	3.95429	-1.66825	-1.50564	0.229893	-0.659694	#N/A	#N/A
Galk2	4.84319	4.92041	5.73534	4.64065	4.16839	4.41909	0.0772262	-1.09469	0.279763	-0.2507	#N/A	#N/A
Adprh	6.46044	5.75392	6.5607	5.87662	5.23745	5.5766	-0.706524	-0.684073	-0.122702	-0.339142	#N/A	#N/A
Ppp1r15b	6.00869	5.46165	5.0724	5.49751	5.13073	3.72979	-0.547035	0.425108	-0.0358592	1.40094	PPP1R15B	13
Hk2	5.19451	8.35883	5.50785	7.91732	8.10448	6.70709	3.16432	2.40947	0.44151	1.39739	HK2	8
Vdac1	9.27547	10.2246	9.34325	10.0042	9.78086	8.385	0.949123	0.660999	0.220349	1.39586	VDAC1	1
Pmpcb	6.04041	7.87078	6.05264	7.32474	8.16826	6.78027	1.83038	1.2721	0.546045	1.388	PMPCB	6
LOC100862595	6.30085	6.02452	6.45914	5.5257	6.48691	5.63035	-0.276326	-0.933441	0.498823	0.856559	#N/A	#N/A
Oxa1l	4.06745	5.63623	4.29343	5.44014	5.98973	4.60475	1.56878	1.14671	0.196088	1.38498	OXA1L	4
Retsat	4.70636	7.43023	4.6536	7.82189	6.99299	5.61902	2.72387	3.16829	-0.391662	1.37397	RETSAT	1
Gm3837	5.69969	5.75968	5.53479	5.38103	5.39864	5.55189	0.0599835	-0.153766	0.378648	-0.153253	#N/A	#N/A
Timm50	5.75219	7.0082	5.61783	6.93057	7.29475	5.92288	1.25601	1.31274	0.0776355	1.37188	TIMM50	2
Prpf8	5.87317	6.71789	5.89572	6.7288	6.45934	6.23117	0.844719	0.833082	-0.0109092	0.228165	#N/A	#N/A
Prpf6	5.08632	5.59043	5.4687	5.45528	5.21592	5.2784	0.504111	-0.013413	0.135148	-0.0624788	#N/A	#N/A
Grsf1	5.25552	7.98142	6.32609	6.91456	6.59554	5.23026	2.7259	0.588473	1.06686	1.36527	GRSF1	11
Abhd16a	5.25158	3.84579	4.09209	4.27189	3.70952	4.63391	-1.40579	0.179793	-0.426101	-0.92439	#N/A	#N/A
Atp5c1	7.8567	10.4642	8.49918	10.3289	10.3473	8.98896	2.60746	1.82976	0.135209	1.35837	ATP5C1	2
Cox7a2	7.93233	10.5499	8.61402	10.4628	10.7679	9.4115	2.61755	1.84881	0.0870499	1.35639	COX7A2	1
Lmf1	4.86635	5.40854	4.82724	5.82656	5.14021	4.28317	0.542184	0.999321	-0.418025	0.857044	#N/A	#N/A
Tmco1	5.83736	7.19408	7.14645	7.82598	6.95126	7.55057	1.35671	0.679529	-0.631906	-0.599311	#N/A	#N/A
Dnajc11	3.68367	5.69146	5.02528	5.27674	5.25357	3.9021	2.00779	0.251464	0.41472	1.35147	DNAJC11	5
Ide	4.81946	5.99263	5.13935	5.7409	6.63155	5.28302	1.17316	0.601542	0.251728	1.34853	IDE	11
Mtm1	3.79668	5.15609	4.34956	4.68738	5.18937	3.86433	1.3594	0.337818	0.468711	1.32504	MTM1	2
Bri3bp	5.58335	5.62889	5.41602	5.63997	4.44905	3.1306	0.045538	0.223949	-0.0110831	1.31845	BRI3BP	5
Dnajc7	5.7212	7.15386	6.15315	6.41326	6.50286	5.18954	1.43266	0.260105	0.740605	1.31332	DNAJC7	1
Prkar2b	6.06349	9.06428	6.19424	8.62577	9.77252	8.46043	3.0008	2.43152	0.438517	1.31209	PRKAR2B	10
Mrpl3	5.38219	7.08052	5.18837	6.86079	6.34668	5.05157	1.69833	1.67243	0.21972	1.29511	MRPL3	3
Auh	5.07805	7.2689	5.01174	6.72039	7.10512	5.81232	2.19085	1.70865	0.548502	1.2928	AUH	3
Alg1	5.10436	4.49393	4.93214	4.71031	4.09323	3.86743	-0.610428	-0.221833	-0.216376	0.225803	#N/A	#N/A
Alg5	5.40693	5.23466	6.24577	5.80591	4.3774	5.09584	-0.172276	-0.439861	-0.57125	-0.718443	#N/A	#N/A
Ampd2	4.06624	2.9504	4.1795	3.13092	4.23894	2.97006	-1.11584	-1.04857	-0.180519	1.26888	AMPD2	2
Id2	6.22881	5.87014	6.57491	5.90139	7.28281	6.0152	-0.358664	-0.673521	-0.0312465	1.26761	ID2	5
Mtpap	3.31203	4.98908	3.50767	5.21215	4.23894	2.97806	1.67706	1.70448	-0.223062	1.26089	MTPAP	1
Slc25a11	4.99302	7.56119	5.92245	7.46651	7.56079	6.30392	2.56817	1.54407	0.0946749	1.25687	SLC25A11	6
Agpat3	6.37691	9.06648	6.1339	9.08628	7.88619	6.63254	2.68958	2.95238	-0.0197918	1.25366	AGPAT3	11
Pmm1	6.49321	8.1349	6.26344	8.0618	6.96474	5.71426	1.64169	1.79836	0.0730919	1.25048	PMM1	1
H2-Q4	4.35757	4.16352	4.23128	4.29352	5.72365	7.07941	-0.194049	0.0622321	-0.129995	-1.35575	#N/A	#N/A
Bckdha	5.22305	8.9353	5.8482	8.6529	8.95567	7.71212	3.71224	2.8047	0.2824	1.24355	BCKDHA	2
Ndufs4	5.96138	8.47969	6.7852	7.89638	9.02341	7.78015	2.5183	1.11118	0.583309	1.24326	NDUFS4	2
Ubac1	4.13379	5.76332	4.38489	5.53707	5.02964	3.78653	1.62953	1.15218	0.226247	1.24311	UBAC1	2
Mavs	4.32573	5.0967	4.26038	5.18881	5.79527	4.5533	0.770976	0.928434	-0.0921092	1.24197	MAVS	1
Ndrg3	4.37013	5.51328	4.82419	4.63084	5.63988	4.403	1.14315	-0.193347	0.882439	1.23688	NDRG3	9
Lrp12	4.36447	3.28285	4.4066	3.93805	3.44758	2.2233	-1.08162	-0.468553	-0.655201	1.22428	LRP12	15
Plekhh3	4.92437	3.89757	3.10222	3.36635	4.14989	2.92602	-1.0268	0.264138	0.53122	1.22387	PLEKHH3	2
2410015M20Rik	7.39351	8.99284	7.38766	8.97285	9.43625	8.41959	1.59933	1.58518	0.0199956	1.01666	#N/A	#N/A
Car3	9.99817	12.7532	8.47131	12.9478	13.9138	15.2031	2.75502	4.47647	-0.194585	-1.28929	#N/A	#N/A
Slc52a2	3.99618	2.56537	2.70377	3.1661	2.94469	1.73385	-1.43081	0.462328	-0.600732	1.21084	SLC52A2	3
Kars	6.05329	5.00518	5.84571	5.29485	4.34891	4.17725	-1.0481	-0.55086	-0.289671	0.171666	#N/A	#N/A
Txn2	6.52863	7.01496	6.54792	6.89727	7.7923	6.58889	0.486328	0.34935	0.117689	1.2034	TXN2	4
Dbp	5.7239	4.76869	4.79539	4.58964	4.11078	2.91239	-0.955216	-0.205745	0.179045	1.19838	DBP	2
Nrp2	4.92915	5.35793	6.26991	4.6892	5.43091	4.24247	0.428777	-1.58071	0.668731	1.18844	NRP2	21
Uckl1	4.29727	4.51436	3.58983	4.29795	4.03486	2.84815	0.217089	0.708119	0.216417	1.18671	UCKL1	2
Timm17a	6.30961	8.84826	6.85006	8.24377	7.86789	6.68873	2.53865	1.39372	0.604491	1.17916	TIMM17A	4
Tmem256	8.61189	6.14237	7.73213	5.98042	7.21311	7.0604	-2.46952	-1.75171	0.161947	0.152707	#N/A	#N/A
Mcur1	4.25492	6.44906	4.04483	5.83333	7.02263	5.8447	2.19414	1.7885	0.615728	1.17793	MCUR1	1
Cox8a	8.20765	9.80711	8.27481	9.9181	10.8986	9.72077	1.59946	1.64329	-0.110984	1.17782	COX8A	3
Idh2	6.90933	9.45428	7.62405	8.1539	8.56427	7.38665	2.54495	0.529854	1.30038	1.17762	IDH2	7
Slc25a22	4.1676	6.93614	5.03082	6.50375	6.69544	5.52556	2.76854	1.47293	0.432389	1.16988	SLC25A22	7
Rpl11	8.6624	8.06501	8.71389	7.88527	8.09659	6.9273	-0.597383	-0.828627	0.179747	1.16929	RPL11	1
Sema4b	4.633	3.84949	4.51523	4.26622	5.03339	3.86447	-0.78351	-0.249005	-0.416732	1.16892	SEMA4B	7
Pvrl2	5.95462	4.91033	5.54809	4.60943	4.00391	2.83882	-1.04429	-0.938666	0.300905	1.16509	PVRL2	1
Use1	6.43249	6.01594	5.54847	5.90944	5.33898	5.40492	-0.416548	0.360961	0.106504	-0.0659426	#N/A	#N/A
Dhodh	4.05644	4.56639	3.7143	4.5543	5.0621	3.9021	0.509949	0.839995	0.0120979	1.16	DHODH	1
Apeh	5.02139	5.44132	4.95245	5.51066	4.97492	4.56698	0.419925	0.558214	-0.0693447	0.407937	#N/A	#N/A
Eif1	8.99922	9.04812	9.29147	8.5834	9.1704	8.0128	0.0488922	-0.708071	0.464721	1.1576	EIF1	13
Fdft1	6.89226	7.46528	8.50064	7.75483	6.30322	5.21104	0.573021	-0.745809	-0.289553	1.09219	#N/A	#N/A
Slc25a5	8.3606	10.6338	8.99809	10.5021	10.1907	9.03321	2.27319	1.50405	0.131646	1.1575	SLC25A5	1
Dhx38	3.66134	3.16645	3.67096	3.07436	2.41577	3.19788	-0.494898	-0.5966	0.0920882	-0.782105	#N/A	#N/A
Acsl1	6.1227	9.67388	6.57784	10.4879	10.1954	9.04203	3.55118	3.91007	-0.814027	1.15335	ACSL1	10
Dhx32	4.12194	5.07914	3.75547	4.59587	4.76402	5.39911	0.9572	0.840395	0.48327	-0.635099	#N/A	#N/A
Comtd1	6.10327	5.43788	6.0121	5.38816	4.5358	3.38333	-0.665389	-0.623935	0.0497232	1.15247	COMTD1	1
Dhx37	3.59798	3.17261	2.7424	2.98374	2.77478	2.24508	-0.425372	0.241348	0.188866	0.529704	#N/A	#N/A
Aldoa	10.0784	12.6509	10.5704	12.4601	12.0709	10.9255	2.57256	1.88972	0.190851	1.14538	ALDOA	6
Insig1	6.8665	8.78663	8.00603	9.69108	7.37753	6.23602	1.92013	1.68505	-0.904446	1.1415	INSIG1	17
Egln1	5.02088	5.09341	4.33027	4.94522	4.59194	3.46948	0.0725343	0.614944	0.148192	1.12246	EGLN1	7
Cops6	6.52643	7.50288	7.32927	7.19558	6.88919	6.48304	0.976444	-0.133689	0.307297	0.40615	#N/A	#N/A
Cops4	5.26885	5.83739	6.06067	5.49636	5.77114	5.48831	0.568544	-0.564314	0.341036	0.282827	#N/A	#N/A
Gmps	5.61407	7.09651	6.66934	6.65223	6.31604	5.19362	1.48243	-0.0171181	0.444282	1.12243	GMPS	8
Vdac2	8.96516	9.5223	8.98292	8.96613	9.08103	7.95871	0.557142	-0.0167822	0.556167	1.12232	VDAC2	3
Slc25a39	7.72445	7.22627	6.21407	6.46606	6.34628	5.23259	-0.498179	0.251993	0.760203	1.11369	SLC25A39	5
Ep400	4.35143	2.64267	3.2876	2.88465	1.65698	2.10706	-1.70876	-0.402955	-0.241981	-0.45008	#N/A	#N/A
Suclg2	5.14901	6.68655	5.89081	6.67658	7.5225	6.41823	1.53753	0.785774	0.00996112	1.10426	SUCLG2	2
Ogt	4.75776	4.56608	4.96595	4.5239	5.4215	4.32624	-0.191679	-0.442052	0.0421868	1.09526	OGT	19
Dbt	4.73459	8.05898	4.98403	7.86411	7.72481	6.62983	3.32439	2.88008	0.194868	1.09498	DBT	2
0610007P14Rik	6.23959	4.4977	6.8528	5.28188	3.31971	4.57202	-1.74189	-1.57092	-0.784174	-1.25231	#N/A	#N/A
Ccdc124	6.19942	6.17375	5.70699	5.27425	5.78336	4.69199	-0.0256618	-0.432738	0.899503	1.09137	CCDC124	1
Mrpl45	5.67602	7.36775	5.94061	7.19884	6.5084	5.41909	1.69173	1.25823	0.168912	1.08931	MRPL45	4
Hibadh	5.97576	9.20139	6.58135	8.70203	9.20827	8.12315	3.22563	2.12067	0.499367	1.08512	HIBADH	1
Ankrd52	5.21639	3.98842	4.55776	3.86074	4.29057	3.21228	-1.22797	-0.697023	0.127685	1.07829	ANKRD52	95
Echdc1	6.03654	10.1078	6.95469	9.75943	9.3927	8.31656	4.07128	2.80474	0.34839	1.07614	ECHDC1	2
Tfam	5.37329	7.0874	5.53014	5.62507	5.95299	4.88183	1.71412	0.094929	1.46234	1.07116	TFAM	6
Id1	6.18112	6.52688	5.05969	6.36099	6.59811	5.52871	0.345761	1.3013	0.16589	1.06941	ID1	6
Bri3	7.77075	5.70705	7.78452	5.24923	6.75249	5.68355	-2.0637	-2.53529	0.457824	1.06894	BRI3	2
D10Jhu81e	4.78462	7.32733	5.29318	6.87293	8.27165	6.67475	2.54271	1.57975	0.454396	1.5969	#N/A	#N/A
Nmd3	4.1146	5.58126	5.57613	5.27228	4.64059	4.24016	1.46666	-0.303851	0.30898	0.400427	#N/A	#N/A
Fibp	4.36104	4.39637	4.2459	4.13957	3.38804	3.96859	0.0353284	-0.106326	0.256794	-0.580545	#N/A	#N/A
Ivns1abp	4.64144	7.8538	5.77261	7.52782	6.5695	5.50065	3.21236	1.75521	0.325983	1.06886	IVNS1ABP	6
Mrrf	4.7908	6.0893	4.27028	5.671	5.22569	4.16145	1.2985	1.40073	0.4183	1.06424	MRRF	7
Ndufv3	6.47851	9.22268	6.93229	8.52763	9.38486	8.02737	2.74417	1.59534	0.695043	1.35749	#N/A	#N/A
Ndufv2	5.81027	9.7568	7.50691	9.6053	10.0273	7.54533	3.94653	2.09839	0.151503	2.48192	#N/A	#N/A
Phb	7.542	9.28171	7.67121	8.9926	8.85146	7.79375	1.73971	1.32139	0.289116	1.05771	PHB	7
Ugp2	5.5382	7.58465	6.30944	7.17537	7.81757	6.75997	2.04645	0.865936	0.409275	1.0576	UGP2	2
Ppp1cb	7.72004	8.5352	8.59173	8.08657	8.71754	7.6617	0.81516	-0.505153	0.448627	1.05584	PPP1CB	22
Btbd1	5.74754	6.15495	5.21662	4.74828	5.69876	4.6451	0.407416	-0.468346	1.40667	1.05366	BTBD1	5
Nol11	4.59237	4.52857	4.47	4.57071	3.72194	4.06038	-0.0637943	0.100716	-0.0421397	-0.338438	#N/A	#N/A
Nol10	4.6588	3.96065	4.06314	3.87652	2.90369	2.6726	-0.698145	-0.186624	0.084136	0.23109	#N/A	#N/A
Fbxo21	4.6156	5.77806	5.50067	5.14317	6.28714	5.23444	1.16246	-0.3575	0.634889	1.0527	FBXO21	11
Ssfa2	3.80667	2.65078	1.81386	2.72543	4.12842	3.08243	-1.15589	0.911565	-0.0746533	1.04599	SSFA2	4
Gm15483	6.55938	6.04689	6.9606	5.97166	5.57071	4.99747	-0.512489	-0.988936	0.0752232	0.573242	#N/A	#N/A
Got1	6.249	6.78223	6.45147	6.15929	4.38044	3.34831	0.533223	-0.292177	0.622935	1.03214	GOT1	1
Ndufa2	8.7509	10.2973	8.89669	10.1003	9.84174	8.81017	1.54637	1.20361	0.196965	1.03157	NDUFA2	1
Neurl4	3.34033	2.77595	1.34594	2.11229	2.90379	1.87455	-0.564375	0.76635	0.663663	1.02924	NEURL4	8
Eef2	11.0827	8.9471	10.0806	8.74571	8.42423	8.14859	-2.13564	-1.33492	0.201389	0.275641	#N/A	#N/A
Gm5093	6.47622	5.75336	6.64837	6.04072	5.68456	4.99081	-0.722861	-0.607654	-0.287363	0.693755	#N/A	#N/A
Vps13a	2.41098	4.13012	2.47472	4.53339	3.94067	2.91261	1.71914	2.05867	-0.403265	1.02806	VPS13A	3
Gm5637	5.52941	3.69845	5.66362	4.22209	4.27316	5.41689	-1.83096	-1.44152	-0.523642	-1.14373	#N/A	#N/A
Sbno1	4.45942	4.83239	4.32352	4.12692	4.01397	2.98906	0.372974	-0.196602	0.705472	1.02491	SBNO1	27
1190002N15Rik	5.41501	3.76265	4.94519	4.55754	3.22425	3.79286	-1.65236	-0.387653	-0.794886	-0.568617	#N/A	#N/A
Tmem63b	4.67045	2.81313	4.01346	2.71279	3.38689	2.36809	-1.85732	-1.30067	0.100339	1.0188	TMEM63B	6
Acsl3	5.5157	6.20592	6.17896	6.59393	4.71826	3.70988	0.690221	0.414972	-0.388018	1.00838	ACSL3	10
Dip2a	4.31694	3.25148	3.39017	2.72552	3.61835	2.61076	-1.06546	-0.664648	0.525957	1.0076	DIP2A	12
Slc25a46	4.11823	5.99052	4.64242	5.50154	5.58057	4.57498	1.87229	0.859122	0.488982	1.00559	SLC25A46	2
Ndufa11	6.37812	7.6402	6.29937	7.42819	7.84001	6.84262	1.26208	1.12882	0.212007	0.997393	NDUFA11	1
Pccb	4.74663	8.44843	5.54654	8.09553	8.96249	7.96512	3.7018	2.54899	0.352895	0.997367	PCCB	1
Tsfm	5.43717	6.45426	5.30534	6.10944	6.13235	5.15446	1.01709	0.804097	0.344816	0.97789	TSFM	3
Hsp90ab1	9.56996	8.52719	9.92446	8.61345	9.42568	8.62719	-1.04277	-1.31101	-0.0862625	0.798483	#N/A	#N/A
Tbcd	5.39309	4.40885	5.02173	3.98535	3.4757	4.4433	-0.984244	-1.03638	0.423499	-0.967603	#N/A	#N/A
Gabpa	5.78624	7.12455	6.42045	6.36717	6.10082	5.14105	1.33831	-0.0532824	0.757381	0.959769	GABPA	14
Tbcb	7.36738	5.97556	6.73436	5.83486	5.6594	5.67743	-1.39182	-0.899501	0.140697	-0.018026	#N/A	#N/A
Tbca	7.1081	7.67829	7.87343	7.3482	8.14816	7.57406	0.570197	-0.525232	0.330095	0.574098	#N/A	#N/A
Tmem48	4.19291	3.92175	4.81677	4.276	3.91967	3.49318	-0.271157	-0.54077	-0.354248	0.426487	#N/A	#N/A
Epas1	4.30519	6.01428	3.50093	5.76534	7.97515	7.02447	1.70909	2.26441	0.248935	0.95068	EPAS1	15
LOC100047957	5.05488	6.50445	5.95345	5.94909	5.89023	5.33511	1.44957	-0.0043662	0.555367	0.555117	#N/A	#N/A
2410018M08Rik	5.48192	7.39245	5.35878	7.27569	6.77078	5.88899	1.91053	1.91691	0.11676	0.881782	#N/A	#N/A
Rpl8	10.7115	8.69046	9.78061	8.63406	7.86211	8.02694	-2.021	-1.14655	0.0564009	-0.164831	#N/A	#N/A
Rpl9	10.0228	9.14359	9.67205	8.8603	8.24498	7.32759	-0.879222	-0.811748	0.283295	0.917392	#N/A	#N/A
Rpl6	8.66036	6.72171	8.22109	6.95627	6.56124	6.84281	-1.93865	-1.26481	-0.234567	-0.281568	#N/A	#N/A
Cdk17	3.92573	3.26678	3.68099	3.1478	4.6874	3.7422	-0.658956	-0.533197	0.11898	0.945201	CDK17	18
Rpl4	10.0574	7.3948	9.0435	7.24878	7.05575	7.16755	-2.66264	-1.79473	0.146027	-0.111804	#N/A	#N/A
Rpl5	8.83094	7.38416	8.70716	7.47821	6.83896	6.81021	-1.44678	-1.22895	-0.0940539	0.0287486	#N/A	#N/A
Tmx4	4.2937	3.85228	4.62963	4.32918	4.66791	3.7265	-0.44142	-0.300448	-0.476901	0.941407	TMX4	6
Mfn1	3.54315	5.36907	4.31779	4.81607	4.60802	3.66881	1.82592	0.498288	0.552998	0.939211	MFN1	13
Urgcp	4.00072	4.2571	3.90669	4.39615	4.40727	3.47229	0.256374	0.489457	-0.13905	0.934986	URGCP	6
Pomt1	3.89447	5.46418	4.02374	6.16533	5.01786	4.58136	1.56971	2.14159	-0.701153	0.436502	#N/A	#N/A
Bhlhe40	7.14452	6.76198	6.78367	6.54779	5.34761	4.41283	-0.382541	-0.235883	0.214189	0.934786	BHLHE40	11
Ptrh2	5.99096	6.46558	7.20616	6.46578	5.98553	5.05229	0.474623	-0.740379	-0.000198239	0.933244	PTRH2	15
Nmt2	4.27555	4.63915	4.46217	3.42285	4.41933	3.48784	0.363596	-1.03932	1.2163	0.93149	NMT2	15
Mrps14	7.57666	9.38741	8.19465	8.91534	8.52514	7.59752	1.81075	0.720692	0.472065	0.927619	MRPS14	1
Lpin1	4.04315	8.75034	5.56547	8.41537	7.73075	6.80365	4.70719	2.84991	0.334969	0.927094	LPIN1	13
Atxn2	3.42859	4.45753	3.80439	4.16414	4.52026	3.60077	1.02894	0.359741	0.293396	0.919495	ATXN2	10
Poldip2	5.21526	7.38484	5.78716	6.85155	7.1061	6.18776	2.16957	1.06439	0.533284	0.918336	POLDIP2	8
Iars2	4.29138	6.52182	4.15985	6.47457	6.42405	5.50898	2.23044	2.31472	0.0472538	0.915069	IARS2	1
Mmab	6.08681	4.39789	4.10844	4.07442	4.58637	3.67227	-1.68891	-0.0340186	0.32347	0.914094	MMAB	7
Wdr83	5.0948	3.78485	4.14057	3.87804	2.94702	3.61404	-1.30995	-0.262532	-0.0931924	-0.667018	#N/A	#N/A
Slc36a1	4.50325	4.35134	4.63936	4.23155	3.7006	2.78876	-0.151916	-0.407818	0.11979	0.911841	SLC36A1	8
Fdx1	6.05664	8.64196	6.77121	8.00778	8.45123	7.5433	2.58532	1.23657	0.634185	0.907936	FDX1	3
Apopt1	4.9011	5.24124	4.41565	5.72661	5.01074	4.10329	0.340138	1.31096	-0.485371	0.90745	APOPT1	1
Zfp622	5.38996	5.21856	5.42142	4.79934	3.48746	4.2344	-0.171392	-0.62208	0.419221	-0.74694	#N/A	#N/A
Tmem129	4.58842	4.86077	4.68794	4.33969	4.25338	3.34836	0.272341	-0.348252	0.521078	0.90502	TMEM129	6
Phlpp1	3.19604	2.54728	2.59847	1.6972	3.32708	2.42332	-0.648761	-0.901265	0.850081	0.903756	PHLPP1	3
Ppa1	5.15733	9.11558	6.49768	8.66965	8.60998	7.7065	3.95825	2.17198	0.445925	0.903484	PPA1	1
Mrpl22	5.12094	6.65016	5.26549	6.58593	6.10645	5.20301	1.52923	1.32044	0.0642323	0.903438	MRPL22	2
Mcu	5.13484	4.39149	4.93214	3.9232	4.41711	3.5153	-0.743349	-1.00894	0.468289	0.901804	MCU	3
Clpx	3.93476	7.77619	4.92236	7.03496	7.05001	6.15611	3.84144	2.1126	0.741233	0.893895	CLPX	6
Herpud1	6.77827	6.75012	6.62895	6.54293	6.34105	5.44899	-0.0281501	-0.0860247	0.207196	0.892058	HERPUD1	14
Foxn3	3.66781	3.30817	3.86345	2.89655	3.96003	3.06808	-0.359637	-0.966903	0.411624	0.89195	FOXN3	27
Naa35	4.84718	5.0747	5.31372	4.92028	4.41317	3.52272	0.227528	-0.393441	0.154421	0.890451	NAA35	1
Bod1l	3.06663	2.99971	2.60037	2.58454	2.5978	3.42821	-0.0669162	-0.0158302	0.415175	-0.83041	#N/A	#N/A
Sumo1	7.16802	8.19438	7.61088	7.78278	7.63504	6.74496	1.02636	0.171899	0.411597	0.890084	SUMO1	4
Naa25	4.3263	4.94444	4.55066	4.95986	4.13832	3.25118	0.618147	0.409206	-0.0154224	0.887145	NAA25	13
Csl	4.80089	8.48466	6.0879	8.33898	8.34779	5.78123	3.68377	2.25108	0.145677	2.56656	#N/A	#N/A
Ndufa7	7.38376	8.72326	7.44486	8.70128	9.09553	8.20994	1.33949	1.25642	0.0219838	0.885585	NDUFA7	1
Elovl5	6.89506	6.53397	6.96322	7.41057	7.52909	6.64731	-0.361084	0.447347	-0.876597	0.88178	ELOVL5	11
Rars	5.80907	5.67738	6.91254	5.61988	4.49417	4.8336	-0.131683	-1.29267	0.0575082	-0.339435	#N/A	#N/A
Tmem135	4.50528	6.97511	5.06417	7.36987	7.21187	6.33049	2.46983	2.3057	-0.394758	0.88138	TMEM135	16
Csnk2b	7.93774	8.76838	8.6427	8.63813	8.00409	7.12542	0.830646	-0.00456368	0.13025	0.878669	CSNK2B	1
Rxrb	4.06671	4.38636	3.19372	4.31876	4.06333	3.19227	0.319654	1.12504	0.0676005	0.871062	RXRB	7
Qk	5.89801	7.07914	6.74973	6.60049	7.72331	7.37312	1.18113	-0.149231	0.478642	0.350193	#N/A	#N/A
Ndrg2	5.07825	8.72108	6.02091	8.3821	8.6563	7.7869	3.64284	2.36119	0.338985	0.869399	NDRG2	2
Ldha	9.55924	12.1858	10.4781	11.8943	11.1817	10.3151	2.62653	1.41614	0.291497	0.866547	LDHA	4
Slc35a4	5.85145	5.0682	4.54702	4.18419	3.56148	2.69607	-0.78325	-0.362837	0.884018	0.86541	SLC35A4	9
Mrpl2	5.16795	6.25501	5.71859	5.89256	6.3008	5.43544	1.08707	0.173969	0.362453	0.865361	MRPL2	1
Nr1h2	5.57972	4.13423	3.98867	3.5591	3.89622	3.03527	-1.44549	-0.429569	0.575131	0.86095	NR1H2	3
Memo1	5.36195	6.58722	6.67091	6.3404	6.18326	5.32249	1.22527	-0.330508	0.246818	0.860774	MEMO1	16
Rpl22	7.87473	5.90196	6.93093	5.32811	6.25316	5.39745	-1.97277	-1.60282	0.573852	0.855705	RPL22	2
Slc7a6	4.87672	5.49459	5.5992	5.30753	5.02387	4.17087	0.617871	-0.291675	0.187063	0.853008	SLC7A6	10
Cars2	3.87639	3.8914	2.55184	3.56466	3.93442	3.31588	0.0150167	1.01282	0.326743	0.618544	#N/A	#N/A
Sar1b	6.49345	8.40564	7.55522	8.36356	8.11843	7.26601	1.91219	0.808338	0.04208	0.852425	SAR1B	11
Alas1	6.11006	10.0999	7.01118	10.1216	9.20582	8.35475	3.98983	3.11042	-0.0217119	0.851076	ALAS1	3
Xrcc6	3.82827	4.90653	4.65597	3.27413	4.05668	3.20715	1.07826	-1.38184	1.6324	0.849525	XRCC6	2
Leng1	4.78051	4.30604	3.81003	3.78852	4.03928	3.19302	-0.474473	-0.0215086	0.517518	0.846258	LENG1	2
Coq10b	5.15494	5.85684	5.79377	5.63594	5.65852	4.81615	0.701892	-0.157825	0.220891	0.842367	COQ10B	5
Arhgef11	3.4392	1.96004	1.41998	2.07136	2.9037	2.0631	-1.47916	0.651374	-0.11132	0.840595	ARHGEF11	5
Prpf4b	2.86671	4.12343	4.12095	4.01024	3.9025	3.06755	1.25672	-0.110704	0.113187	0.834952	PRPF4B	15
Rab12	4.89912	5.99629	6.11448	5.43904	5.69927	4.86451	1.09717	-0.675449	0.557256	0.834755	RAB12	10
Usp22	5.40431	4.93392	6.32782	4.83243	5.13445	5.15641	-0.470386	-1.49539	0.101494	-0.0219569	#N/A	#N/A
Col12a1	7.96334	5.42422	7.16758	4.73031	3.06657	2.23268	-2.53912	-2.43727	0.693912	0.833899	COL12A1	12
Slc2a4	3.81869	9.26602	5.77556	9.6886	8.6117	7.78893	5.44733	3.91304	-0.422579	0.822771	SLC2A4	3
Smu1	5.9355	6.61934	6.95729	6.71722	6.15632	5.99412	0.683842	-0.240073	-0.0978755	0.162204	#N/A	#N/A
Dvl3	4.76107	2.94894	3.8496	2.63352	3.43785	2.62182	-1.81213	-1.21609	0.315425	0.816032	DVL3	10
Tef	4.96354	6.9251	4.54365	5.31702	4.46246	3.64714	1.96157	0.773372	1.60808	0.815324	TEF	6
Acat2	4.94408	6.63341	6.09665	6.93985	7.31038	6.49669	1.68933	0.843196	-0.306437	0.813688	ACAT2	2
Bcap31	7.67507	9.71799	8.88288	10.0974	9.2419	9.75253	2.04292	1.21454	-0.379434	-0.51063	#N/A	#N/A
Htra2	5.7475	4.77552	4.64741	4.97468	5.26087	4.45182	-0.971974	0.327275	-0.19916	0.809056	HTRA2	4
Timm23	5.7542	7.65663	6.64392	7.82765	7.92794	7.12372	1.90243	1.18372	-0.171017	0.804218	TIMM23	4
Ppp5c	4.24761	5.53099	5.15449	5.444	5.4489	4.64979	1.28339	0.289515	0.086994	0.799118	PPP5C	8
Rabgef1	4.0167	4.11896	3.59163	3.5821	3.93226	3.13714	0.102262	-0.00953727	0.536864	0.795121	RABGEF1	4
Ubxn6	6.21296	5.13652	5.04468	4.97661	4.5026	4.12024	-1.07644	-0.0680711	0.15991	0.382359	#N/A	#N/A
Camsap2	3.79997	3.45606	3.15953	3.12635	3.51097	2.7169	-0.34391	-0.033177	0.329702	0.794066	CAMSAP2	17
Fkbp4	5.56104	5.85798	5.9721	6.31945	6.46327	5.67287	0.296938	0.34735	-0.461472	0.790399	FKBP4	9
Gusb	5.15971	3.36224	5.38039	4.57246	4.17457	5.30463	-1.79747	-0.807932	-1.21022	-1.13006	#N/A	#N/A
Fbxw8	5.53241	6.42395	5.87786	5.9579	5.18962	6.1812	0.89154	0.0800394	0.466052	-0.991586	#N/A	#N/A
Prkag1	5.94408	6.94664	5.79317	6.85504	6.21999	5.43221	1.00256	1.06187	0.0915996	0.787776	PRKAG1	2
Fbxw5	4.96359	4.26656	3.24607	3.95461	3.79513	3.47432	-0.697032	0.708535	0.311954	0.320814	#N/A	#N/A
Celf1	4.04572	4.93352	5.03984	4.94099	6.00283	5.21561	0.887792	-0.0988459	-0.00747536	0.787214	CELF1	50
Slc11a2	4.64084	5.67903	5.07068	5.54363	3.98723	3.2087	1.03819	0.472947	0.135398	0.778529	SLC11A2	1
Bzw2	5.90181	6.06776	5.72428	5.81894	4.51051	3.73796	0.165953	0.0946616	0.248824	0.772545	BZW2	2
Tubb4b	7.36513	7.51735	7.65392	7.6417	7.38444	7.68984	0.15222	-0.0122229	-0.124348	-0.3054	#N/A	#N/A
Lcmt2	4.0825	4.37276	3.00122	3.19858	3.12758	2.35676	0.290266	0.197364	1.17418	0.770817	LCMT2	12
F3	10.1305	6.95753	10.7733	6.85025	6.80741	6.03691	-3.17297	-3.92303	0.107281	0.770504	F3	7
Gm6404	5.80768	5.6758	6.01757	4.98254	4.58468	3.88421	-0.131882	-1.03503	0.693259	0.700475	#N/A	#N/A
Mapre3	4.69004	5.17886	5.0048	4.87116	5.44784	4.68451	0.488811	-0.133631	0.307691	0.763331	MAPRE3	6
Timm13	6.36387	7.95587	6.71164	7.7092	7.83378	7.07055	1.59199	0.997565	0.246662	0.763232	TIMM13	2
Pgpep1	5.46392	5.50433	5.28928	5.18878	5.8367	5.07481	0.0404097	-0.1005	0.315548	0.761887	PGPEP1	2
Tom1l2	4.87478	5.18779	4.48192	4.71783	5.03363	4.27623	0.313003	0.235908	0.469959	0.7574	TOM1L2	9
Fdxr	4.25004	4.19071	4.36692	3.85877	3.62056	2.86668	-0.0593231	-0.508151	0.331939	0.753876	FDXR	3
Grhpr	4.48303	7.58381	5.50011	7.29792	6.75442	6.00138	3.10078	1.79781	0.285894	0.753036	GRHPR	1
Gm15800	2.44334	2.04375	1.37238	2.14746	2.13351	2.03005	-0.399591	0.77508	-0.103709	0.10346	#N/A	#N/A
Eif4a2	7.96524	7.77755	6.65281	7.42904	8.00395	7.25542	-0.187688	0.776229	0.34851	0.748532	EIF4A2	11
Rps17	8.57441	8.45138	9.36178	8.19871	8.1699	7.42599	-0.123024	-1.16306	0.252669	0.743912	RPS17	1
Mrpl54	5.58321	6.85642	6.52155	6.57405	5.84225	5.5077	1.27321	0.0524949	0.28237	0.334546	#N/A	#N/A
Mrpl50	5.90549	7.4246	6.50895	6.89333	7.42089	6.30302	1.51911	0.384377	0.531274	1.11786	#N/A	#N/A
Mrpl51	7.2446	9.14375	7.29697	8.93263	8.42538	7.52867	1.89915	1.63566	0.21112	0.896715	#N/A	#N/A
Slc25a1	6.25934	8.33614	7.28635	8.75098	8.85976	8.11738	2.0768	1.46463	-0.414836	0.742382	SLC25A1	4
Mrpl53	6.20015	8.19661	6.68724	7.49114	7.45917	6.22059	1.99646	0.803902	0.705469	1.23858	#N/A	#N/A
Scyl1	5.2286	4.76547	5.18849	4.40558	4.91572	4.17453	-0.463137	-0.782918	0.359889	0.741181	SCYL1	2
Sod3	8.85123	6.15397	7.74155	7.0129	8.36748	9.44386	-2.69726	-0.72865	-0.858926	-1.07637	#N/A	#N/A
Myo10	5.06635	2.82113	4.71584	2.80431	3.21892	2.48299	-2.24522	-1.91153	0.0168157	0.735929	MYO10	25
Mrpl24	6.0448	8.14942	6.38885	7.71812	7.108	6.37406	2.10461	1.32928	0.431292	0.733939	MRPL24	1
Gsk3a	4.81115	5.68505	5.60635	5.32129	4.75133	4.02004	0.873898	-0.28506	0.363759	0.731293	GSK3A	1
Vldlr	5.26512	6.9716	5.34852	7.14281	6.35806	5.6278	1.70648	1.79429	-0.171208	0.730258	VLDLR	25
Akt2	6.25878	7.33645	5.68398	7.02855	7.47256	6.74326	1.07767	1.34457	0.307902	0.729299	AKT2	9
Fam175b	4.38668	4.84493	4.62189	4.48415	4.04875	3.31962	0.458251	-0.137742	0.360781	0.729134	FAM175B	17
Tmbim4	4.76828	6.56537	6.23053	6.66821	6.73423	6.0069	1.79709	0.43768	-0.102838	0.727325	TMBIM4	1
Spsb1	4.40969	4.64829	4.88284	4.21169	4.89723	4.17125	0.238608	-0.671151	0.436602	0.725976	SPSB1	4
Sh3bp5	5.24962	2.7137	5.65521	3.20832	5.79761	5.07296	-2.53592	-2.44689	-0.494623	0.724647	SH3BP5	13
Ephx2	5.07879	9.46237	5.74275	9.51332	8.40152	7.67817	4.38358	3.77057	-0.0509509	0.723348	EPHX2	1
Ssbp2	4.57926	5.1357	4.92806	4.27102	4.16111	3.43957	0.556443	-0.657045	0.864685	0.72154	SSBP2	18
Lgals9	5.96815	3.30296	6.45782	4.09135	5.48214	6.28929	-2.6652	-2.36647	-0.788394	-0.807145	#N/A	#N/A
Rnf121	4.83208	4.15535	4.89099	5.04348	4.237	3.51561	-0.676724	0.152498	-0.88813	0.721382	RNF121	7
Orc5	4.44535	5.60929	5.01902	5.43034	4.44005	3.71947	1.16394	0.411314	0.178949	0.720588	ORC5	5
Lgals3	5.57737	7.28776	7.70374	6.79476	4.78677	6.79344	1.71039	-0.90898	0.492998	-2.00667	#N/A	#N/A
Nme2	10.1562	9.35982	10.1829	9.09429	9.15489	8.4349	-0.796377	-1.08863	0.265525	0.719989	NME2	2
Tpt1	13.2033	11.3943	12.5633	10.7716	10.6933	9.97431	-1.809	-1.79172	0.622674	0.719031	TPT1	4
Rbm17	4.62655	4.58099	5.53165	4.64577	3.79169	3.89971	-0.0455593	-0.885877	-0.0647805	-0.108014	#N/A	#N/A
Trak1	4.43731	3.41803	3.12523	3.59928	4.01339	3.29519	-1.01928	0.474043	-0.181244	0.718198	TRAK1	2
Mfn2	5.83692	6.97667	4.76549	6.48219	6.82706	6.11539	1.13975	1.7167	0.494485	0.711673	MFN2	4
Ctage5	4.75664	5.25223	4.66665	5.38469	4.57786	3.86771	0.495598	0.718039	-0.132459	0.710158	CTAGE5	2
Fbxo3	4.74058	6.73049	6.08005	6.13369	6.3483	5.6418	1.98991	0.0536448	0.596798	0.706508	FBXO3	9
Pdpr	3.53414	5.71654	3.7691	5.45452	5.6554	4.95047	2.1824	1.68542	0.262021	0.704926	PDPR	2
Elof1	7.27175	7.14963	6.69509	6.92334	7.06707	6.36476	-0.122115	0.228257	0.22629	0.702308	ELOF1	1
Bcap29	4.77369	5.52147	5.80416	5.83701	5.36691	4.66571	0.747778	0.0328499	-0.315536	0.701203	BCAP29	6
Skil	4.23317	3.19019	4.61854	2.79312	3.95494	3.25611	-1.04298	-1.82542	0.397065	0.698831	SKIL	12
Glrx5	6.04781	7.73983	5.93843	7.26424	7.10221	6.40341	1.69202	1.32581	0.475593	0.698802	GLRX5	3
Rtn4	6.23217	6.65624	7.29869	7.48062	7.15297	6.45462	0.424069	0.181931	-0.824382	0.698356	RTN4	6
Rps11	11.2653	9.74468	10.2681	9.60201	8.92809	8.2339	-1.52064	-0.666128	0.142673	0.694192	RPS11	1
Flcn	4.43726	3.59922	4.5045	3.75528	3.59986	2.91021	-0.838036	-0.749217	-0.156059	0.689644	FLCN	1
Thoc7	6.1054	6.47601	6.59237	5.99931	6.13976	6.20376	0.370606	-0.593055	0.476698	-0.064004	#N/A	#N/A
Thoc6	4.64806	5.03353	4.44668	4.39816	3.68852	3.74712	0.385467	-0.048523	0.635367	-0.0586019	#N/A	#N/A
Atp6v1b2	6.88607	7.88172	7.57771	7.63242	7.18996	6.50585	0.995651	0.0547097	0.2493	0.684106	ATP6V1B2	3
Acaca	5.25421	9.13476	5.64069	9.3379	10.1594	8.75301	3.88055	3.69721	-0.203147	1.40638	#N/A	#N/A
Tbc1d13	4.16584	4.76344	4.3104	5.27011	4.96935	4.28594	0.5976	0.959709	-0.506667	0.683404	TBC1D13	3
Mrps30	4.82626	6.8349	5.36798	6.14175	5.56696	4.88658	2.00864	0.773763	0.693154	0.680379	MRPS30	1
Gpx8	7.01271	6.0809	7.99568	6.01105	7.22532	6.54571	-0.93181	-1.98463	0.0698465	0.679608	GPX8	2
Fech	4.26328	6.28643	4.98419	6.25563	6.23932	5.56126	2.02316	1.27145	0.0307999	0.678061	FECH	1
Ppp6c	6.34682	7.05513	7.07895	6.35904	6.72372	6.04802	0.708316	-0.719903	0.69609	0.6757	PPP6C	37
Snx10	5.17206	7.48652	5.87062	7.08701	7.84297	6.6753	2.31446	1.2164	0.39951	1.16767	#N/A	#N/A
Glul	6.20414	10.8793	7.4665	10.6655	11.1457	10.4749	4.67518	3.19903	0.213781	0.670713	GLUL	7
Nedd4l	3.01209	3.56534	3.26095	3.34637	3.8957	3.22601	0.553246	0.0854238	0.218967	0.669694	NEDD4L	14
LOC101056370	5.92974	8.72876	7.18362	8.27221	8.90358	6.78353	2.79902	1.08859	0.456552	2.12005	#N/A	#N/A
Tubg1	4.4942	5.33613	4.52534	5.56559	4.95807	4.28869	0.84193	1.04025	-0.229454	0.66938	TUBG1	3
Zfp503	6.76887	3.61784	6.18217	4.54012	3.24222	5.19177	-3.15102	-1.64206	-0.922275	-1.94956	#N/A	#N/A
Lrpprc	4.96134	7.64856	5.53328	7.30647	7.23131	4.76615	2.68722	1.77318	0.342096	2.46517	#N/A	#N/A
Pink1	5.07053	5.68836	4.46659	5.69086	6.72507	6.08633	0.617826	1.22426	-0.00249828	0.638733	#N/A	#N/A
Gbas	4.93993	7.06305	5.73201	6.83932	6.88373	6.21443	2.12312	1.10731	0.223729	0.669296	GBAS	1
Nfkbib	5.1167	3.41535	4.14355	3.48658	3.45512	3.70802	-1.70136	-0.65697	-0.0712387	-0.252903	#N/A	#N/A
Npc1	4.42214	5.0658	5.42625	4.98372	4.94473	4.27792	0.643664	-0.442528	0.0820856	0.666817	NPC1	5
Zfp36l2	6.31155	4.11082	5.70927	3.33082	5.80228	5.13623	-2.20073	-2.37845	0.780006	0.666056	ZFP36L2	45
Kctd5	5.08377	3.42004	5.00208	3.8544	3.95921	3.29752	-1.66372	-1.14768	-0.434351	0.661687	KCTD5	5
Ppp1r8	5.29169	4.83645	4.77038	4.06219	4.4289	3.76808	-0.455236	-0.708181	0.774255	0.660824	PPP1R8	1
Mpdu1	5.99156	7.22251	5.55886	7.45057	6.27717	6.18114	1.23095	1.89172	-0.228064	0.0960333	#N/A	#N/A
Mrps28	5.41392	6.89709	5.73721	7.06252	6.57602	5.91644	1.48318	1.32531	-0.16543	0.659585	MRPS28	1
Mtfr1l	5.64177	5.31549	4.48386	4.7637	4.57645	3.91991	-0.326277	0.27984	0.551789	0.656535	MTFR1L	6
Klhl25	4.22472	3.22774	3.20638	3.26804	2.93089	2.27473	-0.996977	0.0616521	-0.0402944	0.656153	KLHL25	3
Nup88	4.97436	5.15285	5.25181	4.84872	4.77896	4.12744	0.178489	-0.403087	0.30413	0.651523	NUP88	2
Dolk	4.23956	6.09824	4.80875	6.51073	5.59571	6.17334	1.85868	1.70198	-0.412493	-0.577633	#N/A	#N/A
Ints6	3.29042	4.37989	3.92769	4.10427	2.96911	2.32128	1.08947	0.176575	0.275621	0.647834	INTS6	9
Rpl35a	7.08178	6.1214	6.96306	6.01901	6.69052	6.04294	-0.960386	-0.944056	0.10239	0.647576	RPL35A	1
Slc25a4	9.57919	9.56617	8.98139	9.30565	8.93947	8.2919	-0.0130212	0.324261	0.260521	0.647574	SLC25A4	2
Slc30a9	4.06353	5.27934	4.19555	4.91134	4.41446	3.7674	1.21581	0.715793	0.367993	0.647066	SLC30A9	8
Anp32a	7.50537	8.54231	8.26469	8.10621	8.05997	7.41455	1.03695	-0.158477	0.436101	0.645425	ANP32A	3
Ptms	9.37488	10.0839	9.21779	9.45688	10.2096	9.56631	0.709015	0.239087	0.62702	0.643258	PTMS	1
B3gat3	6.01672	4.12302	4.08024	4.33505	3.83015	3.18692	-1.89371	0.254808	-0.212036	0.643228	B3GAT3	3
Sepp1	6.94503	6.81974	6.75466	7.26703	7.97372	8.90957	-0.125289	0.512367	-0.447284	-0.935857	#N/A	#N/A
Cdk5	4.76512	5.10044	4.83943	5.14028	5.80746	5.16471	0.335322	0.300846	-0.0398361	0.642754	CDK5	1
Vbp1	5.69371	5.91701	6.07	5.18948	4.99861	4.77808	0.2233	-0.880526	0.727531	0.220523	#N/A	#N/A
Fnip1	4.86859	4.39969	4.36221	4.43502	4.13183	3.48972	-0.468896	0.0728173	-0.0353289	0.642111	FNIP1	23
Vdac3	7.48883	8.66412	8.27976	8.25569	8.17905	7.5395	1.17528	-0.0240646	0.408424	0.639552	VDAC3	5
Ddx23	5.57904	4.70777	5.09725	4.43643	3.55633	4.29473	-0.87127	-0.660823	0.271345	-0.738402	#N/A	#N/A
Ulk1	3.90535	3.51773	2.89537	3.13756	3.14135	2.50483	-0.38762	0.242181	0.380178	0.636519	ULK1	5
Ddx24	5.26143	5.69518	5.17174	5.30688	5.01558	5.42814	0.433751	0.13514	0.388302	-0.412567	#N/A	#N/A
L3hypdh	4.35757	5.48485	5.06461	4.9837	5.35767	4.72487	1.12728	-0.0809063	0.501141	0.632796	L3HYPDH	1
Ngdn	4.65598	5.1288	4.90731	5.03689	4.41735	3.78703	0.472826	0.129588	0.0919098	0.630314	NGDN	1
Cab39	4.26814	6.65825	5.95373	5.93045	6.40459	5.77629	2.39011	-0.0232793	0.727803	0.628304	CAB39	15
Dars	6.07485	7.17137	6.31147	6.88002	6.47483	5.84674	1.09652	0.568553	0.291344	0.628096	DARS	5
Adhfe1	3.96474	7.33412	3.79896	7.23546	7.9333	7.30611	3.36938	3.4365	0.0986611	0.627191	ADHFE1	3
Mtx2	5.84445	7.92123	7.00711	7.23857	7.52744	6.22299	2.07678	0.231456	0.682656	1.30445	#N/A	#N/A
Lias	4.55835	6.67945	4.01761	6.54181	5.97064	4.95962	2.1211	2.5242	0.137643	1.01102	#N/A	#N/A
Trappc2l	6.05003	6.11683	5.66588	5.75661	5.88277	5.93393	0.0667949	0.0907288	0.360217	-0.0511616	#N/A	#N/A
Epm2aip1	4.58313	4.66578	5.51277	4.44842	4.24806	3.62274	0.0826518	-1.06434	0.217357	0.625317	EPM2AIP1	5
Trp53	5.32584	4.71882	6.63185	4.1962	3.56211	4.38733	-0.607023	-2.43564	0.522618	-0.825215	#N/A	#N/A
Ipo7	5.88091	6.1791	6.48029	6.21857	5.43311	4.80985	0.298194	-0.261721	-0.0394691	0.623268	IPO7	30
Hspb1	7.19379	6.21279	6.98965	6.31632	6.62048	7.38973	-0.980991	-0.673333	-0.103524	-0.76925	#N/A	#N/A
Mrpl48	4.78031	6.43039	4.92413	5.92925	6.39515	5.77226	1.65007	1.00511	0.501138	0.622888	MRPL48	1
Adipor2	5.24078	9.13659	6.56472	9.87062	9.31383	8.69413	3.89582	3.3059	-0.734032	0.619692	ADIPOR2	18
Mcrs1	5.09674	4.09876	4.55648	3.54567	3.4651	2.84607	-0.997979	-1.01081	0.553094	0.619024	MCRS1	2
Scoc	7.324	7.51088	7.77456	7.1628	7.67963	7.06176	0.186879	-0.611757	0.348076	0.61787	SCOC	11
Acp2	5.17523	4.08448	5.29976	5.37267	4.76461	5.62549	-1.09075	0.0729145	-1.28819	-0.860881	#N/A	#N/A
Skap2	5.093	6.06651	5.47515	5.71198	6.10873	5.50094	0.973507	0.236825	0.354531	0.607798	SKAP2	7
Rps24	8.80603	8.52623	8.9209	8.50643	7.16135	6.55461	-0.279808	-0.414478	0.0198004	0.606739	RPS24	1
Carhsp1	5.62757	5.81114	6.14373	6.14998	7.98814	7.38254	0.183569	0.00625512	-0.338841	0.605592	CARHSP1	4
Hmox1	6.36972	5.64757	7.02921	5.75484	4.151	5.26041	-0.722156	-1.27437	-0.107276	-1.10941	#N/A	#N/A
Emc2	6.42441	8.39545	6.87229	7.94677	7.60612	7.00097	1.97105	1.07449	0.44868	0.605151	EMC2	2
C030046E11Rik	3.01181	3.95494	3.30756	3.65553	3.14286	2.831	0.94313	0.347963	0.299417	0.311854	#N/A	#N/A
Npr2	4.7043	2.87789	3.67616	2.4974	2.12897	3.80221	-1.82641	-1.17876	0.380493	-1.67324	#N/A	#N/A
Usp33	4.07808	4.96322	4.76156	5.28018	4.87487	4.26977	0.885133	0.518617	-0.316961	0.605101	USP33	7
Bcl2l13	4.19447	6.29406	3.87031	6.0681	6.04826	5.44416	2.09959	2.1978	0.225958	0.604097	BCL2L13	9
1110059E24Rik	5.89356	6.14788	5.66165	5.43775	4.99714	4.58938	0.254317	-0.223901	0.710127	0.407757	#N/A	#N/A
Gna13	4.62719	4.73163	5.47632	4.20572	4.57504	3.97581	0.104439	-1.2706	0.525915	0.599226	GNA13	14
Atg4b	5.6254	5.84361	5.89547	5.45801	5.44234	4.84401	0.218206	-0.437459	0.385601	0.598328	ATG4B	5
Nr2f6	5.63644	3.6809	4.4534	3.57903	3.29664	2.69941	-1.95554	-0.874367	0.101861	0.597225	NR2F6	3
Gm7866	7.33297	7.42921	6.50755	7.39308	7.92434	6.30115	0.096234	0.885528	0.0361295	1.62319	#N/A	#N/A
Snx14	4.17704	5.94819	4.78095	5.88437	5.02772	4.43397	1.77116	1.10342	0.0638251	0.593747	SNX14	1
Vegfb	7.03834	5.82966	4.35095	5.29058	5.03272	4.44007	-1.20868	0.939624	0.539079	0.59265	VEGFB	1
Mef2d	4.76201	4.52903	4.36434	4.09225	4.4574	3.86737	-0.23298	-0.272094	0.436786	0.590033	MEF2D	32
Snrpc	6.98313	7.27585	7.28656	6.17559	6.54275	5.95328	0.292711	-1.11097	1.10026	0.589474	SNRPC	2
Fuom	5.70885	8.1942	5.89875	7.91878	7.45074	5.31415	2.48535	2.02003	0.275427	2.13659	#N/A	#N/A
Ppp2r5a	4.57917	8.04867	4.92023	7.82513	8.23422	7.64699	3.4695	2.9049	0.223537	0.58723	PPP2R5A	3
Mrpl17	6.79305	6.89861	6.80461	7.18221	7.47672	6.89109	0.105555	0.377601	-0.283607	0.58563	MRPL17	3
Aggf1	4.42696	2.8185	3.56695	2.82506	2.53007	1.94537	-1.60846	-0.741895	-0.00655895	0.584708	AGGF1	6
Sh3kbp1	4.72995	5.69073	4.96719	4.89809	4.99469	4.41435	0.960771	-0.0690987	0.792631	0.580339	SH3KBP1	19
Uck2	6.29291	5.05717	5.67158	4.01335	3.80658	3.22806	-1.23573	-1.65824	1.04383	0.578519	UCK2	16
Ube2h	7.97946	10.2202	8.59153	9.48226	7.68863	7.11236	2.24075	0.890729	0.737944	0.576276	UBE2H	23
Rps13	8.22894	8.42795	8.47882	8.07646	7.37642	6.80046	0.199013	-0.402361	0.351491	0.575959	RPS13	1
Azin1	6.52245	4.89874	5.99837	4.3425	5.18149	4.60671	-1.62371	-1.65587	0.556239	0.574778	AZIN1	51
Pi4ka	4.61953	4.8609	4.76094	5.07975	4.8216	4.25014	0.241363	0.318817	-0.218858	0.57146	PI4KA	1
Arfgef2	4.28303	4.57296	3.96825	4.51478	3.93643	3.36541	0.289929	0.54653	0.0581769	0.571028	ARFGEF2	15
Sacm1l	5.66274	7.29001	6.37958	6.92378	6.55514	5.98563	1.62726	0.544195	0.366228	0.569508	SACM1L	3
Fbxo11	4.38998	5.43857	4.9076	5.07034	4.90651	4.3372	1.04859	0.162741	0.368228	0.569308	FBXO11	16
Brap	4.76387	5.16592	4.8179	4.70129	4.44941	3.88509	0.402048	-0.116613	0.464631	0.564314	BRAP	3
Usp14	6.41955	6.77018	6.99037	6.38821	6.23218	5.66861	0.350635	-0.602167	0.381976	0.563572	USP14	14
Fbln1	5.88202	2.24719	6.07711	4.63888	4.71675	6.8363	-3.63483	-1.43823	-2.39169	-2.11956	#N/A	#N/A
Sqle	6.07677	4.85462	6.99433	5.77091	3.57631	3.80679	-1.22215	-1.22342	-0.916289	-0.230485	#N/A	#N/A
Mtmr2	3.94909	4.84949	4.18273	4.4134	4.44731	3.88554	0.900402	0.230668	0.436098	0.561766	MTMR2	11
Dcun1d5	4.77434	5.27341	5.64882	4.72925	4.14704	3.58569	0.499068	-0.919572	0.544157	0.561343	DCUN1D5	15
Eif2a	4.70297	4.71277	5.32365	4.82014	4.65075	4.05342	0.00980689	-0.503514	-0.107363	0.597337	#N/A	#N/A
Ebf2	4.97758	5.82498	3.81985	5.04316	5.18125	4.62588	0.847399	1.22331	0.781825	0.555362	EBF2	19
Pcmtd2	4.46772	6.2455	5.07926	5.75707	5.84652	5.29351	1.77778	0.677811	0.488424	0.553016	PCMTD2	1
Cdv3	6.01511	5.10927	6.20177	4.6657	4.88671	4.33384	-0.905838	-1.53607	0.443574	0.552873	CDV3	10
Pgm2	6.54845	9.12042	7.30058	9.20862	8.39371	7.84447	2.57197	1.90804	-0.088192	0.549237	PGM2	2
Psmc6	7.17516	8.29436	7.74598	7.67778	7.22283	6.67489	1.11919	-0.0681983	0.616574	0.547937	PSMC6	3
Pfkp	5.12966	7.76934	5.46234	7.06698	6.78259	6.23783	2.63967	1.60464	0.70236	0.544764	PFKP	3
Mgmt	5.21816	4.90441	4.379	4.00905	5.26886	4.7241	-0.313752	-0.369949	0.895362	0.544759	MGMT	1
Mob1b	5.08418	6.09968	5.32474	4.60659	5.84604	5.30412	1.0155	-0.71815	1.49309	0.541922	MOB1B	22
Dennd5a	5.43505	3.34079	4.04713	3.2755	3.89092	3.35202	-2.09426	-0.771622	0.0652888	0.538898	DENND5A	4
Mina	3.96474	4.58939	4.53036	4.28666	4.41465	3.87583	0.624654	-0.243694	0.302727	0.538824	MINA	5
Cluh	4.54839	7.20251	4.83046	6.95364	6.96923	6.43117	2.65412	2.12318	0.248871	0.538061	CLUH	11
Chordc1	5.44643	5.85869	6.34146	5.65349	5.83463	5.30251	0.412268	-0.687967	0.205199	0.532121	CHORDC1	2
Pex5	6.48495	5.67874	5.67021	6.06074	6.29386	5.76218	-0.806215	0.390532	-0.381999	0.531678	PEX5	7
Tgoln2	5.26794	5.5068	5.20702	5.72045	7.12296	6.59237	0.238863	0.513426	-0.213652	0.530581	TGOLN2	6
Gpx3	9.51326	8.89736	8.35855	8.63848	8.96296	8.43355	-0.615898	0.279938	0.258881	0.529415	GPX3	1
Wdr61	5.3928	6.40374	6.45994	6.27404	6.78734	6.25807	1.01094	-0.185892	0.1297	0.529271	WDR61	1
Fbl	5.3198	4.35752	5.5662	3.76705	3.71668	3.94546	-0.962283	-1.79916	0.590473	-0.228782	#N/A	#N/A
Zcchc9	5.48445	5.05745	5.13443	4.5395	4.24594	3.71847	-0.426993	-0.594936	0.517956	0.527477	ZCCHC9	1
Rtfdc1	5.7402	6.98508	6.22002	6.85908	7.14197	6.61616	1.24488	0.639057	0.125999	0.525807	RTFDC1	2
Rabl3	5.0571	3.40398	4.1338	3.92789	3.18605	2.66306	-1.65313	-0.205907	-0.523917	0.522997	RABL3	2
Hsph1	5.20622	5.17248	5.78262	4.8326	4.56573	4.04304	-0.0337406	-0.950017	0.339882	0.522695	HSPH1	11
Scyl2	3.55596	3.96963	3.7011	3.93432	3.90651	3.38411	0.413673	0.233218	0.0353144	0.522403	SCYL2	2
Oaf	5.93482	4.20022	6.60441	4.28229	4.86516	4.34359	-1.7346	-2.32212	-0.0820764	0.521572	OAF	4
Pmm2	5.16809	6.60288	5.97745	6.41632	6.55723	5.64483	1.43479	0.438871	0.186559	0.912401	#N/A	#N/A
Npat	2.33975	2.49629	2.77472	2.06136	1.46913	0.948071	0.156544	-0.71336	0.43493	0.521054	NPAT	14
Ormdl3	6.68015	8.3415	6.08642	8.49402	8.70343	8.18332	1.66135	2.4076	-0.15252	0.520102	ORMDL3	7
Rps9	11.2427	9.05498	10.2251	8.40869	8.44873	7.93324	-2.18768	-1.8164	0.646289	0.515493	RPS9	3
Gabarap	9.09395	9.65694	10.2197	9.25466	9.83733	9.3251	0.562992	-0.964998	0.402282	0.512233	GABARAP	3
Inppl1	5.0854	4.26185	4.26755	3.99559	3.61954	3.10765	-0.823551	-0.271962	0.266264	0.511889	INPPL1	2
Nsdhl	5.46289	6.72243	7.01291	7.42742	6.23232	5.72046	1.25954	0.414512	-0.704985	0.511855	NSDHL	1
U2surp	4.24931	4.19633	4.29694	3.98433	4.31824	3.80639	-0.0529785	-0.312616	0.212009	0.511852	U2SURP	16
Psph	5.71707	5.45005	6.17089	5.77021	5.76731	5.25613	-0.267019	-0.400681	-0.320161	0.51117	PSPH	1
Trib3	6.73608	7.66826	6.36787	6.32968	3.24807	2.738	0.932177	-0.0381962	1.33858	0.510075	TRIB3	4
Fbxo6	6.3856	6.02321	5.93041	5.44707	5.26045	5.16173	-0.362388	-0.483338	0.576139	0.0987184	#N/A	#N/A
Wdr5	4.29801	5.22986	5.30145	5.11821	4.79323	4.28414	0.931856	-0.18324	0.11165	0.509087	WDR5	3
Prdx2	9.46003	9.56796	9.41137	8.99075	8.85517	8.34612	0.107924	-0.420622	0.57721	0.50905	PRDX2	1
Usp45	2.99884	3.21627	3.36176	3.14631	3.18115	2.67398	0.217425	-0.21545	0.069953	0.507171	USP45	7
Dot1l	3.4436	2.70661	2.35463	2.68676	2.71604	2.20939	-0.736989	0.332127	0.0198512	0.506648	DOT1L	17
Krr1	4.84569	4.57182	4.46017	4.28326	4.0654	3.56235	-0.273871	-0.17691	0.288568	0.503053	KRR1	6
Lmtk2	2.89484	2.18321	2.16638	2.52639	2.89952	2.39712	-0.711633	0.360011	-0.343178	0.502396	LMTK2	23
Prkaca	6.13261	8.39221	7.1934	8.24871	8.23963	7.73727	2.2596	1.05531	0.143501	0.502358	PRKACA	6
Polr2f	7.77689	8.51368	6.89085	7.439	7.15324	6.65483	0.73679	0.548151	1.07468	0.498415	POLR2F	4
Snrpf	7.90918	5.34499	7.07371	5.46333	6.41813	5.92112	-2.56419	-1.61037	-0.118344	0.497011	SNRPF	1
Shfm1	9.44584	9.65629	9.48559	8.8787	8.65508	8.15859	0.210447	-0.606887	0.777585	0.49649	SHFM1	1
Gadd45g	5.85696	6.76653	6.46006	6.28872	6.92588	6.42961	0.909577	-0.171341	0.477816	0.496272	GADD45G	4
Gm12854	8.92003	7.99188	9.44085	8.09441	8.23206	9.89473	-0.92815	-1.34644	-0.102525	-1.66268	#N/A	#N/A
Sipa1l1	3.9144	3.24166	2.36813	2.58953	2.70501	2.20918	-0.672747	0.2214	0.652129	0.495834	SIPA1L1	7
Dnajc25	5.17586	3.70745	5.17964	4.09446	3.94893	3.45375	-1.46841	-1.08518	-0.387009	0.49518	DNAJC25	1
Nif3l1	4.25495	4.8552	4.82895	4.36704	4.94673	4.45206	0.600242	-0.461915	0.488157	0.494675	NIF3L1	2
Rab7	8.66717	8.437	8.50906	8.20495	8.46115	8.61344	-0.230168	-0.304111	0.232051	-0.152289	#N/A	#N/A
Dus1l	4.70423	4.83147	3.65621	4.63823	3.76392	3.26976	0.127242	0.982022	0.193242	0.494161	DUS1L	2
Sbno2	4.68269	3.01263	4.09032	2.53597	3.13989	2.64597	-1.67006	-1.55435	0.476657	0.493924	SBNO2	6
Kpna1	4.60264	5.35608	5.04489	5.24846	5.226	4.73362	0.753437	0.203573	0.107617	0.492379	KPNA1	29
Jmjd6	4.28679	4.53854	4.39439	4.19594	3.96054	3.46907	0.251743	-0.198455	0.342599	0.491476	JMJD6	2
Msh2	3.34258	4.03788	4.33551	3.98445	4.41521	3.92616	0.695306	-0.351059	0.0534353	0.489051	MSH2	1
Tmem33	6.33465	6.77215	6.69471	7.18681	6.51602	6.02767	0.437497	0.492094	-0.414661	0.48835	TMEM33	23
Parp1	4.60201	5.39384	4.98675	5.03128	5.27051	4.78376	0.791831	0.0445391	0.362553	0.486748	PARP1	2
Dpm1	4.94645	6.94572	5.1835	6.70061	6.87727	6.39259	1.99926	1.51711	0.245109	0.484674	DPM1	2
Dnm1l	4.90025	6.15019	6.00651	5.81522	5.65671	5.17237	1.24994	-0.191284	0.334965	0.484347	DNM1L	4
Cul2	4.19905	5.97937	5.20574	5.74174	4.78283	4.29908	1.78032	0.536002	0.237628	0.483748	CUL2	8
Suds3	5.92976	5.15949	5.08802	5.25665	4.69673	4.21369	-0.770272	0.168633	-0.0971614	0.483046	SUDS3	1
Fis1	7.64919	6.7532	7.65095	6.64194	6.6298	7.19535	-0.89599	-1.00902	0.111268	-0.565552	#N/A	#N/A
Wdr6	5.38162	5.58776	5.78093	5.43911	5.42384	4.94162	0.206139	-0.341824	0.148651	0.482211	WDR6	3
Mrpl52	7.00476	6.26774	7.53732	6.529	6.56532	6.0833	-0.737014	-1.00831	-0.261257	0.482014	MRPL52	2
Wfs1	4.36047	2.83283	3.67422	3.05153	3.40969	2.92777	-1.52764	-0.622692	-0.218699	0.481918	WFS1	2
Sdha	7.02008	10.6758	7.66018	10.3822	11.1036	8.75987	3.65577	2.72205	0.29362	2.34368	#N/A	#N/A
Lipa	6.15796	6.28902	6.48894	6.37787	7.00181	6.52039	0.131063	-0.111073	-0.088842	0.481413	LIPA	4
Sdhb	6.93482	10.6868	7.75828	9.91229	11.2398	8.69659	3.75195	2.15401	0.774473	2.54324	#N/A	#N/A
Ghdc	4.02069	3.32419	3.04756	3.25088	2.81343	2.33203	-0.696492	0.203318	0.0733158	0.481394	GHDC	2
Atp9b	4.68681	3.66556	4.3717	3.95656	2.94034	3.56668	-1.02126	-0.415141	-0.291002	-0.626341	#N/A	#N/A
Tpm2	7.75016	4.19004	8.28179	4.02717	5.92941	5.44847	-3.56012	-4.25462	0.162874	0.480936	TPM2	4
Med1	3.5924	3.71251	3.7191	3.39986	2.98447	2.50424	0.120109	-0.319237	0.312651	0.480226	MED1	32
Ppp4r2	6.7973	5.83061	6.6247	5.23195	5.59836	5.11832	-0.966687	-1.39275	0.598659	0.480044	PPP4R2	18
Sec22b	6.9349	6.31954	7.22763	5.84701	6.10177	7.1579	-0.615361	-1.38062	0.472529	-1.05613	#N/A	#N/A
Enc1	6.69954	5.58994	6.57313	5.48108	5.60798	5.13032	-1.10959	-1.09205	0.108858	0.477663	ENC1	10
Mt2	7.90484	9.47422	8.76567	8.94325	7.42431	7.84582	1.56938	0.177575	0.530973	-0.421514	#N/A	#N/A
Ube3c	5.36061	4.65272	4.66566	4.74676	3.95886	3.48276	-0.707886	0.0810947	-0.0940343	0.476099	UBE3C	8
Mt1	9.6608	11.8365	10.2932	11.3136	9.45811	9.94875	2.17567	1.02044	0.522874	-0.490643	#N/A	#N/A
Ipo11	3.41634	4.1439	3.8098	4.16014	3.97805	3.50492	0.727556	0.350337	-0.0162419	0.473138	IPO11	8
Klhdc2	5.05696	5.79398	6.28961	5.62442	5.29124	4.82222	0.737016	-0.665192	0.169559	0.469023	KLHDC2	1
Mrpl43	6.26988	6.35572	4.84349	6.12445	5.82943	5.36365	0.0858429	1.28097	0.231268	0.465789	MRPL43	1
Aldh6a1	5.14724	9.26347	6.03207	9.05182	9.07434	8.61084	4.11623	3.01975	0.211646	0.463496	ALDH6A1	9
Chuk	3.48133	3.87299	3.97477	3.47851	3.89349	3.43012	0.391661	-0.496256	0.394479	0.463375	CHUK	6
Hmgcs1	8.59066	8.7293	9.37323	8.89307	8.76831	8.30585	0.138635	-0.480162	-0.16377	0.462467	HMGCS1	14
Fabp4	10.3833	15.4894	12.0335	15.3465	14.665	15.3944	5.10605	3.31302	0.142871	-0.729431	#N/A	#N/A
Fabp5	8.92551	12.8324	9.87727	12.7164	9.2855	10.0689	3.9069	2.83917	0.115972	-0.783427	#N/A	#N/A
Nelfcd	4.77801	4.34875	4.23232	4.53637	4.53131	4.27855	-0.429265	0.304055	-0.187623	0.252768	#N/A	#N/A
Suclg1	5.66005	9.11096	6.26498	8.61857	9.98515	7.10635	3.45091	2.35359	0.492385	2.8788	#N/A	#N/A
Qars	6.32142	5.28359	5.83472	5.33055	5.0592	4.59721	-1.03783	-0.504177	-0.0469535	0.461992	QARS	2
Dgkd	3.36289	5.57944	3.30804	5.33485	4.43992	3.97798	2.21655	2.02681	0.244589	0.461941	DGKD	5
Nup54	4.6018	4.27477	4.7306	4.45247	4.43627	3.87028	-0.327026	-0.278125	-0.177698	0.565991	#N/A	#N/A
Tomm40	6.25123	6.51751	5.84875	6.17413	5.2223	4.76113	0.266275	0.32538	0.343376	0.461176	TOMM40	5
Iffo2	4.64384	3.38834	4.59786	4.1939	3.55135	3.09139	-1.2555	-0.403961	-0.805563	0.459962	IFFO2	33
Nap1l4	5.81873	7.80251	6.89973	7.09735	6.90317	6.44431	1.98378	0.197616	0.705162	0.458856	NAP1L4	1
Agpat6	4.57261	5.67113	5.37036	5.59025	5.9283	5.47194	1.09852	0.219891	0.0808741	0.456365	AGPAT6	9
Cog4	5.31628	6.92657	5.13324	6.48654	6.10397	5.64779	1.61029	1.3533	0.440025	0.456188	COG4	1
Naca	4.73013	5.64917	5.47524	5.01564	4.94642	4.49064	0.919045	-0.459608	0.633539	0.455777	NACA	1
Aldh9a1	5.76387	7.52813	5.80992	7.42466	6.92837	6.47358	1.76425	1.61474	0.103465	0.45479	ALDH9A1	1
Uevld	4.77671	4.91393	5.06367	4.83697	4.91512	4.46065	0.137224	-0.226696	0.0769583	0.454473	UEVLD	2
Sugt1	6.36696	6.83785	6.94585	6.70032	6.57641	6.1223	0.470898	-0.245533	0.137535	0.454108	SUGT1	8
Rab14	5.92323	7.53063	7.22399	7.23988	7.60477	7.15135	1.6074	0.0158808	0.290757	0.453413	RAB14	20
Gpx4	8.89209	10.2872	8.90289	9.97753	10.4637	9.78036	1.39515	1.07464	0.309711	0.683389	#N/A	#N/A
Klhdc3	5.12189	4.50551	4.80225	4.30776	3.92146	3.46986	-0.616376	-0.494493	0.197752	0.451604	KLHDC3	2
Pfdn1	6.15232	6.42694	6.60967	5.98814	6.34044	5.8891	0.274615	-0.621539	0.438805	0.451345	PFDN1	1
Spg7	5.10713	5.01609	4.1757	4.88487	5.2341	4.27305	-0.0910401	0.709173	0.131218	0.961046	#N/A	#N/A
Tmed5	5.50319	7.15112	6.03981	7.0923	7.16708	6.71626	1.64793	1.05249	0.0588162	0.450823	TMED5	9
Cog8	3.63481	4.10937	4.04576	4.35907	2.84029	3.72093	0.474562	0.313307	-0.249697	-0.880634	#N/A	#N/A
Cog2	4.71345	4.66875	4.19846	4.73357	4.59601	4.58007	-0.0447016	0.53511	-0.0648152	0.0159457	#N/A	#N/A
Cog7	4.2895	4.83242	3.86523	5.16879	4.55427	4.68027	0.542928	1.30356	-0.33637	-0.126003	#N/A	#N/A
Clns1a	5.67192	5.66021	6.13577	4.96558	4.89973	4.44901	-0.011716	-1.17019	0.694628	0.450722	CLNS1A	3
Tmem106b	6.63882	7.35183	7.14641	7.20612	7.06578	6.61517	0.713011	0.0597094	0.145705	0.450617	TMEM106B	11
Bysl	4.0575	3.65502	2.7493	3.26984	3.36152	2.91218	-0.402485	0.520541	0.385177	0.449343	BYSL	6
Polr2m	5.04239	4.57044	4.59533	4.01204	3.9397	3.49088	-0.471959	-0.583293	0.5584	0.448826	POLR2M	3
Dcun1d1	5.95234	6.40642	6.68998	6.19413	5.63586	5.18707	0.454079	-0.495854	0.212296	0.448789	DCUN1D1	31
Iscu	5.79013	7.49596	5.77303	6.96789	7.83409	7.39011	1.70583	1.19486	0.528068	0.443977	ISCU	1
Timm8b	6.42552	7.3753	6.63393	7.26832	6.76403	6.32158	0.949783	0.634383	0.106983	0.442451	TIMM8B	2
Baz2a	3.17084	3.0266	1.86924	3.45581	3.02271	2.58245	-0.144246	1.58657	-0.429211	0.440258	BAZ2A	32
Btf3l4	7.61069	8.98466	8.3599	8.16934	7.42496	6.98519	1.37397	-0.190563	0.815317	0.43977	BTF3L4	8
Cdc40	4.65664	5.14742	4.73673	4.74893	4.4777	4.04147	0.490778	0.0122016	0.398492	0.436228	CDC40	4
Phf20l1	3.10556	2.86138	3.08709	3.09003	2.73485	2.29927	-0.244173	0.00293219	-0.228641	0.435574	PHF20L1	15
Serpinb6a	8.84831	7.04134	9.61186	6.81387	6.51991	7.50648	-1.80697	-2.79799	0.227469	-0.986575	#N/A	#N/A
Srsf3	7.35413	6.53027	8.44548	7.1593	7.40522	6.97032	-0.823861	-1.28619	-0.629026	0.434908	SRSF3	6
Gm4581	7.84272	6.87051	7.92675	7.17583	7.13905	6.67479	-0.972206	-0.750921	-0.305318	0.464259	#N/A	#N/A
Tomm6	8.95445	9.69967	8.79459	9.35616	8.85814	8.42357	0.745213	0.561576	0.343505	0.434565	TOMM6	1
Bet1l	6.28787	6.36315	6.29254	6.19871	6.72339	6.28984	0.0752784	-0.0938219	0.164435	0.433547	BET1L	4
Gm9763	5.78235	8.91401	5.26184	8.21063	6.94645	5.06841	3.13166	2.94879	0.703385	1.87804	#N/A	#N/A
Bms1	3.76375	3.58305	4.20934	3.39583	2.7927	3.36183	-0.180694	-0.813518	0.187225	-0.569124	#N/A	#N/A
Zbtb7a	5.51754	4.25484	4.5492	4.54668	4.65174	4.21993	-1.2627	-0.00251192	-0.291843	0.431806	ZBTB7A	47
Rpl18	9.88538	7.92885	8.81488	8.14584	7.8642	7.43392	-1.95653	-0.669036	-0.216987	0.430279	RPL18	1
LOC630855	9.19809	5.42168	8.06766	5.97586	5.44758	5.04373	-3.77642	-2.09179	-0.554189	0.403851	#N/A	#N/A
Dera	4.92039	4.92924	5.6115	4.76179	4.75686	4.98107	0.00884902	-0.849715	0.167453	-0.224208	#N/A	#N/A
Pcyox1	6.63741	7.48856	7.28618	7.70355	7.54027	7.11449	0.851153	0.417365	-0.214987	0.425781	PCYOX1	5
Cspg4	2.78072	3.39962	2.20884	3.75482	5.05808	4.63537	0.618898	1.54598	-0.3552	0.422706	CSPG4	2
Aco1	6.05678	8.24816	6.22974	8.3689	7.89416	7.4742	2.19138	2.13916	-0.120732	0.419959	ACO1	2
Sil1	4.97257	4.98066	5.15736	5.3679	4.96484	5.74341	0.00809616	0.210544	-0.38724	-0.778577	#N/A	#N/A
Myl12b	7.59426	7.2231	8.03716	7.13604	7.47419	8.59755	-0.371162	-0.901121	0.0870604	-1.12336	#N/A	#N/A
Timm10b	6.83275	6.96262	7.13266	7.06515	6.90619	6.48722	0.129866	-0.0675097	-0.102535	0.418972	TIMM10B	1
Fadd	5.64033	4.1541	4.84901	4.50466	4.25419	5.02289	-1.48623	-0.344343	-0.350567	-0.768709	#N/A	#N/A
Malsu1	4.66886	7.06597	5.7907	6.21369	5.84061	5.42254	2.39711	0.422993	0.85228	0.41807	MALSU1	3
Dalrd3	4.03071	4.74202	2.58886	4.48881	3.83212	3.41458	0.71131	1.89995	0.253201	0.41754	DALRD3	2
Atg16l1	3.59638	4.07191	3.85751	3.89831	4.1487	3.73176	0.475538	0.0407918	0.173608	0.416942	ATG16L1	11
Gfer	5.6565	4.7062	5.49961	4.17488	4.58769	4.78488	-0.9503	-1.32473	0.531316	-0.197192	#N/A	#N/A
Utp20	3.57337	2.44622	3.3896	2.86307	2.24405	2.62563	-1.12715	-0.526527	-0.416848	-0.381579	#N/A	#N/A
Cfl2	5.83161	6.56044	6.84456	6.19773	7.12147	6.7054	0.728827	-0.646825	0.362702	0.416067	CFL2	39
Pygb	5.95317	5.64501	6.45816	5.55251	6.6071	7.64376	-0.308164	-0.905654	0.0925033	-1.03666	#N/A	#N/A
Pfas	3.63374	3.35627	3.78237	3.8098	3.1611	2.33528	-0.277473	0.0274319	-0.453533	0.825819	#N/A	#N/A
Itga1	4.64201	4.08963	4.15171	4.28939	5.62929	5.21365	-0.552374	0.13768	-0.19976	0.415637	ITGA1	8
Usp16	4.62214	4.48018	3.98042	3.91185	3.47654	3.06193	-0.14196	-0.0685719	0.568328	0.414606	USP16	1
LOC100862604	6.63201	6.98353	7.46799	6.29228	4.91341	5.72604	0.351519	-1.17571	0.691246	-0.812622	#N/A	#N/A
Ddx49	4.40442	4.31242	5.05276	4.40298	4.1615	4.33733	-0.0919995	-0.649773	-0.0905598	-0.175838	#N/A	#N/A
Lypla1	5.56841	6.83025	5.61444	6.25431	5.9755	5.56232	1.26184	0.639868	0.575944	0.413182	LYPLA1	3
Ctsk	8.21463	5.28654	9.14871	6.5695	5.46031	5.86934	-2.92809	-2.57921	-1.28296	-0.409038	#N/A	#N/A
Farsb	5.85846	6.36784	6.25553	5.97328	5.50109	5.089	0.509372	-0.282249	0.394561	0.412091	FARSB	1
Fkbp7	6.82084	6.21237	7.7183	6.56656	6.05427	6.45922	-0.60847	-1.15174	-0.354198	-0.404951	#N/A	#N/A
Kansl1	3.75667	3.01508	3.34193	3.09423	2.66154	2.24979	-0.741593	-0.247703	-0.079148	0.411749	KANSL1	16
Ccnl2	5.69463	4.38794	4.60914	4.8343	4.17269	3.76157	-1.30668	0.22516	-0.446351	0.41112	CCNL2	4
Fkbp8	6.39179	5.73032	6.06471	5.82	5.78794	6.57643	-0.661467	-0.244704	-0.0896829	-0.788488	#N/A	#N/A
Fkbp9	8.41555	6.14855	8.21595	7.16617	5.76808	6.99038	-2.26699	-1.04978	-1.01762	-1.2223	#N/A	#N/A
Midn	5.52363	4.90247	5.13764	4.18972	4.31399	3.90359	-0.621166	-0.947919	0.712744	0.410398	MIDN	7
Wdtc1	4.53212	3.97955	2.55222	4.22703	3.76152	3.35146	-0.552571	1.67481	-0.247482	0.410056	WDTC1	18
Eef1a1	11.737	10.4563	11.6196	10.236	10.2089	9.79961	-1.28069	-1.38356	0.220252	0.409254	EEF1A1	9
Ralgapb	3.71523	4.11112	3.42392	3.50105	3.41675	3.00767	0.395889	0.0771308	0.610068	0.409074	RALGAPB	4
Plgrkt	6.21188	7.41043	6.7889	6.94034	6.3104	5.90161	1.19855	0.151435	0.470096	0.408794	PLGRKT	2
Nmt1	5.50149	6.07754	6.27492	5.43607	6.18835	5.78062	0.576051	-0.83885	0.64147	0.407727	NMT1	11
Fzr1	5.00365	4.41587	5.10648	4.05679	4.07716	4.09783	-0.587778	-1.04968	0.35908	-0.0206702	#N/A	#N/A
Hmox2	4.78867	6.93436	5.25437	6.26971	5.84129	5.43389	2.14569	1.01533	0.664654	0.407407	HMOX2	6
Afg3l1	3.9637	4.64785	3.45657	3.90526	4.37573	4.07961	0.684153	0.448694	0.74259	0.296122	#N/A	#N/A
Ubr3	4.02437	5.62549	4.29528	5.71268	4.99846	4.59182	1.60112	1.4174	-0.0871979	0.406644	UBR3	17
Rchy1	5.15157	5.91599	5.79872	5.13449	5.72155	5.31994	0.764423	-0.66423	0.781503	0.401611	RCHY1	3
Smndc1	5.16565	6.02713	5.50396	5.55694	5.26665	4.8658	0.861475	0.05298	0.470189	0.400848	SMNDC1	11
Vps33a	4.66141	5.22608	4.48351	5.15723	5.17672	4.77608	0.564671	0.673721	0.0688437	0.400644	VPS33A	1
Yipf3	6.67107	6.5506	6.7921	6.61163	5.74403	6.29405	-0.120476	-0.180469	-0.0610328	-0.550016	#N/A	#N/A
Cops3	5.86201	6.86924	6.52898	6.60752	6.18955	5.79203	1.00723	0.0785406	0.26172	0.397516	COPS3	2
Adss	5.72248	6.18866	6.63972	6.01184	5.81343	5.41634	0.466175	-0.627876	0.176815	0.39709	ADSS	3
Zfp871	4.39232	4.5641	4.66783	4.45259	4.29499	4.47917	0.171777	-0.215241	0.111511	-0.184185	#N/A	#N/A
Abca8a	3.09654	4.19255	2.38993	4.99188	5.09266	5.35992	1.09601	2.60194	-0.799327	-0.267259	#N/A	#N/A
Nradd	4.99079	3.45932	6.06701	3.8006	3.10125	4.23087	-1.53147	-2.26641	-0.341281	-1.12962	#N/A	#N/A
Hsd17b4	6.17112	8.95301	6.69063	8.62361	8.69901	8.30341	2.78188	1.93298	0.3294	0.395595	HSD17B4	1
Nudt5	5.42776	7.32068	5.0443	6.7912	6.85366	6.45884	1.89292	1.7469	0.529482	0.394821	NUDT5	4
Wdr35	3.47402	3.61748	3.8226	3.63398	2.89584	3.18513	0.143463	-0.188621	-0.0165001	-0.289284	#N/A	#N/A
Wdr36	4.7186	5.16011	4.99162	4.98075	4.08398	4.27469	0.441507	-0.0108673	0.179358	-0.19071	#N/A	#N/A
Elmod2	5.4183	6.96947	5.65438	7.04028	6.086	5.69152	1.55117	1.38591	-0.0708135	0.394478	ELMOD2	8
9430023L20Rik	6.18565	8.35081	6.02473	7.24913	5.54618	5.3448	2.16516	1.2244	1.10167	0.201378	#N/A	#N/A
Gm3934	5.48153	6.51322	6.27012	6.58915	6.33149	6.57852	1.03169	0.31903	-0.0759343	-0.247029	#N/A	#N/A
Arhgap5	2.40397	5.25067	3.7502	4.86143	4.09416	3.70067	2.8467	1.11123	0.389242	0.393496	ARHGAP5	15
Eny2	7.46632	8.68647	8.13314	8.10899	7.53243	7.13916	1.22015	-0.0241488	0.577474	0.393267	ENY2	7
LOC100862375	3.96767	3.18587	3.61047	3.234	4.54354	2.4378	-0.781802	-0.376469	-0.0481346	2.10574	#N/A	#N/A
Aqr	3.6734	3.94176	4.19906	3.86104	4.00527	3.61408	0.268362	-0.338018	0.0807147	0.391191	AQR	3
Tmem126a	5.98761	7.39714	7.04862	7.12251	5.95261	5.38488	1.40953	0.0738848	0.274631	0.567724	#N/A	#N/A
Rfc1	3.8955	4.28943	3.74947	4.38529	3.56585	3.57601	0.393935	0.635822	-0.0958555	-0.010153	#N/A	#N/A
Gm8842	8.60804	6.02228	7.3775	5.47992	5.28184	4.57667	-2.58576	-1.89757	0.542353	0.705172	#N/A	#N/A
Gm8841	8.70462	5.33858	7.37423	5.36731	4.87426	2.67366	-3.36604	-2.00693	-0.0287243	2.20059	#N/A	#N/A
Rpl7	9.82896	8.58776	9.63433	8.55228	8.20526	7.81416	-1.2412	-1.08204	0.0354757	0.391102	RPL7	1
Sec11c	5.8071	4.60611	4.66527	4.51976	4.60488	4.68689	-1.20099	-0.145511	0.0863492	-0.0820004	#N/A	#N/A
Cfh	4.10097	2.21901	3.27243	4.43369	5.67874	7.74711	-1.88196	1.16125	-2.21468	-2.06836	#N/A	#N/A
Cfd	8.92568	8.36514	5.33156	10.2163	12.4825	14.817	-0.560535	4.88474	-1.85116	-2.33455	#N/A	#N/A
Asna1	5.56665	5.90595	5.96078	5.905	5.76316	5.37296	0.3393	-0.0557798	0.000949269	0.390203	ASNA1	2
Rbm27	3.42312	3.19227	2.90261	2.39574	2.76392	2.37578	-0.230857	-0.506869	0.796525	0.388139	RBM27	22
Txnrd1	6.90936	6.36716	6.9692	5.63357	5.68527	5.29934	-0.542197	-1.33562	0.733584	0.385926	TXNRD1	6
Mea1	6.37155	6.31342	6.86096	5.47827	6.02017	5.63553	-0.0581349	-1.38269	0.835146	0.384642	MEA1	1
Rab21	6.99061	5.87517	6.44316	5.01311	6.50542	6.12303	-1.11544	-1.43005	0.862058	0.382387	RAB21	26
Fxr2	5.00431	5.08866	4.75567	4.62786	4.65083	4.26859	0.0843434	-0.127809	0.460793	0.382243	FXR2	7
Rad23a	5.09554	5.69229	5.16733	5.04803	5.48212	5.10281	0.596754	-0.119306	0.644262	0.379318	RAD23A	7
Cenpb	8.31597	4.70012	6.03383	4.60181	4.55034	4.1719	-3.61585	-1.43202	0.0983098	0.378433	CENPB	4
Ppt2	4.87528	5.0737	4.61083	5.69151	5.52851	5.15114	0.198422	1.08068	-0.617804	0.377365	PPT2	4
Raph1	3.29122	3.55639	3.33513	3.19455	2.585	2.20775	0.26517	-0.140575	0.361834	0.377252	RAPH1	6
Rala	5.12094	5.57839	5.40204	5.07267	6.07747	5.70585	0.457457	-0.329367	0.505718	0.371618	RALA	10
Ppp3cb	5.58145	5.57863	5.76913	5.12821	5.05921	4.68851	-0.00281921	-0.640919	0.450414	0.370703	PPP3CB	9
Srsf5	7.71432	8.15115	7.88129	7.88998	8.1924	7.82367	0.436836	0.00868915	0.261169	0.368729	SRSF5	3
Tysnd1	4.77312	5.40245	3.98173	5.02412	5.03394	4.6656	0.629323	1.04238	0.37833	0.368335	TYSND1	3
Zxdb	3.41722	1.93909	2.89117	2.33878	2.02839	1.66356	-1.47814	-0.552389	-0.399691	0.364835	ZXDB	4
Selk	8.1111	8.63726	9.11226	9.11888	8.20399	7.8394	0.526154	0.00662076	-0.481626	0.364595	SELK	9
Glrx3	6.27643	8.12636	7.66111	8.19552	7.56757	7.18681	1.84993	0.534411	-0.0691622	0.380756	#N/A	#N/A
Sfrs18	4.01452	3.13853	3.50099	2.56934	3.10887	3.36421	-0.875993	-0.931656	0.569192	-0.255337	#N/A	#N/A
Rnf34	4.91906	4.75909	4.82505	4.07744	3.60925	3.24701	-0.159977	-0.747609	0.681645	0.362237	RNF34	11
Ola1	5.73964	5.95158	5.79087	5.66753	5.85242	5.49108	0.211942	-0.123346	0.284057	0.361344	OLA1	5
Fxr1	6.03348	6.48473	6.63468	6.13841	5.88405	5.52382	0.451242	-0.49627	0.346315	0.360225	FXR1	37
Snf8	5.66094	5.04442	4.92902	5.5636	4.90911	4.54891	-0.616512	0.634587	-0.51918	0.360205	SNF8	3
Tcea1	7.55593	8.02114	8.27582	7.37127	6.88597	6.526	0.465208	-0.904555	0.649874	0.359973	TCEA1	1
Ufd1l	5.30492	6.8963	6.08586	6.52282	6.52716	6.16785	1.59138	0.436962	0.373478	0.359308	UFD1L	2
Gde1	5.13237	5.31704	5.01056	5.41585	6.17558	5.81629	0.184669	0.405297	-0.0988147	0.359292	GDE1	3
Rhot1	4.34645	6.40477	5.11804	5.75251	5.13582	4.77874	2.05832	0.634467	0.652264	0.357081	RHOT1	5
Nkiras2	5.24543	6.1453	5.26996	4.9479	5.07591	4.71909	0.899866	-0.322053	1.1974	0.356814	NKIRAS2	5
Rpl23a	7.02176	7.18068	7.10099	6.90692	6.99908	6.64313	0.158916	-0.194065	0.273758	0.355956	RPL23A	1
Rpl28	9.72384	7.85794	8.22099	7.51535	7.15248	6.79771	-1.8659	-0.70564	0.342584	0.354763	RPL28	4
Med21	6.02376	6.79653	6.24084	5.55228	5.20694	4.85306	0.772775	-0.688563	1.24426	0.353884	MED21	1
Yipf1	4.81725	5.73909	5.02897	6.15012	5.05583	4.70297	0.921846	1.12115	-0.411024	0.352862	YIPF1	1
Myo5a	4.16994	3.37711	3.74291	2.93328	3.29151	2.93932	-0.792826	-0.809635	0.443834	0.352186	MYO5A	13
Kif2a	4.67405	2.90151	4.7854	3.1463	3.36816	3.0161	-1.77254	-1.63909	-0.244793	0.352063	KIF2A	29
Hist1h4h	7.75673	8.25363	9.22938	8.07301	8.15346	7.80179	0.496903	-1.15636	0.180619	0.351675	HIST1H4H	1
Snrpb2	4.84909	6.19725	5.8018	5.4275	5.40341	5.05463	1.34817	-0.374299	0.769755	0.348785	SNRPB2	4
Gmppb	5.09428	4.06127	5.32236	4.5193	4.44696	4.09829	-1.033	-0.803069	-0.458021	0.348667	GMPPB	11
Aimp1	5.34671	5.91261	6.82833	5.8128	5.32864	4.98113	0.565896	-1.01553	0.0998053	0.347519	AIMP1	1
Apod	5.41933	7.73809	6.01718	6.0657	5.28655	4.94061	2.31876	0.0485211	1.67239	0.345946	APOD	1
Rrm1	7.04388	6.23544	7.33	6.23015	4.92393	4.57902	-0.808445	-1.09984	0.00528349	0.344909	RRM1	3
Narf	4.48175	6.43353	4.57275	5.94338	4.42274	4.07837	1.95177	1.37063	0.490146	0.344367	NARF	2
Ybx1	9.84874	7.15247	8.01723	6.83286	6.98902	6.64642	-2.69626	-1.18437	0.319615	0.342599	YBX1	13
Ebp	6.05235	5.9626	6.384	7.00463	5.69967	6.09289	-0.0897478	0.620638	-1.04203	-0.393216	#N/A	#N/A
Arid4b	3.22449	2.85153	3.35014	3.1061	3.21818	2.87815	-0.372958	-0.244045	-0.254565	0.34003	ARID4B	31
Ksr1	4.2483	3.28787	3.50258	2.98718	1.73681	1.40105	-0.960431	-0.515404	0.300695	0.335757	KSR1	16
Edem2	4.33187	3.82699	4.07298	4.01261	2.98873	3.33384	-0.504876	-0.0603703	-0.185615	-0.345102	#N/A	#N/A
Phkb	3.1038	4.32489	2.99971	3.66353	4.58481	4.24936	1.22109	0.663829	0.661356	0.335451	PHKB	1
Gcc2	3.23623	3.31542	3.17227	2.70501	2.76399	2.42932	0.0791941	-0.467259	0.61041	0.334665	GCC2	5
Ptges3	7.30956	8.02533	8.80449	7.76927	6.94926	6.61509	0.715768	-1.03522	0.256059	0.334168	PTGES3	1
Rcbtb2	5.21126	6.08701	5.27473	5.98557	6.47706	6.14293	0.875748	0.710848	0.101436	0.334121	RCBTB2	1
Phlda3	8.1424	8.18728	7.31415	8.10595	9.21777	8.88463	0.0448797	0.7918	0.0813239	0.333134	PHLDA3	8
Eif6	6.3232	6.89691	7.11147	6.50904	5.56014	6.07979	0.573715	-0.602433	0.387874	-0.519644	#N/A	#N/A
Vps52	4.43966	4.47484	4.24239	4.11005	4.3804	4.04797	0.0351779	-0.132345	0.364791	0.332431	VPS52	4
Ppp1r11	6.28375	6.17906	6.2863	5.32518	5.71809	5.38673	-0.104683	-0.96112	0.853888	0.331361	PPP1R11	7
Stat1	4.93609	5.97186	5.24442	6.30995	6.91512	6.58426	1.03577	1.06553	-0.338095	0.33085	STAT1	11
Scpep1	8.8415	6.93449	9.38114	7.48123	6.81703	6.48649	-1.90702	-1.89992	-0.546739	0.330536	SCPEP1	1
Dhx36	5.08062	6.03239	5.60571	5.63427	4.76253	4.43275	0.951767	0.0285597	0.398113	0.32978	DHX36	2
Esf1	4.10394	4.36261	4.37952	3.82658	3.82471	3.49661	0.258667	-0.552936	0.536028	0.328104	ESF1	1
Osbp	4.73772	5.65667	5.29629	5.25654	4.54103	4.21297	0.918957	-0.0397491	0.400138	0.328057	OSBP	17
Rps27l	8.84837	8.4898	8.11079	7.85414	8.11833	7.79108	-0.358579	-0.25665	0.635653	0.327249	RPS27L	1
Stam	4.47035	5.71315	5.14211	5.00193	4.98157	4.65437	1.24279	-0.140179	0.711214	0.327204	STAM	10
Arpc1a	5.6419	5.22652	5.18698	4.73811	5.02701	4.70023	-0.415378	-0.448867	0.488411	0.326784	ARPC1A	2
Ndufaf1	4.13673	8.12191	5.4953	7.10605	6.59048	5.32618	3.98518	1.61075	1.01586	1.2643	#N/A	#N/A
Ndufaf2	5.2691	6.4655	5.89355	5.52615	5.34402	4.67165	1.19639	-0.3674	0.939345	0.672366	#N/A	#N/A
Ubxn1	6.65931	6.81154	6.42669	6.90508	7.14889	6.82221	0.152231	0.478392	-0.0935431	0.326687	UBXN1	4
Trp53i13	5.20492	3.18846	4.55143	3.98572	3.20927	3.98024	-2.01646	-0.565709	-0.797263	-0.77097	#N/A	#N/A
Ube2a	5.704	7.73204	6.75057	7.55692	6.37347	6.04731	2.02805	0.806346	0.175127	0.326161	UBE2A	5
Arfgap3	5.41218	4.46139	5.95432	4.57714	4.02066	4.85333	-0.95079	-1.37718	-0.115754	-0.832672	#N/A	#N/A
Pnpla8	3.61128	6.88031	4.76229	6.51644	6.01503	5.69082	3.26903	1.75414	0.363875	0.324208	PNPLA8	5
Tmem183a	6.94417	3.59368	6.29756	3.87217	3.75064	3.42761	-3.35049	-2.42539	-0.27849	0.323034	TMEM183A	5
Psmb5	7.65673	8.5015	7.87426	8.3278	8.00059	7.67848	0.844771	0.453544	0.173701	0.322106	PSMB5	12
Rgcc	5.70706	8.76529	6.55707	8.721	8.9631	9.95374	3.05823	2.16393	0.0442869	-0.990639	#N/A	#N/A
Ufc1	5.92386	6.92678	5.88407	6.92243	6.98108	6.66078	1.00291	1.03836	0.00435329	0.320301	UFC1	2
Brox	4.99925	5.83041	5.85541	5.49817	5.14947	4.82987	0.83116	-0.357238	0.332242	0.319605	BROX	2
Hist2h3b	6.40159	4.09335	7.22374	6.11982	4.26564	5.19787	-2.30824	-1.10392	-2.02647	-0.932232	#N/A	#N/A
Atp6v1d	6.36666	7.37158	7.05561	6.81514	6.58671	6.26868	1.00492	-0.240464	0.556433	0.318032	ATP6V1D	1
Gm2904	5.27512	4.57065	5.62466	3.90198	4.67422	4.53961	-0.704475	-1.72268	0.66867	0.134612	#N/A	#N/A
Ap1s1	6.20589	6.84329	7.16311	7.06834	6.63214	6.31516	0.637397	-0.0947756	-0.225049	0.316986	AP1S1	7
Synj2	3.70338	1.31635	3.24792	1.1004	1.01999	1.8738	-2.38703	-2.14752	0.215941	-0.853811	#N/A	#N/A
Mmadhc	5.23634	7.41615	6.71471	7.00216	6.97676	6.66054	2.17981	0.287453	0.41399	0.316224	MMADHC	3
Srrt	4.30393	4.07641	5.01731	4.33779	4.03172	3.93301	-0.227521	-0.679514	-0.261385	0.0987181	#N/A	#N/A
Mapkapk2	5.96577	5.70952	6.28355	5.16889	6.14998	5.83396	-0.256255	-1.11466	0.540628	0.316019	MAPKAPK2	5
Chmp7	4.64704	4.21026	4.46451	4.12031	4.32924	4.01391	-0.436774	-0.344203	0.089953	0.315332	CHMP7	10
Snx18	5.03605	3.54326	4.63291	3.81856	3.80581	3.49095	-1.49279	-0.814354	-0.2753	0.31486	SNX18	23
Angel2	4.04803	4.5687	4.0749	4.18876	4.2059	3.89156	0.520668	0.113857	0.379936	0.314347	ANGEL2	10
Sbf1	4.63531	2.90859	2.96545	2.69806	2.50773	2.19618	-1.72672	-0.267383	0.210523	0.311549	SBF1	5
Prkrir	3.53663	2.98768	2.77512	2.47761	2.06789	1.75708	-0.548954	-0.297509	0.510066	0.310809	PRKRIR	2
Hist2h2ac	6.51645	4.27011	6.35802	5.16591	4.99343	6.05552	-2.24634	-1.19212	-0.895797	-1.06209	#N/A	#N/A
Mrps18a	5.20828	6.62702	5.96659	5.77259	6.66668	5.83771	1.41873	-0.193997	0.854421	0.828973	#N/A	#N/A
Papd5	3.87151	2.82437	2.57318	3.10498	3.31984	3.00918	-1.04714	0.531799	-0.280613	0.310666	PAPD5	46
Ypel3	6.48356	8.03838	6.85177	7.53236	7.45552	7.14507	1.55482	0.680584	0.506021	0.310452	YPEL3	4
LOC100048119	7.71519	7.99392	8.61895	7.71466	6.68243	6.63025	0.278726	-0.904299	0.27926	0.0521789	#N/A	#N/A
Parp10	3.37137	3.25988	2.43455	2.77007	3.83296	3.5231	-0.111494	0.335517	0.489808	0.30986	PARP10	1
C1s	7.078	6.04921	7.43505	7.67783	6.47836	8.41681	-1.0288	0.242783	-1.62862	-1.93845	#N/A	#N/A
LOC101056592	5.74189	9.90431	7.65416	9.14092	9.87509	7.5594	4.16242	1.48676	0.763394	2.31569	#N/A	#N/A
Rptor	3.55321	3.87308	3.4879	3.90481	3.60941	3.30034	0.319871	0.416909	-0.0317357	0.309069	RPTOR	2
Slbp	6.38933	6.86455	6.46385	6.43703	5.90432	5.59848	0.47522	-0.0268272	0.427524	0.305841	SLBP	4
Nup188	4.35928	3.90864	4.42693	4.41792	3.36817	3.06302	-0.45064	-0.00901247	-0.50928	0.305148	NUP188	1
Psme4	3.93695	5.08604	4.45807	4.80538	3.94723	3.6422	1.1491	0.347311	0.280663	0.305035	PSME4	3
Tceb1	5.85122	6.24008	7.06063	6.08482	6.81147	6.5092	0.388865	-0.975808	0.155261	0.302267	TCEB1	12
Wdr33	2.59458	4.18815	3.7402	4.28701	3.35962	3.05789	1.59357	0.546813	-0.0988639	0.301734	WDR33	2
Ppid	4.5438	5.8179	5.63821	5.37466	4.88728	4.58777	1.2741	-0.263547	0.443238	0.299514	PPID	1
Dido1	2.69574	2.20089	2.24417	2.09737	2.33954	2.04039	-0.494857	-0.1468	0.103517	0.299152	DIDO1	4
Fam134c	4.87519	5.7291	5.52726	5.84784	5.07471	4.77575	0.853911	0.320582	-0.118746	0.29896	FAM134C	17
Cwc15	5.97662	7.44025	7.05552	6.56542	6.10697	6.3041	1.46364	-0.490095	0.874831	-0.197127	#N/A	#N/A
Ak2	6.5153	8.3737	6.73612	7.90385	8.51339	8.21599	1.8584	1.16774	0.469844	0.297395	AK2	6
Lrrc42	4.70851	4.54911	5.74599	3.99716	3.9384	3.73801	-0.159406	-1.74883	0.551947	0.200396	#N/A	#N/A
Lrrc47	4.05225	4.40858	4.68048	4.2394	3.87427	3.14179	0.356337	-0.441085	0.169186	0.732481	#N/A	#N/A
Atg2a	3.87838	3.52905	2.96165	3.64176	3.57067	3.27331	-0.34933	0.680109	-0.112708	0.297361	ATG2A	9
Brd7	3.84017	4.49778	4.34763	3.95802	4.04747	3.75017	0.65761	-0.389612	0.539765	0.297295	BRD7	2
Pdcd6	5.90374	7.27656	7.03423	7.1309	6.95233	6.65577	1.37282	0.096672	0.145662	0.296564	PDCD6	8
Rragc	5.2555	6.42076	6.67234	6.33189	6.28489	5.98933	1.16526	-0.340447	0.088863	0.295562	RRAGC	9
Anapc7	5.56523	5.24353	6.10531	5.50484	4.64536	4.35011	-0.321694	-0.600469	-0.261306	0.295249	ANAPC7	1
Slc43a3	4.68487	3.9374	5.04831	5.46267	4.26134	6.18488	-0.747476	0.414363	-1.52528	-1.92353	#N/A	#N/A
Acadsb	6.60954	7.41403	5.9415	7.20821	8.11422	7.82052	0.804492	1.26671	0.205814	0.293701	ACADSB	6
Psma2	6.57297	7.57177	7.6617	7.20552	7.65197	7.35854	0.998801	-0.456182	0.366252	0.293429	PSMA2	1
Ak3	7.85529	8.35468	6.61469	7.67487	8.3345	8.04206	0.499385	1.06018	0.679811	0.292448	AK3	3
Dis3	4.45091	3.31794	4.30047	3.06728	2.31529	2.02329	-1.13297	-1.23319	0.250655	0.291999	DIS3	3
Copa	7.35136	7.42093	7.90077	7.31218	6.60678	7.12877	0.069569	-0.588594	0.10875	-0.521997	#N/A	#N/A
Cope	7.46592	7.67067	7.41852	7.60384	6.65547	7.01297	0.204744	0.185317	0.0668262	-0.357501	#N/A	#N/A
Ociad1	6.84553	7.05538	7.1253	7.40485	7.3446	7.05433	0.209846	0.279549	-0.34947	0.290274	OCIAD1	2
Slc35a1	4.54864	4.34939	5.00764	4.97637	4.05848	3.76839	-0.199245	-0.0312609	-0.626982	0.290085	SLC35A1	9
Zbtb7b	5.1292	4.7217	3.44394	2.87799	4.05957	3.7711	-0.407501	-0.565952	1.84371	0.288474	ZBTB7B	16
Serp1	8.01888	8.36109	8.69212	8.28026	8.39051	8.10216	0.342206	-0.411862	0.0808293	0.288349	SERP1	17
Abhd17b	5.77778	6.69011	5.69799	6.26645	5.33062	5.04245	0.912324	0.568463	0.423658	0.288164	ABHD17B	10
Pdrg1	6.61339	6.74877	5.80063	6.27857	7.09468	6.81018	0.135379	0.477937	0.470199	0.284501	PDRG1	4
Ube2v2	7.04563	7.05086	7.34148	6.14367	5.63583	5.35399	0.00522921	-1.19781	0.907183	0.281834	UBE2V2	15
Wdr91	3.56869	2.00841	2.97151	2.93406	3.30404	3.02327	-1.56027	-0.0374517	-0.925643	0.280764	WDR91	5
Trim23	3.71241	4.85705	4.74511	4.5348	4.81627	4.53559	1.14464	-0.210317	0.322253	0.280682	TRIM23	8
Psmd9	5.01336	5.60743	5.89688	5.9228	5.5317	5.25106	0.594069	0.0259159	-0.31537	0.280641	PSMD9	1
Boc	3.2904	0.964375	3.16432	2.40979	0.957458	4.3517	-2.32602	-0.754532	-1.44542	-3.39424	#N/A	#N/A
Ubqln4	4.21801	3.16947	3.83063	3.3529	4.04325	3.76291	-1.04855	-0.477735	-0.183432	0.280343	UBQLN4	1
Nsmce4a	4.09097	5.20077	4.83589	4.87431	5.13208	4.85197	1.1098	0.038428	0.326454	0.280108	NSMCE4A	4
Gpkow	4.05395	4.40862	4.32466	3.79323	4.11004	3.8309	0.354673	-0.531425	0.615389	0.279146	GPKOW	1
Golga2	4.35919	4.62016	4.20575	4.35349	4.45315	4.1771	0.260971	0.147739	0.266667	0.276054	GOLGA2	2
Mrgprf	5.36321	3.13332	6.00892	4.19718	3.77173	4.31412	-2.22989	-1.81174	-1.06386	-0.542389	#N/A	#N/A
Ap3s2	6.00979	4.87754	5.66803	4.03403	5.42958	5.15391	-1.13224	-1.634	0.843513	0.275665	AP3S2	3
Ube3b	4.76752	3.69897	3.45362	3.82994	3.52039	3.24564	-1.06855	0.376325	-0.130974	0.274757	UBE3B	1
Taf6	3.89549	2.93754	2.95509	2.95936	2.09697	2.51973	-0.957957	0.00427119	-0.0218247	-0.422767	#N/A	#N/A
4933411K20Rik	3.4247	4.55182	3.48196	4.03294	2.82837	3.59539	1.12712	0.550984	0.518882	-0.767026	#N/A	#N/A
Taf2	2.83729	3.1599	2.84525	3.39483	1.68348	2.28861	0.32261	0.549585	-0.23493	-0.60513	#N/A	#N/A
Tmem234	7.4619	5.33377	6.17905	5.33565	5.9071	5.63303	-2.12813	-0.8434	-0.00188135	0.274068	TMEM234	4
Taf9	6.1982	6.38542	5.64759	6.27851	3.59104	4.89499	0.187217	0.630925	0.106903	-1.30395	#N/A	#N/A
Mrpl27	5.87499	6.95183	5.69471	6.91286	7.20401	6.93034	1.07684	1.21815	0.0389675	0.273674	MRPL27	1
Map2k2	7.96768	5.81331	6.53363	4.97376	5.60598	5.1683	-2.15437	-1.55986	0.839546	0.437682	#N/A	#N/A
Sympk	5.78419	4.97999	5.33158	4.97086	4.44654	4.17325	-0.804198	-0.360717	0.0091345	0.273293	SYMPK	1
Gipc1	5.52719	4.13164	4.83786	3.98366	3.75147	3.47905	-1.39555	-0.854205	0.147981	0.272414	GIPC1	5
Dbi	9.54155	13.0907	10.2283	12.7914	13.0041	12.7318	3.54911	2.5631	0.29924	0.272261	DBI	1
Taf10	6.04743	4.52383	5.58708	5.08305	4.44759	4.17535	-1.52359	-0.504027	-0.559217	0.272241	TAF10	3
Tbc1d20	6.15866	5.15849	4.86447	4.97958	4.43363	4.16254	-1.00016	0.115115	0.178909	0.271098	TBC1D20	7
Tbl2	4.31388	3.50539	4.43005	4.10806	3.4039	4.12622	-0.808485	-0.321987	-0.602672	-0.722323	#N/A	#N/A
Nop2	5.61789	4.97288	4.65634	4.64189	3.40417	3.13391	-0.64501	-0.014448	0.330992	0.270259	NOP2	1
Smek2	4.27758	5.17273	5.00134	5.13327	4.21688	3.94743	0.895146	0.131926	0.0394648	0.269459	SMEK2	11
Iars	6.339	6.01204	6.76865	5.77658	4.49998	4.23064	-0.326959	-0.99207	0.235461	0.269341	IARS	8
1200014J11Rik	4.16247	4.16549	4.01762	3.58963	3.06484	3.55099	0.00302266	-0.427988	0.575857	-0.486154	#N/A	#N/A
LOC100504863	6.81252	5.02246	7.34838	5.66743	5.96769	5.70066	-1.79006	-1.68095	-0.644976	0.267026	#N/A	#N/A
Metap2	6.05894	7.35745	7.46676	6.83666	6.55296	6.28492	1.29851	-0.630094	0.520785	0.268042	METAP2	8
Lss	5.6925	6.5981	6.10601	6.82694	5.19542	4.53539	0.905593	0.720928	-0.22884	0.66003	#N/A	#N/A
Hp1bp3	6.5213	6.61228	6.52721	6.29152	6.3852	6.11816	0.0909745	-0.235692	0.320761	0.267042	HP1BP3	7
Ppme1	6.06035	6.06738	5.86656	5.44881	4.86235	4.59868	0.00703149	-0.41775	0.618572	0.263673	PPME1	7
Cops8	6.95956	6.01297	6.87986	6.05188	6.21316	5.94982	-0.946592	-0.827973	-0.0389117	0.263337	COPS8	2
Cct4	7.46488	7.96102	8.43894	7.55417	7.02823	6.76777	0.496136	-0.884778	0.40685	0.260456	CCT4	1
Kcmf1	6.2995	6.27786	6.11866	5.07256	5.13392	4.87358	-0.0216343	-1.04611	1.2053	0.260338	KCMF1	32
Upf2	2.67642	3.18683	3.16273	3.0875	2.50638	2.24721	0.510407	-0.0752348	0.0993293	0.259169	UPF2	14
Arfgap2	4.77992	6.02166	5.60985	5.96405	6.01254	5.75378	1.24174	0.354195	0.0576066	0.258765	ARFGAP2	6
Dgat1	4.22623	7.75791	4.93835	8.29502	7.46633	7.20934	3.53168	3.35667	-0.537105	0.256996	DGAT1	2
Atf5	9.3013	8.47636	8.59859	7.69237	5.74895	5.4928	-0.824943	-0.90622	0.783983	0.256152	ATF5	1
Tial1	4.35535	4.67783	5.33949	3.81169	4.37584	4.12182	0.322476	-1.5278	0.866136	0.254018	TIAL1	19
Hrsp12	6.007	5.94431	5.61768	6.19417	6.66655	6.41336	-0.0626948	0.576489	-0.249864	0.25319	HRSP12	2
Kri1	4.19549	3.8986	4.17287	3.81525	2.89185	3.27614	-0.296885	-0.357617	0.0833497	-0.384292	#N/A	#N/A
Prorsd1	5.7816	5.53561	5.00358	5.31645	5.10049	4.71953	-0.245992	0.312867	0.219166	0.38096	#N/A	#N/A
Gart	5.01847	4.89663	4.8861	4.7748	4.78206	4.72562	-0.121834	-0.111304	0.121834	0.0564456	#N/A	#N/A
Gars	7.36707	8.16676	8.30873	7.64666	6.91987	6.29818	0.79969	-0.662065	0.520095	0.621691	#N/A	#N/A
Rab3gap1	3.55702	5.06723	4.34956	4.9571	4.76065	4.50752	1.51021	0.607535	0.110128	0.253127	RAB3GAP1	2
Kif16b	2.59995	3.0934	2.69559	2.41409	2.47876	2.22585	0.493451	-0.281498	0.679315	0.252911	KIF16B	4
Adsl	4.89125	5.78882	5.89255	5.6691	5.46172	5.35526	0.897574	-0.223449	0.119717	0.106462	#N/A	#N/A
Uhrf1	4.99599	1.95916	4.81636	2.77599	1.2019	1.71178	-3.03683	-2.04037	-0.81683	-0.509875	#N/A	#N/A
Tbl3	4.55954	4.65784	5.10779	4.56956	4.54558	4.2937	0.0983006	-0.538229	0.0882787	0.251886	TBL3	3
Ywhag	8.68747	9.53085	9.10113	9.45496	10.1776	9.92652	0.843383	0.35383	0.0758968	0.251117	YWHAG	20
Mmp23	7.41433	3.7696	7.16125	4.06144	3.42732	5.61112	-3.64473	-3.0998	-0.291846	-2.1838	#N/A	#N/A
Rps27	11.3925	5.37595	10.1389	6.07156	6.41232	6.16135	-6.01656	-4.06735	-0.695613	0.250973	RPS27	1
Fnta	5.90172	6.61224	5.7987	6.56838	6.46248	6.21235	0.710519	0.769687	0.0438546	0.250123	FNTA	1
Ivd	5.29592	8.07821	5.95562	7.77031	8.43199	8.18199	2.78229	1.81469	0.307905	0.249998	IVD	1
Tmed2	6.02876	5.7735	6.9041	6.08629	6.01177	5.76392	-0.255262	-0.817812	-0.312794	0.247845	TMED2	6
Ezh2	3.77675	3.37304	3.96591	3.35636	1.91927	1.67175	-0.40371	-0.609554	0.0166765	0.247526	EZH2	9
Osbpl1a	3.4317	6.07063	4.64461	5.70238	5.2898	5.04235	2.63893	1.05777	0.368246	0.247444	OSBPL1A	7
Gm8556	4.45798	4.05084	5.11684	4.51536	3.67559	4.59115	-0.407132	-0.601478	-0.464514	-0.915562	#N/A	#N/A
Sap18	5.99663	6.62753	6.49179	6.59286	6.62503	6.37772	0.630901	0.10107	0.034671	0.247306	SAP18	1
Ripk1	4.39073	5.20825	5.43271	4.99358	3.32338	4.93832	0.817519	-0.439126	0.21467	-1.61495	#N/A	#N/A
Cabin1	3.09909	2.29015	2.53889	2.67578	1.84474	2.32525	-0.808945	0.136883	-0.38563	-0.480509	#N/A	#N/A
Dnajc2	3.69252	3.06225	4.33985	3.36082	2.51588	2.26977	-0.630264	-0.97903	-0.298564	0.246111	DNAJC2	4
Zcchc8	3.8197	3.12783	2.98605	3.24612	2.72298	2.47694	-0.691872	0.260072	-0.118291	0.246039	ZCCHC8	1
Atp1b3	8.06472	7.32117	7.57244	7.73194	8.103	7.85886	-0.743549	0.159502	-0.41077	0.244136	ATP1B3	3
Ahsa2	4.9509	5.14113	4.95345	4.77623	4.86376	4.62054	0.19023	-0.177226	0.364906	0.24322	AHSA2	29
Zfyve26	2.5898	1.603	1.6619	1.66001	1.47362	1.23081	-0.986799	-0.00188894	-0.0570035	0.242807	ZFYVE26	16
Ubr2	4.87014	5.53297	5.08743	5.7201	4.58736	4.34503	0.662827	0.632671	-0.187127	0.242329	UBR2	2
Kpna6	5.22851	6.13085	5.83691	5.9484	6.22656	5.98442	0.902339	0.111484	0.182449	0.242135	KPNA6	31
Npepl1	4.40354	4.23478	4.23826	3.64875	4.5797	4.33796	-0.168755	-0.589517	0.586036	0.241742	NPEPL1	4
Ahsa1	5.75549	5.87716	5.78783	5.46539	6.07598	5.92211	0.121672	-0.322446	0.411774	0.153866	#N/A	#N/A
Ifnar2	5.05314	5.03948	5.7722	5.44845	6.47311	6.23253	-0.0136557	-0.32375	-0.40897	0.240573	IFNAR2	4
LOC101056668	3.94721	4.28041	4.36258	4.37645	3.11869	3.73544	0.333207	0.0138748	-0.0960373	-0.616752	#N/A	#N/A
2700060E02Rik	6.87345	7.34019	7.54619	7.01684	6.83484	6.088	0.466745	-0.529348	0.323356	0.746834	#N/A	#N/A
Mllt10	3.13867	2.64348	2.52254	2.4099	1.59742	1.35695	-0.49519	-0.112644	0.233578	0.240473	MLLT10	6
Ltbp2	6.94011	1.63191	5.83476	2.00326	2.65388	2.41343	-5.3082	-3.83149	-0.371352	0.240451	LTBP2	4
Elp3	5.82958	6.00905	5.76203	5.56703	5.03885	5.31229	0.179467	-0.195004	0.442022	-0.273431	#N/A	#N/A
Elp2	5.39657	5.92047	6.58524	5.89856	5.29972	5.23234	0.523907	-0.686675	0.0219129	0.0673766	#N/A	#N/A
Atg2b	3.53337	3.18685	3.07958	3.49743	2.44891	2.21006	-0.346521	0.417848	-0.310573	0.238858	ATG2B	6
Tcp1	8.1707	8.34329	8.47832	8.04352	7.62606	7.3875	0.172587	-0.434802	0.299768	0.238563	TCP1	1
Trmt10c	3.81015	5.46128	3.44914	4.88112	4.36299	3.28309	1.65112	1.43198	0.580155	1.0799	#N/A	#N/A
Aatf	3.64384	3.04416	4.61521	3.81489	2.60217	3.2608	-0.599685	-0.800319	-0.770738	-0.658631	#N/A	#N/A
Fbxo30	3.96164	4.48764	5.4477	3.69713	3.48023	3.24349	0.525995	-1.75057	0.790504	0.236747	FBXO30	18
Tpd52l2	6.99554	7.57731	6.75589	7.02129	6.85158	6.61521	0.581777	0.265392	0.556028	0.236365	TPD52L2	7
Txndc9	7.46342	7.68334	7.61521	7.31712	6.6675	6.41141	0.219922	-0.298092	0.366228	0.256091	#N/A	#N/A
Rab18	7.2319	7.56501	7.98052	7.30448	7.46274	7.22639	0.333109	-0.676044	0.260535	0.236347	RAB18	5
Wipi2	5.12209	5.69641	4.98628	5.42814	5.57848	5.34299	0.574322	0.441854	0.268273	0.23549	WIPI2	17
Spr	6.09258	6.81646	6.55234	6.6658	6.57835	6.34297	0.723879	0.113461	0.150652	0.235383	SPR	2
Hcfc1r1	6.14962	7.18671	6.88948	6.66691	7.75303	7.06686	1.03709	-0.222564	0.5198	0.686167	#N/A	#N/A
Aph1a	6.96921	6.18846	6.48393	6.28376	5.60457	5.37048	-0.78075	-0.200165	-0.0953074	0.234092	APH1A	7
Sec31a	6.71735	6.43639	7.10735	6.51092	5.42416	5.75212	-0.280962	-0.596426	-0.0745331	-0.327958	#N/A	#N/A
Snrnp27	6.04218	6.12782	5.26421	6.30433	5.66072	5.42474	0.0856459	1.04011	-0.176506	0.23598	#N/A	#N/A
Edf1	6.81017	7.95961	7.29696	7.79734	7.97727	7.39218	1.14944	0.500384	0.162262	0.585089	#N/A	#N/A
Nup133	3.40499	4.15386	4.219	4.07104	3.40884	3.6696	0.748868	-0.147964	0.082821	-0.260753	#N/A	#N/A
Cep192	2.02834	0.79426	1.48431	1.46483	0.980005	1.30292	-1.23408	-0.0194823	-0.670568	-0.322916	#N/A	#N/A
Gm10015	5.93941	5.11275	5.41659	5.15223	5.08245	4.89898	-0.826658	-0.264362	-0.0394785	0.18348	#N/A	#N/A
Unc45a	5.00077	4.4572	4.44338	4.44385	4.30922	4.07695	-0.543566	0.000469073	0.0133531	0.232272	UNC45A	2
Hmg20a	4.37469	4.90346	4.70524	4.86664	3.92041	3.68868	0.528767	0.161407	0.0368163	0.231729	HMG20A	10
Pcx	5.48623	9.12492	5.74583	9.53389	9.18432	9.47859	3.63869	3.78806	-0.408971	-0.294272	#N/A	#N/A
LOC100046151	6.45309	7.06113	6.82189	7.51532	7.44104	6.85855	0.608044	0.693423	-0.454185	0.582486	#N/A	#N/A
Suz12	3.90788	4.51337	4.11158	4.28461	3.31188	3.08227	0.605488	0.17303	0.228757	0.229604	SUZ12	16
Parp12	3.5116	3.26881	3.82444	3.38058	3.98261	3.75436	-0.242783	-0.443856	-0.111769	0.228249	PARP12	1
Pgam5	4.49387	5.49844	4.80586	4.68505	4.71694	4.49037	1.00457	-0.120804	0.813388	0.226571	PGAM5	2
Tmeff1	6.00146	3.74799	5.47877	2.99865	3.22123	2.99504	-2.25347	-2.48012	0.749341	0.226187	TMEFF1	4
Mob4	5.88378	7.09389	7.26023	6.55828	6.35596	6.12989	1.21011	-0.701952	0.535617	0.22607	MOB4	12
Thrap3	4.73869	5.4059	5.29724	5.20515	5.32758	5.10168	0.667212	-0.0920962	0.200753	0.225902	THRAP3	3
Pisd	6.39785	5.51377	5.54296	5.24481	5.42196	5.19622	-0.884083	-0.298158	0.268963	0.225742	PISD	1
Krtcap2	9.28474	7.08824	8.58405	7.50266	6.58601	6.55655	-2.1965	-1.08139	-0.414418	0.0294589	#N/A	#N/A
Cdk13	4.2098	3.37375	3.64906	3.10732	2.99756	2.77261	-0.836044	-0.541743	0.266433	0.224945	CDK13	27
Stub1	7.49659	5.63912	6.38693	5.49681	5.13244	5.36352	-1.85747	-0.890114	0.142304	-0.231079	#N/A	#N/A
Dock6	2.54463	-0.0677662	2.0097	1.4346	1.63636	1.4125	-2.6124	-0.575108	-1.50236	0.223863	DOCK6	1
Psmd8	7.08649	7.26765	6.88773	7.05566	7.02406	6.46843	0.181167	0.167923	0.211998	0.555625	#N/A	#N/A
Psmd5	5.48855	5.54835	5.93729	5.53506	5.2703	5.35641	0.0598023	-0.402238	0.0132964	-0.0861079	#N/A	#N/A
Psmd4	6.75897	7.01935	6.97858	6.86082	7.26396	7.05713	0.260374	-0.11776	0.158526	0.206834	#N/A	#N/A
Pias4	4.66173	4.90594	4.62577	4.02127	4.25046	4.02705	0.244206	-0.604502	0.884665	0.223412	PIAS4	9
Psmd6	6.53427	7.3084	7.60137	7.22921	6.7377	6.60694	0.774132	-0.372158	0.0791893	0.130761	#N/A	#N/A
Uhrf1bp1	3.93139	2.42565	2.91011	3.01991	1.90283	1.6805	-1.50574	0.109803	-0.594262	0.222328	UHRF1BP1	3
Psmd3	6.23423	6.44735	6.10583	6.19337	6.04827	5.84783	0.21312	0.0875449	0.253978	0.200438	#N/A	#N/A
Csnk2a1	4.88263	6.79071	6.03858	6.4028	6.41291	6.19093	1.90808	0.364216	0.387917	0.22198	CSNK2A1	25
Gprc5b	4.89417	5.1753	3.69135	6.26868	5.23127	5.01008	0.28113	2.57733	-1.09339	0.221182	GPRC5B	6
Tmem209	4.59109	4.42302	5.43379	4.66997	4.18399	4.25262	-0.168069	-0.763818	-0.246951	-0.0686259	#N/A	#N/A
Glud1	6.99111	8.44516	7.44005	8.59347	7.99042	7.77032	1.45405	1.15341	-0.148305	0.220095	GLUD1	3
Zfp445	3.44002	3.89968	3.70174	4.14851	3.67049	3.27007	0.459665	0.446771	-0.248829	0.400427	#N/A	#N/A
Gsk3b	5.79433	6.03654	6.73604	6.05087	6.10835	5.88848	0.242216	-0.685179	-0.0143222	0.219876	GSK3B	26
Dhx57	2.88501	1.53334	2.51717	1.9414	1.35755	1.13832	-1.35167	-0.57577	-0.408061	0.219227	DHX57	3
Ptcd1	3.7581	4.44858	3.09092	3.95364	4.47223	4.25664	0.690488	0.86272	0.494945	0.21559	PTCD1	8
Setd5	3.76442	3.0431	3.51865	3.38484	1.86585	1.65143	-0.721321	-0.133807	-0.341748	0.214426	SETD5	16
Rps21	9.85423	8.45756	9.29843	7.98028	7.98844	7.77407	-1.39666	-1.31815	0.477283	0.214372	RPS21	1
Mdc1	2.81258	2.07594	3.07271	2.63102	1.80966	1.78377	-0.736639	-0.441686	-0.555079	0.0258851	#N/A	#N/A
Gm9385	8.43386	7.7201	8.39381	7.13793	6.98151	7.01399	-0.713763	-1.25588	0.582175	-0.0324835	#N/A	#N/A
Ube2m	6.90753	6.63272	6.47902	5.977	6.44678	6.23321	-0.274805	-0.50202	0.655723	0.213572	UBE2M	2
Yif1b	5.96046	6.18435	6.63489	6.34654	6.0002	5.78674	0.223889	-0.288354	-0.162187	0.213463	YIF1B	5
Athl1	4.72111	3.76064	3.78828	3.53537	3.09425	4.16917	-0.960469	-0.252907	0.225267	-1.07492	#N/A	#N/A
Rpl22l1	8.72634	8.84081	8.72424	8.33549	6.74978	7.40367	0.114474	-0.388746	0.50532	-0.653893	#N/A	#N/A
Prpsap1	5.28825	5.78471	5.61946	5.47135	3.48251	4.94231	0.496458	-0.1481	0.313352	-1.4598	#N/A	#N/A
BC017158	4.63971	3.32777	4.19695	3.44953	3.26748	4.20708	-1.31194	-0.74742	-0.121752	-0.939601	#N/A	#N/A
Hectd1	4.76404	4.82489	4.70158	4.79521	4.55097	4.33761	0.060843	0.0936332	0.029677	0.213357	HECTD1	13
LOC100045688	8.0165	8.82483	6.92678	8.5475	8.51278	7.75229	0.808321	1.62072	0.277326	0.760485	#N/A	#N/A
Larp4b	3.86243	5.23497	4.07888	4.75353	4.57759	4.36463	1.37254	0.674645	0.481444	0.212959	LARP4B	37
Pdia5	5.63803	3.92812	5.86262	3.87182	3.20601	2.99332	-1.70991	-1.99079	0.0562972	0.212689	PDIA5	2
Csad	5.10372	7.68898	5.46639	7.73533	8.02204	7.80948	2.58526	2.26894	-0.0463462	0.212562	CSAD	1
Pcnxl3	5.21602	2.73861	3.89023	2.94297	2.64042	2.42922	-2.47742	-0.947264	-0.204357	0.211199	PCNXL3	1
Agap3	4.47692	3.14264	3.94968	2.20945	2.07779	2.59803	-1.33428	-1.74023	0.933193	-0.520245	#N/A	#N/A
Map4k5	4.15966	3.24129	4.56819	3.34804	3.08812	2.87795	-0.918375	-1.22015	-0.106751	0.210166	MAP4K5	6
Naa38	6.37757	5.88171	7.34902	5.44999	5.44489	5.9765	-0.495857	-1.89903	0.431725	-0.531619	#N/A	#N/A
Slc25a3	8.48052	8.94586	8.69755	9.3409	8.51754	8.30834	0.465332	0.643351	-0.395041	0.209197	SLC25A3	6
Stat5a	3.9305	4.61751	3.81032	5.15757	5.32229	5.11311	0.687015	1.34725	-0.540054	0.20918	STAT5A	1
Psmc4	6.19608	6.86253	6.86998	6.75059	6.34382	6.13495	0.666445	-0.119389	0.111935	0.20887	PSMC4	1
Rapgef2	2.28228	3.41167	2.24612	3.34078	2.8468	2.63972	1.12939	1.09467	0.0708863	0.207084	RAPGEF2	27
Rpl15	7.54932	6.95803	8.18135	7.04954	7.0915	6.88573	-0.591293	-1.13181	-0.0915092	0.205767	RPL15	4
Txnl1	7.28444	7.67619	7.83658	7.13021	6.95742	6.75171	0.391747	-0.706376	0.545979	0.205711	TXNL1	7
Psmd11	5.44632	6.50431	6.76488	6.3043	6.45199	6.24663	1.05799	-0.460577	0.200008	0.205353	PSMD11	16
Rps6-ps4	9.11196	8.50058	8.97937	8.3424	6.98414	7.16825	-0.611378	-0.636978	0.158185	-0.184107	#N/A	#N/A
Tomm20	6.77171	6.40766	6.94729	6.14879	6.52295	6.31807	-0.364053	-0.7985	0.258867	0.204877	TOMM20	3
Lmbrd1	5.66382	6.64052	6.40019	7.05487	6.23094	6.75609	0.976695	0.654686	-0.414355	-0.52515	#N/A	#N/A
Zbtb6	4.11673	4.11736	4.01326	4.0399	3.07025	2.86603	0.000632733	0.02664	0.0774565	0.204222	ZBTB6	5
Tpp2	4.5555	5.46811	5.30565	5.22642	4.53776	4.33374	0.912616	-0.0792259	0.241691	0.204014	TPP2	1
Smyd5	4.25549	3.72961	3.7543	3.66693	3.33903	3.13557	-0.525872	-0.087373	0.0626874	0.203452	SMYD5	3
Acox1	6.36939	9.02037	6.84567	9.42442	8.88626	8.68297	2.65098	2.57876	-0.404052	0.203288	ACOX1	4
Dtnbp1	7.50502	5.11492	6.16564	5.46966	6.0808	5.87754	-2.3901	-0.695976	-0.354742	0.203265	DTNBP1	1
Ube4b	5.34639	6.37763	5.90499	5.83805	4.89535	4.69226	1.03124	-0.0669429	0.539584	0.203086	UBE4B	4
Eif4h	7.72	8.35541	8.55885	8.1785	8.13409	7.93124	0.635408	-0.380358	0.17691	0.202844	EIF4H	4
Strip1	4.41743	3.78517	4.64664	4.29757	3.84974	3.64759	-0.632259	-0.349067	-0.512405	0.20215	STRIP1	3
Vps4a	4.18455	4.10642	4.56107	4.16067	4.53047	4.32889	-0.0781235	-0.400401	-0.054249	0.201589	VPS4A	6
Pdgfd	5.38288	3.658	6.29533	4.22414	4.47662	4.27559	-1.72488	-2.07119	-0.566143	0.201033	PDGFD	5
Gpn2	4.69329	3.49635	4.35485	3.44378	2.79164	2.59248	-1.19695	-0.911065	0.0525638	0.199166	GPN2	3
Fdps	8.58056	7.30404	9.15621	7.86688	6.53055	6.33171	-1.27652	-1.28933	-0.562842	0.198839	FDPS	1
Ddx52	4.72543	4.63728	4.40219	3.99706	3.86663	3.66856	-0.088159	-0.405134	0.640218	0.198074	DDX52	2
Ino80	3.53965	1.58802	2.62968	1.57755	1.82512	1.62719	-1.95163	-1.05213	0.0104759	0.19793	INO80	23
Hypk	7.02783	7.95491	7.69343	7.31953	7.71085	7.51454	0.927075	-0.373895	0.635376	0.196307	HYPK	1
Cpsf3l	4.46281	3.98889	4.35408	4.35138	3.04821	3.99013	-0.473927	-0.00270698	-0.362489	-0.941919	#N/A	#N/A
Trim37	4.08907	2.72897	2.97769	2.27518	2.03104	1.83525	-1.3601	-0.702515	0.453792	0.195793	TRIM37	3
Arl6ip1	6.76711	7.9833	8.02894	8.33348	7.85637	7.66066	1.21619	0.304541	-0.350188	0.195716	ARL6IP1	3
Ssh2	2.83792	4.40344	2.36337	3.93343	2.95785	3.29099	1.56552	1.57005	0.470018	-0.333137	#N/A	#N/A
Hmgcl	4.6394	6.97039	5.26626	6.52517	6.87713	6.02483	2.33099	1.25891	0.445219	0.852304	#N/A	#N/A
Atp6v1c1	4.59593	5.79552	6.13961	6.19101	5.50141	5.30657	1.19959	0.0514006	-0.395488	0.194846	ATP6V1C1	9
Tbc1d8b	3.06577	3.78596	4.22968	3.42813	2.99932	2.80484	0.720196	-0.80155	0.357831	0.194486	TBC1D8B	6
Heph	4.37097	4.34769	4.54472	6.74164	3.39622	5.99081	-0.0232801	2.19692	-2.39395	-2.59459	#N/A	#N/A
Ap1b1	5.47723	6.1105	5.71439	6.03129	6.50951	6.31518	0.633274	0.316901	0.0792137	0.194333	AP1B1	1
Lyz2	5.84857	5.34145	7.8426	7.88126	9.42501	10.6905	-0.507117	0.0386552	-2.53981	-1.2655	#N/A	#N/A
Lyz1	5.61195	3.49552	5.51243	5.45291	7.6901	8.70494	-2.11643	-0.0595285	-1.95738	-1.01485	#N/A	#N/A
Cmpk1	5.91897	8.48446	7.32292	8.41244	7.47429	7.28032	2.56549	1.08951	0.072023	0.193977	CMPK1	10
LOC100862175	6.52199	6.14006	6.71336	6.51255	5.83841	6.17669	-0.381926	-0.200812	-0.372486	-0.338281	#N/A	#N/A
Tspyl1	6.20454	6.59306	7.07451	6.35233	6.40993	6.21655	0.388525	-0.722176	0.240732	0.19338	TSPYL1	2
Hsbp1	7.8304	8.88156	8.95278	8.45061	9.14343	8.95008	1.05116	-0.502176	0.430951	0.193349	HSBP1	4
Zmat2	6.70889	6.73176	7.0137	6.60716	6.29951	6.10708	0.0228684	-0.406542	0.124599	0.192425	ZMAT2	7
Mlf2	8.31249	8.14259	7.75726	7.82515	7.72655	7.53598	-0.169899	0.0678927	0.317445	0.190574	MLF2	2
Fam98a	5.16558	4.69866	5.00542	5.07198	4.1704	3.97998	-0.466922	0.0665554	-0.37332	0.190421	FAM98A	5
Rabggtb	5.30794	5.17509	5.45377	5.42264	5.43986	4.58653	-0.132846	-0.0311338	-0.247549	0.853326	#N/A	#N/A
Dnajb9	5.30521	6.64418	6.31939	7.71163	6.43861	6.24921	1.33897	1.39224	-1.06746	0.189399	DNAJB9	10
Rangap1	5.35696	5.53032	6.11153	5.49839	4.74713	4.81615	0.173357	-0.613139	0.0319287	-0.0690188	#N/A	#N/A
Nol7	5.61475	5.67924	5.39168	5.27962	5.24106	5.05189	0.0644858	-0.112061	0.399616	0.18917	NOL7	17
Pdzd11	6.62188	7.20218	7.30933	7.01804	6.18062	6.63528	0.580303	-0.291287	0.184142	-0.454653	#N/A	#N/A
Cdk11b	4.52443	4.57732	4.6637	4.23836	3.54957	3.65626	0.052892	-0.425333	0.338955	-0.10669	#N/A	#N/A
Dicer1	2.82783	3.01308	2.27422	2.49537	2.26554	2.07725	0.185256	0.221146	0.517715	0.188297	DICER1	13
Ddx3x	7.33583	8.09834	7.6963	7.86527	7.74794	7.55995	0.762511	0.168965	0.23307	0.187997	DDX3X	49
Ints3	4.55948	4.34876	4.36416	4.45234	3.89886	3.71147	-0.210723	0.0881861	-0.10359	0.187389	INTS3	2
Mgea5	4.83862	4.97897	5.34323	4.83543	4.95184	4.76476	0.14035	-0.507796	0.143538	0.187085	MGEA5	2
Scd2	10.1582	12.6624	10.6219	12.6851	11.4943	11.2826	2.50419	2.06319	-0.0227451	0.211706	#N/A	#N/A
Scd3	7.80348	12.0394	8.62216	11.6335	11.6641	11.6995	4.23591	3.0113	0.405936	-0.0354657	#N/A	#N/A
Srrm2	6.60745	5.3217	5.23494	5.41456	4.91213	4.72575	-1.28575	0.179623	-0.0928643	0.186379	SRRM2	4
Scd4	8.56045	11.6038	8.6533	11.1481	10.8043	10.8783	3.04336	2.49484	0.455672	-0.0739961	#N/A	#N/A
Polg	3.84102	3.5137	2.9868	3.48931	2.98575	2.7999	-0.327318	0.502512	0.0243883	0.185848	POLG	3
Abca2	2.08667	2.04321	1.42542	0.56017	3.58858	3.40309	-0.0434569	-0.865245	1.48304	0.185497	ABCA2	8
Rnf214	3.57309	4.3935	4.38667	3.76467	3.27322	3.08783	0.820408	-0.622	0.628828	0.18539	RNF214	12
Arl2	6.71745	7.30231	7.20774	6.32015	6.70107	6.51601	0.584861	-0.887588	0.982164	0.185064	ARL2	5
Rbl2	3.28947	4.0075	2.76133	3.77741	3.07471	2.89044	0.718028	1.01608	0.230089	0.184274	RBL2	5
Polr1a	3.27301	3.41059	3.10759	3.45013	2.80242	3.35676	0.13758	0.342539	-0.0395384	-0.554336	#N/A	#N/A
Polr1b	3.34679	2.48452	3.39054	2.65976	2.07428	2.40933	-0.86227	-0.730781	-0.175245	-0.335052	#N/A	#N/A
Snx3	6.97314	7.38092	7.35661	6.73306	7.80846	7.62567	0.40778	-0.62355	0.647857	0.182789	SNX3	3
Mark3	3.44714	4.36806	4.26221	4.30351	3.60787	3.42606	0.920922	0.0412992	0.0645512	0.181807	MARK3	5
Kif1b	4.18754	4.64435	4.0829	4.89018	5.3127	5.13119	0.456804	0.807281	-0.245838	0.181509	KIF1B	19
Trpc4ap	6.11218	6.2632	6.60947	6.29985	6.35336	6.17297	0.151017	-0.309624	-0.0366539	0.180388	TRPC4AP	4
Smpdl3a	4.17269	4.8527	4.84834	5.37286	6.29976	6.13904	0.680009	0.524524	-0.520158	0.160725	#N/A	#N/A
Eif4b	8.39357	6.28443	7.16722	5.85872	5.65867	5.47901	-2.10913	-1.3085	0.425711	0.179667	EIF4B	11
Ly6e	7.5519	5.99204	8.23151	7.0553	8.94903	10.0221	-1.55986	-1.17621	-1.06326	-1.07305	#N/A	#N/A
Dcn	9.15705	8.49085	9.95967	10.5901	9.96185	11.5598	-0.666196	0.630427	-2.09924	-1.598	#N/A	#N/A
Ly6a	8.37929	4.89719	8.96404	5.73584	7.79945	8.13731	-3.4821	-3.2282	-0.83865	-0.337855	#N/A	#N/A
Paics	7.39299	8.44927	8.01489	7.98796	8.13693	7.41955	1.05629	-0.0269337	0.461316	0.717382	#N/A	#N/A
Fam214a	2.74752	5.27506	2.648	5.23351	4.54685	4.36764	2.52754	2.58551	0.0415509	0.179209	FAM214A	9
Zzef1	3.29569	3.2283	2.79286	3.58058	2.97203	2.7935	-0.0673889	0.787722	-0.352277	0.178531	ZZEF1	10
Fkbp3	6.40679	7.55876	7.53513	6.99952	6.68654	6.50852	1.15196	-0.535609	0.559239	0.17802	FKBP3	3
Dhrs1	5.58637	6.29315	6.06757	6.37339	6.08348	5.90584	0.706784	0.305815	-0.0802313	0.177636	DHRS1	1
Oaz2	7.95892	7.8914	7.03562	7.13824	7.79171	7.61418	-0.0675248	0.102616	0.75316	0.177531	OAZ2	8
Gnpat	5.60342	7.69293	4.94552	7.63258	7.41858	6.87537	2.08951	2.68706	0.0603512	0.543203	#N/A	#N/A
Chd1	3.14583	2.91208	3.1459	2.5389	2.56662	2.38923	-0.233748	-0.606995	0.373178	0.177386	CHD1	21
Rb1cc1	3.6185	4.5735	4.49626	4.24014	3.52492	3.34815	0.955004	-0.256113	0.333356	0.176777	RB1CC1	10
Rps3a1	9.2922	8.53612	9.64993	8.18044	7.88099	7.79237	-0.756075	-1.46949	0.355678	0.0886282	#N/A	#N/A
Rpl12	9.55551	6.70005	9.13597	6.8837	6.63697	6.46088	-2.85546	-2.25227	-0.183642	0.176091	RPL12	1
Focad	3.0893	3.51845	2.99165	3.66605	3.36533	3.18942	0.429148	0.674402	-0.1476	0.175911	FOCAD	5
Cdc123	5.91252	6.68546	6.67789	6.55633	6.02874	5.85342	0.772943	-0.121555	0.129129	0.17532	CDC123	1
Etnk1	4.81802	6.65466	6.05675	6.39693	5.81675	5.64315	1.83664	0.340181	0.257728	0.173592	ETNK1	26
Rabep1	4.08306	4.09279	4.19898	3.29227	2.984	2.8112	0.00972645	-0.906709	0.800515	0.172801	RABEP1	10
Pnpla2	5.96286	10.3785	6.6574	10.1992	10.3073	10.1347	4.41565	3.54183	0.179277	0.17258	PNPLA2	5
Atp11b	3.39877	3.25328	3.39982	3.48474	2.90431	2.732	-0.145493	0.0849242	-0.231461	0.172309	ATP11B	4
Fam21	5.35565	4.75889	5.47488	4.72177	4.08108	4.51184	-0.596761	-0.753109	0.0371224	-0.430762	#N/A	#N/A
Vta1	4.93786	4.97353	5.15733	4.36001	4.73702	4.56475	0.0356747	-0.797312	0.613519	0.172268	VTA1	2
Cox6a1	9.57136	11.4481	8.94734	11.1151	11.2211	9.43871	1.87676	2.16776	0.333012	1.7824	#N/A	#N/A
Pabpn1	4.94658	5.51995	6.22788	5.08796	4.8783	4.70635	0.573371	-1.13992	0.431991	0.171946	PABPN1	9
Usp15	4.8148	5.12699	5.12643	4.77648	4.71448	4.54343	0.312189	-0.349949	0.35051	0.171041	USP15	30
Eif2s2	7.78044	8.04432	8.64216	7.4459	6.7149	6.54646	0.263881	-1.19626	0.598417	0.168433	EIF2S2	11
Pcnp	5.80958	6.47494	5.72844	5.236	5.6817	5.5139	0.665369	-0.492443	1.23895	0.167801	PCNP	18
Pparg	5.11854	8.70321	5.19026	8.06494	7.70027	7.53262	3.58466	2.87468	0.638266	0.167644	PPARG	4
Atg12	6.52953	5.7017	5.64537	5.66549	5.44871	5.28112	-0.827834	0.0201239	0.0362037	0.16759	ATG12	4
Tdrd3	3.99105	3.75652	3.04801	3.23491	3.13175	2.96459	-0.234527	0.186895	0.521614	0.167163	TDRD3	1
Tpcn1	3.9741	4.15507	3.16625	4.19639	4.0754	3.90876	0.180966	1.03014	-0.0413246	0.166632	TPCN1	14
Tmem259	6.01334	4.46839	4.70996	5.14041	4.54198	4.37609	-1.54495	0.430443	-0.672016	0.165882	TMEM259	7
Chp1	6.92135	8.54188	6.58355	7.82388	8.17925	8.01353	1.62053	1.24033	0.717997	0.165722	CHP1	9
Yae1d1	5.41654	5.0566	5.32474	5.00735	5.21534	4.21956	-0.359947	-0.317384	0.0492419	0.99578	#N/A	#N/A
Cad	4.62141	2.6207	4.42825	3.43711	3.60019	3.4345	-2.00072	-0.991143	-0.816411	0.165687	CAD	4
Gabarapl2	5.94933	7.83982	6.42093	7.20257	8.14301	7.97909	1.8905	0.781635	0.637256	0.163919	GABARAPL2	2
Nme1	6.68231	6.30076	7.15128	6.42372	6.85774	6.69416	-0.38155	-0.72756	-0.122959	0.163581	NME1	7
Lman1	7.17887	6.18894	7.20786	6.78516	6.17103	6.00796	-0.989931	-0.422706	-0.596222	0.16307	LMAN1	3
Tmem181a	5.90662	4.16692	6.21329	4.50143	3.41582	4.23532	-1.7397	-1.71185	-0.334516	-0.819496	#N/A	#N/A
Ppp2r2a	5.54406	6.82474	5.93819	6.25802	5.47153	5.30851	1.28069	0.319831	0.56672	0.163015	PPP2R2A	17
Rbm19	3.18195	2.19128	2.83254	2.92153	1.56001	1.39802	-0.990668	0.0889874	-0.730252	0.161992	RBM19	1
Oxct1	6.84252	7.94638	7.17264	7.62933	7.48564	7.32391	1.10385	0.45669	0.317041	0.161734	OXCT1	1
Lsm12	5.97654	6.02272	5.83584	5.50195	6.03586	5.87429	0.0461752	-0.333889	0.520769	0.161565	LSM12	11
Eif3m	7.2553	7.46714	8.11014	7.4317	6.84981	6.68876	0.21184	-0.678443	0.0354432	0.16105	EIF3M	2
Tcf25	7.13882	5.76438	5.97366	5.62326	5.76034	5.6011	-1.37444	-0.350405	0.141119	0.159241	TCF25	1
Las1l	4.98351	5.64317	5.1399	5.13218	4.56588	4.40727	0.659662	-0.00771914	0.510992	0.158607	LAS1L	11
D6Wsu163e	4.48777	3.92255	4.24181	4.33489	4.05256	3.76143	-0.565221	0.093075	-0.412338	0.291129	#N/A	#N/A
Haghl	4.93149	3.75625	4.52954	4.00971	2.66908	4.09829	-1.17524	-0.51982	-0.253462	-1.42921	#N/A	#N/A
Gatad1	5.36958	5.49611	4.66948	5.11927	4.16386	4.35444	0.126526	0.449788	0.376839	-0.190586	#N/A	#N/A
Shprh	3.3878	4.25346	2.44175	3.55023	3.64777	3.48927	0.865667	1.10848	0.703232	0.158495	SHPRH	5
Parp4	3.2747	2.65277	2.96827	2.75543	2.75677	3.08823	-0.621924	-0.212838	-0.102658	-0.331456	#N/A	#N/A
Trappc4	5.90541	6.04995	5.37224	5.55614	6.20571	6.04802	0.144531	0.183906	0.493801	0.157683	TRAPPC4	1
Parp3	5.85463	5.38572	6.30826	4.99401	5.04913	5.67573	-0.468909	-1.31425	0.391702	-0.6266	#N/A	#N/A
Renbp	6.68536	3.64411	7.0734	3.93807	2.30934	3.46082	-3.04125	-3.13533	-0.293953	-1.15148	#N/A	#N/A
Ppp1r14b	9.21016	7.25718	7.77163	6.42682	5.4943	5.33709	-1.95299	-1.3448	0.830354	0.157214	PPP1R14B	2
Flot2	6.49756	5.57252	5.95112	5.16235	6.12749	5.9705	-0.925042	-0.788777	0.410173	0.156988	FLOT2	7
Ppan	5.08683	3.509	4.19632	3.42941	2.98647	2.82959	-1.57783	-0.766913	0.0795958	0.156879	PPAN	1
Macf1	3.7502	1.50183	2.4157	2.30294	3.48501	3.32918	-2.24837	-0.112766	-0.801111	0.15583	MACF1	11
Vapb	5.82925	6.65865	6.08214	5.76891	6.09628	5.94084	0.829396	-0.313235	0.889739	0.155444	VAPB	17
Cog6	3.94084	4.0939	3.88586	3.81909	4.28849	4.13607	0.153055	-0.066771	0.274808	0.152428	COG6	2
Capns1	8.55127	9.45518	9.8895	8.89799	9.3482	9.19748	0.903908	-0.991502	0.557183	0.150728	CAPNS1	3
Wdr12	4.87125	5.42872	5.60899	5.1044	4.34503	4.19452	0.557473	-0.504583	0.32432	0.150513	WDR12	1
Sfswap	2.78195	1.59315	3.41638	1.74627	1.47341	1.32313	-1.18879	-1.6701	-0.153121	0.15028	SFSWAP	4
Dctn4	6.07916	6.30793	6.40358	6.11902	5.84811	5.69826	0.228773	-0.284557	0.18891	0.149855	DCTN4	5
Abce1	6.02408	6.56375	7.09536	6.35337	5.5047	5.35514	0.53967	-0.741982	0.210376	0.149562	ABCE1	9
Rps10	9.7275	8.19444	9.39956	8.11361	7.67805	7.76791	-1.53306	-1.28595	0.0808306	-0.0898633	#N/A	#N/A
Psma4	7.13908	8.30182	8.2036	8.13028	7.96817	7.81906	1.16274	-0.0733195	0.171545	0.149104	PSMA4	3
Micu1	5.96174	6.33763	6.894	5.76509	5.72165	5.57279	0.375889	-1.12891	0.572539	0.148858	MICU1	1
Rps15	7.98723	7.57449	8.00715	7.14975	7.46206	7.4744	-0.412743	-0.857403	0.42474	-0.0123377	#N/A	#N/A
Srebf1	6.13498	8.48505	6.34584	8.79805	7.09192	6.94396	2.35007	2.45221	-0.312997	0.147968	SREBF1	4
Rps19	10.584	7.99546	9.2275	8.00183	8.33852	7.70406	-2.58856	-1.22567	-0.00636581	0.634463	#N/A	#N/A
Rps18	10.8004	8.92581	10.5817	8.94289	7.55318	7.32386	-1.87464	-1.63883	-0.0170757	0.22932	#N/A	#N/A
Polr2c	4.70532	5.62168	5.74704	5.53092	5.63257	5.48484	0.916366	-0.216119	0.0907596	0.147734	POLR2C	3
Tomm70a	5.2866	6.36335	5.98172	5.81994	5.17067	5.02378	1.07676	-0.161784	0.543413	0.146887	TOMM70A	10
Gspt1	6.87192	6.62525	6.79389	6.34934	6.36598	6.22174	-0.246674	-0.444555	0.275913	0.144235	GSPT1	14
1810013L24Rik	6.05243	6.36946	6.42303	5.73946	5.45353	6.01238	0.317026	-0.683576	0.630001	-0.558842	#N/A	#N/A
Emg1	4.74991	5.06407	5.48275	4.54061	5.28979	4.69034	0.314157	-0.942148	0.523462	0.599449	#N/A	#N/A
Rai1	3.89328	0.585994	2.71516	0.649796	1.33883	1.19476	-3.30729	-2.06537	-0.0638021	0.144077	RAI1	7
Dip2c	3.28277	2.17201	3.34608	2.21586	2.5138	2.36984	-1.11076	-1.13022	-0.0438537	0.143955	DIP2C	21
Fbxl6	5.26865	4.40725	4.53389	5.032	4.00805	2.98461	-0.861399	0.498116	-0.624752	1.02344	#N/A	#N/A
Rraga	6.88684	7.02573	7.14476	6.8501	6.37085	6.22738	0.138888	-0.294655	0.175624	0.143468	RRAGA	2
Dpp8	4.48872	4.56265	4.41706	4.17143	4.04295	3.89982	0.0739278	-0.24563	0.391227	0.143127	DPP8	11
Psmb2	7.45358	8.13678	8.17721	8.11623	7.76639	7.62395	0.683204	-0.0609834	0.0205566	0.142441	PSMB2	1
Golt1b	5.55166	5.3108	6.52647	5.2542	5.87551	5.73439	-0.240857	-1.27227	0.0565998	0.141123	GOLT1B	4
Zc3h15	5.65479	5.77919	6.27331	5.34187	5.10852	4.96774	0.124399	-0.931439	0.437318	0.140777	ZC3H15	8
Maea	6.44373	5.93647	6.79385	5.74641	6.08828	5.94949	-0.507254	-1.04744	0.190066	0.138789	MAEA	5
Ppp1r37	5.89765	3.88527	3.72406	3.97694	3.16263	3.02418	-2.01238	0.252882	-0.0916697	0.138453	PPP1R37	7
Pomgnt1	4.29055	3.44682	3.04236	2.59944	2.67497	2.53654	-0.84373	-0.442919	0.847379	0.138429	POMGNT1	14
Senp5	3.79648	3.32555	3.33698	2.41711	2.3215	2.1832	-0.470935	-0.919866	0.908432	0.138307	SENP5	12
Ergic3	7.10453	5.75669	6.99019	6.56883	5.7133	6.28126	-1.34783	-0.421357	-0.812142	-0.567964	#N/A	#N/A
Gm5908	6.97223	5.59933	6.60645	5.36099	6.34573	5.55877	-1.3729	-1.24546	0.238333	0.786962	#N/A	#N/A
Elmo2	3.86451	3.65545	5.03143	4.01191	4.19223	4.05397	-0.209063	-1.01953	-0.356459	0.138264	ELMO2	7
Emc8	5.41874	6.04574	5.74283	5.59805	5.88556	5.74815	0.627004	-0.14478	0.447694	0.137408	EMC8	1
Dcaf6	4.10357	5.72561	4.61295	5.45156	4.61805	4.48103	1.62204	0.838604	0.274056	0.137018	DCAF6	4
Igbp1	7.25052	6.56031	6.07303	6.30932	5.68477	5.54885	-0.690212	0.236293	0.250989	0.135915	IGBP1	1
Dpf2	5.45976	5.94291	6.22471	5.71113	5.16458	5.0304	0.483152	-0.513579	0.231782	0.134183	DPF2	9
Cdc34	6.22335	5.63903	4.63908	5.05122	4.97327	4.83909	-0.584322	0.412136	0.587808	0.134181	CDC34	3
Gorasp1	4.61502	3.44209	4.33959	3.01155	3.27066	3.60893	-1.17294	-1.32803	0.430536	-0.33827	#N/A	#N/A
Eif4e2	7.70961	6.84911	6.76183	6.61657	5.89424	5.76069	-0.860502	-0.145256	0.232535	0.133553	EIF4E2	1
Ublcp1	5.53535	6.02473	5.86915	6.0367	5.32124	5.18869	0.489374	0.167541	-0.0119659	0.132545	UBLCP1	3
Farsa	4.83731	4.50275	5.26058	4.66278	4.20121	4.0692	-0.334568	-0.597799	-0.160036	0.13201	FARSA	1
Gne	4.86405	4.33391	3.92024	4.128	3.84721	4.35005	-0.530139	0.207763	0.205903	-0.502847	#N/A	#N/A
Got2	6.87581	7.3362	7.02788	6.90797	5.93263	5.80188	0.460384	-0.119909	0.428229	0.130753	GOT2	3
Pdcd10	5.67516	6.67791	6.59459	6.19556	6.09272	5.96297	1.00275	-0.399034	0.48235	0.129753	PDCD10	9
Smpd1	5.14494	5.04955	4.55459	4.93824	5.04975	5.43123	-0.09539	0.38365	0.111315	-0.38148	#N/A	#N/A
LOC100862446	10.0622	7.95025	8.86369	7.66953	9.04895	9.61155	-2.11198	-1.19416	0.280717	-0.562605	#N/A	#N/A
Prr14l	2.73069	2.65324	2.62458	2.48185	1.83374	1.70529	-0.0774429	-0.142723	0.17139	0.128442	PRR14L	29
LOC100045999	7.84716	7.48396	8.90181	7.45553	6.16552	6.83102	-0.363208	-1.44628	0.028431	-0.665497	#N/A	#N/A
Srp68	5.48795	5.06446	5.50247	4.98884	4.60203	4.47382	-0.423486	-0.513631	0.0756193	0.12821	SRP68	1
Mif4gd	5.38942	6.78535	4.64409	6.70006	6.59057	6.4625	1.39593	2.05597	0.0852933	0.128069	MIF4GD	6
Sypl	6.9943	8.57463	7.97118	8.90705	7.60648	7.52941	1.58033	0.935874	-0.332415	0.0770666	#N/A	#N/A
Ap1g1	4.92549	6.71423	6.07993	6.27122	5.65844	5.5307	1.78873	0.191289	0.44301	0.127745	AP1G1	17
Sh3glb1	5.38763	7.50265	6.79648	6.92983	7.557	7.43025	2.11502	0.13335	0.572822	0.126752	SH3GLB1	13
Abcb6	3.225	4.89533	3.4545	5.12127	3.18815	3.06141	1.67033	1.66677	-0.225938	0.126737	ABCB6	1
Txnl4a	7.84326	6.20156	6.36918	6.48281	6.25933	6.13362	-1.6417	0.11363	-0.281258	0.125714	TXNL4A	1
Map2k4	4.66664	5.35102	5.69935	5.55129	4.42146	4.29679	0.684379	-0.148062	-0.200268	0.124672	MAP2K4	13
Usp10	4.95177	3.75741	4.11498	3.61111	3.73679	3.61308	-1.19436	-0.503868	0.146299	0.123712	USP10	3
Scly	4.44324	4.56288	3.58533	3.61257	3.28272	3.15919	0.11964	0.0272347	0.95031	0.123535	SCLY	1
Dpp7	6.41745	4.2319	6.50727	4.971	4.27705	5.17828	-2.18555	-1.53628	-0.7391	-0.901222	#N/A	#N/A
C1galt1c1	4.77095	5.08074	5.34134	5.66411	4.81168	4.68821	0.309788	0.322775	-0.583369	0.123473	C1GALT1C1	2
Slc39a6	5.5449	3.3309	6.14301	3.4212	2.01383	3.15841	-2.214	-2.72182	-0.0902921	-1.14458	#N/A	#N/A
Slc39a7	7.99992	5.6488	7.01775	5.79176	5.06987	6.20091	-2.35112	-1.22598	-0.142965	-1.13104	#N/A	#N/A
Fcgrt	7.6614	8.098	7.73624	8.51838	7.7614	8.70261	0.436597	0.782146	-0.420381	-0.941211	#N/A	#N/A
Casp3	6.51579	6.49866	6.83879	6.44904	5.67896	5.55648	-0.0171302	-0.389752	0.0496219	0.122476	CASP3	3
Atad1	5.88258	6.11525	6.51783	6.24722	6.27984	6.15828	0.232674	-0.270615	-0.131968	0.121558	ATAD1	9
Drg1	5.81711	6.95586	6.87591	6.61428	5.77536	5.65433	1.13875	-0.261634	0.341577	0.121035	DRG1	1
Stat5b	3.71597	4.27627	3.55145	3.99929	4.69775	4.57893	0.560298	0.447837	0.276986	0.118824	STAT5B	8
Pdcd2l	5.06906	4.96706	4.66062	4.4543	3.97231	3.65313	-0.102	-0.206318	0.51276	0.319177	#N/A	#N/A
Cox16	6.09092	7.30976	6.72714	7.39847	7.10796	6.98955	1.21883	0.671325	-0.0887093	0.118413	COX16	1
Gm15453	8.50139	7.06831	8.38059	6.78606	5.44537	7.24941	-1.43308	-1.59453	0.282246	-1.80404	#N/A	#N/A
Pitrm1	5.29558	4.96295	5.35471	5.05241	5.03052	4.74507	-0.332633	-0.302304	-0.0894639	0.285448	#N/A	#N/A
Fam50a	6.50772	5.86158	6.71802	5.69035	5.05223	5.14302	-0.646141	-1.02767	0.171226	-0.0907847	#N/A	#N/A
LOC101056381	5.11245	4.41981	5.30864	5.47819	3.18191	5.52646	-0.692646	0.169543	-1.05838	-2.34455	#N/A	#N/A
Aldh18a1	6.65207	5.11148	6.82154	4.4453	2.87043	3.31647	-1.54059	-2.37624	0.66618	-0.446045	#N/A	#N/A
Ngly1	3.61025	4.69646	4.35957	4.62171	4.77166	4.82899	1.08622	0.262133	0.0747577	-0.0573295	#N/A	#N/A
Ctdsp1	6.18685	4.70878	5.15032	4.54209	4.85592	4.73758	-1.47806	-0.608225	0.166691	0.11834	CTDSP1	12
Rnf6	5.68257	5.31612	4.55085	4.29346	4.36391	4.24567	-0.366454	-0.257392	1.02266	0.11824	RNF6	4
Rap1gds1	5.2003	5.26861	5.69497	4.49788	4.64253	4.5248	0.0683108	-1.19709	0.770735	0.117726	RAP1GDS1	6
Wdr45	5.19006	7.0049	5.47836	6.70554	5.91446	5.79703	1.81484	1.22717	0.299369	0.117427	WDR45	2
Rps16	9.51477	6.90547	8.01791	7.07669	6.52078	6.40461	-2.6093	-0.941217	-0.171221	0.116163	RPS16	1
Lrrc14	4.94714	3.34425	4.25375	3.17128	2.55613	2.44173	-1.60289	-1.08247	0.172972	0.114403	LRRC14	12
Rab35	7.01569	6.56222	6.23787	5.82467	5.8477	5.73758	-0.453468	-0.413199	0.737549	0.110111	RAB35	17
Map3k1	2.54628	3.80815	2.27224	3.6676	3.48879	3.37916	1.26187	1.39536	0.14055	0.109636	MAP3K1	31
Papd4	4.05167	4.55202	5.43981	4.55617	3.60871	3.49957	0.500351	-0.883636	-0.00415687	0.109137	PAPD4	11
Eef1g	8.64463	6.76111	8.60607	6.97641	6.08894	6.12906	-1.88352	-1.62966	-0.215302	-0.0401152	#N/A	#N/A
Eef1d	6.97107	6.14399	7.05695	5.57802	5.72165	5.60556	-0.827087	-1.47893	0.56597	0.116091	#N/A	#N/A
Oaz1	7.48977	8.06092	7.75982	7.99846	7.98399	7.87536	0.57115	0.238645	0.0624524	0.108627	OAZ1	1
Wdr11	3.94335	4.74555	4.35417	4.53105	4.03242	3.92456	0.8022	0.176874	0.214505	0.107854	WDR11	1
Cyp4f17	3.80825	3.55582	4.11845	3.85244	2.68435	4.0045	-0.252434	-0.266001	-0.296625	-1.32015	#N/A	#N/A
Pitpnm2	4.06431	1.76551	2.17868	2.53183	2.31141	2.2052	-2.2988	0.353156	-0.766329	0.106211	PITPNM2	13
Copz1	6.65463	7.89714	8.05811	7.83543	7.30973	7.20511	1.24251	-0.222678	0.0617144	0.10462	COPZ1	5
Mbd2	5.81994	4.36469	4.55126	4.58628	4.15862	4.05447	-1.45525	0.0350134	-0.221587	0.10415	MBD2	17
Shmt2	6.29607	6.0822	6.6441	5.92957	4.08533	3.98225	-0.213874	-0.714523	0.152622	0.10308	SHMT2	4
Bcas3	3.66059	4.71152	3.86765	4.45263	4.29015	4.18715	1.05093	0.584986	0.258885	0.103003	BCAS3	15
Cdc5l	4.79366	4.82547	5.26199	4.83184	4.17708	4.075	0.0318159	-0.43015	-0.00636911	0.102082	CDC5L	2
Luzp1	4.49588	4.06828	4.36309	3.72645	2.82591	2.72517	-0.427602	-0.636639	0.341833	0.100737	LUZP1	31
Irak1	4.82539	3.04371	2.98114	2.97161	3.18583	3.08521	-1.78169	-0.00953727	0.0720999	0.100624	IRAK1	4
Nrp1	6.0345	5.82367	6.24371	6.80619	7.17177	7.07119	-0.210824	0.562479	-0.982516	0.100577	NRP1	16
2610301G19Rik	3.74837	3.91083	3.9308	4.08596	3.4013	4.39257	0.162462	0.155167	-0.175131	-0.991271	#N/A	#N/A
Pno1	5.63073	6.11552	6.04801	5.43782	5.92314	5.82268	0.484788	-0.61019	0.677695	0.100458	PNO1	1
Ctps	5.62708	4.30526	6.37219	4.23651	2.33967	3.23416	-1.32182	-2.13568	0.0687488	-0.894489	#N/A	#N/A
Hist1h2bl	5.97334	4.30962	6.32247	4.90543	4.88453	4.78427	-1.66372	-1.41705	-0.595804	0.100255	HIST1H2BL	1
Ubr4	4.53829	4.69898	4.07874	4.86394	4.38065	4.28044	0.160687	0.785199	-0.164967	0.100206	UBR4	3
Csrp2	6.31202	5.40365	6.79238	5.48484	6.5886	6.48879	-0.908369	-1.30753	-0.0811894	0.0998083	CSRP2	3
Trim33	2.95693	3.88391	4.4505	3.3465	2.90875	2.80902	0.926981	-1.104	0.537405	0.0997268	TRIM33	10
Usp47	4.84457	5.35142	5.62334	5.03817	4.87086	4.77158	0.506859	-0.58517	0.313258	0.0992827	USP47	29
Szt2	1.0674	0.889902	0.679988	0.621228	0.36306	0.264509	-0.177502	-0.0587596	0.268674	0.0985514	SZT2	10
Plxna1	6.1784	3.15786	5.26126	3.36088	3.34213	3.24485	-3.02054	-1.90038	-0.203019	0.0972771	PLXNA1	15
Pim3	4.59214	5.09873	3.48994	5.52008	6.65268	6.55565	0.506588	2.03014	-0.421357	0.097031	PIM3	8
Rpe	4.66886	5.99004	5.21431	5.99409	6.41323	6.31719	1.32118	0.779775	-0.00405089	0.0960411	RPE	7
Ube2s	6.41323	5.13697	7.04451	5.43829	5.44365	5.84586	-1.27626	-1.60622	-0.301329	-0.402207	#N/A	#N/A
Cstf2t	4.78562	4.84076	4.53489	4.98583	4.41279	4.31722	0.0551363	0.450936	-0.145069	0.0955634	CSTF2T	1
Mbnl2	5.01181	5.4035	5.84286	4.70378	5.4253	5.32978	0.39169	-1.13908	0.699724	0.0955231	MBNL2	25
Cirh1a	4.84608	4.98799	5.08423	4.82106	4.2755	4.18184	0.141911	-0.263177	0.166936	0.0936592	CIRH1A	4
Tnip1	4.33026	4.76581	3.78806	3.91275	3.62181	3.52964	0.435553	0.124689	0.85306	0.0921682	TNIP1	3
Wdr70	3.72971	3.77769	4.05431	3.71877	2.54629	2.45578	0.0479749	-0.335535	0.0589147	0.0905041	WDR70	2
Cops7a	5.05867	5.43819	5.73661	5.18291	5.98752	5.89757	0.379522	-0.553705	0.255281	0.0899505	COPS7A	2
Dnajc5	5.33831	5.75291	5.97294	5.96865	5.58897	5.50134	0.414601	-0.00429099	-0.215743	0.0876278	DNAJC5	10
Klhl21	4.86773	5.64769	4.80811	5.04275	4.08016	3.99329	0.77996	0.234644	0.604937	0.0868689	KLHL21	3
Brix1	6.08173	6.56385	6.25842	5.55488	4.60605	4.51925	0.48212	-0.703541	1.00897	0.0867923	BRIX1	1
Mknk2	5.65053	7.41229	5.49623	7.79778	7.2022	7.11575	1.76176	2.30155	-0.385493	0.0864509	MKNK2	11
Fyco1	3.63175	4.03721	3.05876	4.05013	4.4517	4.36559	0.405462	0.991373	-0.012919	0.0861091	FYCO1	11
Gga2	5.70983	4.08191	6.31276	5.24376	5.56925	5.4838	-1.62792	-1.069	-1.16185	0.0854506	GGA2	12
Rps6	8.84954	8.54683	8.94438	8.1115	7.20412	7.11992	-0.302715	-0.832873	0.435325	0.0842023	RPS6	1
Eps15l1	4.78433	4.4062	4.38383	4.40501	3.50984	4.01021	-0.378131	0.0211787	0.00119438	-0.500368	#N/A	#N/A
Echs1	6.43169	10.4191	7.52176	9.89567	10.5532	8.75071	3.98746	2.37392	0.523476	1.80248	#N/A	#N/A
Irgm1	4.81781	2.61621	4.84814	3.75414	4.07876	4.93689	-2.2016	-1.09399	-1.13794	-0.858129	#N/A	#N/A
Synj2bp	6.24195	6.26516	5.87667	6.18315	5.91751	5.83382	0.0232135	0.306482	0.0820102	0.0836927	SYNJ2BP	5
Pmvk	5.77688	7.54742	6.7003	7.86364	7.21901	7.18709	1.77054	1.16334	-0.316227	0.0319258	#N/A	#N/A
Gm4705	7.15437	6.00028	7.06673	5.74663	5.50497	5.31171	-1.15409	-1.3201	0.253649	0.19326	#N/A	#N/A
Kidins220	4.48005	4.73774	4.96424	4.69439	4.37423	4.29167	0.257691	-0.269852	0.0433558	0.0825544	KIDINS220	1
Nosip	5.89342	5.64918	5.99597	4.51632	5.28193	5.56169	-0.244233	-1.47965	1.13286	-0.279758	#N/A	#N/A
Shoc2	3.48061	4.46525	4.2309	3.9611	3.79018	3.70764	0.984644	-0.269798	0.504148	0.0825374	SHOC2	22
Rnf111	3.15316	3.04794	3.12408	2.72716	2.99276	2.91052	-0.105211	-0.396922	0.320784	0.0822412	RNF111	17
H13	6.52614	6.40655	7.40778	6.4849	5.90948	6.73141	-0.119592	-0.922877	-0.0783535	-0.821927	#N/A	#N/A
Gm5506	9.1835	10.8758	9.87775	10.2753	10.9856	8.67966	1.6923	0.397569	0.600481	2.30595	#N/A	#N/A
Rpl3	9.08474	7.57539	8.96919	7.70794	7.01445	6.93303	-1.50936	-1.26125	-0.132549	0.0814183	RPL3	1
Tbl1xr1	3.8046	4.64615	4.25797	4.31023	3.44835	3.3671	0.841544	0.0522557	0.33592	0.0812465	TBL1XR1	32
Setd1b	3.92405	2.01503	2.7462	1.62477	1.5686	1.4874	-1.90902	-1.12143	0.39026	0.0812051	SETD1B	17
Spast	4.01795	3.98482	4.2028	3.50538	3.31426	3.23325	-0.0331302	-0.69742	0.479443	0.0810174	SPAST	10
Eif2ak1	3.90053	5.14529	4.46622	4.82298	4.05629	3.97562	1.24476	0.356756	0.32231	0.0806726	EIF2AK1	1
Gm6747	7.40243	7.09073	7.76755	7.23695	7.0265	7.33671	-0.311699	-0.5306	-0.146226	-0.31021	#N/A	#N/A
Scd1	10.0932	14.718	10.7232	14.4294	14.5595	14.0669	4.6248	3.70618	0.288602	0.492615	#N/A	#N/A
Ccz1	4.91112	5.1502	4.98481	4.4245	4.06629	3.98624	0.239078	-0.560304	0.725699	0.080048	CCZ1	2
Ago2	3.93528	3.44471	4.21862	3.32148	3.32488	3.24572	-0.490563	-0.897145	0.123237	0.0791653	AGO2	84
Rbmxl1	4.99565	4.27518	5.72465	4.02907	4.43842	4.85837	-0.720471	-1.69558	0.246105	-0.419952	#N/A	#N/A
Rc3h1	2.54163	2.04696	2.37673	2.71	2.1855	2.10725	-0.494664	0.333272	-0.663037	0.078244	RC3H1	39
Prkacb	6.25916	5.71922	6.79317	6.07513	5.84214	5.76442	-0.539937	-0.718039	-0.355905	0.0777289	PRKACB	14
E2f4	5.78591	3.99208	4.66826	3.4279	3.11521	3.03787	-1.79383	-1.24036	0.564187	0.077337	E2F4	1
Abcf3	4.85905	5.89872	5.40485	5.68541	5.16566	5.08835	1.03967	0.280559	0.213307	0.0773103	ABCF3	1
Tpm1	8.95249	5.9199	9.77044	4.99669	6.48027	6.40301	-3.03259	-4.77375	0.923213	0.0772656	TPM1	6
Setd2	3.45285	3.0655	3.47252	3.38764	2.81036	2.73321	-0.387344	-0.084879	-0.322138	0.0771569	SETD2	6
Rnaset2a	5.90873	6.30855	5.81424	6.39013	6.26413	5.97925	0.399818	0.575887	-0.0815794	0.284879	#N/A	#N/A
Rnaset2b	6.42341	6.5056	6.08746	6.48428	6.29016	6.11031	0.0821898	0.396815	0.0213258	0.179852	#N/A	#N/A
Sgsh	4.79278	2.50488	4.18895	3.5636	3.48384	3.99004	-2.2879	-0.625351	-1.05871	-0.506198	#N/A	#N/A
Gmfb	7.02553	7.98479	7.89614	7.28954	7.29934	7.22287	0.959257	-0.6066	0.695247	0.0764711	GMFB	23
LOC100046223	7.87798	7.22229	7.51287	7.46606	6.92684	7.03402	-0.655691	-0.0468132	-0.243772	-0.107183	#N/A	#N/A
Rbm10	4.10482	2.22544	2.59648	2.1116	1.93531	1.85913	-1.87939	-0.484882	0.113837	0.0761855	RBM10	1
Babam1	7.34095	5.66418	6.12544	5.01547	5.22278	4.59572	-1.67678	-1.10997	0.648708	0.627061	#N/A	#N/A
Slc29a1	4.68416	3.0048	4.71533	5.20246	5.24671	5.17114	-1.67936	0.487126	-2.19766	0.0755762	SLC29A1	6
Zwint	6.82703	8.46878	7.91295	7.85967	7.19427	7.66185	1.64175	-0.0532784	0.609113	-0.467577	#N/A	#N/A
Sec24a	4.41497	3.84965	4.29041	3.66999	3.65769	3.5827	-0.565315	-0.620421	0.179667	0.0749909	SEC24A	12
Xrn2	4.9927	5.14519	5.46535	4.51085	4.80481	4.73041	0.152485	-0.9545	0.634334	0.074398	XRN2	1
Pitpnb	7.05467	7.33407	7.28063	7.2183	6.535	6.46115	0.2794	-0.0623243	0.115767	0.0738546	PITPNB	1
H2-D1	7.59718	7.05002	6.9007	7.6621	8.95473	10.2717	-0.547161	0.761395	-0.612075	-1.31694	#N/A	#N/A
Srsf9	6.09579	5.49051	5.83533	5.38796	5.12479	5.05113	-0.605282	-0.44737	0.102552	0.0736677	SRSF9	1
LOC100048759	4.31745	6.27009	3.93778	7.54663	7.63325	8.76884	1.95264	3.60885	-1.27655	-1.13559	#N/A	#N/A
LOC101056061	7.46003	6.94473	7.43414	6.65438	4.79387	5.08362	-0.515308	-0.779754	0.290345	-0.289754	#N/A	#N/A
Btaf1	2.83232	4.04939	3.52815	3.86035	3.12342	3.05	1.21708	0.332192	0.189049	0.0734232	BTAF1	21
Cul3	4.52421	6.10514	5.4522	5.58706	5.32451	5.25129	1.58093	0.134864	0.518079	0.0732251	CUL3	30
Man2c1	3.84996	4.48422	3.83051	4.60006	4.29526	4.22233	0.634263	0.769549	-0.115837	0.0729325	MAN2C1	1
Exoc8	4.94332	5.54623	4.33723	5.04436	4.22523	4.15265	0.60291	0.707133	0.501863	0.0725828	EXOC8	4
Gm7429	6.08999	5.57506	6.8221	5.50833	5.21989	5.26356	-0.514926	-1.31377	0.0667325	-0.0436716	#N/A	#N/A
Trpm4	3.0569	0.83864	2.30137	1.64516	0.697362	0.626542	-2.21826	-0.656212	-0.806522	0.0708197	TRPM4	1
Xpo7	3.7487	4.20821	4.16521	4.3838	3.90523	3.83523	0.459508	0.218597	-0.175594	0.0699977	XPO7	10
Utp6	4.72785	4.71592	4.81882	5.03871	4.74402	5.13278	-0.0119228	0.219899	-0.322791	-0.388764	#N/A	#N/A
Hipk1	3.71665	5.04589	3.59317	4.63948	4.04926	3.97935	1.32924	1.04631	0.406406	0.0699055	HIPK1	28
Srprb	6.48717	5.21805	6.32682	5.82441	5.59665	5.52716	-1.26912	-0.502409	-0.606359	0.0694924	SRPRB	1
Ift172	3.572	4.08728	3.08632	4.01588	3.89091	3.70861	0.515284	0.929558	0.0714014	0.182307	#N/A	#N/A
Pabpc1	9.30881	6.68793	7.68023	6.80121	5.99719	5.92984	-2.62088	-0.87902	-0.113274	0.0673541	PABPC1	8
Ssr4	7.80698	6.01237	7.59474	6.67738	6.44922	6.38435	-1.79461	-0.917363	-0.665014	0.0648712	SSR4	1
Trappc8	3.14373	4.47213	3.62526	3.71173	3.67287	3.60895	1.32841	0.0864695	0.760407	0.0639167	TRAPPC8	17
Zfp292	2.2691	2.55562	1.97116	2.88306	1.75258	1.83215	0.28652	0.911899	-0.327433	-0.0795724	#N/A	#N/A
Setd3	4.87499	5.21513	4.66589	4.84663	5.23347	5.16991	0.340138	0.18074	0.368497	0.0635566	SETD3	11
Ddx5	8.92049	9.25443	9.25279	8.96292	8.52832	8.46666	0.33394	-0.289878	0.291511	0.0616623	DDX5	19
Aldh16a1	4.4488	3.57316	4.29663	3.83011	3.27488	3.28355	-0.875634	-0.466528	-0.256943	-0.00866855	#N/A	#N/A
Eif5b	5.19696	5.67365	5.64793	5.36614	4.96678	4.90643	0.476686	-0.281792	0.307509	0.0603503	EIF5B	18
Pcmt1	5.27029	5.43716	5.84178	5.29584	4.93218	4.87233	0.166873	-0.545941	0.141322	0.0598433	PCMT1	4
Rpl17	6.65938	5.76717	6.60504	5.52084	4.8306	5.17247	-0.892218	-1.08419	0.246322	-0.341874	#N/A	#N/A
Rpl10	9.1948	8.24701	9.83236	8.29306	7.64374	8.0832	-0.947789	-1.53929	-0.0460493	-0.439462	#N/A	#N/A
Eif4e	7.89084	8.19025	8.87712	7.65244	7.25162	7.19243	0.299408	-1.22468	0.537802	0.0591894	EIF4E	28
Trim32	3.85561	3.07815	4.39783	3.88668	3.21674	3.15901	-0.777464	-0.511152	-0.808535	0.0577364	TRIM32	1
Rpl13	9.75049	7.17789	8.98511	7.08482	6.32321	6.43752	-2.57259	-1.9003	0.0930741	-0.114307	#N/A	#N/A
Ylpm1	3.18306	3.29873	2.79602	3.01567	2.67708	2.61939	0.115667	0.219652	0.283061	0.0576889	YLPM1	10
Rpl19	9.57765	9.29156	9.63097	9.15463	8.65197	8.03385	-0.286093	-0.476343	0.136931	0.618117	#N/A	#N/A
Dmxl1	1.7334	3.59939	2.13073	3.22222	2.96422	2.90786	1.86599	1.09149	0.377169	0.0563639	DMXL1	18
Arpc5l	5.2423	5.76227	5.09799	5.15798	5.43623	5.38079	0.519969	0.0599867	0.604294	0.0554367	ARPC5L	5
Gbp2	4.47213	4.35244	4.43656	4.668	5.79417	6.83164	-0.119692	0.231445	-0.315565	-1.03748	#N/A	#N/A
Mapkap1	3.65484	3.2154	3.36182	3.38827	3.82524	3.77001	-0.439443	0.0264453	-0.172872	0.0552232	MAPKAP1	1
Rbm7	4.91904	5.13901	5.63456	4.5267	4.64518	4.59098	0.219972	-1.10786	0.61231	0.054205	RBM7	3
Atp1a2	4.37135	7.65137	4.74551	8.30247	9.35927	8.2257	3.28002	3.55695	-0.651097	1.13357	#N/A	#N/A
Napa	7.14524	7.11519	7.70608	7.15433	6.95352	6.89406	-0.0300562	-0.55175	-0.039143	0.0594583	#N/A	#N/A
Derl2	5.29546	6.65171	6.48668	6.90351	5.75379	5.69983	1.35625	0.416825	-0.251801	0.0539629	DERL2	18
Clasp2	4.22069	4.13559	4.04614	3.71791	4.59881	4.54601	-0.0851025	-0.328236	0.417683	0.052805	CLASP2	11
Tmem115	5.58577	4.60823	5.28027	4.99475	3.89995	3.84759	-0.977549	-0.285513	-0.386527	0.0523597	TMEM115	8
Ddx42	4.43013	4.79195	4.73614	4.89317	4.5158	4.46373	0.361821	0.157023	-0.101213	0.0520697	DDX42	4
Top1	5.40473	6.14992	6.08927	6.10239	5.51206	5.46182	0.74519	0.013114	0.0475315	0.0502465	TOP1	18
Ppil2	4.19743	5.48733	5.29904	5.62945	5.3552	5.30709	1.2899	0.330409	-0.142123	0.0481101	PPIL2	5
Commd9	5.7734	5.44959	6.20198	5.33549	5.2006	5.15256	-0.323811	-0.86649	0.1141	0.0480341	COMMD9	2
Rnf103	4.00093	4.59844	4.87943	4.73157	3.83381	3.78707	0.597512	-0.147858	-0.133133	0.0467464	RNF103	1
Kdm6b	4.05632	2.29069	3.04743	2.25595	2.0344	1.98865	-1.76563	-0.791477	0.0347354	0.045752	KDM6B	16
Map3k6	2.34957	3.8462	2.36659	3.49345	1.73489	2.92932	1.49663	1.12686	0.35275	-1.19443	#N/A	#N/A
Arl8b	6.55313	7.15406	6.91719	6.79292	7.1022	7.05669	0.600925	-0.124272	0.361143	0.045504	ARL8B	6
Ttll12	4.76975	3.62282	4.91249	3.85698	3.16014	3.11465	-1.14693	-1.0555	-0.234162	0.0454901	TTLL12	1
Slc33a1	3.88162	5.3804	5.19943	5.53586	4.74773	4.70234	1.49878	0.336431	-0.155465	0.0453905	SLC33A1	7
Ciao1	4.99963	6.50179	5.77393	6.28138	6.06521	6.01984	1.50216	0.507449	0.220409	0.0453771	CIAO1	2
Aspscr1	4.67381	4.2065	4.72597	3.84958	3.39787	3.98185	-0.467308	-0.876385	0.356915	-0.583983	#N/A	#N/A
Nktr	3.69487	2.90289	3.45617	1.8529	2.7827	1.50372	-0.791973	-1.60327	1.04999	1.27898	#N/A	#N/A
Pdzrn3	5.66058	2.03228	5.1152	2.52535	2.58231	4.18101	-3.62831	-2.58986	-0.493068	-1.59869	#N/A	#N/A
Snap47	5.87782	5.28229	6.12384	4.64299	4.96636	5.74425	-0.595527	-1.48085	0.639297	-0.777898	#N/A	#N/A
Fyttd1	4.35791	6.51483	5.82977	6.01601	5.49878	5.45414	2.15692	0.186232	0.498827	0.044642	FYTTD1	13
Tcn2	5.74073	7.34195	7.06021	8.02358	7.02793	7.84939	1.60122	0.963369	-0.681625	-0.821467	#N/A	#N/A
Herc1	2.44091	3.05759	2.0489	2.98235	2.55617	2.72887	0.616672	0.933447	0.0752357	-0.172704	#N/A	#N/A
Carm1	5.26369	4.45896	5.72512	4.3599	4.11023	4.06571	-0.804726	-1.36522	0.0990625	0.0445195	CARM1	11
Pcid2	4.42185	4.77101	4.19896	4.47379	3.45859	3.39623	0.349152	0.274825	0.297218	0.0623559	#N/A	#N/A
Ppat	4.59134	5.09952	5.10789	4.75507	3.23592	3.19244	0.508183	-0.352817	0.344446	0.043485	PPAT	2
Zbed6	3.48046	2.96949	3.95084	2.94746	1.70274	1.80702	-0.510967	-1.00338	0.0220309	-0.104288	#N/A	#N/A
Axin1	5.16774	2.37837	3.85719	2.77105	2.14164	2.09866	-2.78937	-1.08613	-0.392687	0.0429796	AXIN1	8
Mkrn1	4.764	4.33276	4.35569	4.02247	4.54359	4.50077	-0.431238	-0.333221	0.310287	0.0428162	MKRN1	2
Ahdc1	4.51392	1.83425	3.43924	2.2166	2.49651	2.45385	-2.67967	-1.22264	-0.382352	0.0426608	AHDC1	9
Siva1	6.20163	5.01828	5.92745	5.51794	4.76605	4.72367	-1.18335	-0.409511	-0.499663	0.0423792	SIVA1	3
Antxr1	6.77088	2.71257	6.58226	4.16791	3.73547	5.05867	-4.05831	-2.41434	-1.45534	-1.32319	#N/A	#N/A
Arfgef1	3.29597	3.80312	3.3312	3.52841	3.01316	2.97114	0.507154	0.197218	0.274704	0.0420191	ARFGEF1	28
Atp6v0b	6.04891	7.08475	7.05665	7.27927	6.30833	6.26715	1.03584	0.222621	-0.194518	0.0411852	ATP6V0B	1
Cdk5rap3	5.31047	5.95747	5.42919	5.82367	5.34164	5.34158	0.647001	0.394476	0.133798	6.03732e-05	#N/A	#N/A
Ppp6r2	4.71098	2.29298	2.91489	2.12094	2.69777	2.6567	-2.418	-0.793949	0.172039	0.0410669	PPP6R2	10
Dync2h1	0.739741	0.599347	1.10955	0.93906	-0.309386	0.864798	-0.140394	-0.170488	-0.339713	-1.17418	#N/A	#N/A
Nudt21	5.14174	5.80382	6.46975	6.0262	4.8485	4.80761	0.662081	-0.443552	-0.222382	0.0408902	NUDT21	4
Usp25	3.6493	4.81879	4.26053	4.682	4.17404	4.13474	1.16949	0.421471	0.136785	0.0392988	USP25	7
Slc35f5	5.48535	4.98352	5.6437	5.2529	4.14455	4.10541	-0.501839	-0.390806	-0.269383	0.039146	SLC35F5	5
Vps39	3.34263	3.78236	3.37946	3.59918	3.36177	3.32309	0.439726	0.21972	0.18317	0.0386858	VPS39	3
Gps1	6.09977	5.9876	6.54588	5.73596	5.54488	5.79962	-0.112171	-0.80992	0.251641	-0.254744	#N/A	#N/A
Hectd3	4.15103	5.09577	3.97151	4.71721	3.94049	3.90309	0.944737	0.7457	0.378552	0.0374028	HECTD3	2
Ddx17	5.11997	4.30987	6.06781	4.39839	5.16891	5.13203	-0.810101	-1.66942	-0.0885157	0.0368734	DDX17	5
Tmem134	6.03721	4.98503	5.24016	5.11368	4.8184	4.78408	-1.05219	-0.126475	-0.128655	0.0343251	TMEM134	4
Fto	5.9034	5.94374	5.81546	5.5569	5.69398	5.66007	0.0403375	-0.258557	0.386837	0.033912	FTO	14
Gm4024	6.30519	5.77861	7.39143	6.64518	5.29407	6.35165	-0.526578	-0.746249	-0.866561	-1.05758	#N/A	#N/A
Ptgr1	6.146	4.92822	6.98531	5.71627	4.54317	4.76637	-1.21778	-1.26905	-0.788049	-0.223203	#N/A	#N/A
Nrd1	5.52278	5.59692	5.59095	5.19993	4.52409	4.83814	0.0741369	-0.391021	0.396986	-0.314053	#N/A	#N/A
Rbfa	5.57215	5.73904	5.24765	5.69477	5.6564	4.52013	0.166894	0.447119	0.0442752	1.13628	#N/A	#N/A
Med10	5.74397	5.91716	6.59807	4.72516	5.29961	5.12439	0.173196	-1.87291	1.192	0.175213	#N/A	#N/A
Med12	3.42193	3.50052	3.42929	3.63398	3.7552	2.85614	0.0785877	0.204689	-0.133464	0.899059	#N/A	#N/A
Slc6a6	6.29323	4.75167	6.68041	5.60304	4.78437	4.75053	-1.54155	-1.07736	-0.85137	0.0338414	SLC6A6	27
Kat2b	3.59396	3.35593	3.01026	3.10228	3.33152	3.29843	-0.238027	0.0920195	0.253649	0.0330867	KAT2B	11
Gltscr2	5.86446	4.77123	5.00789	4.11229	4.81002	4.77749	-1.09323	-0.895602	0.658939	0.0325343	GLTSCR2	1
Asun	3.46964	4.04077	3.37007	3.66329	2.86498	2.83271	0.571133	0.293214	0.377487	0.0322772	ASUN	3
Gm3552	7.34818	6.7541	7.7308	7.04297	6.94655	5.49506	-0.594081	-0.687831	-0.288867	1.4515	#N/A	#N/A
Ints2	2.27875	3.0438	2.30596	3.41997	2.90652	2.87452	0.765049	1.11401	-0.376172	0.0319925	INTS2	6
Igfbp7	10.5434	7.85256	10.0907	8.61844	7.01403	8.80486	-2.69083	-1.47226	-0.765873	-1.79083	#N/A	#N/A
Trim24	3.33344	3.87312	3.83134	4.44866	2.74861	2.71711	0.53968	0.617321	-0.575537	0.0314986	TRIM24	8
Phf12	2.98717	2.27012	3.01787	2.00604	1.28325	1.25354	-0.717051	-1.01184	0.264085	0.0297118	PHF12	22
Mdfic	5.70607	5.39046	6.55113	4.51604	5.0723	5.04277	-0.315616	-2.03509	0.87442	0.0295267	MDFIC	10
H2afz	8.88645	9.27387	9.25233	9.06582	8.33332	8.3038	0.387421	-0.186508	0.208048	0.0295221	H2AFZ	8
Phf5a	7.04564	7.91565	7.55337	7.12243	6.52789	6.49917	0.870005	-0.430939	0.793219	0.0287135	PHF5A	2
Birc6	3.98559	4.79356	3.97399	4.92639	4.2444	4.21584	0.80797	0.952397	-0.132833	0.0285563	BIRC6	13
Fam188a	3.87055	4.31503	3.66047	3.56558	3.28093	3.25322	0.444477	-0.0948936	0.749454	0.0277105	FAM188A	4
Plaa	5.10723	5.74092	6.04364	5.30907	4.51618	4.4893	0.633691	-0.734566	0.43185	0.0268757	PLAA	4
Atp6v0c	8.92814	7.96762	9.3678	8.86559	8.40027	8.3734	-0.96052	-0.502208	-0.897973	0.0268685	ATP6V0C	2
Dnajc8	6.23164	6.44579	7.48838	5.58852	5.51744	5.8404	0.214149	-1.89987	0.857276	-0.322964	#N/A	#N/A
Cul5	4.42662	4.82253	4.6488	4.17711	4.0465	4.01984	0.395913	-0.471687	0.645419	0.0266674	CUL5	9
Zranb2	6.06794	5.57598	5.60365	5.08302	4.67206	4.64555	-0.491961	-0.520632	0.492961	0.0265068	ZRANB2	5
Tbc1d15	5.59746	6.29514	6.09884	5.8143	5.55498	5.5297	0.697678	-0.284535	0.480838	0.0252741	TBC1D15	25
Snrpd3	7.43319	7.83615	8.73536	7.46115	7.72581	7.70117	0.40297	-1.27421	0.375005	0.0246309	SNRPD3	3
Csnk2a2	5.63697	5.47233	6.48628	5.69367	4.45461	4.42999	-0.164635	-0.792608	-0.221341	0.0246149	CSNK2A2	3
Cacybp	5.49218	6.85678	6.76928	6.52346	6.42919	6.40558	1.3646	-0.245817	0.33332	0.0236175	CACYBP	3
Psmd12	5.58308	7.16667	6.99496	6.99036	6.54138	6.51785	1.58359	-0.00459963	0.176317	0.0235222	PSMD12	1
Sub1	7.86152	9.04091	9.16154	8.78755	8.19476	8.17135	1.17939	-0.373986	0.25336	0.0234056	SUB1	9
Dag1	6.12681	6.51205	6.05757	6.64625	6.88845	6.86517	0.385243	0.588682	-0.134199	0.0232766	DAG1	18
Gm10705	5.23294	6.09434	5.79018	5.03495	5.9493	5.67492	0.861395	-0.755227	1.05939	0.274385	#N/A	#N/A
Dennd4c	3.27904	5.01363	3.86356	4.75845	4.2417	4.21884	1.73459	0.894886	0.255182	0.0228592	DENND4C	7
Ccdc93	4.29265	3.51311	4.6655	3.78841	3.36411	3.34223	-0.779536	-0.877088	-0.2753	0.0218773	CCDC93	5
Pex11b	4.90295	5.47134	4.57913	5.91508	5.26701	5.24556	0.568388	1.33595	-0.44374	0.0214515	PEX11B	2
Noa1	3.62641	4.408	2.95347	3.52912	3.34142	2.21841	0.781593	0.57565	0.87888	1.12301	#N/A	#N/A
Dlg1	4.19611	3.90682	4.78317	4.03426	3.87914	3.85879	-0.289286	-0.748915	-0.127437	0.0203531	DLG1	6
Psmc1	6.21602	7.08286	7.20507	6.88217	6.34397	6.32474	0.866849	-0.322906	0.200697	0.0192291	PSMC1	1
Chchd10	6.53399	11.2418	8.52958	10.8729	11.1111	7.52537	4.70785	2.34336	0.368896	3.5857	#N/A	#N/A
Tmx1	6.15686	5.89319	6.60598	6.14053	5.38289	5.36415	-0.263671	-0.465451	-0.247331	0.0187404	TMX1	11
Vti1b	5.62407	4.3319	5.48996	4.66824	4.56853	4.54987	-1.29217	-0.821718	-0.336337	0.0186673	VTI1B	11
Atp2a2	7.28637	7.10473	7.80754	7.12306	6.87702	6.85928	-0.181638	-0.684479	-0.0183307	0.0177384	ATP2A2	18
Mrpl49	6.00561	6.88946	5.01075	6.25064	6.21524	6.19758	0.883848	1.23989	0.638822	0.0176544	MRPL49	2
Eif2s1	6.69031	7.59526	7.57463	7.23317	6.51019	6.49297	0.904948	-0.341464	0.362089	0.01722	EIF2S1	4
Ythdf3	6.0747	6.85849	6.23397	6.35489	5.39662	5.37941	0.783789	0.12092	0.503598	0.0172078	YTHDF3	28
Ints1	3.98912	2.8383	3.0498	3.12542	3.19381	3.48723	-1.15082	0.0756284	-0.287128	-0.29342	#N/A	#N/A
Cars	6.47278	5.2137	6.19736	4.72991	3.67243	3.65526	-1.25908	-1.46745	0.483786	0.0171687	CARS	1
Ints5	3.49373	2.71756	3.46458	2.58447	2.33917	2.41952	-0.776165	-0.880119	0.133097	-0.0803516	#N/A	#N/A
Ints4	3.98813	4.96495	4.63857	4.83257	4.24195	4.65567	0.976826	0.193998	0.132383	-0.413723	#N/A	#N/A
Ints9	3.37473	4.34379	4.30999	3.8982	3.66431	3.84363	0.969055	-0.411787	0.445583	-0.179319	#N/A	#N/A
Snrpb	7.40203	6.62597	7.5473	6.72346	6.92303	6.90664	-0.776065	-0.823838	-0.0974928	0.016391	SNRPB	1
Zfand6	5.74603	7.38779	6.0047	6.86896	7.5368	7.52063	1.64176	0.864258	0.518831	0.0161679	ZFAND6	4
Get4	5.16938	4.91444	5.59424	5.25314	4.87957	4.86447	-0.254937	-0.341099	-0.338701	0.0150994	GET4	8
Tgfbr2	7.18581	5.43812	7.04103	5.87878	6.43891	6.42479	-1.74769	-1.16226	-0.440655	0.0141227	TGFBR2	27
Mrps9	4.2023	6.52353	5.12443	6.42565	5.90471	4.64117	2.32123	1.30122	0.0978819	1.26354	#N/A	#N/A
Mrps6	7.124	8.07312	7.34767	7.69149	6.86275	7.45611	0.949128	0.343818	0.381635	-0.593365	#N/A	#N/A
Mrps5	4.20112	6.74798	4.82739	6.17408	6.33173	5.09275	2.54686	1.34669	0.573905	1.23897	#N/A	#N/A
Bag5	4.51821	4.97134	5.05825	4.77875	4.37397	4.36071	0.453128	-0.2795	0.19259	0.013262	BAG5	4
Tulp3	4.56003	3.2998	4.5771	3.20204	2.45334	3.2594	-1.26022	-1.37506	0.0977597	-0.806055	#N/A	#N/A
Tsg101	5.41262	5.00143	5.14691	5.15605	5.5064	5.49349	-0.411192	0.00913667	-0.15462	0.0129064	TSG101	2
Fem1b	4.25085	2.78994	4.52158	4.10938	2.84352	2.83223	-1.46091	-0.412201	-1.31944	0.0112859	FEM1B	5
Cat	6.96249	9.25563	7.08894	9.9218	9.54393	9.53361	2.29315	2.83286	-0.66617	0.0103239	CAT	1
Erh	8.48461	7.68724	8.81803	7.55427	7.1322	7.12387	-0.797374	-1.26376	0.132964	0.00833807	ERH	1
Akt1s1	7.1183	4.6978	5.94598	3.96281	4.49204	4.48392	-2.4205	-1.98317	0.734994	0.0081215	AKT1S1	4
Otud4	3.3828	3.33924	3.10463	2.85391	2.9733	2.96621	-0.0435682	-0.250719	0.485324	0.00708396	OTUD4	53
Med13l	4.79499	2.18477	3.25136	2.57268	1.83369	1.82978	-2.61021	-0.678682	-0.387904	0.00390812	MED13L	11
Kif3a	4.07082	5.48038	4.87037	4.60908	3.16162	3.15805	1.40956	-0.261285	0.871293	0.00357214	KIF3A	6
Gm10166	7.10422	5.88092	6.77278	5.67718	5.23301	4.9949	-1.2233	-1.09561	0.203739	0.238114	#N/A	#N/A
Nans	5.32158	4.42469	5.93872	4.13467	2.96678	4.3211	-0.896891	-1.80405	0.290016	-1.35431	#N/A	#N/A
Eif2b1	5.48562	6.4631	6.00454	6.25324	5.52254	5.51942	0.977484	0.248698	0.209865	0.00312192	EIF2B1	1
Atp6v1a	6.60937	7.13988	6.93468	7.00968	6.77385	6.77159	0.530515	0.075007	0.130203	0.00225932	ATP6V1A	11
Lrch3	3.23865	4.38039	4.14251	4.04695	3.91209	3.91096	1.14174	-0.0955521	0.333434	0.00112598	LRCH3	3
Dhx30	3.65211	3.63148	3.37625	3.47163	3.26635	3.26529	-0.0206291	0.0953865	0.159848	0.00105401	DHX30	4
Rpa1	5.61738	6.35999	6.43267	6.10752	5.54466	5.54415	0.742604	-0.325149	0.252464	0.000511903	RPA1	2
Aes	7.34935	6.40977	6.59942	5.83795	6.69715	6.69758	-0.939581	-0.761476	0.57182	-0.000424142	AES	1
Map2k1	5.97259	6.81531	6.58928	6.46379	6.00068	6.00111	0.842714	-0.125493	0.351515	-0.000432327	MAP2K1	12
Actr10	5.20325	6.06545	6.40745	6.23959	5.74338	5.74387	0.862205	-0.167858	-0.174136	-0.000490157	ACTR10	4
Wdr67	3.56676	3.89173	3.67694	2.91064	3.1668	2.97841	0.324975	-0.766298	0.981092	0.188393	#N/A	#N/A
Mthfd1	4.21451	5.13182	4.78449	5.04266	4.96579	4.9674	0.917305	0.258167	0.0891623	-0.00160793	MTHFD1	3
Rlf	3.26365	2.97484	3.45787	3.05237	1.40204	1.4039	-0.288812	-0.4055	-0.0775301	-0.00185767	RLF	6
Dus3l	4.0804	4.06642	4.34545	3.96343	2.9595	3.7231	-0.0139791	-0.382018	0.10299	-0.763603	#N/A	#N/A
Herpud2	5.21887	5.20294	4.94656	4.72977	4.50402	4.5064	-0.0159304	-0.216794	0.473172	-0.00237575	HERPUD2	16
Sppl2a	5.93889	5.068	6.05097	5.798	6.17495	6.17747	-0.870893	-0.252962	-0.730004	-0.00251583	SPPL2A	16
Adk	5.52073	6.36131	7.11341	6.96574	7.30632	7.30886	0.840579	-0.147671	-0.60443	-0.0025445	ADK	2
Usp4	5.7214	5.27635	5.14642	5.1897	4.96593	4.96921	-0.445045	0.0432724	0.0866574	-0.00327373	USP4	2
Yipf4	5.78665	6.88369	6.58003	7.04001	6.42276	6.42679	1.09703	0.459988	-0.156327	-0.00403006	YIPF4	14
Dnpep	6.11271	6.48222	6.56993	6.50902	6.52925	5.66684	0.369515	-0.060903	-0.0267993	0.862403	#N/A	#N/A
Sec24b	3.82079	4.34703	4.16927	4.39746	3.71873	3.72281	0.526244	0.228193	-0.0504291	-0.00407346	SEC24B	1
Chmp2a	6.864	8.31591	7.49284	7.54381	7.09038	7.67054	1.45192	0.0509681	0.772105	-0.580156	#N/A	#N/A
Stip1	6.7731	7.1577	7.69845	7.02339	6.56683	6.34491	0.384601	-0.67506	0.134308	0.221915	#N/A	#N/A
Wbp11	4.41576	4.27238	3.93979	4.04212	3.61788	3.62225	-0.143379	0.102336	0.230256	-0.00437634	WBP11	4
Sec14l1	5.53064	4.40978	5.23285	4.38792	4.64766	4.65254	-1.12087	-0.844922	0.021852	-0.00488136	SEC14L1	7
Papola	4.3638	4.77373	4.86181	4.47587	3.71981	3.72495	0.40993	-0.38594	0.297865	-0.00514506	PAPOLA	13
Glod4	5.75721	6.30291	6.1543	6.11676	6.209	6.21419	0.545703	-0.0375352	0.186152	-0.00518133	GLOD4	1
Mpv17	6.25132	6.53678	7.60648	6.25371	6.86715	6.87481	0.285469	-1.35277	0.283076	-0.00766296	MPV17	3
Me1	5.69513	9.42385	6.32937	10.2282	9.7173	9.72505	3.72872	3.89886	-0.804385	-0.00774749	ME1	3
Helb	3.23238	4.00363	3.26509	3.48581	3.52241	2.88316	0.771254	0.22072	0.517825	0.639253	#N/A	#N/A
Cyb5	9.00947	10.5728	9.23885	10.662	9.79547	11.0803	1.56329	1.42314	-0.0892294	-1.28479	#N/A	#N/A
Rab5c	7.24261	8.10659	7.60133	7.39327	7.44517	7.45307	0.86398	-0.208057	0.713325	-0.0078994	RAB5C	10
Ist1	5.56866	6.56928	6.45231	5.65506	6.19149	6.20103	1.00062	-0.797253	0.914221	-0.00953874	IST1	7
Cyba	5.5269	3.37688	6.85457	4.46433	5.43508	6.84935	-2.15002	-2.39023	-1.08745	-1.41427	#N/A	#N/A
Hint1	8.00768	8.82288	8.29621	8.95807	8.73418	8.37955	0.815202	0.661854	-0.13519	0.354627	#N/A	#N/A
Tmem41b	4.31779	5.54064	6.20066	6.28623	4.52839	4.53834	1.22285	0.0855726	-0.745593	-0.00994865	TMEM41B	2
Epb4.1l2	6.22287	5.85058	6.34646	6.01599	6.36164	7.58676	-0.372297	-0.330478	-0.165409	-1.22512	#N/A	#N/A
Epb4.1l3	7.25664	2.53146	5.91841	3.29578	0.936463	1.38015	-4.72518	-2.62263	-0.764321	-0.443682	#N/A	#N/A
Setd8	5.57898	4.17837	4.00309	4.58627	3.00043	3.01088	-1.4006	0.583178	-0.407898	-0.0104569	SETD8	13
Prrx1	8.71258	6.49555	8.35284	6.84059	5.203	5.21365	-2.21702	-1.51225	-0.345042	-0.0106424	PRRX1	22
Rexo2	7.0192	6.45931	7.52099	6.2044	6.96956	7.61696	-0.559887	-1.31659	0.254913	-0.647393	#N/A	#N/A
Golga4	3.90684	3.12922	2.90288	2.74466	2.76151	2.77384	-0.777622	-0.15822	0.384562	-0.0123326	GOLGA4	10
Kdm4b	2.88682	4.33407	3.06801	4.04643	2.65516	3.88793	1.44725	0.978417	0.287643	-1.23278	#N/A	#N/A
Map3k7	4.2807	3.34942	4.0568	3.56156	3.06102	3.0735	-0.931279	-0.495246	-0.212134	-0.0124822	MAP3K7	6
Psmd2	6.74092	7.10393	7.18086	6.97206	6.58716	6.60031	0.363006	-0.208802	0.131871	-0.0131481	PSMD2	2
Rps3	9.56403	7.80163	9.23433	7.84187	7.56003	7.57333	-1.7624	-1.39245	-0.0402458	-0.013303	RPS3	1
Sesn2	5.08257	4.68374	4.8515	4.30753	4.10072	4.11523	-0.398836	-0.543973	0.376208	-0.0145121	SESN2	5
Prdx5	7.39483	9.66868	8.34175	9.11016	9.19518	8.93067	2.27385	0.76841	0.558528	0.264511	#N/A	#N/A
Rbm22	5.15533	4.5775	4.36754	4.39319	4.66546	4.68048	-0.577825	0.0256484	0.184317	-0.0150159	RBM22	2
Exoc7	5.27827	4.55528	4.97103	4.34305	4.78346	4.79859	-0.722992	-0.627983	0.212225	-0.0151332	EXOC7	4
Cul4b	4.37922	5.14367	5.15545	5.07706	4.30013	4.31539	0.764444	-0.0783904	0.0666106	-0.0152623	CUL4B	11
Prdx1	9.38466	10.2587	10.274	10.3777	9.85287	10.0123	0.874055	0.103681	-0.118985	-0.159415	#N/A	#N/A
Fam98b	4.66053	4.16502	5.12417	3.8331	4.40038	4.41569	-0.495509	-1.29107	0.331922	-0.0153175	FAM98B	1
Mdn1	2.29886	1.83415	2.19832	1.7357	1.33925	1.35471	-0.464715	-0.462619	0.0984466	-0.0154621	MDN1	6
Park7	6.5431	7.73146	7.67975	7.50225	8.1025	8.70469	1.18836	-0.177501	0.229214	-0.60219	#N/A	#N/A
Ostf1	6.94057	7.28328	7.46274	7.01758	7.29524	7.31095	0.342703	-0.445161	0.265693	-0.0157117	OSTF1	7
Nagpa	4.17228	2.45064	4.09777	3.41657	3.28585	3.30238	-1.72164	-0.681203	-0.965927	-0.0165329	NAGPA	3
Nemf	3.43001	4.11445	4.17334	4.0569	3.94664	3.96327	0.684437	-0.116442	0.0575471	-0.0166334	NEMF	2
Mier3	3.57693	3.67133	4.56218	3.86204	3.79664	3.81365	0.0943994	-0.700139	-0.190711	-0.0170061	MIER3	37
Ryk	6.36662	3.63016	4.85773	3.08418	2.6155	2.63293	-2.73646	-1.77355	0.545982	-0.0174369	RYK	5
Ireb2	4.63081	4.65587	4.84801	4.53454	3.75615	3.77368	0.0250578	-0.313464	0.121325	-0.0175241	IREB2	11
Usp40	2.91455	3.68091	2.55337	3.26202	2.97232	2.42839	0.766368	0.708649	0.418893	0.543932	#N/A	#N/A
Pcdhga5	2.96267	1.60976	3.88215	2.71496	2.49026	2.50799	-1.35292	-1.16719	-1.1052	-0.0177392	PCDHGA5	4
Ube2v1	7.72785	7.21356	8.07386	6.99016	7.54816	7.56712	-0.514289	-1.0837	0.223401	-0.0189613	UBE2V1	8
Cyp51	7.74795	6.84514	8.72258	8.18459	5.22381	5.43744	-0.902809	-0.537993	-1.33945	-0.213631	#N/A	#N/A
Zfp217	2.80321	1.74952	2.21419	2.50232	2.30616	2.38866	-1.05369	0.288136	-0.752801	-0.0824932	#N/A	#N/A
Prepl	4.93902	5.00735	4.60982	4.44919	4.59635	4.61576	0.068329	-0.160633	0.558156	-0.0194066	PREPL	5
Pura	4.96128	4.30366	4.26323	4.39944	4.81893	4.83836	-0.657616	0.13621	-0.0957788	-0.019434	PURA	54
Rnpepl1	5.44814	3.62275	2.96386	3.28202	3.59295	3.61295	-1.82539	0.318157	0.340733	-0.0200087	RNPEPL1	5
Eif4ebp1	7.11511	8.28921	7.17998	8.2209	8.41906	8.43934	1.1741	1.04092	0.0683083	-0.0202856	EIF4EBP1	2
Tex2	3.03547	4.02658	2.022	4.05702	3.20399	3.22479	0.991109	2.03501	-0.0304336	-0.0207995	TEX2	7
LOC100045367	8.1307	6.99301	7.28805	6.59377	6.42316	6.56016	-1.13769	-0.694282	0.399237	-0.137004	#N/A	#N/A
Mrps18c	6.68468	8.6158	7.03988	7.51976	6.8345	6.85609	1.93112	0.479881	1.09603	-0.021596	MRPS18C	1
Aox1	2.72277	4.8321	2.10753	4.86539	5.39106	5.41269	2.10933	2.75786	-0.0332875	-0.02163	AOX1	1
Adcy6	5.28133	4.36435	3.74319	4.55725	3.95838	3.98055	-0.916979	0.814064	-0.1929	-0.0221679	ADCY6	34
Cops5	6.29126	6.84414	6.74422	6.45461	6.27215	6.2949	0.552876	-0.289619	0.389534	-0.0227516	COPS5	2
Trip11	3.54231	4.1322	3.65343	4.0949	3.37616	3.39936	0.589894	0.441477	0.0372963	-0.0231957	TRIP11	9
Bfar	4.67028	5.256	4.97434	5.51748	4.31827	4.34262	0.585722	0.543142	-0.261479	-0.0243475	BFAR	3
Wdr48	4.48472	4.99415	5.23883	4.38434	4.18105	4.20552	0.509434	-0.854493	0.609812	-0.0244718	WDR48	3
Sfi1	2.25724	1.7253	1.85593	2.28164	1.34436	1.36898	-0.531944	0.42571	-0.556343	-0.0246143	SFI1	1
Vps13d	2.5286	3.66979	2.33029	3.58033	3.34488	3.36992	1.14119	1.25004	0.0894567	-0.0250383	VPS13D	3
Ndufa3	6.43979	9.78992	8.16278	9.21509	9.77253	8.22981	3.35013	1.05231	0.57483	1.54272	#N/A	#N/A
Ncaph2	5.38798	4.26685	5.28366	4.0565	4.17138	4.19677	-1.12113	-1.22716	0.210351	-0.0253941	NCAPH2	1
Ccdc22	4.30418	3.58371	4.21904	3.5591	3.36261	3.58398	-0.720471	-0.659938	0.0246062	-0.221376	#N/A	#N/A
Ptp4a2	6.01816	5.69545	5.97974	5.32767	5.04269	5.06852	-0.322706	-0.652067	0.36778	-0.0258286	PTP4A2	2
Oxr1	3.7922	4.33914	4.05564	4.05464	4.37799	4.40434	0.546939	-0.00099151	0.284492	-0.0263474	OXR1	9
Rhoq	7.02913	6.54737	6.23299	5.81721	5.85549	5.88289	-0.481756	-0.415784	0.730162	-0.0273982	RHOQ	29
AU040320	4.15382	2.99044	3.78255	3.21121	3.13161	3.11061	-1.16338	-0.57134	-0.220766	0.0210013	#N/A	#N/A
Slc2a8	4.19106	4.29467	3.4075	4.70619	3.32289	3.35035	0.103611	1.29868	-0.411512	-0.0274616	SLC2A8	1
Ltn1	4.03238	4.51234	4.17651	4.07476	3.78983	3.81738	0.479959	-0.101751	0.437584	-0.027551	LTN1	4
Ccni	6.87009	5.892	5.29285	5.45045	4.55937	4.58745	-0.97809	0.157593	0.441556	-0.0280732	CCNI	2
Sardh	4.28269	2.12308	2.76051	3.3777	2.43366	3.88209	-2.15962	0.617189	-1.25462	-1.44842	#N/A	#N/A
Vps28	6.4081	7.06146	7.09027	6.97942	7.09171	7.12005	0.653359	-0.110853	0.0820434	-0.0283395	VPS28	1
Irgq	4.3998	3.00297	3.35753	3.43619	3.33779	3.36722	-1.39682	0.0786602	-0.433217	-0.0294342	IRGQ	2
Plcb3	4.17241	4.05753	3.87943	3.67972	4.0735	4.10365	-0.114881	-0.199701	0.377803	-0.0301513	PLCB3	2
Rbm26	3.38247	3.06081	3.96481	3.26813	2.69254	2.72274	-0.321652	-0.696681	-0.207314	-0.0301966	RBM26	7
Bet1	5.79382	6.54246	6.29113	6.00737	5.08797	5.11843	0.748646	-0.283764	0.535092	-0.0304635	BET1	4
Mapk14	5.05018	6.7234	5.24705	6.32085	6.23439	6.26523	1.67322	1.0738	0.402554	-0.0308424	MAPK14	11
Pcsk6	5.10359	3.87362	2.68627	3.33916	5.42445	5.45547	-1.22997	0.652891	0.534463	-0.0310202	PCSK6	6
Tmem123	6.63984	5.86272	7.38835	6.91978	4.91384	4.94519	-0.777123	-0.468565	-1.05706	-0.0313472	TMEM123	4
Fut8	4.61748	3.74546	3.40629	3.30059	3.16684	3.19833	-0.872028	-0.105701	0.444864	-0.0314882	FUT8	9
Mrpl36	5.82414	6.97182	6.49149	6.68033	6.49843	6.22945	1.14768	0.188839	0.291484	0.268977	#N/A	#N/A
Mrpl37	3.94035	5.82921	3.82323	5.2241	5.48732	4.02456	1.88886	1.40087	0.605112	1.46276	#N/A	#N/A
Mrpl32	5.26007	6.26057	5.75739	6.14714	5.68744	5.44684	1.0005	0.389745	0.113433	0.240596	#N/A	#N/A
Mrpl33	6.7908	6.7453	6.52613	6.68298	6.68191	6.95318	-0.0454959	0.156847	0.0623274	-0.271273	#N/A	#N/A
Mrpl30	5.78894	7.09337	5.65119	6.83937	7.04222	5.56114	1.30443	1.18818	0.253996	1.48108	#N/A	#N/A
Mrpl38	5.15228	6.59564	5.21372	6.52538	6.37013	5.26013	1.44337	1.31166	0.0702661	1.11	#N/A	#N/A
Mrpl39	5.26315	7.71408	6.27691	7.42153	7.39735	5.4775	2.45093	1.14462	0.292552	1.91985	#N/A	#N/A
Rbm39	6.62354	7.2862	7.358	7.0109	6.53111	6.56261	0.662666	-0.347094	0.275301	-0.0315045	RBM39	4
Cog5	3.51604	3.99569	4.47693	4.36734	3.89702	3.92862	0.479651	-0.109593	-0.371644	-0.0316003	COG5	5
Med16	4.14601	3.8199	3.77717	3.71928	2.96239	2.99428	-0.32611	-0.0578906	0.100623	-0.0318892	MED16	1
Tmem184b	4.54049	3.73482	4.26085	4.57226	4.28141	4.31428	-0.805666	0.311413	-0.83744	-0.0328769	TMEM184B	11
Eif2d	4.51514	4.08325	4.32352	3.42009	3.52688	3.56046	-0.431893	-0.903425	0.663151	-0.0335798	EIF2D	1
Pnn	3.7969	3.49711	4.65291	3.85701	3.25428	3.28813	-0.299799	-0.795904	-0.359901	-0.0338491	PNN	8
Sdf4	7.10267	7.29619	7.26369	7.63692	6.55932	7.61911	0.19352	0.373228	-0.340723	-1.05979	#N/A	#N/A
Hist1h1c	7.19062	7.95782	7.48295	7.73268	7.16616	7.20046	0.767202	0.249727	0.225137	-0.0342974	HIST1H1C	1
Strap	6.67789	7.44802	7.7357	6.92377	6.5988	6.53206	0.770129	-0.81193	0.524252	0.0667381	#N/A	#N/A
Rnf4	7.07538	7.74233	7.25362	7.14456	6.99355	7.02809	0.666945	-0.109065	0.597769	-0.0345367	RNF4	10
Tceb3	3.48221	4.13077	3.38355	3.7124	3.774	3.80861	0.648565	0.328849	0.418373	-0.034611	TCEB3	9
LOC101056658	6.39702	5.06376	5.35538	4.46282	3.70903	3.82365	-1.33326	-0.89256	0.600938	-0.114627	#N/A	#N/A
Gsto1	6.94423	7.90727	8.50313	7.44791	7.41333	6.40321	0.963041	-1.05522	0.459355	1.01011	#N/A	#N/A
Pum2	4.60824	4.89672	5.05983	4.99079	4.36199	4.3967	0.288484	-0.0690351	-0.0940672	-0.0347041	PUM2	20
Lemd2	5.36217	4.65235	5.33185	4.70011	3.96014	3.99507	-0.709826	-0.631741	-0.0477606	-0.0349275	LEMD2	2
Ecm1	5.99385	3.61335	5.78032	4.76451	6.30418	7.72996	-2.3805	-1.01581	-1.15116	-1.42578	#N/A	#N/A
Rnf40	3.76489	3.41982	4.01947	3.4734	3.13585	3.17248	-0.345062	-0.546064	-0.0535785	-0.036627	RNF40	1
Brms1l	4.48952	3.69044	4.37513	3.97741	3.90923	3.94627	-0.799086	-0.397722	-0.286972	-0.0370429	BRMS1L	15
Cnbp	8.83166	10.4323	9.71738	9.84101	9.74285	9.7805	1.6006	0.12363	0.591247	-0.0376553	CNBP	16
Utp11l	4.82531	5.70166	5.32263	5.19778	4.86709	5.54611	0.876355	-0.124851	0.503881	-0.679021	#N/A	#N/A
Arpp19	6.61256	7.51431	7.7872	7.15625	6.79011	6.82854	0.901757	-0.630952	0.358062	-0.0384217	ARPP19	25
Osbpl11	4.11917	6.16083	3.96103	5.71722	5.06637	5.10502	2.04167	1.75619	0.443617	-0.0386523	OSBPL11	8
Aldh7a1	6.72837	5.23123	6.49401	5.97373	5.4269	6.15841	-1.49714	-0.520284	-0.742498	-0.73151	#N/A	#N/A
Cdk5rap2	3.25909	1.50857	2.94714	1.47221	0.624007	0.662723	-1.75052	-1.47493	0.0363539	-0.0387158	CDK5RAP2	1
Rnf123	3.65876	3.62713	2.245	3.67016	3.35912	3.39874	-0.0316289	1.42517	-0.0430309	-0.0396184	RNF123	1
Tfg	6.43905	7.16047	7.16997	6.80295	6.05888	6.09877	0.721421	-0.367017	0.357522	-0.0398853	TFG	5
Anapc1	4.88145	5.36169	5.27872	5.33585	4.64063	4.68126	0.480238	0.0571237	0.0258415	-0.0406265	ANAPC1	1
Vps16	4.32606	4.16421	5.19248	4.1366	3.53687	4.09371	-0.161847	-1.05588	0.0276103	-0.556838	#N/A	#N/A
Sf3a1	4.78933	4.0983	5.10039	3.87604	3.31169	3.96228	-0.691029	-1.22435	0.222257	-0.650591	#N/A	#N/A
Sf3a2	5.04869	2.91836	3.94995	3.44585	3.11893	3.93228	-2.13033	-0.504091	-0.527491	-0.813351	#N/A	#N/A
Sf3a3	5.7833	5.15902	6.16044	5.33444	4.36026	5.01401	-0.624281	-0.825992	-0.175421	-0.653752	#N/A	#N/A
9130011E15Rik	3.6742	4.3987	4.08815	4.21897	3.7177	4.15498	0.724504	0.130819	0.179729	-0.43728	#N/A	#N/A
Huwe1	4.35156	4.42797	3.99003	4.70302	4.289	4.33068	0.0764071	0.712995	-0.275054	-0.0416781	HUWE1	1
Osbpl2	4.03739	4.57206	4.14235	4.25945	4.16811	4.21039	0.53467	0.117105	0.312606	-0.0422784	OSBPL2	1
Ccng1	7.62691	7.09062	6.53496	6.2889	6.31859	6.36152	-0.536293	-0.246066	0.801723	-0.0429337	CCNG1	13
Prpf18	4.9764	4.89745	5.08182	4.2108	4.27984	4.35509	-0.0789496	-0.871023	0.686649	-0.0752503	#N/A	#N/A
Gstp2	5.58324	6.4624	6.41057	6.47754	6.4745	6.47727	0.879159	0.0669771	-0.0151487	-0.0027673	#N/A	#N/A
Gstp1	6.42786	6.73373	7.11937	6.74412	6.85256	7.34662	0.30587	-0.375256	-0.0103916	-0.494065	#N/A	#N/A
Zc3h14	4.59836	4.59195	4.75167	4.10228	3.76814	3.81188	-0.00640663	-0.649384	0.489668	-0.0437424	ZC3H14	5
Evi5	4.73588	4.1676	4.46375	3.5864	2.6446	2.68853	-0.568272	-0.877351	0.5812	-0.0439359	EVI5	15
Cd9	8.47666	5.79201	10.1251	5.96081	6.31822	7.72626	-2.68464	-4.16433	-0.168791	-1.40804	#N/A	#N/A
Cul4a	5.05928	5.71753	5.55677	5.60352	4.9103	4.95454	0.658258	0.0467427	0.114016	-0.0442413	CUL4A	10
Srsf7	7.09229	5.85658	7.28853	5.7494	5.41724	5.46234	-1.2357	-1.53913	0.107185	-0.045102	SRSF7	23
Tardbp	7.03263	7.41614	7.94275	6.94437	6.79084	6.83625	0.383514	-0.998383	0.471776	-0.0454056	TARDBP	23
Htatip2	5.78775	5.63499	5.87234	5.63968	5.37202	5.41832	-0.152763	-0.232662	-0.0046856	-0.046292	HTATIP2	1
Polr1c	6.04879	5.63395	5.85021	5.19406	4.17951	4.22623	-0.414835	-0.65615	0.439898	-0.0467232	POLR1C	2
Med23	3.88073	3.34963	3.97489	4.05267	2.7945	2.90711	-0.531101	0.0777831	-0.703037	-0.112614	#N/A	#N/A
Rps14	9.66689	8.01191	8.58383	7.6163	7.30974	7.35714	-1.65499	-0.96753	0.395609	-0.0474007	RPS14	4
Cpsf2	5.29974	5.41197	6.09648	5.12471	4.23996	4.28796	0.112233	-0.971772	0.287268	-0.0479987	CPSF2	4
Mgat4b	5.48437	4.22067	3.37134	4.26237	3.42977	3.47802	-1.2637	0.891027	-0.0417	-0.0482452	MGAT4B	6
Mta1	4.86486	2.33257	4.09981	2.73184	2.27236	2.32071	-2.53229	-1.36797	-0.399269	-0.0483459	MTA1	4
Ppp6r3	4.57982	5.83881	5.32572	5.60189	5.09951	5.14785	1.25899	0.276175	0.23692	-0.0483467	PPP6R3	8
Tada3	4.07078	4.21512	4.62704	4.21752	4.14879	4.62771	0.144338	-0.409511	-0.0024088	-0.478919	#N/A	#N/A
Pdcd4	5.2942	7.9979	6.25273	7.77572	6.75906	6.80749	2.7037	1.523	0.222173	-0.0484341	PDCD4	18
Gm4070	2.32479	0.726276	1.37283	0.563731	2.91272	3.45208	-1.59851	-0.8091	0.162545	-0.539355	#N/A	#N/A
Ndufb11	6.80174	9.9002	7.83582	9.28308	10.1629	8.1429	3.09846	1.44727	0.617116	2.02001	#N/A	#N/A
Ndufb10	6.50763	9.48338	6.9598	9.01978	9.20643	7.38473	2.97575	2.05998	0.463601	1.82169	#N/A	#N/A
Snx9	6.6541	5.96298	7.00981	5.65737	5.7061	5.75572	-0.691118	-1.35244	0.305616	-0.0496276	SNX9	10
Stk38	5.21462	5.78043	6.12643	6.22831	5.56356	5.61322	0.565812	0.101881	-0.447874	-0.0496694	STK38	10
Gm10257	5.71758	6.24727	6.55364	6.35241	6.0383	6.28736	0.529692	-0.201226	-0.105143	-0.249057	#N/A	#N/A
Trim44	5.01581	4.44688	5.20247	4.94392	4.6848	4.73455	-0.56893	-0.258552	-0.497046	-0.0497477	TRIM44	31
Hat1	4.813	5.05567	5.6607	5.69406	4.16886	4.2195	0.242678	0.0333658	-0.638389	-0.0506407	HAT1	4
Ncbp1	4.18517	5.36626	5.59682	5.26339	4.43187	4.48308	1.18109	-0.333426	0.102871	-0.051205	NCBP1	2
Vars	6.42824	4.53423	6.09103	4.73912	4.09015	4.14222	-1.894	-1.35191	-0.204887	-0.052068	VARS	1
Matr3	6.20658	6.43594	6.45084	6.34914	5.98113	6.0345	0.22936	-0.101704	0.0867992	-0.0533718	MATR3	26
Bdp1	1.54317	1.20436	1.55894	1.41205	0.602677	0.65736	-0.33881	-0.146884	-0.207697	-0.054683	BDP1	9
Tpi1	8.37046	10.9077	9.57277	10.4031	9.42267	9.47746	2.53724	0.830309	0.504627	-0.0547927	TPI1	1
Podn	4.37498	2.37573	5.22077	2.05917	3.95356	6.34734	-1.99925	-3.1616	0.316555	-2.39378	#N/A	#N/A
Bcr	3.52435	1.8806	2.50552	1.9966	1.96644	2.022	-1.64375	-0.508918	-0.115994	-0.0555584	BCR	8
Cnppd1	6.99218	5.98463	5.75344	5.91871	5.10594	5.16178	-1.00756	0.165272	0.0659189	-0.0558344	CNPPD1	3
Ets1	4.85825	3.78186	5.31986	3.25676	4.66703	4.72324	-1.07639	-2.0631	0.525099	-0.0562072	ETS1	32
Pdcl3	5.26498	6.16436	6.77491	5.76858	5.68384	5.74074	0.899378	-1.00633	0.395782	-0.056899	PDCL3	1
Bap1	4.45628	3.83221	2.97959	3.25757	3.06243	3.12202	-0.624067	0.277979	0.574639	-0.0595921	BAP1	8
Fzd7	4.63458	3.08655	4.54005	4.01447	3.9868	4.04676	-1.54803	-0.525587	-0.927913	-0.0599626	FZD7	5
Zfp608	3.38189	1.21774	2.50127	1.344	-0.0149788	0.795201	-2.16415	-1.15728	-0.126252	-0.81018	#N/A	#N/A
Zfp609	3.12357	2.59359	2.46861	2.21878	1.57946	1.99961	-0.529985	-0.249832	0.374808	-0.420152	#N/A	#N/A
LOC101056444	7.04047	7.22583	8.06165	6.92717	6.52239	7.2966	0.185366	-1.13448	0.298662	-0.774216	#N/A	#N/A
Zfml	2.35463	3.2634	3.22911	3.24956	2.88322	3.38874	0.908769	0.0204451	0.0138408	-0.505528	#N/A	#N/A
Psmd1	6.09348	6.65762	6.74047	6.46693	6.30536	6.36536	0.564141	-0.273534	0.190683	-0.0599964	PSMD1	2
Dgka	4.23668	2.8727	3.36348	2.66723	2.94131	3.0015	-1.36398	-0.696245	0.205472	-0.0601869	DGKA	1
Ubxn4	5.21545	6.31401	6.2024	5.7337	5.3841	5.44468	1.09856	-0.468702	0.580308	-0.06058	UBXN4	1
Plscr4	4.62084	4.49638	4.58216	5.09526	3.59188	5.30183	-0.124462	0.513096	-0.598879	-1.70995	#N/A	#N/A
Plscr3	6.20015	4.62949	6.32558	4.20894	4.60277	5.60864	-1.57067	-2.11664	0.420548	-1.00587	#N/A	#N/A
Aurkaip1	6.72707	7.86054	5.87779	7.51972	7.30029	6.81038	1.13347	1.64193	0.34082	0.489906	#N/A	#N/A
Ranbp2	3.95003	4.9116	3.96652	4.60181	4.10074	4.16252	0.961571	0.635284	0.309799	-0.0617798	RANBP2	18
Rint1	4.41593	4.63947	4.94333	4.4881	3.4744	3.48599	0.223544	-0.455226	0.151366	-0.0115958	#N/A	#N/A
Banf1	8.18063	8.84198	9.26087	9.0797	7.28272	6.96325	0.661349	-0.181165	-0.23772	0.319467	#N/A	#N/A
2210016F16Rik	4.92077	6.0167	5.4433	6.00601	5.92652	5.20158	1.09593	0.56271	0.0106854	0.724939	#N/A	#N/A
0610037L13Rik	6.67109	6.9059	6.45988	6.11816	6.46723	6.50172	0.234805	-0.341718	0.787743	-0.0344929	#N/A	#N/A
Nadk	5.4079	5.5481	4.07215	5.42032	5.98392	6.04668	0.140203	1.34817	0.127782	-0.0627576	NADK	8
Tmem104	4.63266	4.26569	3.90979	3.71271	3.82455	3.88847	-0.366978	-0.197085	0.552976	-0.0639224	TMEM104	2
Zfp91	4.07474	4.7157	4.30256	4.98826	4.2339	4.29986	0.640952	0.685709	-0.272569	-0.065952	ZFP91	30
Aoc3	6.44724	7.72826	5.97267	8.38608	8.17949	9.89143	1.28101	2.41341	-0.657823	-1.71193	#N/A	#N/A
0610031J06Rik	6.95048	4.42597	6.79292	5.25449	5.26426	5.75916	-2.52451	-1.53843	-0.828524	-0.494902	#N/A	#N/A
Tnks2	4.78078	4.79058	4.8014	4.63132	4.56559	4.63208	0.00979529	-0.170086	0.15926	-0.0664871	TNKS2	15
Kdelr1	7.84705	6.80659	7.86865	7.77149	7.06487	7.13172	-1.04046	-0.0971639	-0.964901	-0.0668456	KDELR1	6
Akirin2	6.18768	6.01587	6.83634	5.97093	5.40249	5.47026	-0.171809	-0.865404	0.0449418	-0.0677715	AKIRIN2	10
Sf3b2	6.29912	5.8366	6.45937	5.87067	5.68664	5.75485	-0.462522	-0.588699	-0.0340727	-0.0682156	SF3B2	1
Ehbp1l1	5.57976	4.09935	4.27947	3.81088	3.85101	3.91954	-1.48041	-0.46859	0.288471	-0.0685339	EHBP1L1	2
Sprtn	3.7081	4.51341	2.56065	3.9391	3.39956	3.46844	0.805309	1.37845	0.574304	-0.0688815	SPRTN	2
Rps6kb1	5.08966	4.65371	5.27923	4.61381	4.109	4.17848	-0.435941	-0.665421	0.039902	-0.0694849	RPS6KB1	20
Smap1	5.22881	5.6792	5.52092	5.44855	5.25872	5.32906	0.450391	-0.0723772	0.230651	-0.0703439	SMAP1	10
Nup153	2.89322	2.94072	3.39109	2.7877	2.80478	2.87542	0.0475011	-0.603391	0.153024	-0.070638	NUP153	13
Ube4a	3.88797	5.16095	4.05076	5.44348	4.36301	4.43384	1.27297	1.39272	-0.282533	-0.0708315	UBE4A	5
Mgrn1	4.70915	4.94487	5.21347	4.57281	5.13579	5.20688	0.235727	-0.640659	0.372067	-0.0710833	MGRN1	9
Emilin1	6.62989	2.95112	5.62804	3.95733	2.08362	3.71366	-3.67877	-1.67072	-1.0062	-1.63004	#N/A	#N/A
Arf6	7.11813	6.51553	7.10237	6.57158	6.14638	6.2194	-0.602599	-0.530794	-0.0560441	-0.0730237	ARF6	13
Ddi2	4.6594	5.55214	5.31269	4.93428	4.33405	4.40715	0.892737	-0.378411	0.617859	-0.0730951	DDI2	29
Kdm3a	3.12579	4.25465	3.33128	4.19919	2.79474	2.8679	1.12887	0.867912	0.0554618	-0.0731658	KDM3A	21
Pla2r1	3.51899	1.30596	3.85933	2.34887	0.966099	2.99795	-2.21303	-1.51047	-1.04291	-2.03185	#N/A	#N/A
Men1	3.93156	4.00955	4.08584	4.51009	3.76746	3.84156	0.077986	0.424245	-0.500538	-0.0740981	MEN1	1
Yars	6.34742	6.44984	7.33194	6.00194	4.8751	4.94942	0.102414	-1.33	0.447903	-0.0743132	YARS	2
Sgk1	5.83057	3.42872	6.27137	4.76286	4.09707	4.17243	-2.40185	-1.50851	-1.33413	-0.0753653	SGK1	15
Snrpe	8.24322	8.30267	9.13811	8.10847	7.11381	7.18967	0.0594512	-1.02963	0.1942	-0.0758597	SNRPE	1
Anxa5	8.94455	9.71012	10.141	9.3823	10.2729	10.349	0.765565	-0.758666	0.327816	-0.0760889	ANXA5	2
Emc10	7.07069	5.85569	7.02413	6.78797	6.25494	6.33127	-1.215	-0.236154	-0.932282	-0.0763222	EMC10	4
Mtmr10	3.60851	3.9019	4.03597	3.52461	2.8902	2.96682	0.29339	-0.511359	0.377297	-0.0766278	MTMR10	3
Kansl2	4.67125	4.41269	4.76883	3.55197	3.23872	3.31544	-0.25856	-1.21686	0.860714	-0.0767261	KANSL2	1
Atl2	5.38232	6.90739	5.80768	7.17489	5.87879	5.95713	1.52506	1.36721	-0.267504	-0.0783376	ATL2	11
Rabac1	7.5156	7.67066	7.74254	8.07389	7.78825	7.86705	0.155056	0.331352	-0.403232	-0.078808	RABAC1	2
Rbm33	2.41819	2.79073	2.41112	1.91817	1.67508	1.75395	0.372539	-0.492949	0.872554	-0.0788667	RBM33	11
Tbcc	5.63005	4.13616	5.2255	4.16373	4.17597	4.2554	-1.49389	-1.06177	-0.0275697	-0.0794313	TBCC	1
Prcc	4.16242	3.65884	3.40091	3.4945	2.9989	3.07881	-0.503578	0.0935941	0.16434	-0.0799084	PRCC	2
Gtpbp4	5.95878	6.44737	6.17274	5.8645	4.88434	4.9643	0.488587	-0.308247	0.582875	-0.0799606	GTPBP4	1
Tlk1	3.24543	2.97175	4.04997	2.99448	2.69453	2.77467	-0.273687	-1.0555	-0.0227288	-0.0801434	TLK1	17
Gdi2	8.15449	8.58439	8.88133	8.30179	7.86626	7.94749	0.429901	-0.579547	0.282605	-0.0812282	GDI2	9
Strn	3.80952	4.15228	4.16475	4.03862	3.7719	3.8535	0.342766	-0.126125	0.113662	-0.0815989	STRN	55
Xab2	4.07911	4.61029	4.41716	4.70958	3.97961	4.35462	0.531176	0.292422	-0.0992919	-0.375013	#N/A	#N/A
Psma1	7.51653	10.1282	8.3071	9.61351	8.24492	8.32742	2.61168	1.30641	0.514701	-0.0824967	PSMA1	1
Acot1	4.67333	5.55548	4.81335	4.8687	4.88997	2.45889	0.882148	0.0553508	0.686786	2.43108	#N/A	#N/A
Gm10045	5.49996	5.10704	6.27115	4.64424	4.61459	4.87061	-0.392924	-1.62691	0.462797	-0.256021	#N/A	#N/A
LOC100046297	8.27702	5.48472	6.89354	5.96078	5.08973	4.01787	-2.79229	-0.932761	-0.476056	1.07186	#N/A	#N/A
Gm10094	5.74403	6.58317	6.5298	6.25984	6.73388	6.34009	0.839135	-0.269965	0.323326	0.393789	#N/A	#N/A
Smad2	4.43272	5.48162	5.27885	5.33019	4.90902	4.99247	1.04891	0.0513481	0.151431	-0.0834573	SMAD2	27
Sec13	7.05337	6.65357	7.44366	6.27215	6.82667	6.9119	-0.399806	-1.17152	0.381421	-0.0852302	SEC13	1
H2-K1	7.0361	7.68495	7.26378	8.31305	8.77729	10.2016	0.648857	1.04927	-0.628093	-1.42428	#N/A	#N/A
Scaf1	5.00473	2.73284	3.87249	3.42909	2.52236	2.60989	-2.27189	-0.4434	-0.696243	-0.087532	SCAF1	1
LOC100047658	5.88593	6.87866	6.337	6.23562	4.38757	5.64994	0.992738	-0.101378	0.643043	-1.26237	#N/A	#N/A
Ube3a	5.0932	6.25679	5.63745	6.19435	5.17217	5.26122	1.16358	0.556904	0.0624348	-0.0890478	UBE3A	11
Nup85	4.02742	3.55308	5.05841	4.31439	3.5104	3.59962	-0.474336	-0.74402	-0.76131	-0.0892152	NUP85	3
Psma3	7.445	8.68726	8.38279	8.3321	8.48771	7.85985	1.24225	-0.0506965	0.35516	0.627859	#N/A	#N/A
Nbr1	4.96344	6.04352	5.01702	6.07538	5.58068	5.67145	1.08008	1.05837	-0.0318609	-0.090771	NBR1	8
Psma6	7.43284	9.22384	8.18518	8.79258	8.75022	8.08678	1.79101	0.607395	0.431265	0.663438	#N/A	#N/A
Psma7	7.33068	7.5148	7.75293	7.30233	7.39916	7.32463	0.184117	-0.4506	0.212471	0.0745357	#N/A	#N/A
Pdap1	6.90246	6.52394	6.35263	6.36926	6.46774	6.56002	-0.378517	0.0166242	0.154685	-0.0922749	PDAP1	18
Cyld	3.50123	4.17637	3.24681	3.84918	3.32478	3.41792	0.675135	0.602371	0.327183	-0.0931383	CYLD	8
Zeb1	3.6068	4.04201	3.11043	3.46037	3.00973	3.10314	0.435215	0.349939	0.581644	-0.0934065	ZEB1	39
Cndp2	7.45559	6.91938	7.53524	6.49932	5.86636	6.73929	-0.536219	-1.03592	0.420057	-0.872929	#N/A	#N/A
Tiparp	4.01452	6.24998	4.44315	5.79574	4.98377	5.07777	2.23547	1.35259	0.454242	-0.0940044	TIPARP	9
Snrpa1	5.38831	4.59994	6.45893	5.1779	4.72027	4.66665	-0.788378	-1.28103	-0.57796	0.0536248	#N/A	#N/A
Psmd7	5.25008	6.34375	6.53581	6.1476	5.82028	5.9168	1.09367	-0.388206	0.19615	-0.0965203	PSMD7	1
Spag9	4.9638	5.18338	5.24336	4.86188	4.60679	4.70358	0.219579	-0.381481	0.3215	-0.0967938	SPAG9	16
Ikbip	6.43862	4.65332	6.58614	4.93268	4.49451	4.59265	-1.7853	-1.65345	-0.279365	-0.0981371	IKBIP	1
Tmem59	8.7096	8.99606	9.79872	9.58101	8.93606	9.035	0.286462	-0.217714	-0.584947	-0.0989342	TMEM59	4
Csde1	7.65079	8.29544	7.72212	7.94179	6.83914	6.93866	0.644641	0.219671	0.353645	-0.0995219	CSDE1	5
Prkdc	1.31303	2.83285	1.42233	2.91393	2.13232	2.11463	1.51982	1.49161	-0.0810841	0.0176918	#N/A	#N/A
Ap2b1	6.386	6.16848	6.60486	6.08991	5.91137	6.01154	-0.217525	-0.514947	0.0785685	-0.100171	AP2B1	8
Ndel1	5.47622	4.92957	5.81899	4.67873	4.60659	4.70743	-0.546644	-1.14026	0.250847	-0.100831	NDEL1	7
Psap	11.9998	10.9001	11.3564	11.3256	10.8919	10.9932	-1.0997	-0.0308649	-0.425436	-0.101324	PSAP	4
Ercc6l2	2.08061	1.60852	0.93316	1.47243	0.664434	1.2518	-0.472088	0.53927	0.136089	-0.587363	#N/A	#N/A
Thoc2	3.94976	4.58002	4.23681	4.12551	3.38625	3.48787	0.630258	-0.111302	0.454505	-0.101617	THOC2	5
Ncapg2	3.43567	2.40506	3.66376	3.71199	1.34757	1.34143	-1.03061	0.0482381	-1.30694	0.00614194	#N/A	#N/A
Pkn2	4.192	5.13142	5.15632	4.84812	4.08351	4.18664	0.939422	-0.308198	0.283301	-0.103127	PKN2	20
D10Wsu52e	6.72766	7.09811	6.88214	6.77456	6.58373	6.4038	0.370451	-0.107572	0.323547	0.179924	#N/A	#N/A
Abhd4	5.76187	6.68474	6.40953	5.35902	5.80352	5.90668	0.922871	-1.05051	1.32572	-0.103159	ABHD4	12
1110037F02Rik	4.87697	4.55717	4.69008	4.47922	3.61893	4.07106	-0.319806	-0.210863	0.0779484	-0.452129	#N/A	#N/A
Srp9	6.22973	6.67853	5.85418	6.14924	6.34328	6.44654	0.448806	0.295061	0.529296	-0.103266	SRP9	1
Hnrnpc	8.38325	8.34901	8.55319	8.2115	7.62089	7.72418	-0.0342324	-0.341692	0.13751	-0.103292	HNRNPC	9
Acsl4	5.97178	6.88294	6.75873	6.20412	5.06178	5.16507	0.911163	-0.554611	0.678824	-0.103293	ACSL4	10
Tmem5	4.79222	3.76319	5.16507	4.05638	3.70624	3.31039	-1.02902	-1.10869	-0.293185	0.395844	#N/A	#N/A
Palld	5.3584	2.22023	5.70374	3.60337	2.71258	2.81605	-3.13817	-2.10037	-1.38315	-0.103473	PALLD	7
Tmem30a	5.93188	6.60334	6.87469	6.60321	6.37923	6.48273	0.671462	-0.271479	0.000132943	-0.103499	TMEM30A	5
Nop9	4.64384	3.02508	4.72414	3.16089	2.51929	2.6237	-1.61876	-1.56325	-0.135804	-0.104409	NOP9	9
Hist1h1e	6.25376	6.4556	6.84548	6.58769	5.9713	6.07643	0.201839	-0.257792	-0.132089	-0.105136	HIST1H1E	1
Emc7	5.67192	6.45904	6.89026	6.91568	6.32603	6.43134	0.787119	0.0254125	-0.456634	-0.105309	EMC7	11
Mtmr9	4.77999	5.07719	4.83041	4.65602	4.84908	4.95521	0.297208	-0.17439	0.42117	-0.106125	MTMR9	10
Mark2	3.78598	4.25873	3.66041	4.35703	3.85656	3.96275	0.472747	0.696613	-0.0982987	-0.106184	MARK2	9
Ppp1r12c	4.83518	2.47265	2.92092	2.70352	2.3313	2.43755	-2.36253	-0.217396	-0.230874	-0.106244	PPP1R12C	6
Mat2b	5.50044	7.16524	6.47261	6.52528	6.10606	6.21287	1.66481	0.0526781	0.63996	-0.106811	MAT2B	10
Telo2	4.31754	2.88267	3.61735	2.70986	2.71452	2.82139	-1.43488	-0.907491	0.172806	-0.106869	TELO2	1
Pcbp1	7.44647	7.76585	8.27061	7.56	7.54084	7.64776	0.319376	-0.71061	0.20585	-0.106914	PCBP1	4
Slc17a5	4.18901	4.06424	4.54919	3.92805	3.25915	3.36674	-0.124775	-0.621138	0.136188	-0.107588	SLC17A5	3
Scfd1	5.64422	6.08236	6.08482	5.86824	5.59397	5.70244	0.438138	-0.216583	0.214116	-0.108477	SCFD1	3
Naa15	4.68977	5.41153	5.34924	5.2039	4.66997	4.7785	0.721764	-0.14534	0.207634	-0.108526	NAA15	28
Aars	7.8416	7.01183	8.00791	6.62794	5.8651	5.97416	-0.829767	-1.37998	0.383896	-0.109065	AARS	2
Tsc22d4	6.04775	4.46295	4.80221	3.93504	3.03654	3.14597	-1.5848	-0.867172	0.527909	-0.109429	TSC22D4	2
Arhgef12	4.40059	4.34848	3.90777	4.01137	4.09592	4.20539	-0.0521096	0.1036	0.337108	-0.109472	ARHGEF12	26
Nup160	3.4179	2.63591	3.84554	3.02307	2.32498	2.43511	-0.782	-0.822473	-0.387161	-0.110133	NUP160	3
Mmgt1	5.77135	5.15225	4.47894	5.3845	5.48743	5.59764	-0.619098	0.905563	-0.232252	-0.110211	MMGT1	11
Map2k3	4.87176	5.30091	5.19415	5.16289	4.39604	4.50637	0.429155	-0.0312575	0.138018	-0.110332	MAP2K3	6
Pds5b	3.33721	3.99792	4.08274	4.07923	3.06349	3.17461	0.660717	-0.0035181	-0.0813049	-0.111122	PDS5B	18
Mrps31	4.38505	6.47889	5.14244	5.98947	6.57243	4.73459	2.09384	0.847022	0.489427	1.83784	#N/A	#N/A
Anxa7	6.32606	6.50666	7.27966	5.88951	6.53889	6.65114	0.180608	-1.39015	0.61715	-0.112252	ANXA7	6
Tm9sf4	6.00541	5.06628	5.92763	5.8014	5.46409	5.57637	-0.939131	-0.126229	-0.735117	-0.112278	TM9SF4	10
G3bp1	7.36479	7.16744	7.67614	6.73807	6.38007	6.49265	-0.197347	-0.938071	0.429376	-0.112582	G3BP1	19
Csnk1g2	6.01406	3.8853	4.61814	3.46159	3.4301	3.54329	-2.12876	-1.15656	0.42371	-0.11319	CSNK1G2	7
Zc3hav1	5.46175	4.48966	5.59936	4.18753	4.23874	4.58529	-0.972096	-1.41183	0.302126	-0.346555	#N/A	#N/A
Htt	2.86513	1.94975	1.91205	1.76204	2.47301	2.58638	-0.91538	-0.15001	0.187712	-0.11337	HTT	6
Arl6ip5	7.1859	7.24323	7.33922	7.32728	6.80284	6.91806	0.0573284	-0.0119393	-0.0840495	-0.115218	ARL6IP5	2
Copb1	6.08347	7.08894	6.97872	7.41383	6.46641	6.50841	1.00547	0.435113	-0.324885	-0.0419975	#N/A	#N/A
Copb2	7.02944	7.34425	7.60901	6.95792	6.43399	6.86666	0.314804	-0.651089	0.386325	-0.432661	#N/A	#N/A
Kifap3	4.91226	4.95234	5.43347	4.74161	4.3404	4.4561	0.0400766	-0.691853	0.210722	-0.115698	KIFAP3	1
Eef1b2	9.19947	7.77236	9.29873	7.78117	7.04969	6.98475	-1.42711	-1.51755	-0.00880929	0.0649405	#N/A	#N/A
Aprt	7.33462	5.72212	7.76573	5.07974	4.22485	4.87741	-1.6125	-2.68598	0.642375	-0.652563	#N/A	#N/A
Picalm	6.34019	6.93835	7.25431	6.55647	6.63677	6.75248	0.598157	-0.697839	0.381884	-0.115703	PICALM	13
Tuba4a	5.25501	5.02094	4.98782	4.52389	5.4195	2.65534	-0.234071	-0.463929	0.49704	2.76416	#N/A	#N/A
Nfkb2	4.63769	3.4768	4.15178	3.63918	2.71194	3.66153	-1.16089	-0.512603	-0.162378	-0.949592	#N/A	#N/A
Gm10362	5.2956	4.18442	4.82183	4.0683	3.60881	3.59615	-1.11118	-0.753536	0.116122	0.0126633	#N/A	#N/A
Chd6	1.81945	1.62728	1.43665	1.52177	1.87243	1.98845	-0.192168	0.085119	0.105509	-0.116018	CHD6	10
Anp32b	7.93511	7.17189	8.24787	6.80389	6.39969	6.51587	-0.763225	-1.44397	0.367994	-0.116177	ANP32B	9
Denr	6.33119	6.42573	6.53367	6.31918	5.69544	5.81207	0.094543	-0.214483	0.106547	-0.116631	DENR	6
Snrk	3.65217	6.70873	3.50323	6.3289	5.14519	5.26274	3.05656	2.82567	0.379829	-0.117545	SNRK	20
Cmtm3	6.79571	3.94451	8.30598	5.74531	3.97756	5.45102	-2.8512	-2.56067	-1.8008	-1.47346	#N/A	#N/A
Kat6a	2.94843	1.80851	1.72119	1.70953	1.93854	2.05658	-1.13992	-0.0116532	0.0989776	-0.118036	KAT6A	18
Gm15466	7.93838	6.3118	7.86903	5.96363	4.44622	4.93025	-1.62658	-1.9054	0.348171	-0.484023	#N/A	#N/A
Ybx3	6.42822	5.68244	6.52086	5.95019	5.58926	6.49368	-0.745782	-0.570668	-0.267753	-0.90442	#N/A	#N/A
Eif5a	9.93819	10.3524	10.7062	9.85925	9.3663	9.48455	0.414197	-0.846962	0.493128	-0.118249	EIF5A	2
LOC101056352	9.47399	9.53492	9.38863	9.1101	10.7164	8.57792	0.0609347	-0.278525	0.424818	2.13852	#N/A	#N/A
Rfwd2	3.43926	4.407	4.29238	3.90446	3.13938	3.39732	0.967745	-0.387918	0.502536	-0.257934	#N/A	#N/A
Rabl6	4.15517	4.03265	3.18645	3.8379	3.00318	3.12185	-0.122519	0.651454	0.194743	-0.118669	RABL6	1
Cse1l	4.61888	4.92032	5.63726	4.92596	4.64756	4.76671	0.301434	-0.711302	-0.00564058	-0.119147	CSE1L	9
Stk39	4.20382	3.81784	4.02428	3.77487	3.75039	3.8696	-0.385982	-0.249409	0.0429724	-0.119209	STK39	11
Rplp2	10.4866	9.85785	9.45904	9.4293	9.81836	8.94868	-0.62877	-0.0297365	0.428542	0.869674	#N/A	#N/A
Rplp1	11.0899	7.6014	10.1867	7.67802	7.96598	7.36829	-3.48846	-2.50869	-0.0766196	0.597695	#N/A	#N/A
Rplp0	11.1379	7.94603	9.46655	7.84694	7.15726	7.11787	-3.19186	-1.6196	0.0990881	0.0393983	#N/A	#N/A
Idi1	6.96237	6.08199	8.02362	6.45401	6.41158	6.16723	-0.880387	-1.56961	-0.372023	0.244351	#N/A	#N/A
Clcn4-2	5.29604	5.11534	5.34414	5.37595	4.5111	4.9423	-0.180699	0.0318022	-0.260608	-0.431198	#N/A	#N/A
Cetn3	7.55798	7.95624	8.00591	7.40139	6.99101	7.11045	0.398257	-0.604511	0.554845	-0.119445	CETN3	1
Eif2b5	4.91517	5.02755	4.96186	4.72508	4.38252	4.50265	0.112379	-0.236779	0.302476	-0.120125	EIF2B5	1
Prss23	6.41961	4.66619	7.0486	4.10707	3.92991	6.60558	-1.75343	-2.94153	0.559114	-2.67567	#N/A	#N/A
Ankrd32	2.94408	3.27366	2.53715	2.76375	2.9156	3.0361	0.329577	0.2266	0.509913	-0.120501	ANKRD32	2
Tsn	6.44396	6.38447	6.70118	6.43699	6.46564	6.58719	-0.0594988	-0.264186	-0.0525237	-0.121544	TSN	7
Nfe2l2	6.3947	6.4943	6.93401	6.35085	5.70139	5.82317	0.0995994	-0.583162	0.143454	-0.121782	NFE2L2	8
Set	7.4212	7.19362	8.07541	6.82418	6.17445	6.29689	-0.227576	-1.25123	0.369446	-0.122443	SET	6
Caprin1	7.84945	7.57608	8.11312	7.283	6.54868	6.67185	-0.273374	-0.830123	0.293083	-0.123174	CAPRIN1	22
Txlna	4.85704	4.36118	4.92654	4.34032	4.04914	4.17304	-0.495857	-0.586221	0.0208658	-0.123905	TXLNA	11
Rpl34-ps1	7.02345	6.31341	7.77578	6.48924	6.21087	5.88398	-0.71004	-1.28654	-0.175827	0.326881	#N/A	#N/A
Rbm15	3.81377	2.6457	3.63073	2.76707	2.09822	2.22384	-1.16807	-0.863659	-0.121366	-0.125621	RBM15	4
Smim7	7.95268	9.02251	9.20209	8.99468	8.17799	8.30394	1.06983	-0.207416	0.027835	-0.12595	SMIM7	1
Dazap1	5.3584	4.92958	5.15469	4.51473	4.81397	4.94012	-0.428822	-0.639951	0.414846	-0.126154	DAZAP1	5
Ctsl	10.3487	9.84993	11.2848	10.1237	8.89732	10.4252	-0.498725	-1.16107	-0.273754	-1.5279	#N/A	#N/A
Ggnbp2	5.9792	6.55714	6.24226	6.24805	5.33062	5.45682	0.577942	0.00579027	0.309088	-0.126194	GGNBP2	6
Trappc13	4.9695	6.09032	5.53129	5.81852	5.4206	5.547	1.12083	0.287224	0.271805	-0.126404	TRAPPC13	1
Ctsd	9.49401	10.2016	10.0773	10.6976	10.4874	10.4711	0.707606	0.620359	-0.496023	0.0162175	#N/A	#N/A
Ktn1	3.60492	4.75172	4.15177	4.758	3.30554	3.4327	1.14679	0.606227	-0.00627976	-0.127167	KTN1	6
Ctsz	7.70843	6.63283	7.98088	6.8548	7.56378	7.56533	-1.0756	-1.12609	-0.221963	-0.00155389	#N/A	#N/A
Ctcf	3.53964	4.16721	4.54759	4.41203	3.48424	3.6115	0.627574	-0.135565	-0.244815	-0.127253	CTCF	10
Pcyt1a	5.15363	5.59287	5.67243	5.60876	5.78252	5.91016	0.439243	-0.0636741	-0.0158847	-0.127643	PCYT1A	3
Scap	5.0973	2.4615	3.85832	2.6162	2.04043	2.26597	-2.6358	-1.24213	-0.154694	-0.225536	#N/A	#N/A
Polk	3.56622	3.26408	3.31803	2.50766	2.36913	2.49685	-0.302139	-0.81037	0.756414	-0.127716	POLK	4
Xpo5	5.06481	4.34404	5.32594	4.42355	3.73305	3.86153	-0.72077	-0.90239	-0.0795171	-0.128479	XPO5	7
Nol9	4.96631	4.09399	5.12199	3.91292	2.82304	3.07631	-0.872318	-1.20907	0.181069	-0.253277	#N/A	#N/A
Atp6v1f	7.9954	6.50638	5.81372	5.82599	6.34934	6.47831	-1.48902	0.0122637	0.680391	-0.128968	ATP6V1F	1
Nol6	4.04767	4.39433	4.23109	4.45835	4.18569	5.3305	0.346661	0.227264	-0.064019	-1.14481	#N/A	#N/A
Insr	4.0881	5.38933	4.12464	5.7637	5.0146	5.14394	1.30124	1.63906	-0.374364	-0.129346	INSR	14
Vapa	7.17334	8.40275	8.28526	7.9791	7.52807	7.6575	1.22941	-0.306154	0.423647	-0.12943	VAPA	14
Ppp2ca	6.93485	8.1982	7.48295	7.98709	8.0836	8.21348	1.26335	0.504132	0.21111	-0.129882	PPP2CA	22
Lars	6.33066	5.55472	6.41057	5.68207	4.68659	5.10645	-0.775942	-0.728501	-0.127352	-0.419858	#N/A	#N/A
Nek9	4.43393	4.71847	5.0018	4.68327	4.28551	4.41618	0.284541	-0.31853	0.0351991	-0.13067	NEK9	18
Prep	6.50126	5.4603	6.73471	5.16156	4.54432	4.67619	-1.04096	-1.57315	0.298747	-0.131875	PREP	1
Ctdnep1	6.03784	4.90621	5.30419	4.54061	4.19997	4.33285	-1.13164	-0.763585	0.365598	-0.132884	CTDNEP1	8
Phf3	2.57654	3.34628	3.76972	3.58534	3.32039	3.45481	0.769744	-0.184381	-0.239052	-0.134419	PHF3	15
Ell	3.85571	3.19541	3.16023	3.77379	3.04177	3.17677	-0.660296	0.613562	-0.578382	-0.135006	ELL	7
Srsf10	6.31325	7.0641	7.02145	6.60303	6.1042	6.23939	0.750848	-0.41842	0.461066	-0.13519	SRSF10	50
Gls	5.69289	5.87104	6.23645	5.60857	4.77376	4.90999	0.178144	-0.627881	0.262468	-0.136233	GLS	5
Ipo8	3.19478	4.44888	3.9905	4.14992	3.84408	3.98044	1.2541	0.159426	0.298962	-0.136359	IPO8	11
Sars	7.26866	7.19106	7.99793	6.7241	5.90225	6.03881	-0.0776042	-1.27383	0.466958	-0.136561	SARS	1
Zfp106	4.35221	4.10974	3.13862	3.55298	3.29577	3.38634	-0.242468	0.414363	0.556764	-0.0905645	#N/A	#N/A
Gm14279	6.74504	4.84225	6.15654	5.10024	5.80367	5.41002	-1.90278	-1.05629	-0.257987	0.393642	#N/A	#N/A
Bzw1	7.71844	7.73094	8.1227	7.39631	7.0725	7.20981	0.0125011	-0.726387	0.334632	-0.137302	BZW1	29
Mroh1	5.08552	4.24437	4.4028	3.9419	2.82487	2.67035	-0.841152	-0.460908	0.302477	0.154513	#N/A	#N/A
Nae1	4.33456	5.19515	5.59573	4.84872	4.46499	4.33092	0.860585	-0.74701	0.346425	0.134068	#N/A	#N/A
Bpnt1	4.55798	5.5933	4.65373	5.87772	6.23362	6.37123	1.03532	1.224	-0.284424	-0.137611	BPNT1	2
Stau1	5.64039	5.44459	5.86831	5.36237	5.22496	5.363	-0.195803	-0.505938	0.0822177	-0.138042	STAU1	3
Stag2	4.35759	4.39852	4.52252	4.12488	3.36131	3.49999	0.0409357	-0.397638	0.273638	-0.138676	STAG2	21
Ost4	10.0198	10.0697	11.0353	9.7744	9.49975	9.6398	0.0499188	-1.26089	0.295328	-0.140047	OST4	4
Exosc10	4.02614	5.00387	4.72492	4.99627	4.18999	4.33004	0.977729	0.271347	0.00759843	-0.140051	EXOSC10	1
Hsp90aa1	9.21152	9.15509	9.78457	8.84504	8.23321	8.37457	-0.0564305	-0.939527	0.310051	-0.141353	HSP90AA1	5
Serbp1	8.26185	8.14299	8.51178	7.91821	7.46422	7.60604	-0.118858	-0.59357	0.224776	-0.141819	SERBP1	11
Rbms1	6.40567	5.00118	6.47953	5.07168	5.2924	5.43679	-1.4045	-1.40785	-0.0705037	-0.144386	RBMS1	40
Atox1	7.32694	9.4093	7.81562	8.73719	9.24216	8.87833	2.08237	0.921576	0.672108	0.363836	#N/A	#N/A
Snx6	6.49053	6.65566	7.09916	6.42836	5.84907	5.99351	0.165136	-0.670804	0.227302	-0.144435	SNX6	11
Ifih1	3.02651	2.25923	2.68978	2.2443	3.49066	4.6448	-0.767288	-0.445484	0.0149314	-1.15414	#N/A	#N/A
Pja1	5.13673	4.31715	4.7687	4.40521	4.95828	5.04638	-0.819579	-0.363495	-0.0880581	-0.0880934	#N/A	#N/A
Pa2g4	6.92348	6.81746	7.13952	6.54442	6.2151	6.35988	-0.106024	-0.595095	0.273035	-0.144773	PA2G4	2
Rab34	5.8665	5.65119	5.48376	5.77173	4.96997	5.11503	-0.215314	0.287965	-0.120543	-0.145063	RAB34	7
Rnf20	3.91623	4.08831	4.82737	3.88732	3.65373	3.79923	0.172079	-0.940045	0.200983	-0.145499	RNF20	10
Cdc73	4.35323	5.28787	5.24615	4.53065	4.48321	4.62875	0.934643	-0.7155	0.757221	-0.145533	CDC73	25
Nip7	6.03793	5.44559	6.54483	5.27519	4.54362	4.95256	-0.592334	-1.26964	0.170408	-0.408944	#N/A	#N/A
Commd2	5.04314	5.1389	5.29239	4.33565	5.01691	5.16271	0.0957637	-0.956736	0.80325	-0.145796	COMMD2	1
Ankrd40	4.95924	4.71824	4.33152	4.38605	4.89241	5.03837	-0.240995	0.0545343	0.332194	-0.145963	ANKRD40	16
LOC631287	6.22047	5.48922	7.00532	6.16256	4.4612	6.38787	-0.73125	-0.842752	-0.673343	-1.92668	#N/A	#N/A
Ms4a4d	6.60003	8.11207	7.32574	9.01827	4.34656	5.82755	1.51204	1.69253	-0.906201	-1.48099	#N/A	#N/A
Pex19	5.88137	7.4495	6.12426	7.27095	7.05564	7.20161	1.56813	1.14669	0.178547	-0.145964	PEX19	3
Magt1	6.43452	6.438	7.22992	7.08027	6.30452	6.45077	0.00347908	-0.149646	-0.642272	-0.146249	MAGT1	11
Pak1ip1	5.69538	6.66458	5.92686	6.06018	5.27476	5.47442	0.969206	0.133316	0.604405	-0.199661	#N/A	#N/A
Glyr1	6.01201	6.06515	5.96341	6.19078	5.54762	5.69415	0.0531402	0.227378	-0.125635	-0.146528	GLYR1	11
Atp6v1e1	6.62301	8.53918	7.23705	7.971	7.55137	7.69898	1.91617	0.733948	0.568179	-0.147612	ATP6V1E1	1
Fth1	10.6936	11.49	10.0002	10.901	11.9593	11.3109	0.796396	0.900773	0.589023	0.648443	#N/A	#N/A
Rab2a	7.40891	7.56099	7.92966	7.37384	6.81068	6.95886	0.152082	-0.555821	0.187152	-0.148171	RAB2A	21
Rprd2	3.16331	2.97496	3.01366	2.90217	2.61519	2.76337	-0.188355	-0.111486	0.0727857	-0.148175	RPRD2	16
Spg20	3.56663	4.87892	5.55938	4.27877	4.11333	4.26304	1.31229	-1.28062	0.600158	-0.149711	SPG20	5
Fbxl20	4.32054	4.78581	4.43918	5.36725	4.77929	4.92905	0.465271	0.928072	-0.581442	-0.14976	FBXL20	19
Rps4x	9.506	7.99429	8.89176	7.63349	7.87136	8.13274	-1.51171	-1.25827	0.360799	-0.26138	#N/A	#N/A
Sfrp2	8.08377	3.76857	7.93348	4.97461	5.0019	6.14445	-4.3152	-2.95887	-1.20604	-1.14255	#N/A	#N/A
Acbd3	5.71588	5.33814	5.67705	4.56326	4.16913	4.31982	-0.377747	-1.11379	0.77488	-0.150691	ACBD3	5
Jmjd1c	1.48573	2.78906	2.18724	2.56213	2.24518	2.3959	1.30332	0.374881	0.22693	-0.150719	JMJD1C	28
Nsd1	3.53245	3.29544	2.98614	2.71768	2.90968	3.06131	-0.237014	-0.268459	0.577759	-0.151629	NSD1	39
Kdm6a	2.84808	2.81906	1.90028	2.91395	2.1392	2.29276	-0.0290237	1.01367	-0.0948876	-0.153559	KDM6A	19
Gnl3l	4.86564	4.76533	5.44575	4.92197	4.08827	4.77722	-0.100305	-0.523782	-0.156636	-0.688949	#N/A	#N/A
Zfp768	4.25617	3.66116	2.86908	3.09206	3.58642	1.82745	-0.595008	0.222986	0.569099	1.75896	#N/A	#N/A
Adrbk1	5.32363	4.09282	4.73917	3.18789	4.37959	4.53357	-1.23081	-1.55128	0.904929	-0.153984	ADRBK1	2
Nudt16l1	5.11786	5.5439	5.66786	5.67575	5.50915	5.66347	0.426043	0.00789489	-0.131851	-0.154321	NUDT16L1	1
Atg9a	4.71997	3.53295	3.52519	3.91466	3.12113	3.2757	-1.18702	0.389464	-0.381705	-0.154566	ATG9A	8
Tmx2	6.41162	8.10077	7.07727	8.30297	7.45826	7.25701	1.68915	1.2257	-0.202204	0.201243	#N/A	#N/A
Osbpl9	5.22202	6.58158	5.13233	5.81487	5.92162	6.0769	1.35956	0.682534	0.766717	-0.155281	OSBPL9	3
Arl3	5.6038	5.65574	5.60058	4.60113	5.28511	5.44069	0.0519425	-0.999449	1.05461	-0.155575	ARL3	7
Smc6	4.08794	4.18138	4.81883	3.67357	3.53724	3.69305	0.0934425	-1.14526	0.507816	-0.155814	SMC6	5
Kdelr3	6.88254	4.99931	8.04547	5.43221	4.19552	5.28919	-1.88323	-2.61327	-0.432892	-1.09367	#N/A	#N/A
Ankrd17	4.44856	5.16676	4.85846	4.65663	4.12606	4.28192	0.718191	-0.201825	0.510121	-0.155859	ANKRD17	21
Son	5.22865	5.64279	5.35619	5.57018	5.05789	5.21411	0.414137	0.213987	0.0726082	-0.156214	SON	16
Chchd2	8.20076	9.86511	7.76226	9.49512	9.00696	8.32796	1.66435	1.73286	0.369995	0.679003	#N/A	#N/A
Chchd3	5.88542	7.81766	5.78907	7.27438	7.59265	6.05573	1.93223	1.48532	0.543274	1.53692	#N/A	#N/A
Tmem45a	6.88221	5.97425	7.11384	6.5454	2.54151	3.73142	-0.907967	-0.568441	-0.571152	-1.18991	#N/A	#N/A
Ift140	2.65952	3.02026	2.38393	3.51429	1.84302	2.71785	0.360741	1.13036	-0.494029	-0.874832	#N/A	#N/A
Tom1	4.49287	4.92939	5.4171	4.73337	4.94482	5.10129	0.436515	-0.683729	0.196019	-0.156465	TOM1	2
Bag6	6.43934	5.82095	6.13779	5.66975	5.76415	5.92155	-0.618384	-0.46804	0.151202	-0.157393	BAG6	1
Sart1	5.02006	4.25378	5.04058	3.92273	3.80111	4.24137	-0.76628	-1.11785	0.331052	-0.44026	#N/A	#N/A
Pigg	3.39425	3.21237	2.8098	3.40699	3.47779	3.63741	-0.181875	0.597188	-0.194619	-0.15962	PIGG	8
Ubap2l	6.61308	5.55472	6.36342	5.54199	5.25405	5.41378	-1.05836	-0.821434	0.0127343	-0.159727	UBAP2L	6
Rpl24	8.54411	7.79528	8.10893	7.60396	7.6706	7.39934	-0.748827	-0.504964	0.191319	0.271261	#N/A	#N/A
Rpl27	10.373	9.40538	9.82392	8.86456	8.46622	8.29495	-0.967647	-0.959366	0.540818	0.171274	#N/A	#N/A
Rpl26	8.81944	8.25704	8.97508	8.04298	8.11089	7.66228	-0.562402	-0.932097	0.214057	0.448614	#N/A	#N/A
Rpl21	7.3304	6.62875	8.0131	6.8064	6.77023	6.61463	-0.701654	-1.2067	-0.177655	0.155598	#N/A	#N/A
Rpl23	9.41778	7.61694	8.49323	7.18654	6.82435	6.52451	-1.80084	-1.30669	0.430401	0.299841	#N/A	#N/A
Tacc1	5.58088	5.36988	5.55908	5.50626	5.35209	5.51234	-0.211	-0.0528223	-0.136379	-0.160251	TACC1	15
Bcar1	5.29961	2.7856	4.78734	2.53538	2.06221	3.26804	-2.51401	-2.25196	0.250217	-1.20583	#N/A	#N/A
B2m	9.87159	10.1218	10.9959	10.7302	11.6129	12.954	0.250224	-0.265749	-0.608354	-1.34103	#N/A	#N/A
Usp36	2.5656	1.87367	2.43163	2.38416	1.84514	2.00544	-0.691925	-0.047471	-0.510491	-0.1603	USP36	8
Ubtf	5.37233	5.21196	5.74402	5.27451	4.84183	5.00246	-0.160361	-0.469518	-0.0625415	-0.160631	UBTF	9
Irf3	4.61139	5.38904	5.1162	5.50437	4.85844	5.01966	0.777649	0.388162	-0.115324	-0.161219	IRF3	1
Mettl3	4.93328	3.37264	3.97214	3.5473	2.45622	3.37587	-1.56064	-0.424837	-0.174663	-0.919654	#N/A	#N/A
Gm6988	5.98478	6.29658	6.58976	6.27209	6.64084	5.4832	0.311803	-0.317674	0.024494	1.15764	#N/A	#N/A
D4Wsu53e	5.51068	6.09572	5.98827	6.10319	6.50697	6.03018	0.585037	0.114913	-0.00746898	0.476789	#N/A	#N/A
Acin1	5.05517	4.79903	5.50958	4.655	4.11377	4.27524	-0.256144	-0.854582	0.144032	-0.16147	ACIN1	4
Trim27	4.40292	3.19138	4.93555	3.62364	2.71613	2.87926	-1.21154	-1.31191	-0.43226	-0.16313	TRIM27	2
Sltm	3.2685	3.85341	4.28082	3.32456	2.88106	3.04447	0.584911	-0.956267	0.528855	-0.163407	SLTM	7
Pde3a	3.53631	1.55024	4.02069	3.11516	1.63896	1.80263	-1.98607	-0.90553	-1.56492	-0.163677	PDE3A	32
Lamtor4	7.04555	7.10483	6.7711	6.725	7.67244	7.46877	0.0592843	-0.0460984	0.37983	0.203677	#N/A	#N/A
Apmap	4.79683	7.1244	5.0496	7.72326	7.75145	7.91523	2.32757	2.67366	-0.598859	-0.163784	APMAP	3
Lamtor2	7.6685	7.41321	7.1402	7.34728	6.96065	6.80454	-0.255292	0.207084	0.0659308	0.156111	#N/A	#N/A
Ckap5	4.69258	4.35205	4.69283	4.33255	4.02893	4.19285	-0.340522	-0.360285	0.0195041	-0.163917	CKAP5	4
LOC100862433	8.91661	5.6307	7.14666	5.97084	5.06148	5.19172	-3.28591	-1.17582	-0.340138	-0.130236	#N/A	#N/A
Nhlrc2	4.45507	3.58725	3.78046	3.50585	3.407	3.57102	-0.867825	-0.274618	0.0814018	-0.164022	NHLRC2	10
Hdac2	5.63421	6.61932	6.63423	6.51195	5.45718	5.62151	0.985106	-0.122271	0.107363	-0.164335	HDAC2	3
Golph3	5.8241	6.34112	6.69219	5.82254	5.71961	5.885	0.517014	-0.869649	0.518576	-0.165393	GOLPH3	2
Cstb	6.66621	6.59532	7.60809	6.76771	6.96958	6.85867	-0.070893	-0.840375	-0.172394	0.11091	#N/A	#N/A
Gcn1l1	4.95533	4.06389	4.14248	4.47081	3.63866	3.80472	-0.891434	0.328333	-0.406918	-0.166062	GCN1L1	1
Slc38a2	8.67303	7.34988	9.13079	8.18866	5.98492	6.15143	-1.32315	-0.942123	-0.838786	-0.166512	SLC38A2	11
Cst3	9.07281	10.3662	9.55439	10.476	11.1511	11.6143	1.29337	0.92162	-0.10983	-0.463256	#N/A	#N/A
Pacsin2	5.65737	6.59851	6.43576	5.89962	6.07794	6.2454	0.941149	-0.536133	0.698889	-0.167465	PACSIN2	1
Npepps	5.09365	5.71362	5.84268	5.67748	4.70864	4.87712	0.619968	-0.165207	0.0361444	-0.168475	NPEPPS	13
Mcm7	5.42451	4.82646	6.0917	5.23182	3.46956	4.27189	-0.598055	-0.859878	-0.405365	-0.802331	#N/A	#N/A
Mcm6	4.40196	2.29518	5.50915	3.42955	1.99874	3.49457	-2.10677	-2.07959	-1.13437	-1.49583	#N/A	#N/A
Mcm4	4.78575	3.02769	5.38778	3.70313	2.946	3.49432	-1.75806	-1.68465	-0.675442	-0.548324	#N/A	#N/A
Mcm3	5.05392	2.30869	5.36902	3.54573	2.27808	3.04851	-2.74523	-1.8233	-1.23704	-0.770432	#N/A	#N/A
Safb2	4.07922	3.77228	4.20435	3.85399	2.93757	3.10607	-0.306947	-0.350358	-0.0817152	-0.168493	SAFB2	1
Mnat1	5.06101	5.48627	5.87913	4.69265	4.79915	4.96766	0.425262	-1.18648	0.793624	-0.168514	MNAT1	5
Stk11	6.25229	5.37143	4.5988	4.53954	4.04508	4.21421	-0.880858	-0.059265	0.831897	-0.169121	STK11	2
Trip4	4.7525	4.69575	4.72143	4.80055	4.42034	4.59118	-0.0567551	0.0791219	-0.104803	-0.170844	TRIP4	10
Kmt2b	3.07018	1.53553	1.77588	1.78067	1.09891	1.27063	-1.53465	0.00479694	-0.245139	-0.171722	KMT2B	2
Pik3c3	4.45236	5.24491	4.90096	5.25047	4.53756	4.70937	0.792557	0.349512	-0.00555716	-0.171809	PIK3C3	2
Kbtbd4	4.80923	4.8747	4.76744	4.61123	3.72039	3.89261	0.0654701	-0.156209	0.263464	-0.172218	KBTBD4	2
LOC101056688	5.47454	5.77558	5.82018	4.77971	3.81506	4.35797	0.301033	-1.04046	0.995862	-0.542914	#N/A	#N/A
Psat1	6.73859	6.18527	7.67087	5.98424	4.36741	6.62356	-0.553328	-1.68662	0.201022	-2.25615	#N/A	#N/A
Ccm2	4.91595	2.7311	3.56996	3.21944	3.08094	3.25318	-2.18484	-0.350515	-0.48834	-0.172239	CCM2	4
Wdfy2	4.76135	5.18385	4.91696	5.09441	4.0083	4.18144	0.422498	0.177449	0.0894376	-0.173142	WDFY2	12
Zfp516	4.47386	1.9619	2.86501	2.75736	1.07228	1.44069	-2.51197	-0.107651	-0.795463	-0.368416	#N/A	#N/A
Cnih	7.19546	6.99248	7.6003	7.34358	6.74853	6.61617	-0.202974	-0.25672	-0.351099	0.132354	#N/A	#N/A
Mapk1	7.2437	7.3305	7.8439	7.37422	6.77164	6.94499	0.0867996	-0.469678	-0.0437272	-0.173353	MAPK1	25
Med25	6.29406	3.42745	3.45885	3.17768	3.40065	3.75073	-2.86661	-0.281172	0.249771	-0.35008	#N/A	#N/A
Med24	3.34282	3.54835	3.6219	3.55691	3.48537	3.15909	0.205528	-0.0649851	-0.00856124	0.326275	#N/A	#N/A
Sdf2	7.9069	7.22001	8.41104	7.30253	6.53191	6.70568	-0.686889	-1.10851	-0.0825199	-0.173776	SDF2	2
Smc5	3.55286	3.43276	4.59314	2.97909	2.69444	2.86952	-0.120098	-1.61405	0.453669	-0.175089	SMC5	1
Rab10	6.51055	8.03717	7.78058	7.77524	7.90522	8.08041	1.52662	-0.00534377	0.261934	-0.175184	RAB10	33
Mmp2	9.23207	6.56363	9.56408	8.84908	6.63133	6.80693	-2.66844	-0.714996	-2.28545	-0.175606	MMP2	2
Mrpl10	4.93543	5.84207	4.28995	4.84273	5.489	4.98703	0.906643	0.552781	0.999335	0.501972	#N/A	#N/A
Magoh	7.00395	7.67465	7.90027	7.25674	6.89965	6.70936	0.670696	-0.64353	0.417904	0.190294	#N/A	#N/A
Cbr1	5.38875	7.50729	5.72981	7.19569	6.9978	6.37439	2.11854	1.46588	0.311599	0.62341	#N/A	#N/A
Exoc2	4.29388	4.5897	4.77104	4.01233	3.84648	3.70526	0.295816	-0.758704	0.577365	0.141225	#N/A	#N/A
Exoc3	4.44382	5.40988	5.27587	5.18413	5.04393	5.07497	0.966059	-0.0917441	0.225747	-0.0310384	#N/A	#N/A
Exoc1	3.69929	2.92812	3.80339	2.8056	2.94475	3.80798	-0.771175	-0.997799	0.122524	-0.863231	#N/A	#N/A
Zc3h7a	3.8733	3.4851	3.98264	3.35726	2.87535	3.05125	-0.388197	-0.625385	0.127842	-0.175901	ZC3H7A	2
Txnip	7.23364	10.722	8.6172	10.4825	10.4714	10.6486	3.48831	1.86528	0.23947	-0.177205	TXNIP	9
Usp32	2.44287	3.14918	3.43143	3.09551	2.31011	2.48749	0.706315	-0.335918	0.0536735	-0.177378	USP32	15
Uqcrfs1	6.52244	10.3103	7.3035	9.95548	10.9471	8.24085	3.78789	2.65198	0.354863	2.70621	#N/A	#N/A
Dhx8	4.17608	3.77727	3.38057	3.6731	2.97748	3.07997	-0.39881	0.292531	0.104173	-0.102488	#N/A	#N/A
Ppp2r5e	3.81525	4.68805	5.01913	4.46598	4.5246	4.70211	0.872803	-0.553146	0.222073	-0.177517	PPP2R5E	18
Atm	2.43679	1.6612	2.40158	2.6517	1.36162	1.53929	-0.775583	0.250114	-0.990491	-0.177666	ATM	2
Fam120a	6.18128	5.15615	5.36407	4.80175	4.76181	4.93954	-1.02513	-0.56232	0.354397	-0.177731	FAM120A	10
Xpc	2.80501	3.30617	2.7011	2.37728	2.49648	2.88816	0.501154	-0.323818	0.928887	-0.391684	#N/A	#N/A
Tnpo1	6.22394	6.58826	6.78333	6.23371	5.69649	5.87467	0.364325	-0.549617	0.354549	-0.178176	TNPO1	59
Derl1	7.64324	8.99179	8.52069	9.46929	8.20733	8.38577	1.34855	0.948597	-0.477503	-0.178436	DERL1	2
Pdpk1	3.53871	4.40739	4.10828	4.45661	4.03753	4.21687	0.868675	0.348325	-0.0492205	-0.179343	PDPK1	27
Rlim	4.89724	5.37474	6.00063	5.52188	4.73654	4.91626	0.477504	-0.478754	-0.147136	-0.179726	RLIM	37
Cox5b	7.33339	10.674	8.44284	10.1086	10.7712	8.73466	3.34063	1.66574	0.565439	2.03652	#N/A	#N/A
LOC640611	6.41639	5.58508	7.86423	5.64397	3.82832	4.32511	-0.831316	-2.22026	-0.0588958	-0.496784	#N/A	#N/A
Dhx40	5.07216	5.54814	4.94992	4.93543	4.42574	4.60569	0.475979	-0.0144876	0.612708	-0.179948	DHX40	20
Rere	4.98891	4.05568	4.30713	3.76076	3.79339	3.97359	-0.933232	-0.546369	0.294914	-0.180202	RERE	16
Metap1	6.19036	6.2505	6.15607	5.74421	5.0631	5.24338	0.0601379	-0.411862	0.506296	-0.180278	METAP1	17
Wdr19	3.09638	2.52478	3.013	2.37117	1.55063	1.90404	-0.571608	-0.641832	0.153606	-0.353414	#N/A	#N/A
Ilkap	4.34108	4.35745	4.42485	3.69081	3.39195	3.57311	0.0163771	-0.734045	0.666646	-0.181157	ILKAP	1
Ip6k1	5.77316	4.71495	5.36894	4.58254	4.66984	4.85166	-1.05821	-0.786407	0.132417	-0.181816	IP6K1	14
Nod1	3.719	2.39622	3.34973	2.62966	1.50768	3.19555	-1.32278	-0.72007	-0.233442	-1.68787	#N/A	#N/A
Cxcl12	11.0051	7.4401	11.4562	9.14774	6.6486	6.83105	-3.56499	-2.30842	-1.70764	-0.182447	CXCL12	2
Abhd17a	5.89242	4.23304	3.95964	4.14241	4.22077	4.40334	-1.65938	0.182772	0.0906238	-0.182572	ABHD17A	1
Zmynd11	4.50622	4.26101	4.75244	3.90803	4.25511	4.43848	-0.245205	-0.844405	0.352981	-0.183365	ZMYND11	18
Dpt	7.57953	6.38891	8.51879	8.39558	8.62887	9.59691	-1.19063	-0.123214	-2.00667	-0.968038	#N/A	#N/A
Uso1	5.34278	5.67089	6.01752	5.74307	4.97851	5.16217	0.32811	-0.274446	-0.0721822	-0.183653	USO1	1
Bnip2	5.71948	5.94069	5.97047	5.17533	5.24207	5.42632	0.221208	-0.795147	0.765363	-0.18425	BNIP2	8
Atxn2l	4.75766	4.49908	5.17705	4.63	3.6851	3.87004	-0.258577	-0.547051	-0.130911	-0.184935	ATXN2L	1
Smarca4	4.38021	3.62355	4.74156	3.81741	3.78142	3.96648	-0.756658	-0.924148	-0.193859	-0.185057	SMARCA4	6
Lum	6.12174	3.98115	6.19299	7.89164	7.43573	8.48349	-2.14059	1.69864	-3.91048	-1.04776	#N/A	#N/A
Idh1	8.19843	10.5461	8.92694	10.339	9.02989	9.21495	2.34771	1.41211	0.207096	-0.185061	IDH1	5
Lipe	4.57575	9.03883	5.44227	8.86739	9.56629	9.75183	4.46308	3.42512	0.171441	-0.185545	LIPE	3
[truncated: 3,087 more rows]

## Sheet: Binned
			Ribo_BATvsWAT													num conserved sites
			Bin1	Bin2	Bin3	Bin4	Bin5	Bin6	Bin7	Bin8	Bin9	Bin10	Bin11	Bin12		Bin1	Bin2	Bin3	Bin4	Bin5	Bin6	Bin7	Bin8	Bin9	Bin10	Bin11	Bin12
		Mean	1.45855	0.485396	0.191074	-0.00424989	-0.167898	-0.301205	-0.443073	-0.588708	-0.753389	-0.938895	-1.26018	-1.93389		6.43667	7.29	7.19667	8.78	9.03667	10.2067	10.13	9.70333	8.61667	9.34	8.32667	8.74888
			4.37714	0.72154	0.305148	0.0842023	-0.0940044	-0.234514	-0.368886	-0.510518	-0.673787	-0.840092	-1.0672	-1.49162		13	18	1	1	9	19	17	1	4	1	2	26
			3.97015	0.721382	0.305035	0.0836927	-0.0965203	-0.234707	-0.369567	-0.511207	-0.676292	-0.840225	-1.0673	-1.49247		2	7	3	5	1	2	5	15	2	2	15	2		Ribo/RPF	Target sites	Log2(targetsites/Mean)
			3.95388	0.720588	0.302267	0.0825544	-0.0967938	-0.23509	-0.371105	-0.511577	-0.677798	-0.841791	-1.0679	-1.4941		4	5	12	1	16	9	4	25	26	16	6	6		1.45855	6.43667	-0.426386
			3.949	0.719989	0.301734	0.0825374	-0.0981371	-0.23589	-0.371543	-0.511749	-0.678139	-0.842043	-1.06799	-1.49472		3	2	2	22	1	3	9	35	29	8	12	16		0.485396	7.29	-0.246781
			3.94349	0.719031	0.299514	0.0822412	-0.0989342	-0.23658	-0.371994	-0.512437	-0.679443	-0.84237	-1.06857	-1.49476		9	4	1	17	4	7	28	3	2	5	14	4		0.191074	7.19667	-0.265371
			3.68563	0.718198	0.299152	0.0814183	-0.0995219	-0.236771	-0.373184	-0.513103	-0.679847	-0.842457	-1.06879	-1.49885		13	2	4	1	5	15	4	4	4	17	11	25		-0.00424989	8.78	0.0215208
			3.55389	0.711673	0.29896	0.0812465	-0.100171	-0.237338	-0.373879	-0.513156	-0.680236	-0.842693	-1.06903	-1.49906		2	4	17	32	8	9	59	2	14	5	2	28		-0.167898	9.03667	0.0630906
			3.15989	0.710158	0.297395	0.0812051	-0.100831	-0.237635	-0.375176	-0.513612	-0.680315	-0.844469	-1.0701	-1.5008		1	2	6	17	7	34	3	1	2	7	15	4		-0.301205	10.2067	0.23874
			3.157	0.706508	0.297361	0.0810174	-0.101324	-0.237702	-0.375231	-0.513859	-0.680905	-0.845541	-1.07032	-1.50319		1	9	9	10	4	10	3	2	6	4	19	3		-0.443073	10.13	0.227862
			3.11819	0.704926	0.297295	0.0806726	-0.101617	-0.238246	-0.375711	-0.514255	-0.680975	-0.845924	-1.07694	-1.50434		3	2	2	1	5	14	12	4	1	3	1	6		-0.588708	9.70333	0.16578
			2.99301	0.702308	0.296564	0.080048	-0.103127	-0.238455	-0.375915	-0.514791	-0.681277	-0.847437	-1.08017	-1.50742		22	1	8	2	20	3	18	8	4	12	1	11		-0.753389	8.61667	-0.00557026
			2.9326	0.701203	0.295562	0.0791653	-0.103159	-0.239155	-0.375922	-0.514805	-0.68179	-0.847896	-1.08164	-1.50754		1	6	9	84	12	16	3	2	28	2	5	3		-0.938895	9.34	0.110722
			2.92771	0.698831	0.295249	0.078244	-0.103266	-0.239627	-0.376178	-0.515294	-0.68222	-0.848237	-1.08179	-1.50892		8	12	1	39	1	9	10	42	1	11	10	2		-1.26018	8.32667	-0.0549611
			2.90736	0.698802	0.293701	0.0777289	-0.103292	-0.240045	-0.376646	-0.515397	-0.682353	-0.848859	-1.08263	-1.51068		4	3	6	14	9	2	1	10	16	4	10	2		-1.93389	8.74888	0.016398
			2.66272	0.698356	0.293429	0.077337	-0.103293	-0.240578	-0.377027	-0.517392	-0.682568	-0.850159	-1.08271	-1.51406		1	6	1	1	10	1	1	21	5	19	8	2
			2.65523	0.694192	0.292448	0.0773103	-0.103473	-0.241098	-0.37709	-0.517904	-0.683223	-0.850886	-1.08577	-1.51881		2	1	3	1	7	5	10	28	5	1	1	3		average targets sites:	8.65102
			2.61808	0.689644	0.291999	0.0772656	-0.103499	-0.243747	-0.377203	-0.518703	-0.683349	-0.85127	-1.08737	-1.5189		14	1	3	6	5	19	3	1	1	40	9	2
			2.55418	0.684106	0.290274	0.0771569	-0.104409	-0.24417	-0.377869	-0.518924	-0.683742	-0.851499	-1.08897	-1.52412		1	3	2	6	9	10	1	15	6	5	7	3
			2.52557	0.683404	0.290085	0.0764711	-0.105136	-0.24426	-0.378032	-0.518945	-0.684737	-0.851543	-1.09089	-1.52863		5	3	9	23	1	10	8	2	11	1	8	1
			2.52041	0.680379	0.288474	0.0761855	-0.105309	-0.244649	-0.378321	-0.51953	-0.684819	-0.852359	-1.0913	-1.53209		1	1	16	1	11	5	1	11	2	5	4	24
			2.51592	0.679608	0.288349	0.0755762	-0.106125	-0.244685	-0.378382	-0.520013	-0.685247	-0.852604	-1.09169	-1.53245		1	2	17	6	10	4	3	1	1	1	7	5
			2.51272	0.678061	0.288164	0.0749909	-0.106184	-0.245064	-0.378976	-0.520138	-0.686609	-0.853434	-1.09231	-1.53263		1	1	10	12	9	3	15	4	19	18	4	2
			2.49749	0.6757	0.284501	0.074398	-0.106244	-0.245483	-0.379788	-0.520767	-0.686629	-0.854529	-1.09253	-1.53541		47	37	4	1	6	2	2	10	11	38	4	2
			2.49685	0.670713	0.281834	0.0738546	-0.106811	-0.245721	-0.37995	-0.521277	-0.686665	-0.856269	-1.09303	-1.54179		1	7	15	1	10	6	1	10	21	7	4	9
			2.49009	0.669694	0.280764	0.0736677	-0.106869	-0.246372	-0.380057	-0.523052	-0.687168	-0.85668	-1.09435	-1.54466		3	14	5	1	1	11	11	6	15	25	2	6
			2.47656	0.66938	0.280682	0.0734232	-0.106914	-0.246394	-0.381515	-0.523286	-0.688827	-0.856986	-1.09618	-1.547		7	3	8	21	4	4	2	8	2	1	1	1
			2.46448	0.669296	0.280641	0.0732251	-0.107588	-0.246883	-0.382322	-0.523361	-0.689089	-0.857085	-1.09642	-1.54725		5	1	1	30	3	1	2	2	18	11	1	1
			2.44507	0.666817	0.280343	0.0729325	-0.108477	-0.246964	-0.382382	-0.524462	-0.689159	-0.857132	-1.0972	-1.55091		6	5	1	1	3	4	4	2	29	23	18	16
			2.43862	0.666056	0.280108	0.0725828	-0.108526	-0.247343	-0.383796	-0.524721	-0.689525	-0.857835	-1.09747	-1.55105		1	45	4	4	28	6	15	3	6	29	9	5
			2.43264	0.661687	0.279146	0.0708197	-0.109065	-0.24778	-0.384573	-0.525195	-0.690357	-0.859177	-1.09785	-1.55306		1	5	1	1	2	14	16	11	1	1	3	6
			2.41793	0.660824	0.276054	0.0699977	-0.109429	-0.248069	-0.384641	-0.525282	-0.69037	-0.859464	-1.09843	-1.55509		2	1	2	10	2	1	3	6	4	1	4	4
			2.41763	0.659585	0.275665	0.0699055	-0.109472	-0.248141	-0.384929	-0.525654	-0.691001	-0.859702	-1.09851	-1.55652		1	1	3	28	26	4	9	21	5	1	27	1
			2.41329	0.656535	0.274757	0.0694924	-0.110133	-0.248915	-0.386251	-0.525725	-0.691123	-0.85997	-1.10106	-1.55697		2	6	1	1	3	6	16	9	2	2	6	3
			2.40204	0.656153	0.274068	0.0673541	-0.110211	-0.249085	-0.386252	-0.527651	-0.69113	-0.86075	-1.10178	-1.55724		2	3	4	8	11	5	8	7	21	1	5	29
			2.3965	0.651523	0.273674	0.0648712	-0.110332	-0.249787	-0.386564	-0.528162	-0.692158	-0.860953	-1.10524	-1.55863		8	2	1	1	6	1	5	5	1	6	20	13
			2.31755	0.647834	0.273293	0.0639167	-0.111122	-0.249928	-0.386688	-0.528342	-0.692794	-0.861294	-1.1061	-1.56211		2	9	1	17	18	11	32	2	14	1	13	5
			2.27409	0.647576	0.272414	0.0635566	-0.112252	-0.250243	-0.387057	-0.528715	-0.692847	-0.862633	-1.11113	-1.5626		6	1	5	11	6	4	13	5	3	2	10	1
			2.26881	0.647574	0.272261	0.0616623	-0.112278	-0.250955	-0.387171	-0.528749	-0.693572	-0.862673	-1.11306	-1.56575		5	2	1	19	10	8	1	4	4	6	3	3
			2.25634	0.647066	0.272241	0.0603503	-0.112582	-0.251439	-0.387385	-0.529189	-0.694645	-0.865084	-1.11463	-1.57138		21	8	3	18	19	11	12	8	3	21	72	3
			2.25274	0.645425	0.271098	0.0598433	-0.11319	-0.251466	-0.388239	-0.529671	-0.694876	-0.865362	-1.11479	-1.57581		12	3	7	4	7	22	6	2	46	1	4	4
			2.22359	0.643258	0.270259	0.0591894	-0.11337	-0.251819	-0.38873	-0.529683	-0.695006	-0.865984	-1.11489	-1.58528		4	1	1	28	6	5	6	10	3	5	1	8
			2.22028	0.643228	0.269459	0.0577364	-0.115218	-0.252319	-0.389333	-0.529859	-0.695327	-0.866131	-1.11514	-1.58677		2	3	11	1	2	32	37	1	9	5	16	2
			2.19968	0.642754	0.269341	0.0576889	-0.115698	-0.253848	-0.391178	-0.530001	-0.695416	-0.866275	-1.1152	-1.58712		8	1	8	10	1	5	36	4	8	25	14	4
			2.16629	0.642111	0.268042	0.0563639	-0.115703	-0.254774	-0.392012	-0.531351	-0.696291	-0.867112	-1.11529	-1.58737		1	23	8	18	13	13	4	1	16	3	5	3
			2.14485	0.639552	0.267042	0.0554367	-0.116018	-0.25503	-0.392649	-0.531505	-0.696538	-0.86777	-1.1158	-1.59187		14	5	7	5	10	20	2	3	2	53	2	6
			2.13087	0.636519	0.263673	0.0552232	-0.116177	-0.255488	-0.3937	-0.531704	-0.69682	-0.868773	-1.11887	-1.59334		1	5	7	1	9	12	3	2	9	8	2	7
			2.12848	0.632796	0.263337	0.054205	-0.116631	-0.255506	-0.393719	-0.532156	-0.697626	-0.868911	-1.11968	-1.59378		2	1	2	3	6	27	42	1	1	1	6	15
			2.10051	0.630314	0.260456	0.0539629	-0.117545	-0.256473	-0.393736	-0.53271	-0.69854	-0.869136	-1.12113	-1.5942		5	1	1	18	20	38	15	6	7	50	9	5
			2.0838	0.628304	0.260338	0.052805	-0.118036	-0.257493	-0.394614	-0.533036	-0.698577	-0.869729	-1.12449	-1.59626		1	15	32	11	18	12	21	3	16	2	2	6
			2.04752	0.628096	0.259169	0.0523597	-0.118249	-0.257748	-0.394655	-0.533412	-0.699062	-0.87011	-1.12743	-1.59729		11	5	14	8	2	2	3	10	1	27	24	2
			2.02635	0.627191	0.258765	0.0520697	-0.118669	-0.258444	-0.394927	-0.533428	-0.699096	-0.870392	-1.13108	-1.60123		5	3	6	4	1	19	1	14	11	67	2	5
			2.02492	0.625317	0.256996	0.0502465	-0.119147	-0.258631	-0.395395	-0.534207	-0.700068	-0.870687	-1.13214	-1.60599		1	5	2	18	9	13	5	19	1	1	1	2
			1.97318	0.623268	0.256152	0.0481101	-0.119209	-0.258773	-0.395863	-0.53478	-0.700407	-0.870701	-1.13236	-1.61589		18	30	1	5	11	10	22	9	2	8	5	27
			1.96874	0.622888	0.254018	0.0480341	-0.119445	-0.259172	-0.395972	-0.534837	-0.70042	-0.870934	-1.13709	-1.61755		1	1	19	2	1	4	15	22	1	9	10	10
			1.96795	0.619692	0.25319	0.0467464	-0.120125	-0.259411	-0.396168	-0.536168	-0.701017	-0.872264	-1.13876	-1.62075		7	18	2	1	1	1	40	10	19	18	5	18
			1.96189	0.619024	0.253127	0.045752	-0.120501	-0.259617	-0.396302	-0.536795	-0.70103	-0.87269	-1.14059	-1.62076		2	2	2	16	2	2	17	1	7	7	14	12
			1.95774	0.61787	0.252911	0.045504	-0.121544	-0.259673	-0.397335	-0.537886	-0.701044	-0.872812	-1.14103	-1.62231		5	11	4	6	7	2	26	3	4	4	9	15
			1.94116	0.607798	0.251886	0.0454901	-0.121782	-0.259938	-0.398938	-0.539185	-0.701045	-0.872988	-1.14362	-1.62597		4	7	3	1	8	12	1	5	14	13	4	1
			1.91703	0.606739	0.251117	0.0453905	-0.122443	-0.260502	-0.399113	-0.539301	-0.701125	-0.872997	-1.14363	-1.6263		1	1	20	7	6	14	1	28	10	1	12	4
			1.91231	0.605592	0.250973	0.0453771	-0.123174	-0.261047	-0.400505	-0.539671	-0.702892	-0.873796	-1.14385	-1.62675		15	4	1	2	22	21	7	10	11	8	4	2
			1.90957	0.605151	0.250123	0.044642	-0.123905	-0.261467	-0.400702	-0.540939	-0.703526	-0.873977	-1.14519	-1.62973		1	2	1	13	11	10	10	2	10	6	21	23
			1.90853	0.605101	0.249998	0.0445195	-0.125621	-0.261697	-0.400771	-0.540999	-0.703924	-0.874053	-1.1457	-1.63596		7	7	1	11	4	3	17	2	3	10	26	3
			1.90765	0.604097	0.247845	0.043485	-0.12595	-0.261824	-0.400811	-0.542083	-0.703956	-0.874237	-1.14783	-1.63664		15	9	6	2	1	6	39	8	19	15	3	15
			1.89265	0.599226	0.247526	0.0429796	-0.126154	-0.261837	-0.401047	-0.542732	-0.704412	-0.874313	-1.14829	-1.6391		2	14	9	8	5	15	1	13	15	10	7	1
			1.8879	0.598328	0.247444	0.0428162	-0.126194	-0.262447	-0.401112	-0.543055	-0.704957	-0.875052	-1.15211	-1.63925		1	5	7	2	6	11	25	16	13	6	3	40
			1.88118	0.597225	0.247306	0.0426608	-0.126404	-0.262682	-0.402622	-0.54346	-0.705712	-0.875582	-1.15369	-1.64315		4	3	1	9	1	5	1	1	3	12	6	6
			1.87356	0.593747	0.246111	0.0423792	-0.127167	-0.263049	-0.403273	-0.544342	-0.706121	-0.875864	-1.15418	-1.64387		3	1	4	3	6	1	37	2	4	30	10	3
			1.85991	0.59265	0.246039	0.0420191	-0.127253	-0.263124	-0.404616	-0.544445	-0.707085	-0.876085	-1.15465	-1.64524		1	1	1	28	10	1	38	1	3	14	44	7
			1.8552	0.590033	0.244136	0.0411852	-0.127643	-0.26341	-0.404981	-0.544569	-0.707171	-0.876465	-1.15527	-1.64531		1	32	3	1	3	21	1	1	3	2	5	14
			1.85449	0.589474	0.24322	0.0410669	-0.127716	-0.263431	-0.405251	-0.54524	-0.707634	-0.876754	-1.15541	-1.64554		5	2	29	10	4	2	1	6	8	4	3	2
			1.84469	0.58723	0.242807	0.0408902	-0.128479	-0.263946	-0.405429	-0.545328	-0.707806	-0.876769	-1.15742	-1.64886		1	3	16	4	7	12	17	1	3	3	8	1
			1.83312	0.58563	0.242329	0.0392988	-0.128968	-0.263964	-0.405639	-0.545368	-0.708635	-0.876808	-1.15761	-1.64995		4	3	2	7	1	3	10	3	2	21	5	15
			1.81673	0.584708	0.242135	0.039146	-0.129346	-0.264381	-0.405855	-0.545664	-0.708777	-0.877272	-1.15851	-1.65822		1	6	31	5	14	1	8	25	15	2	5	1
			1.80968	0.580339	0.241742	0.0386858	-0.12943	-0.265354	-0.406181	-0.545683	-0.709711	-0.879794	-1.15879	-1.65978		1	19	4	3	14	2	6	17	15	5	10	6
			1.79764	0.578519	0.240573	0.0374028	-0.129882	-0.265553	-0.40621	-0.547116	-0.710678	-0.879794	-1.1589	-1.66037		4	16	4	2	22	7	28	15	9	1	1	9
			1.77951	0.576276	0.240473	0.0368734	-0.13067	-0.265798	-0.406766	-0.547418	-0.711021	-0.881255	-1.15896	-1.66106		32	23	6	5	18	3	21	1	5	1	6	6
			1.77713	0.575959	0.240451	0.0343251	-0.131875	-0.26658	-0.408843	-0.547688	-0.711958	-0.881448	-1.15943	-1.66372		5	1	4	4	1	9	4	6	7	2	15	9
			1.77016	0.574778	0.238858	0.033912	-0.132884	-0.266676	-0.408881	-0.548655	-0.712255	-0.88252	-1.16005	-1.66544		3	51	6	14	8	2	9	29	5	1	27	19
			1.73944	0.57146	0.238563	0.0338414	-0.134419	-0.267678	-0.409308	-0.54923	-0.712483	-0.882545	-1.16016	-1.66563		12	1	1	27	15	2	16	1	6	18	1	7
			1.72742	0.571028	0.236747	0.0330867	-0.135006	-0.267985	-0.41006	-0.549733	-0.712785	-0.88271	-1.16334	-1.66989		1	15	18	11	7	8	2	15	10	26	12	1
			1.7169	0.569508	0.236365	0.0325343	-0.13519	-0.268003	-0.410182	-0.553062	-0.713041	-0.883131	-1.16417	-1.67464		3	3	7	1	50	10	13	23	4	3	1	1
			1.71198	0.569308	0.236347	0.0322772	-0.136233	-0.268336	-0.410965	-0.553587	-0.713063	-0.884777	-1.1664	-1.67524		2	16	5	3	5	7	9	3	7	43	23	4
			1.70569	0.564314	0.23549	0.0319925	-0.136359	-0.268766	-0.411298	-0.553674	-0.714179	-0.88496	-1.16648	-1.68096		4	3	17	6	11	7	3	12	20	3	3	15
			1.68297	0.563572	0.235383	0.0314986	-0.136561	-0.268786	-0.411469	-0.553742	-0.714718	-0.88509	-1.16754	-1.68176		27	14	2	8	1	34	34	3	17	4	4	1
			1.68193	0.561766	0.234092	0.0297118	-0.137302	-0.270295	-0.41215	-0.554542	-0.714802	-0.885181	-1.16807	-1.68973		1	11	7	22	29	17	34	5	1	3	5	14
			1.67472	0.561343	0.232272	0.0295267	-0.137611	-0.271066	-0.412689	-0.556564	-0.715254	-0.885332	-1.16814	-1.69344		1	15	2	10	2	2	4	2	4	2	6	2
			1.66801	0.555362	0.231729	0.0295221	-0.138042	-0.271398	-0.413697	-0.556884	-0.715507	-0.885347	-1.17116	-1.69663		1	19	10	8	3	11	29	1	15	19	10	12
			1.66453	0.553016	0.229604	0.0287135	-0.138676	-0.272206	-0.414039	-0.557385	-0.715796	-0.886072	-1.17129	-1.69753		7	1	16	2	21	93	3	1	2	2	10	4
			1.664	0.552873	0.228249	0.0285563	-0.140047	-0.274011	-0.415333	-0.558449	-0.716413	-0.888656	-1.1716	-1.69753		2	10	1	13	4	5	3	2	6	25	2	3
			1.65302	0.549237	0.226571	0.0277105	-0.140051	-0.275007	-0.416149	-0.558651	-0.716478	-0.890155	-1.1732	-1.69881		1	2	2	4	1	5	6	3	2	23	1	2
			1.64812	0.547937	0.226187	0.0268757	-0.141353	-0.275043	-0.416494	-0.558975	-0.71661	-0.890967	-1.17431	-1.71005		2	3	4	4	5	14	1	1	2	19	5	8
			1.64401	0.544764	0.22607	0.0268685	-0.141819	-0.275046	-0.417049	-0.559827	-0.716678	-0.891909	-1.17693	-1.71056		12	3	12	2	11	12	6	4	21	4	1	1
			1.6206	0.544759	0.225902	0.0266674	-0.144386	-0.275277	-0.417695	-0.559862	-0.717465	-0.89208	-1.17769	-1.71325		13	1	3	9	40	1	12	50	9	1	1	3
			1.61665	0.541922	0.225742	0.0265068	-0.144435	-0.276002	-0.417906	-0.560118	-0.717888	-0.8928	-1.17849	-1.71513		2	22	1	5	11	8	9	11	5	2	6	2
			1.61647	0.538898	0.224945	0.0252741	-0.144773	-0.276643	-0.418106	-0.560137	-0.71826	-0.893765	-1.17859	-1.7154		1	4	27	25	2	11	19	5	6	12	5	4
			1.61588	0.538824	0.223863	0.0246309	-0.145063	-0.277681	-0.418415	-0.560279	-0.720254	-0.89391	-1.17932	-1.71587		10	5	1	3	7	6	1	3	3	3	1	4
			1.61545	0.538061	0.223412	0.0246149	-0.145499	-0.277787	-0.419516	-0.56046	-0.720478	-0.894859	-1.17975	-1.71792		5	11	9	3	10	7	10	12	2	23	4	22
			1.60516	0.532121	0.222328	0.0236175	-0.145533	-0.278285	-0.419653	-0.560674	-0.721082	-0.895594	-1.18005	-1.71919		3	2	3	3	25	4	14	11	2	5	4	11
			1.60076	0.531678	0.22198	0.0235222	-0.145796	-0.278732	-0.420271	-0.56122	-0.721442	-0.89622	-1.18048	-1.72004		1	7	25	1	1	5	15	2	5	2	11	8
			1.58937	0.530581	0.221182	0.0234056	-0.145963	-0.279136	-0.420506	-0.561723	-0.721645	-0.897082	-1.18118	-1.72601		6	6	6	9	16	1	10	6	3	2	4	18
			1.58235	0.529415	0.220095	0.0232766	-0.145964	-0.279464	-0.420911	-0.562397	-0.721952	-0.897338	-1.18276	-1.72819		5	1	3	18	3	14	25	10	2	6	1	12
			1.56762	0.529271	0.219876	0.0228592	-0.146249	-0.279733	-0.421122	-0.562855	-0.723029	-0.898125	-1.18291	-1.72886		2	1	26	7	11	2	11	2	20	5	30	45
			1.56738	0.527477	0.219227	0.0218773	-0.146528	-0.280268	-0.421299	-0.563057	-0.723446	-0.898977	-1.18296	-1.73007		1	1	3	5	11	10	14	16	3	13	1	2
			1.55778	0.525807	0.21559	0.0214515	-0.147612	-0.28042	-0.422185	-0.56402	-0.724265	-0.898999	-1.18305	-1.73271		2	2	8	2	1	9	9	8	8	3	1	19
			1.5522	0.522997	0.214426	0.0203531	-0.148171	-0.280697	-0.422615	-0.564404	-0.725184	-0.899733	-1.19049	-1.73279		9	2	16	6	21	3	5	4	4	4	13	5
			1.54542	0.522695	0.214372	0.0192291	-0.148175	-0.281067	-0.422624	-0.565184	-0.725296	-0.899814	-1.192	-1.73817		6	11	1	1	16	33	2	5	19	4	4	1
			1.54351	0.522403	0.213572	0.0187404	-0.149711	-0.281202	-0.423066	-0.565382	-0.726989	-0.899939	-1.19203	-1.74146		2	2	2	11	5	4	14	8	4	1	23	3
			1.52497	0.521572	0.213463	0.0186673	-0.14976	-0.281975	-0.424584	-0.565992	-0.727346	-0.900357	-1.19236	-1.74401		16	4	5	11	19	3	13	33	3	2	1	22
			1.52134	0.521054	0.213357	0.0177384	-0.150691	-0.282064	-0.425144	-0.565994	-0.727643	-0.901283	-1.19484	-1.74579		4	14	13	18	5	4	6	19	60	21	10	3
			1.51609	0.520102	0.212959	0.0176544	-0.150719	-0.282098	-0.425273	-0.566251	-0.727754	-0.90153	-1.19701	-1.7462		1	7	37	2	28	6	18	4	18	3	5	1
			1.51225	0.515493	0.212689	0.01722	-0.151629	-0.282365	-0.426193	-0.566265	-0.727771	-0.902026	-1.19722	-1.75272		7	3	2	4	39	35	3	12	7	1	11	2
			1.51121	0.512233	0.212562	0.0172078	-0.153559	-0.282559	-0.426807	-0.566599	-0.728259	-0.902259	-1.20044	-1.75483		7	3	1	28	19	10	1	6	6	9	2	21
			1.50792	0.511889	0.211199	0.0171687	-0.153984	-0.283031	-0.426823	-0.566797	-0.728769	-0.904207	-1.20141	-1.76322		3	2	1	1	2	11	2	22	7	5	1	32
			1.49461	0.511855	0.210166	0.016391	-0.154321	-0.283188	-0.427072	-0.566962	-0.729094	-0.905776	-1.20144	-1.76763		6	1	6	1	1	22	2	3	3	5	26	8
			1.49131	0.511852	0.209197	0.0161679	-0.154566	-0.283228	-0.427296	-0.5676	-0.729829	-0.906504	-1.20301	-1.77776		7	16	6	4	8	8	2	6	2	20	11	5
			1.48436	0.51117	0.20918	0.0150994	-0.155281	-0.283561	-0.427345	-0.567796	-0.730105	-0.907329	-1.20538	-1.77822		4	1	1	8	3	8	7	7	10	11	5	2
			1.47207	0.510075	0.20887	0.0141227	-0.155575	-0.283841	-0.428387	-0.568132	-0.730941	-0.907469	-1.20697	-1.78031		10	4	1	27	7	6	19	7	35	36	4	7
			1.45911	0.509087	0.207084	0.013262	-0.155814	-0.284809	-0.429183	-0.568416	-0.732163	-0.907982	-1.20847	-1.78151		7	3	27	4	5	1	10	2	12	13	2	1
			1.45483	0.50905	0.205767	0.0129064	-0.155859	-0.285495	-0.429205	-0.568899	-0.732898	-0.908219	-1.21091	-1.79117		1	1	4	2	21	2	16	3	2	13	4	23
			1.44803	0.507171	0.205711	0.0112859	-0.156214	-0.285602	-0.429326	-0.569191	-0.733253	-0.908581	-1.21103	-1.79299		1	7	7	5	16	3	4	2	11	18	1	21
			1.44746	0.506648	0.205353	0.0103239	-0.156465	-0.286724	-0.429421	-0.56958	-0.733506	-0.909427	-1.21156	-1.79928		17	17	16	1	2	21	3	17	5	4	2	6
			1.44019	0.503053	0.204877	0.00833807	-0.157393	-0.288071	-0.429738	-0.571439	-0.734153	-0.909548	-1.21195	-1.79946		2	6	3	1	1	29	14	21	2	7	5	34
			1.43831	0.502396	0.204222	0.0081215	-0.15962	-0.288516	-0.430207	-0.571824	-0.734877	-0.909835	-1.21228	-1.80191		1	23	5	4	8	23	6	34	9	22	19	1
			1.43801	0.502358	0.204014	0.00708396	-0.159727	-0.288576	-0.430608	-0.572303	-0.7352	-0.910046	-1.2127	-1.80648		12	6	1	53	6	17	13	6	11	5	1	1
			1.43343	0.498415	0.203452	0.00390812	-0.160251	-0.288719	-0.43112	-0.572479	-0.735887	-0.910653	-1.21294	-1.807		1	4	3	11	15	6	13	13	13	4	8	1
			1.43218	0.497011	0.203288	0.00357214	-0.1603	-0.288881	-0.431365	-0.573076	-0.736291	-0.910806	-1.21388	-1.82372		1	1	4	6	8	23	5	1	6	21	2	1
			1.40981	0.49649	0.203265	0.00312192	-0.160631	-0.288935	-0.431429	-0.573457	-0.736653	-0.912688	-1.21501	-1.82466		2	1	1	1	9	1	5	26	10	1	8	1
			1.40094	0.496272	0.203086	0.00225932	-0.161219	-0.290131	-0.432585	-0.573589	-0.737053	-0.913	-1.2169	-1.83592		13	4	4	11	1	2	2	36	53	10	13	1
			1.39739	0.495834	0.202844	0.00112598	-0.16147	-0.290428	-0.435096	-0.574027	-0.737984	-0.913068	-1.21801	-1.83829		8	7	4	3	4	3	1	2	8	5	1	9
			1.39586	0.49518	0.20215	0.00105401	-0.16313	-0.290702	-0.435929	-0.574125	-0.740062	-0.915427	-1.21822	-1.84442		1	1	3	4	2	6	1	2	12	1	1	3
			1.388	0.494675	0.201589	0.000511903	-0.163407	-0.290914	-0.437374	-0.574161	-0.740872	-0.915498	-1.21829	-1.84664		6	2	6	2	7	2	6	2	4	7	1	1
			1.38498	0.494161	0.201033	-0.000424142	-0.163677	-0.291109	-0.437459	-0.5742	-0.740999	-0.916238	-1.2195	-1.85352		4	2	5	1	32	3	4	7	1	2	5	20
			1.37397	0.493924	0.199166	-0.000432327	-0.163784	-0.291448	-0.437514	-0.574515	-0.741984	-0.917295	-1.2208	-1.85564		1	6	3	12	3	2	3	5	1	1	19	8
			1.37188	0.492379	0.198839	-0.000490157	-0.163917	-0.291804	-0.437964	-0.57513	-0.743067	-0.918056	-1.22506	-1.86329		2	29	1	4	4	4	7	2	5	35	1	10
			1.36527	0.491476	0.198074	-0.00160793	-0.164022	-0.292051	-0.438864	-0.575655	-0.744156	-0.91946	-1.22584	-1.86911		11	2	2	3	10	2	3	2	2	8	14	1
			1.35837	0.489051	0.19793	-0.00185767	-0.164335	-0.29233	-0.439613	-0.578276	-0.744573	-0.919536	-1.2274	-1.86976		2	1	23	6	3	6	7	3	14	20	6	7
			1.35639	0.48835	0.196307	-0.00237575	-0.165393	-0.292498	-0.439828	-0.578953	-0.745235	-0.921033	-1.22884	-1.8705		1	23	1	16	2	2	16	11	1	5	20	4
			1.35147	0.486748	0.195793	-0.00251583	-0.166062	-0.292964	-0.440133	-0.579686	-0.746002	-0.921872	-1.23206	-1.87835		5	2	3	16	1	19	13	32	8	4	8	15
			1.34853	0.484674	0.195716	-0.0025445	-0.166512	-0.292968	-0.441663	-0.580185	-0.746083	-0.922227	-1.23389	-1.88789		11	2	3	2	11	1	2	12	10	6	14	5
			1.32504	0.484347	0.194846	-0.00327373	-0.167465	-0.293811	-0.442029	-0.580432	-0.747086	-0.92226	-1.23473	-1.88881		2	4	9	2	1	14	6	4	5	6	4	12
			1.31845	0.483748	0.194486	-0.00403006	-0.168475	-0.293896	-0.442143	-0.580655	-0.747331	-0.922504	-1.23707	-1.89436		5	8	6	14	13	15	15	10	21	6	2	12
			1.31332	0.483046	0.194333	-0.00407346	-0.168493	-0.29408	-0.442496	-0.580699	-0.748279	-0.922506	-1.23771	-1.90368		1	1	1	1	1	4	10	21	5	2	11	4
			1.31209	0.482211	0.193977	-0.00437634	-0.168514	-0.294581	-0.442528	-0.580951	-0.749128	-0.922904	-1.23974	-1.9076		10	3	10	4	5	2	23	1	1	14	20	10
			1.29511	0.482014	0.19338	-0.00488136	-0.169121	-0.294791	-0.442869	-0.581284	-0.749527	-0.924057	-1.24098	-1.90993		3	2	2	7	2	1	5	9	6	30	10	1
			1.2928	0.481918	0.193349	-0.00514506	-0.170844	-0.294836	-0.443294	-0.581854	-0.749668	-0.924462	-1.24347	-1.91209		3	2	4	13	10	8	34	11	12	6	2	2
			1.26888	0.481413	0.192425	-0.00518133	-0.171722	-0.29495	-0.444089	-0.582272	-0.75039	-0.924577	-1.25018	-1.91235		2	4	7	1	2	24	13	19	1	21	37	20
			1.26761	0.481394	0.190574	-0.00766296	-0.171809	-0.296027	-0.444248	-0.583434	-0.751589	-0.924609	-1.25076	-1.91765		5	2	2	3	2	9	10	4	8	10	4	3
			1.26089	0.480936	0.190421	-0.00774749	-0.172218	-0.296064	-0.444487	-0.584791	-0.752301	-0.925939	-1.25156	-1.93648		1	4	5	3	2	2	1	14	1	5	18	3
			1.25687	0.480226	0.189399	-0.0078994	-0.172239	-0.29677	-0.444654	-0.585646	-0.752321	-0.926407	-1.25262	-1.94259		6	32	10	10	4	20	2	4	2	1	14	5
			1.25366	0.480044	0.18917	-0.00953874	-0.173142	-0.296882	-0.444964	-0.585776	-0.752792	-0.927274	-1.25308	-1.94268		11	18	17	7	12	1	8	2	6	14	3	13
			1.25048	0.477663	0.188297	-0.00994865	-0.173353	-0.299902	-0.445101	-0.586293	-0.754542	-0.928425	-1.2533	-1.9607		1	10	13	2	25	2	1	20	11	4	10	13
			1.24355	0.476099	0.187997	-0.0104569	-0.173776	-0.299929	-0.445139	-0.58644	-0.754558	-0.928601	-1.25421	-1.96647		2	8	49	13	2	7	12	19	10	10	1	48
			1.24326	0.473138	0.187389	-0.0106424	-0.175089	-0.300574	-0.446087	-0.58646	-0.756255	-0.929228	-1.25425	-1.97982		2	8	2	22	1	5	17	3	5	19	19	23
			1.24311	0.469023	0.187085	-0.0123326	-0.175184	-0.300584	-0.446161	-0.586991	-0.756606	-0.93002	-1.25519	-1.97998		2	1	2	10	33	4	5	34	15	1	3	1
			1.24197	0.465789	0.186379	-0.0124822	-0.175606	-0.301885	-0.446206	-0.587488	-0.756836	-0.930065	-1.25533	-1.98249		1	1	4	6	2	9	4	1	2	19	9	6
			1.23688	0.463496	0.185848	-0.0131481	-0.175901	-0.302335	-0.446339	-0.58752	-0.757108	-0.930889	-1.25538	-1.99491		9	9	3	2	2	2	11	41	2	12	6	58
			1.22428	0.463375	0.185497	-0.013303	-0.177205	-0.302573	-0.447801	-0.588876	-0.75714	-0.933729	-1.25559	-1.99955		15	6	8	1	9	4	2	5	8	1	10	2
			1.22387	0.462467	0.18539	-0.0145121	-0.177378	-0.302673	-0.447928	-0.589556	-0.757462	-0.933873	-1.25841	-2.00036		2	14	12	5	15	3	3	5	22	9	6	5
			1.21084	0.461992	0.185064	-0.0150159	-0.177517	-0.303303	-0.448116	-0.58977	-0.757729	-0.934783	-1.25897	-2.01338		3	2	5	2	18	12	3	20	14	10	23	14
			1.2034	0.461941	0.184274	-0.0151332	-0.177666	-0.303853	-0.448686	-0.589935	-0.76134	-0.93488	-1.25995	-2.01439		4	5	5	4	2	17	3	5	1	4	10	28
			1.19838	0.461176	0.182789	-0.0152623	-0.177731	-0.304052	-0.448914	-0.590691	-0.76139	-0.934951	-1.2601	-2.03574		2	5	3	11	10	5	4	7	2	2	15	4
			1.18844	0.459962	0.181807	-0.0153175	-0.178176	-0.30447	-0.449086	-0.5909	-0.762066	-0.936398	-1.26064	-2.05307		21	33	5	1	59	9	1	5	4	5	19	7
			1.18671	0.458856	0.181509	-0.0154621	-0.178436	-0.304531	-0.451237	-0.590991	-0.762276	-0.936815	-1.2624	-2.07667		2	1	19	6	2	2	9	6	11	20	4	6
			1.17916	0.456365	0.180388	-0.0157117	-0.179343	-0.305219	-0.451287	-0.592742	-0.762301	-0.936986	-1.26424	-2.07915		4	9	4	7	27	5	2	9	13	3	1	6
			1.17793	0.456188	0.179667	-0.0165329	-0.179726	-0.305363	-0.451335	-0.594044	-0.762986	-0.937526	-1.26607	-2.07992		1	1	11	3	37	16	17	1	4	5	5	1
			1.17782	0.455777	0.179209	-0.0166334	-0.179948	-0.308718	-0.452219	-0.594351	-0.763219	-0.938345	-1.26658	-2.08406		3	1	9	2	20	2	1	1	7	12	2	8
			1.17762	0.45479	0.178531	-0.0170061	-0.180202	-0.308913	-0.452605	-0.594473	-0.763722	-0.939352	-1.26912	-2.08541		7	1	10	37	16	2	5	12	4	1	13	14
			1.16988	0.454473	0.17802	-0.0174369	-0.180278	-0.309198	-0.452782	-0.594968	-0.763813	-0.940422	-1.26976	-2.08798		7	2	3	5	17	12	4	2	3	15	42	15
			1.16929	0.454108	0.177636	-0.0175241	-0.181157	-0.309531	-0.453306	-0.595273	-0.764775	-0.941446	-1.27099	-2.09059		1	8	1	11	1	2	8	9	1	45	9	2
			1.16892	0.453413	0.177531	-0.0177392	-0.181816	-0.309891	-0.453673	-0.598452	-0.765355	-0.941532	-1.27206	-2.09679		7	20	8	4	14	5	13	3	16	20	2	3
			1.16509	0.451604	0.177386	-0.0189613	-0.182447	-0.31001	-0.453949	-0.599494	-0.765673	-0.941947	-1.27234	-2.11182		1	2	21	8	2	3	2	5	5	4	17	2
			1.16	0.451345	0.176777	-0.0194066	-0.182572	-0.31316	-0.454408	-0.599755	-0.765725	-0.943516	-1.27289	-2.11319		1	1	10	5	1	3	8	14	4	7	19	2
			1.1576	0.450823	0.176091	-0.019434	-0.183365	-0.313553	-0.454575	-0.601595	-0.766524	-0.94372	-1.27335	-2.12448		13	9	1	54	18	33	18	4	11	4	12	2
			1.1575	0.450722	0.175911	-0.0200087	-0.183653	-0.313818	-0.454597	-0.601617	-0.766751	-0.944471	-1.27566	-2.14338		1	3	5	5	1	7	1	12	22	7	6	16
			1.15335	0.450617	0.17532	-0.0202856	-0.18425	-0.313977	-0.455318	-0.601966	-0.767334	-0.944904	-1.27608	-2.14924		10	11	1	2	8	13	4	8	4	7	1	2
			1.15247	0.449343	0.173592	-0.0207995	-0.184935	-0.314095	-0.45541	-0.601984	-0.767951	-0.945597	-1.27831	-2.15395		1	6	26	7	1	1	21	5	4	1	3	1
			1.14538	0.448826	0.172801	-0.021596	-0.185057	-0.314174	-0.456381	-0.605293	-0.768676	-0.94673	-1.28212	-2.17085		6	3	10	1	6	11	27	21	2	6	3	1
			1.1415	0.448789	0.17258	-0.02163	-0.185061	-0.314958	-0.456557	-0.605684	-0.768989	-0.947587	-1.28305	-2.19224		17	31	5	1	5	60	8	5	3	16	6	2
			1.12246	0.443977	0.172309	-0.0221679	-0.185545	-0.315049	-0.456732	-0.606559	-0.769157	-0.948256	-1.28334	-2.20233		7	1	4	34	3	39	16	3	2	15	3	1
			1.12243	0.442451	0.172268	-0.0227516	-0.185609	-0.315972	-0.459592	-0.606685	-0.770338	-0.949344	-1.2839	-2.20787		8	2	2	2	14	3	2	12	8	2	1	12
			1.12232	0.440258	0.171946	-0.0231957	-0.186344	-0.317257	-0.459873	-0.607231	-0.770356	-0.949394	-1.28422	-2.22612		3	32	9	9	4	13	3	7	1	6	1	10
			1.11369	0.43977	0.171041	-0.0243475	-0.186529	-0.317311	-0.460311	-0.607801	-0.770987	-0.950073	-1.28564	-2.24333		5	8	30	3	1	2	6	8	9	1	24	2
			1.10426	0.436228	0.168433	-0.0244718	-0.186843	-0.318007	-0.460455	-0.607871	-0.77219	-0.951579	-1.28776	-2.24704		2	4	11	3	4	20	4	4	6	15	1	17
			1.09526	0.435574	0.167801	-0.0246143	-0.186851	-0.318137	-0.460515	-0.608462	-0.772724	-0.951687	-1.28981	-2.25483		19	15	18	1	1	24	1	9	1	3	1	10
			1.09498	0.434908	0.167644	-0.0250383	-0.186929	-0.318432	-0.461041	-0.608561	-0.772917	-0.952048	-1.2912	-2.268		2	6	4	3	1	1	1	15	11	2	1	3
			1.09137	0.434565	0.16759	-0.0253941	-0.187153	-0.318659	-0.461397	-0.609318	-0.773073	-0.952311	-1.29142	-2.30752		1	1	4	1	3	12	21	44	23	1	3	10
			1.08931	0.433547	0.167163	-0.0258286	-0.18835	-0.318674	-0.461644	-0.610662	-0.773311	-0.953591	-1.29515	-2.31894		4	4	1	2	7	6	5	8	2	9	8	7
			1.08512	0.431806	0.166632	-0.0263474	-0.18879	-0.318969	-0.461889	-0.610819	-0.773722	-0.954275	-1.30092	-2.32128		1	47	14	9	12	7	12	13	8	5	2	24
			1.07829	0.430279	0.165882	-0.0273982	-0.189316	-0.319698	-0.462263	-0.61085	-0.773739	-0.956558	-1.30131	-2.33616		95	1	7	29	3	6	4	2	7	24	2	7
			1.07614	0.425781	0.165722	-0.0274616	-0.18936	-0.319803	-0.462657	-0.610926	-0.773739	-0.956927	-1.3031	-2.34412		2	5	9	1	5	12	1	8	9	8	7	12
			1.07116	0.422706	0.165687	-0.027551	-0.18969	-0.320368	-0.463381	-0.61099	-0.774022	-0.958291	-1.30445	-2.37897		6	2	4	4	7	2	10	8	1	1	1	28
			1.06941	0.419959	0.163919	-0.0280732	-0.190147	-0.321117	-0.464375	-0.611034	-0.774731	-0.959853	-1.30481	-2.40911		6	2	2	2	13	23	33	49	12	5	7	39
			1.06894	0.418972	0.163581	-0.0283395	-0.190626	-0.322141	-0.464722	-0.611176	-0.774816	-0.960128	-1.30539	-2.44511		2	1	7	1	2	14	28	8	1	28	1	10
			1.06886	0.41807	0.16307	-0.0294342	-0.191488	-0.322257	-0.464986	-0.611751	-0.775116	-0.963662	-1.30715	-2.47913		6	3	3	2	4	1	10	4	3	29	15	12
			1.06424	0.41754	0.163015	-0.0301513	-0.191864	-0.322558	-0.465524	-0.612424	-0.775339	-0.964326	-1.30847	-2.54445		7	2	17	2	34	2	2	1	16	6	10	6
			1.05771	0.416942	0.161992	-0.0301966	-0.192088	-0.322621	-0.465671	-0.612936	-0.775649	-0.964798	-1.31099	-2.55034		7	11	1	7	1	6	8	4	23	1	2	7
			1.0576	0.416067	0.161734	-0.0304635	-0.192261	-0.322765	-0.465768	-0.613053	-0.77642	-0.965132	-1.31166	-2.62023		2	39	1	4	9	38	3	12	1	2	2	1
			1.05584	0.415637	0.161565	-0.0308424	-0.192655	-0.323665	-0.466805	-0.613805	-0.776851	-0.965588	-1.31237	-2.65195		22	8	11	11	3	7	38	2	30	20	17	3
			1.05366	0.414606	0.16105	-0.0310202	-0.192744	-0.324137	-0.466865	-0.614402	-0.777366	-0.966558	-1.31312	-2.67986		5	1	2	6	19	7	8	10	2	13	8	21
			1.0527	0.413182	0.159241	-0.0313472	-0.192935	-0.3254	-0.46776	-0.615142	-0.777416	-0.966963	-1.31377	-2.69307		11	3	1	4	4	16	3	21	3	4	6	3
			1.04599	0.412091	0.158607	-0.0314882	-0.193018	-0.327603	-0.467781	-0.615311	-0.777679	-0.96841	-1.31457	-2.744		4	1	11	9	2	80	9	4	5	2	23	4
			1.03214	0.411749	0.158495	-0.0315045	-0.193403	-0.328279	-0.468143	-0.61554	-0.778715	-0.969298	-1.31634	-2.75252		1	16	5	4	2	1	6	6	3	5	1	2
			1.03157	0.41112	0.157683	-0.0316003	-0.19427	-0.328299	-0.468843	-0.617385	-0.778779	-0.969951	-1.31723	-2.7599		1	4	1	5	9	5	2	7	13	9	3	6
			1.02924	0.410398	0.157214	-0.0318892	-0.194611	-0.328731	-0.469475	-0.617734	-0.778847	-0.970024	-1.31998	-2.7729		8	7	2	1	1	12	7	4	4	1	14	4
			1.02806	0.410056	0.156988	-0.0328769	-0.195039	-0.329129	-0.469596	-0.618262	-0.779507	-0.973353	-1.3205	-2.79909		3	18	7	11	11	6	12	10	11	1	2	19
			1.02491	0.409254	0.156879	-0.0335798	-0.195811	-0.329564	-0.470319	-0.618418	-0.780876	-0.975696	-1.32171	-2.81731		27	9	1	1	3	2	1	15	2	10	6	7
			1.0188	0.409074	0.15583	-0.0338491	-0.196481	-0.330062	-0.470327	-0.618751	-0.781351	-0.977437	-1.32231	-2.85341		6	4	11	8	4	3	1	1	1	1	11	13
			1.00838	0.408794	0.155444	-0.0342974	-0.196965	-0.330199	-0.470609	-0.618808	-0.781628	-0.978246	-1.32394	-2.8586		10	2	17	1	5	3	1	3	7	10	7	1
			1.0076	0.407727	0.152428	-0.0345367	-0.197195	-0.330327	-0.470858	-0.618926	-0.781679	-0.979263	-1.32642	-2.87618		12	11	2	10	2	32	5	8	3	1	6	1
			1.00559	0.407407	0.150728	-0.034611	-0.197205	-0.330372	-0.47088	-0.619075	-0.782986	-0.980756	-1.33039	-2.91704		2	6	3	9	11	21	6	11	13	2	4	16
			0.997393	0.406644	0.150513	-0.0347041	-0.197543	-0.330449	-0.471909	-0.619167	-0.783276	-0.980766	-1.33041	-2.92034		1	17	1	20	8	9	5	12	7	9	21	1
			0.997367	0.401611	0.15028	-0.0349275	-0.197695	-0.330657	-0.47219	-0.619364	-0.783322	-0.980851	-1.33298	-2.94762		1	3	4	2	1	2	1	14	23	4	8	5
			0.97789	0.400848	0.149855	-0.036627	-0.198089	-0.332489	-0.472268	-0.620752	-0.783899	-0.981159	-1.33887	-2.97016		3	11	5	1	11	2	2	40	9	3	2	6
			0.959769	0.400644	0.149562	-0.0370429	-0.198465	-0.332515	-0.472751	-0.62141	-0.785465	-0.981521	-1.34089	-2.97036		14	1	9	15	2	4	5	8	1	1	33	8
			0.95068	0.397516	0.149104	-0.0376553	-0.198929	-0.33305	-0.472975	-0.62193	-0.785829	-0.982074	-1.34177	-2.97788		15	2	3	16	9	1	13	9	12	6	4	4
			0.945201	0.39709	0.148858	-0.0384217	-0.19902	-0.333318	-0.473192	-0.622197	-0.786056	-0.982811	-1.34282	-3.05661		18	3	1	25	13	2	1	14	12	11	1	1
			0.941407	0.395595	0.147968	-0.0386523	-0.199572	-0.334208	-0.473254	-0.622614	-0.786066	-0.984627	-1.34521	-3.09811		6	1	4	8	2	3	16	2	31	14	1	9
			0.939211	0.394821	0.147734	-0.0387158	-0.199714	-0.334266	-0.473399	-0.623021	-0.786461	-0.985431	-1.34522	-3.17032		13	4	3	1	5	14	21	1	25	3	2	7
			0.934986	0.394478	0.146887	-0.0396184	-0.200146	-0.334359	-0.473688	-0.623203	-0.786471	-0.986044	-1.34847	-3.26138		6	8	10	1	6	15	13	6	18	1	1	16
			0.934786	0.393496	0.144235	-0.0398853	-0.200538	-0.33487	-0.473968	-0.624361	-0.788697	-0.986307	-1.34981	-3.26725		11	15	14	5	24	3	6	6	6	3	1	33
			0.933244	0.393267	0.144077	-0.0406265	-0.201251	-0.335259	-0.475075	-0.624654	-0.788882	-0.986438	-1.35138	-3.3483		15	7	7	1	9	2	5	20	2	3	41	4
			0.93149	0.391191	0.143955	-0.0416781	-0.20147	-0.336182	-0.475163	-0.624894	-0.789562	-0.986619	-1.35158	-3.48644		15	3	21	1	2	6	17	3	6	4	2	17
			0.927619	0.391102	0.143468	-0.0422784	-0.201791	-0.336371	-0.475324	-0.626359	-0.790254	-0.989101	-1.3534	-3.57201		1	1	2	1	13	8	17	13	14	6	11	8
			0.927094	0.390203	0.143127	-0.0429337	-0.201902	-0.33639	-0.475588	-0.626684	-0.790274	-0.989624	-1.35624			13	2	11	13	23	8	3	17	5	20	35
			0.919495	0.388139	0.142441	-0.0437424	-0.201938	-0.336423	-0.475889	-0.62733	-0.790623	-0.989709	-1.35713			10	22	1	5	1	3	4	13	1	9	6
			0.918336	0.385926	0.141123	-0.0439359	-0.202057	-0.3367	-0.475941	-0.628336	-0.791075	-0.990033	-1.3597			8	6	4	15	10	23	4	22	3	8	2
			0.915069	0.384642	0.140777	-0.0442413	-0.202445	-0.337087	-0.477236	-0.630207	-0.792593	-0.990065	-1.36098			1	1	8	10	29	9	17	6	5	9	17
			0.914094	0.382387	0.138789	-0.045102	-0.202776	-0.337279	-0.477372	-0.632234	-0.793438	-0.992031	-1.36347			7	26	5	23	22	1	4	5	16	5	1
			0.911841	0.382243	0.138453	-0.0454056	-0.202941	-0.337404	-0.47978	-0.632437	-0.793605	-0.994039	-1.36363			8	7	7	23	20	15	2	10	1	27	26
			0.907936	0.379318	0.138429	-0.046292	-0.202958	-0.337762	-0.480441	-0.632618	-0.79575	-0.995381	-1.36468			3	7	14	1	2	7	1	5	9	1	10
			0.90745	0.378433	0.138307	-0.0467232	-0.203767	-0.337797	-0.480682	-0.63278	-0.795989	-0.995902	-1.36473			1	4	12	2	3	1	6	11	7	5	1
			0.90502	0.377365	0.138264	-0.0474007	-0.203873	-0.338092	-0.481307	-0.633078	-0.795992	-0.996245	-1.36625			6	4	7	4	2	2	6	11	17	6	17
			0.903756	0.377252	0.137408	-0.0479987	-0.203875	-0.33825	-0.482665	-0.633208	-0.796906	-0.996455	-1.36801			3	6	1	4	2	15	2	7	5	2	2
			0.903484	0.371618	0.137018	-0.0482452	-0.203892	-0.338872	-0.4827	-0.634399	-0.797821	-1.00035	-1.37135			1	10	4	6	11	13	23	12	1	2	10
			0.903438	0.370703	0.135915	-0.0483459	-0.206404	-0.339874	-0.483085	-0.634453	-0.798047	-1.00111	-1.37572			2	9	1	4	1	15	2	1	4	3	1
			0.901804	0.368729	0.134183	-0.0483467	-0.206852	-0.34131	-0.483322	-0.634985	-0.798231	-1.00244	-1.38013			3	3	9	8	8	16	2	6	2	1	2
			0.893895	0.368335	0.134181	-0.0484341	-0.206898	-0.342035	-0.483873	-0.635008	-0.798439	-1.00272	-1.38533			6	3	3	18	4	1	15	6	16	6	1
			0.892058	0.364835	0.133553	-0.0496276	-0.206903	-0.343419	-0.483984	-0.636669	-0.800255	-1.00371	-1.38772			14	4	1	10	3	3	11	6	10	2	1
			0.89195	0.364595	0.132545	-0.0496694	-0.20704	-0.343526	-0.483994	-0.637292	-0.801589	-1.00471	-1.38936			27	9	3	10	2	2	5	1	3	1	5
			0.890451	0.362237	0.13201	-0.0497477	-0.207185	-0.344504	-0.485213	-0.637415	-0.801726	-1.00643	-1.38966			1	11	1	31	22	2	47	1	4	6	6
			0.890084	0.361344	0.130753	-0.0506407	-0.207209	-0.34468	-0.486283	-0.638622	-0.803447	-1.00699	-1.39019			4	5	3	4	7	8	3	9	5	3	1
			0.887145	0.360225	0.129753	-0.051205	-0.207228	-0.344845	-0.486773	-0.640211	-0.803863	-1.00847	-1.39138			13	37	9	2	10	3	7	2	12	2	5
			0.885585	0.360205	0.128442	-0.052068	-0.207252	-0.344936	-0.487096	-0.640701	-0.804746	-1.00865	-1.39294			1	3	29	1	2	6	8	5	2	12	9
			0.88178	0.359973	0.12821	-0.0533718	-0.207485	-0.345499	-0.487226	-0.641589	-0.805433	-1.00893	-1.39365			11	1	1	26	19	1	7	3	4	2	4
			0.88138	0.359308	0.128069	-0.054683	-0.207847	-0.345525	-0.488469	-0.643282	-0.806152	-1.01162	-1.39548			16	2	6	9	4	52	33	2	10	2	14
			0.878669	0.359292	0.127745	-0.0547927	-0.208006	-0.346027	-0.489075	-0.643765	-0.806541	-1.01432	-1.39632			1	3	17	1	1	27	5	7	1	3	11
			0.871062	0.357081	0.126752	-0.0555584	-0.208114	-0.346797	-0.489591	-0.643996	-0.807617	-1.01616	-1.39686			7	5	13	8	5	22	8	13	1	6	7
			0.869399	0.356814	0.126737	-0.0558344	-0.208807	-0.346839	-0.489899	-0.644273	-0.808016	-1.01741	-1.39979			2	5	1	3	17	6	6	4	34	6	6
			0.866547	0.355956	0.125714	-0.0562072	-0.208957	-0.346842	-0.490456	-0.644331	-0.80988	-1.02254	-1.40123			4	1	1	32	3	5	25	2	2	9	3
			0.86541	0.354763	0.124672	-0.056899	-0.208985	-0.34688	-0.490518	-0.645959	-0.810034	-1.02324	-1.40212			9	4	13	1	44	1	1	2	2	3	1
			0.865361	0.353884	0.123712	-0.0595921	-0.209633	-0.347545	-0.491047	-0.646379	-0.810401	-1.02396	-1.40624			1	1	3	8	18	4	1	21	1	14	1
			0.86095	0.352862	0.123535	-0.0599626	-0.210059	-0.347702	-0.491082	-0.646589	-0.811116	-1.02509	-1.40669			3	1	1	5	3	17	4	9	12	11	2
			0.860774	0.352186	0.123473	-0.0599964	-0.210304	-0.34772	-0.49112	-0.647479	-0.811131	-1.02528	-1.40695			16	13	2	2	15	1	1	5	1	17	3
			0.855705	0.352063	0.122476	-0.0601869	-0.210728	-0.347765	-0.492542	-0.647756	-0.81255	-1.0268	-1.40772			2	29	3	1	1	4	20	87	7	7	10
			0.853008	0.351675	0.121558	-0.06058	-0.211116	-0.347787	-0.492674	-0.648017	-0.812831	-1.02839	-1.41602			10	1	9	1	13	12	18	3	8	7	1
			0.852425	0.348785	0.121035	-0.0617798	-0.212028	-0.347908	-0.492756	-0.64824	-0.81384	-1.02965	-1.4199			11	4	1	18	6	26	6	3	1	2	4
			0.851076	0.348667	0.118824	-0.0627576	-0.212438	-0.3481	-0.493375	-0.650093	-0.814264	-1.03105	-1.42569			3	11	8	8	3	23	10	47	16	54	1
			0.849525	0.347519	0.118413	-0.0639224	-0.212847	-0.348454	-0.494012	-0.650272	-0.81508	-1.03131	-1.42666			2	1	1	2	7	4	2	1	12	2	3
			0.846258	0.345946	0.11834	-0.065952	-0.214376	-0.349023	-0.494062	-0.650648	-0.815589	-1.03239	-1.42713			2	1	12	30	1	4	15	5	6	7	5
			0.842367	0.344909	0.11824	-0.0664871	-0.214416	-0.349075	-0.494675	-0.651123	-0.817071	-1.03285	-1.42861			5	3	4	15	27	20	9	2	15	13	2
			0.840595	0.344367	0.117726	-0.0668456	-0.21461	-0.349596	-0.494728	-0.651415	-0.817379	-1.03285	-1.43215			5	2	6	6	4	5	3	8	2	2	4
			0.834952	0.342599	0.117427	-0.0677715	-0.214708	-0.349776	-0.495376	-0.652729	-0.817593	-1.03314	-1.43228			15	13	2	10	1	4	23	7	5	19	8
			0.834755	0.34003	0.116163	-0.0682156	-0.214937	-0.350363	-0.497041	-0.653076	-0.81814	-1.03354	-1.43231			10	31	1	1	13	7	5	12	3	1	1
			0.833899	0.335757	0.114403	-0.0685339	-0.215572	-0.350415	-0.497891	-0.653465	-0.818249	-1.03411	-1.43248			12	16	12	2	11	23	2	4	8	17	23
			0.822771	0.335451	0.110111	-0.0688815	-0.21595	-0.351015	-0.498067	-0.653486	-0.819526	-1.0372	-1.43825			3	1	17	2	2	5	8	7	1	15	11
			0.816032	0.334665	0.109636	-0.0694849	-0.216272	-0.351508	-0.498187	-0.653583	-0.820512	-1.03756	-1.44185			10	5	31	20	2	11	39	42	26	12	10
			0.815324	0.334168	0.109137	-0.0703439	-0.217104	-0.351737	-0.499055	-0.653943	-0.821062	-1.03973	-1.4421			6	1	11	10	6	1	2	14	3	2	2
			0.813688	0.334121	0.108627	-0.070638	-0.217415	-0.352693	-0.499516	-0.654582	-0.821374	-1.03992	-1.44267			2	1	1	13	13	1	36	9	2	19	24
			0.809056	0.333134	0.107854	-0.0708315	-0.217576	-0.353663	-0.500384	-0.654814	-0.821458	-1.04051	-1.4452			4	8	1	5	2	5	1	4	18	1	18
			0.804218	0.332431	0.106211	-0.0710833	-0.217658	-0.353905	-0.500429	-0.655517	-0.821544	-1.04057	-1.44591			4	4	13	9	1	2	10	26	5	1	1
			0.799118	0.331361	0.10462	-0.0730237	-0.217886	-0.354217	-0.500714	-0.655889	-0.821702	-1.04133	-1.44614			8	7	5	13	10	4	13	3	28	6	2
			0.795121	0.33085	0.10415	-0.0730951	-0.218057	-0.355145	-0.501022	-0.65653	-0.822905	-1.04314	-1.44652			4	11	17	29	10	1	18	7	23	7	2
			0.794066	0.330536	0.10308	-0.0731658	-0.221262	-0.355275	-0.501067	-0.656838	-0.823063	-1.0436	-1.44796			17	1	4	21	7	21	3	42	11	7	2
			0.790399	0.32978	0.103003	-0.0740981	-0.221647	-0.355586	-0.501101	-0.65689	-0.823899	-1.04366	-1.44925			9	2	15	1	14	9	9	1	1	1	4
			0.787776	0.328104	0.102082	-0.0743132	-0.22358	-0.355642	-0.501105	-0.656931	-0.82637	-1.04451	-1.44954			2	1	2	2	11	6	15	5	5	7	2
			0.787214	0.328057	0.100737	-0.0753653	-0.223849	-0.355859	-0.501515	-0.657409	-0.826815	-1.04477	-1.45077			50	17	31	15	2	5	10	11	37	4	1
			0.778529	0.327249	0.100624	-0.0758597	-0.224622	-0.356141	-0.501924	-0.657531	-0.827039	-1.04553	-1.45078			1	1	4	1	3	22	33	20	4	8	1
			0.772545	0.327204	0.100577	-0.0760889	-0.225274	-0.356383	-0.502326	-0.657553	-0.827707	-1.04603	-1.45268			2	10	16	2	12	19	16	7	1	15	7
			0.770817	0.326784	0.100458	-0.0763222	-0.225459	-0.35713	-0.502769	-0.657878	-0.82774	-1.04968	-1.45405			12	2	1	4	19	8	2	15	11	13	1
			0.770504	0.326687	0.100255	-0.0766278	-0.225779	-0.357425	-0.503658	-0.658093	-0.827756	-1.04977	-1.45788			7	4	1	3	5	1	6	7	6	9	8
			0.763331	0.326161	0.100206	-0.0767261	-0.22597	-0.357508	-0.503726	-0.658512	-0.827944	-1.05094	-1.45912			6	5	3	1	35	6	1	1	15	5	11
			0.763232	0.324208	0.0998083	-0.0783376	-0.226171	-0.358621	-0.50408	-0.659858	-0.828502	-1.0511	-1.45939			2	5	3	11	5	10	20	10	3	5	2
			0.761887	0.323034	0.0997268	-0.078808	-0.227283	-0.35872	-0.504268	-0.660015	-0.82896	-1.05135	-1.46062			2	5	10	2	20	42	5	7	36	13	1
			0.7574	0.322106	0.0992827	-0.0788667	-0.227844	-0.360714	-0.504272	-0.660119	-0.829777	-1.0524	-1.46284			9	12	29	11	24	10	4	6	30	21	1
			0.753876	0.320301	0.0985514	-0.0794313	-0.228463	-0.361329	-0.505553	-0.660877	-0.831257	-1.05268	-1.46356			3	2	10	1	3	74	1	28	19	29	14
			0.753036	0.319605	0.0972771	-0.0799084	-0.228539	-0.361394	-0.505737	-0.660883	-0.831684	-1.05278	-1.4667			1	2	15	2	4	9	9	10	41	2	27
			0.748532	0.318032	0.097031	-0.0799606	-0.228679	-0.361492	-0.506866	-0.662535	-0.832036	-1.05284	-1.46975			11	1	8	1	2	9	9	6	1	3	20
			0.743912	0.316986	0.0960411	-0.0801434	-0.22939	-0.361651	-0.506889	-0.66265	-0.832904	-1.05382	-1.46983			1	7	7	17	1	5	6	10	3	25	14
			0.742382	0.316224	0.0955634	-0.0812282	-0.22979	-0.361709	-0.507274	-0.664152	-0.83323	-1.0554	-1.4715			4	3	1	9	2	4	1	8	3	13	22
			0.741181	0.316019	0.0955231	-0.0815989	-0.229841	-0.36172	-0.507355	-0.664386	-0.834798	-1.05612	-1.4751			2	5	25	55	4	3	9	9	1	11	10
			0.735929	0.315332	0.0936592	-0.0824967	-0.229903	-0.362774	-0.507483	-0.664597	-0.834978	-1.05644	-1.47738			25	10	4	1	1	17	6	2	2	1	17
			0.733939	0.31486	0.0921682	-0.0834573	-0.230894	-0.362969	-0.507995	-0.665534	-0.835072	-1.05707	-1.47817			1	23	3	27	4	5	20	2	1	12	8
			0.731293	0.314347	0.0905041	-0.0852302	-0.231641	-0.363691	-0.508048	-0.665619	-0.83586	-1.06037	-1.47856			1	10	2	1	4	14	14	12	7	9	11
			0.730258	0.311549	0.0899505	-0.087532	-0.232619	-0.363927	-0.508084	-0.667067	-0.836307	-1.06073	-1.4827			25	5	2	1	4	1	4	19	8	2	13
			0.729299	0.310809	0.0876278	-0.0890478	-0.233131	-0.364092	-0.50886	-0.668509	-0.836582	-1.06127	-1.48476			9	2	10	11	3	3	5	6	1	24	1
			0.729134	0.310666	0.0868689	-0.0892152	-0.233182	-0.364267	-0.509056	-0.668804	-0.838075	-1.06334	-1.48548			17	46	3	3	51	39	2	14	9	7	12
			0.727325	0.310452	0.0867923	-0.090771	-0.233698	-0.365109	-0.509077	-0.671066	-0.838153	-1.06349	-1.48591			1	4	1	8	6	11	62	14	1	7	1
			0.725976	0.30986	0.0864509	-0.0922749	-0.234019	-0.367121	-0.509524	-0.671073	-0.838385	-1.06406	-1.48735			4	1	11	18	12	2	8	1	1	13	53
			0.724647	0.309069	0.0861091	-0.0931383	-0.234325	-0.367423	-0.510063	-0.671341	-0.838436	-1.06567	-1.48941			13	2	11	8	16	31	7	4	1	12	1
			0.723348	0.305841	0.0854506	-0.0934065	-0.234507	-0.368236	-0.510226	-0.673546	-0.838838	-1.06688	-1.49041			1	4	12	39	7	28	4	11	4	4	9
