# Supplementary material for: Integrative analyses of translatome and transcriptome reveal important translational controls in brown and white adipose regulated by microRNAs
Source: Sci Rep. 2017 Jul 18;7:5681. doi: 10.1038/s41598-017-06077-3 (PMC5515893; doi:10.1038/s41598-017-06077-3)
Supplement: Supplementary file 10 — dataset 9 [file 41598_2017_6077_MOESM10_ESM.xls]

## Sheet: 6. (Ribo+RNA+Eff)_log2_DiF
	Average_RNA_BATD0	Average_RNA_BATD5	Average_RNA_SubD0	Average_RNA_SubD5	Average_RNA_BAT	Average_RNA_EPI	RNA-BATD5-D0	RNA-WATD5-D0	RNA_BATD5-WATD5	RNA_BATvsWAT	In Targetscan (11060)	Total num conserved sites
Acaa2	5.44971	10.3933	5.2948	9.50175	11.5356	7.46377	4.94355	4.20695	0.891507	4.07183	ACAA2	4
Nsa2	7.26365	6.34462	7.27207	6.18914	5.83526	5.9856	-0.91903	-1.08293	0.155481	-0.150338	#N/A	#N/A
Aco2	6.71291	11.6564	6.59871	11.3321	12.2596	8.22987	4.94353	4.73335	0.324367	4.0297	ACO2	2
Letmd1	4.11029	7.6067	4.34238	6.85038	8.96035	5.00867	3.49641	2.508	0.75632	3.95168	LETMD1	13
Hadhb	6.18227	11.0532	5.96959	10.121	11.9431	8.04151	4.8709	4.15138	0.932197	3.9016	HADHB	3
Sucla2	6.21197	9.42909	6.09502	8.08203	10.8919	7.0433	3.21711	1.98701	1.34706	3.8486	SUCLA2	2
Pim1	4.28524	5.72082	4.64807	5.3825	7.62573	3.95296	1.43558	0.734429	0.338317	3.67277	PIM1	9
Gpd2	2.75641	6.45389	2.94066	5.96419	8.364	4.69134	3.69748	3.02353	0.4897	3.67266	GPD2	13
Elovl6	3.98525	5.17241	4.80276	5.19311	8.3204	5.09317	1.18715	0.390343	-0.0207024	3.22723	ELOVL6	21
Slc4a4	3.18014	6.48183	2.98053	6.02807	5.04332	1.82706	3.30169	3.04754	0.45376	3.21627	SLC4A4	32
Cox7b	7.79687	11.4293	7.83627	10.5833	11.5397	8.37504	3.63242	2.74699	0.846026	3.16467	COX7B	2
Slc25a20	4.70828	7.79002	4.6593	7.7962	9.09964	5.95328	3.08174	3.1369	-0.00618125	3.14637	SLC25A20	4
Hadha	6.50092	10.0248	6.40123	9.46628	10.5527	7.4126	3.52386	3.06505	0.558504	3.14013	HADHA	3
LOC100045848	6.43982	6.55477	6.16381	6.06662	5.66791	5.79783	0.114953	-0.0971903	0.488147	-0.129921	#N/A	#N/A
Mkl1	4.28468	2.22292	4.32371	2.95771	2.33779	3.73614	-2.06175	-1.36601	-0.734783	-1.39835	#N/A	#N/A
Lmna	8.44173	6.4839	8.35901	6.97198	5.68179	6.80953	-1.95783	-1.38703	-0.488079	-1.12774	#N/A	#N/A
Supt16	5.31646	4.57232	5.50883	3.93835	4.41173	4.5743	-0.744142	-1.57048	0.633972	-0.162564	#N/A	#N/A
Cox5a	7.55701	11.3215	7.61978	10.8416	11.3475	8.20844	3.76449	3.22184	0.479868	3.13905	COX5A	1
Prmt10	3.18549	3.60522	3.29691	3.00398	3.09742	3.52894	0.419723	-0.292929	0.601231	-0.431521	#N/A	#N/A
Acot13	5.50928	8.41092	5.54005	7.56235	8.22572	5.12767	2.90164	2.0223	0.848578	3.09806	ACOT13	5
Xrcc6	4.50198	7.1895	4.43077	5.60037	7.00874	3.97374	2.68752	1.1696	1.58913	3.03499	XRCC6	2
Idh3a	5.65234	10.0403	5.54859	9.06267	10.5827	7.55107	4.38796	3.51409	0.977628	3.03167	IDH3A	1
Zfhx4	3.44631	2.96866	3.48966	2.25739	1.75892	-1.2413	-0.477646	-1.23227	0.711276	3.00022	ZFHX4	47
Rpl38	9.09111	8.90866	9.54195	9.25064	8.40381	8.3089	-0.182451	-0.291311	-0.341982	0.0949113	#N/A	#N/A
Rpl39	10.9	9.8026	10.9367	10.0175	8.85222	9.38767	-1.09735	-0.919258	-0.214866	-0.535451	#N/A	#N/A
Rpl36	8.94521	9.14305	9.11421	9.72505	8.59346	8.66904	0.197836	0.610839	-0.582001	-0.0755759	#N/A	#N/A
Rpl37	9.33699	8.86463	9.64738	9.17252	8.16455	8.08796	-0.472361	-0.47486	-0.307886	0.0765876	#N/A	#N/A
Rpl34	9.6275	8.74553	9.52425	8.77327	7.82845	7.85825	-0.881974	-0.750982	-0.0277393	-0.0298075	#N/A	#N/A
Rpl35	11.1301	10.1356	11.0012	10.2686	9.13356	9.55861	-0.994502	-0.732579	-0.133001	-0.425042	#N/A	#N/A
Rpl32	9.85506	8.80379	9.96994	9.29928	7.88332	8.37528	-1.05127	-0.670663	-0.495487	-0.491954	#N/A	#N/A
Rpl30	9.83537	8.93679	9.9027	8.97323	8.5383	8.60403	-0.898582	-0.929472	-0.0364353	-0.0657295	#N/A	#N/A
Rpl31	9.88395	8.90623	10.0597	9.21382	8.43136	8.52053	-0.97772	-0.845877	-0.307587	-0.0891735	#N/A	#N/A
Idh3b	6.5427	10.2028	6.45306	9.67105	10.7584	7.76177	3.66013	3.21798	0.531784	2.99663	IDH3B	1
Dlst	6.17655	8.67937	6.14298	8.57024	9.85836	6.92465	2.50283	2.42726	0.109129	2.93371	DLST	8
Uqcrc1	6.97595	10.3695	6.95193	10.2555	10.8361	7.93904	3.39351	3.30352	0.114003	2.8971	UQCRC1	1
Cycs	7.50376	11.8611	7.31767	11.3691	11.6914	8.81843	4.35737	4.05146	0.492009	2.87298	CYCS	3
Impdh1	4.49455	8.51481	4.53856	7.13546	8.39583	5.59029	4.02026	2.59691	1.37934	2.80554	IMPDH1	5
Uqcrc2	6.81746	10.2064	6.60029	9.59748	10.4666	7.69309	3.38889	2.99719	0.608882	2.77351	UQCRC2	1
Hdac3	5.55002	6.32734	5.7741	6.30678	5.98492	6.053	0.777325	0.532683	0.0205626	-0.0680803	#N/A	#N/A
Gpd1	3.83755	11.114	0.31351	11.2765	12.0511	9.33538	7.27644	10.963	-0.162488	2.71569	GPD1	1
Idh3g	6.18332	9.66996	6.30561	9.27459	10.5532	7.83864	3.48664	2.96898	0.395368	2.71455	IDH3G	2
Ndufv1	6.01912	9.45381	6.11136	9.40638	10.0923	7.37922	3.43469	3.29503	0.0474247	2.71313	NDUFV1	1
Pvr	5.20777	4.1582	5.79481	4.3524	3.29932	3.90583	-1.04957	-1.4424	-0.194206	-0.606508	#N/A	#N/A
Entpd4	4.6067	6.07413	4.50099	5.81369	7.11322	4.41661	1.46742	1.3127	0.260434	2.69661	ENTPD4	5
Ahcyl1	7.57508	7.95339	7.42877	7.21171	8.73639	6.07739	0.37831	-0.217058	0.741674	2.659	AHCYL1	12
Acadm	5.4672	10.5924	5.2235	9.90985	11.1541	8.6068	5.12522	4.68634	0.682576	2.54726	ACADM	1
Uqcrb	7.7483	11.0201	7.70762	10.0781	11.2184	8.67591	3.27175	2.37045	0.94199	2.54254	UQCRB	1
H2afj	7.37472	7.3883	7.1256	8.05739	6.75628	7.96703	0.0135823	0.931798	-0.669091	-1.21074	#N/A	#N/A
Pramef8	3.42433	3.36649	3.2377	2.85441	2.38116	2.91749	-0.0578349	-0.383298	0.512086	-0.536335	#N/A	#N/A
Cdh2	5.97082	3.23	5.75024	2.6569	4.59651	2.05979	-2.74082	-3.09334	0.573097	2.53672	CDH2	22
Sdhd	6.96712	9.86188	6.70751	9.73185	10.3569	7.84159	2.89476	3.02434	0.130032	2.51528	SDHD	1
Slc16a1	5.23049	7.74309	5.25477	6.78199	8.30876	5.81161	2.5126	1.52722	0.961106	2.49714	SLC16A1	7
Pdha1	7.23279	9.63576	7.3357	9.07956	10.7189	8.22252	2.40297	1.74387	0.556202	2.4964	PDHA1	8
Itpr2	2.38795	4.48433	1.89619	3.3045	5.39947	2.93956	2.09638	1.40831	1.17983	2.45991	ITPR2	2
Uqcr10	8.24878	11.561	8.01695	11.4154	11.7659	9.31432	3.31224	3.39842	0.145647	2.45159	UQCR10	4
Dlat	5.50053	8.63409	5.3238	8.55536	9.16151	6.71211	3.13356	3.23155	0.0787309	2.4494	DLAT	2
Rps15a-ps5	5.97409	4.91463	6.40124	5.53987	4.44741	4.34762	-1.05945	-0.861364	-0.625242	0.0997925	#N/A	#N/A
Akap1	4.27367	7.46783	4.68048	7.29627	7.97553	5.53577	3.19417	2.61579	0.171565	2.43977	AKAP1	14
Tmem160	6.29943	6.00818	6.20445	6.66351	6.0015	6.48215	-0.291244	0.45906	-0.655327	-0.480656	#N/A	#N/A
Cs	6.94565	10.3516	6.99548	10.144	10.6214	8.19187	3.40596	3.14853	0.207592	2.42954	CS	6
Tmem167	7.7343	6.92332	7.64031	6.6698	6.22925	6.76449	-0.810978	-0.970513	0.253519	-0.535243	#N/A	#N/A
Tpm2	7.82389	4.28001	7.74041	3.99361	7.39034	4.98397	-3.54388	-3.7468	0.2864	2.40637	TPM2	4
Etfb	6.73883	10.292	6.69889	10.2197	10.9793	8.58384	3.5532	3.52083	0.0723127	2.39542	ETFB	2
Atp5j2	8.63213	11.5995	8.64498	11.4943	11.7689	9.38257	2.96741	2.84935	0.105213	2.38631	ATP5J2	1
Ltbp2	6.08335	2.64679	5.94286	2.34207	4.64927	2.31721	-3.43656	-3.60078	0.304715	2.33206	LTBP2	4
Nop58	6.22556	4.89242	6.32143	3.83555	3.77535	4.27125	-1.33314	-2.48587	1.05687	-0.495902	#N/A	#N/A
Agl	3.9595	6.38587	4.00822	5.84442	6.20448	3.88299	2.42637	1.8362	0.541454	2.32148	AGL	1
Acsf3	3.29424	5.39591	3.10142	5.19222	6.74165	4.95168	2.10167	2.09079	0.203692	1.78997	#N/A	#N/A
Atp5a1	8.74906	11.2452	8.68541	11.0459	11.7454	9.43147	2.49617	2.36049	0.199328	2.31396	ATP5A1	1
Sarnp	6.6019	6.48066	6.744	5.75417	6.18796	5.95091	-0.121241	-0.989826	0.726487	0.237048	#N/A	#N/A
Hadh	5.96832	9.75859	5.62511	9.30015	10.8903	8.58219	3.79028	3.67504	0.458446	2.30807	HADH	1
Pkm	9.89982	10.4785	9.961	10.0883	10.6817	8.37529	0.578686	0.127275	0.39023	2.30639	PKM	2
Ndufb6	6.70704	10.1953	6.73697	10.07	9.97503	7.67218	3.48829	3.33302	0.125346	2.30285	NDUFB6	1
Usmg5	6.93892	9.60219	6.96243	9.19665	9.55444	7.25242	2.66328	2.23421	0.405547	2.30202	USMG5	1
Pdhb	6.42305	10.6294	6.21148	10.278	10.853	8.56246	4.20633	4.06654	0.351359	2.29052	PDHB	8
Pgk1	8.69619	10.3318	8.86436	10.1372	9.63128	7.35058	1.63558	1.27287	0.194543	2.2807	PGK1	5
Tfrc	3.79263	6.77016	4.08461	6.28857	5.54219	3.26324	2.97753	2.20396	0.481593	2.27895	TFRC	14
Slmo2	6.01187	7.41529	5.80637	6.73762	8.04753	5.80816	1.40343	0.931245	0.677675	2.23937	SLMO2	7
Cox6b1	8.01179	11.5164	8.18424	11.5605	11.6852	9.44985	3.50462	3.37623	-0.0440561	2.23536	COX6B1	1
Dynlrb1	8.68926	8.57492	8.65705	8.45083	8.42754	8.82562	-0.11434	-0.206222	0.124091	-0.398075	#N/A	#N/A
Ndufa4	8.47029	11.0709	8.45809	10.718	11.8176	9.58315	2.60064	2.25989	0.352954	2.23442	NDUFA4	5
3230401D17Rik	4.90589	5.13169	5.10307	4.66242	4.67666	5.05206	0.225806	-0.440647	0.469272	-0.375404	#N/A	#N/A
Gm10480	4.59162	6.03489	4.55775	5.51659	4.60891	5.03055	1.44327	0.958838	0.518302	-0.421644	#N/A	#N/A
Ghitm	8.1926	10.4226	8.04891	9.45411	10.2266	7.99589	2.22997	1.4052	0.968461	2.23068	GHITM	1
Pfkm	4.33443	5.40247	4.20643	5.41206	6.67727	4.45071	1.06804	1.20563	-0.00958478	2.22656	PFKM	7
Dld	6.4503	9.32578	6.2439	8.4054	9.63349	7.43239	2.87548	2.1615	0.920385	2.2011	DLD	6
Sod2	6.85934	9.77918	5.88802	9.28881	10.1534	7.97593	2.91984	3.40079	0.490367	2.17742	SOD2	2
Uqcrq	8.37183	11.094	8.17759	11.2073	11.318	9.14621	2.72214	3.02967	-0.113292	2.17183	UQCRQ	4
D19Bwg1357e	5.58276	5.09814	5.70287	4.57918	4.22765	4.4878	-0.484616	-1.12369	0.518959	-0.260152	#N/A	#N/A
Ndufab1	6.99254	10.3743	6.81911	10.0312	10.4676	8.2985	3.38173	3.21206	0.343098	2.16914	NDUFAB1	1
Adcy3	4.4432	3.5583	4.48738	3.20213	5.83764	3.67869	-0.884901	-1.28525	0.356164	2.15895	ADCY3	6
1810026J23Rik	4.55044	4.71764	4.4549	5.43946	4.98775	4.98153	0.167201	0.984569	-0.721823	0.00622402	#N/A	#N/A
Afg3l2	5.00217	7.55229	5.07881	7.25238	7.49303	5.33766	2.55013	2.17357	0.299912	2.15537	AFG3L2	2
Gss	4.11856	4.73828	3.75766	4.33818	4.78107	4.34047	0.619725	0.580528	0.4001	0.440597	#N/A	#N/A
Ndufb9	7.39343	11.3077	7.46313	11.0495	10.8444	8.72105	3.91426	3.58641	0.258139	2.12337	NDUFB9	18
Atp5o	7.83061	10.6572	7.76924	10.5603	10.3911	8.28938	2.82657	2.79108	0.0968599	2.10167	ATP5O	1
Sod1	8.30845	10.7693	8.43627	10.8387	10.3584	10.0649	2.46084	2.40247	-0.0694567	0.293519	#N/A	#N/A
Cox7a2	7.4077	10.5704	7.3414	10.3094	10.5164	8.45651	3.16273	2.96799	0.261042	2.0599	COX7A2	1
Sdpr	4.92904	7.70766	4.49208	6.91213	7.54844	8.80717	2.77862	2.42005	0.795529	-1.25872	#N/A	#N/A
Gm15210	5.04149	4.00532	5.29464	5.02553	2.96991	3.94126	-1.03617	-0.26911	-1.0202	-0.971345	#N/A	#N/A
LOC101056543	10.3318	8.70117	10.135	9.58043	8.10242	8.52152	-1.63058	-0.554594	-0.87926	-0.419102	#N/A	#N/A
LOC101056544	8.18712	7.3269	8.28583	7.87533	6.68392	6.96029	-0.86022	-0.4105	-0.548424	-0.276368	#N/A	#N/A
Atp5e	7.67407	9.27004	7.9981	9.66204	10.8614	8.80376	1.59597	1.66395	-0.392004	2.05759	ATP5E	2
Mpc1	6.33221	10.6709	6.27133	10.324	11.348	9.29055	4.33874	4.05264	0.346977	2.05744	MPC1	5
Immt	6.12166	8.54029	6.02916	8.10711	8.68578	6.66538	2.41863	2.07795	0.433183	2.0204	IMMT	4
Med30	5.03894	5.1931	5.02771	4.76515	5.28672	4.9996	0.15416	-0.262568	0.427957	0.287128	#N/A	#N/A
Cebpb	8.09539	7.61157	8.14991	8.27163	9.18079	7.17857	-0.483819	0.121729	-0.660065	2.00222	CEBPB	5
Aacs	6.6002	7.85997	6.74915	8.23741	8.06803	7.83693	1.25976	1.48826	-0.377446	0.231098	#N/A	#N/A
Hspa9	8.99856	10.4593	9.0448	9.75843	9.84903	7.85596	1.4607	0.713631	0.700823	1.99307	HSPA9	4
Abcd3	5.97637	6.49732	5.91476	6.12231	7.82212	5.83226	0.52095	0.207552	0.375009	1.98986	ABCD3	1
Tkt	7.57443	10.0782	7.73783	10.7151	11.7837	9.82811	2.50376	2.97731	-0.636954	1.95559	TKT	1
Opa1	4.38294	6.26113	4.37861	5.70773	6.78912	4.83543	1.87819	1.32913	0.553394	1.9537	OPA1	4
Cox7c	6.76576	9.93223	6.87462	9.5456	9.63526	7.68971	3.16648	2.67098	0.386631	1.94555	COX7C	4
Crat	4.73368	8.18477	4.46859	8.48883	9.19424	7.25383	3.45109	4.02024	-0.304061	1.9404	CRAT	2
Tcof1	4.44695	2.66873	4.71696	3.17996	2.73888	3.72772	-1.77821	-1.537	-0.511227	-0.988847	#N/A	#N/A
Ech1	6.34634	9.99666	6.30142	9.59864	11.1814	9.25576	3.65032	3.29723	0.398017	1.92565	ECH1	1
Dnaja3	5.50895	7.71558	5.43437	7.22866	7.79009	5.67162	2.20663	1.79429	0.486916	2.11846	#N/A	#N/A
Hspe1	8.52423	9.45297	8.67804	9.40167	9.58635	7.66146	0.928739	0.723631	0.0512992	1.92489	HSPE1	1
Lactb2	5.36341	6.93799	5.02021	5.68313	6.95965	5.65685	1.57458	0.66292	1.25486	1.3028	#N/A	#N/A
Cox4i1	9.11103	12.4578	9.29184	12.5416	11.9617	10.0423	3.34681	3.24975	-0.0837448	1.91944	COX4I1	2
Letm1	4.82911	7.81426	4.84255	7.85704	7.97428	6.07144	2.98514	3.01449	-0.0427855	1.90284	LETM1	2
Aifm1	4.66995	7.02544	4.78126	6.72666	7.34294	5.44388	2.35549	1.9454	0.298781	1.89906	AIFM1	15
Sephs2	4.69787	6.2133	4.82729	6.25568	7.64724	5.7487	1.51542	1.42839	-0.0423798	1.89854	SEPHS2	1
Ndufs4	7.01858	9.83	6.85948	8.88637	9.44868	7.55671	2.81142	2.02688	0.943635	1.89196	NDUFS4	2
Mpc2	5.96557	9.505	5.59318	9.46387	10.1985	8.33096	3.53943	3.87068	0.0411336	1.86756	MPC2	1
Hsd17b12	7.36234	8.82455	7.3247	9.35316	8.58312	7.69897	1.46222	2.02846	-0.528609	0.884149	#N/A	#N/A
Hsd17b10	6.61689	8.46741	6.69877	8.79383	8.13134	7.42947	1.85052	2.09506	-0.326416	0.701877	#N/A	#N/A
Sdhc	7.05662	9.43483	6.96634	9.32997	9.82086	7.96121	2.37821	2.36363	0.104867	1.85965	SDHC	5
Timm44	5.13071	7.47442	5.18365	7.06952	7.45864	5.60159	2.34371	1.88587	0.404902	1.85706	TIMM44	1
Gnas	10.3833	10.2185	10.5968	10.4346	12.0786	10.2328	-0.164861	-0.162198	-0.216141	1.84587	GNAS	3
Dusp11	5.91078	5.48758	5.82349	4.94386	5.01093	5.46253	-0.423202	-0.879633	0.543717	-0.451603	#N/A	#N/A
Samm50	6.11832	8.00138	6.08569	8.06758	8.45319	6.61791	1.88306	1.9819	-0.0662035	1.83528	SAMM50	1
Ppp1r10	3.92286	4.13325	4.23136	4.39143	5.5286	3.69686	0.210397	0.160068	-0.258176	1.83174	PPP1R10	13
Eif3j1	5.21202	5.45265	5.26929	4.3751	5.11339	5.17685	0.240628	-0.894185	1.07754	-0.0634617	#N/A	#N/A
Gbe1	2.87035	7.57917	2.78915	7.00606	7.99085	6.16329	4.70882	4.21691	0.573109	1.82757	GBE1	2
Pdhx	4.10668	7.01006	3.76709	6.76396	7.44624	5.62232	2.90338	2.99687	0.2461	1.82392	PDHX	7
Prdx3	6.61629	9.53916	6.35163	9.13979	9.36868	7.55613	2.92288	2.78815	0.399374	1.81255	PRDX3	1
Acly	7.54879	9.81491	7.61094	10.5669	10.8834	9.09663	2.26612	2.95597	-0.752001	1.78676	ACLY	4
Adi1	5.05687	5.41931	4.98021	5.32346	5.72069	5.37851	0.362438	0.343249	0.095851	0.34218	#N/A	#N/A
Grpel1	6.41227	9.04828	6.37089	8.97528	8.88397	6.92361	2.636	2.60439	0.0729924	1.96036	#N/A	#N/A
Atp5f1	8.36022	10.6749	8.17801	10.0185	10.2705	8.5049	2.31465	1.8405	0.656361	1.76559	ATP5F1	2
1700021K19Rik	3.90322	2.97924	3.76256	3.07891	3.2077	4.0054	-0.923984	-0.683649	-0.0996699	-0.7977	#N/A	#N/A
Pdp2	2.68913	4.48263	3.05491	4.93595	5.19229	3.43085	1.7935	1.88104	-0.453323	1.76145	PDP2	7
Mtch2	7.24449	9.32067	7.3288	8.95117	9.64146	7.8804	2.07618	1.62237	0.3695	1.76106	MTCH2	10
Mme	3.16044	6.02184	0.480331	4.14324	6.27329	4.51316	2.86141	3.66291	1.8786	1.76012	MME	7
Pgam1	8.57298	10.3426	8.72244	10.3875	9.76886	8.01769	1.76964	1.66508	-0.0449117	1.75118	PGAM1	4
Bop1	4.80397	4.26339	4.92596	4.56102	4.43114	4.66606	-0.540581	-0.364945	-0.297628	-0.234917	#N/A	#N/A
Acsl3	5.73964	6.08112	5.90772	5.87096	5.00954	3.2624	0.341484	-0.0367607	0.210158	1.74714	ACSL3	10
Vps13c	3.52988	5.00461	3.2136	4.81385	3.6059	3.78062	1.47473	1.60025	0.190761	-0.174721	#N/A	#N/A
Vps13b	2.37505	3.4164	2.2449	2.82742	2.33533	2.35314	1.04134	0.582529	0.588971	-0.0178112	#N/A	#N/A
Hspd1	7.64156	9.05294	7.71794	8.34191	9.24291	7.49961	1.41138	0.623968	0.711032	1.7433	HSPD1	11
Prkar2b	5.5582	8.82301	4.97513	8.03526	9.89836	8.17886	3.26482	3.06013	0.787755	1.7195	PRKAR2B	10
Idh2	6.79638	9.08612	7.08412	7.99411	8.77812	7.07086	2.28974	0.909987	1.09201	1.70726	IDH2	7
Minos1	8.02768	10.223	8.0564	10.0817	10.0899	8.42423	2.19529	2.02526	0.141322	1.66567	MINOS1	5
Nampt	6.14185	9.47736	5.92195	8.04755	8.09821	6.44196	3.33551	2.1256	1.42981	1.65625	NAMPT	6
Esrra	4.41823	7.26563	4.26409	7.10595	7.31414	5.69186	2.8474	2.84185	0.159689	1.62228	ESRRA	16
Gm10145	4.81981	5.0531	4.79285	4.61311	4.72414	4.67383	0.233282	-0.179739	0.439988	0.0503128	#N/A	#N/A
Aldh4a1	4.33958	6.5093	3.8681	7.01703	7.24169	5.64154	2.16972	3.14892	-0.507729	1.60014	ALDH4A1	3
Scara5	3.38001	4.76939	2.11294	5.93834	4.01996	6.6935	1.38938	3.8254	-1.16895	-2.67355	#N/A	#N/A
LOC100046628	8.81417	7.59265	8.73158	6.74932	5.81199	6.31286	-1.22152	-1.98226	0.843337	-0.500868	#N/A	#N/A
Clpb	4.23272	6.14697	4.25009	6.24803	6.94242	5.34508	1.91425	1.99794	-0.101059	1.59734	CLPB	1
9030624J02Rik	5.59714	5.24913	5.64269	5.31057	4.62477	4.95365	-0.348014	-0.332119	-0.0614402	-0.328872	#N/A	#N/A
Hccs	4.70102	5.32821	4.17548	4.48218	5.44001	3.85294	0.627183	0.306692	0.84603	1.58707	HCCS	1
Bckdha	5.28739	9.14444	5.11494	9.13976	9.49009	7.90371	3.85705	4.02482	0.00468017	1.58638	BCKDHA	2
Tob1	4.15794	7.30676	4.23231	7.51863	8.27529	6.70251	3.14882	3.28632	-0.211875	1.57278	TOB1	10
Zadh2	5.09282	6.52286	4.87447	6.11362	7.04902	5.49556	1.43005	1.23916	0.409239	1.55346	ZADH2	27
Nbas	3.55731	3.32165	3.58933	3.50814	3.28365	3.24598	-0.235661	-0.0811928	-0.186495	0.0376704	#N/A	#N/A
Gapdh	9.51677	11.0742	9.69238	11.0097	10.6188	9.06945	1.55746	1.31736	0.0644945	1.54931	GAPDH	1
Acat2	6.0027	6.53555	6.26641	6.95643	7.5562	6.01343	0.532848	0.690019	-0.420885	1.54277	ACAT2	2
Got1	5.59461	6.00351	5.50523	5.32676	4.36938	2.85049	0.408901	-0.178471	0.676749	1.51889	GOT1	1
Bri3bp	6.28282	7.13543	6.39518	6.97124	5.72552	4.21085	0.85261	0.576063	0.164185	1.51467	BRI3BP	5
Pdpr	3.56907	5.44742	3.3802	5.06669	5.10252	3.58805	1.87835	1.68649	0.380728	1.51447	PDPR	2
Txn2	7.16399	8.34978	7.05849	8.45011	9.0766	7.57852	1.18579	1.39162	-0.100331	1.49808	TXN2	4
Odf2	4.92465	3.98075	4.97936	3.91401	3.76198	4.36018	-0.943901	-1.06535	0.0667469	-0.598206	#N/A	#N/A
Aldoa	9.69751	12.6314	9.74316	12.6256	12.1977	10.7112	2.9339	2.88248	0.00577182	1.48655	ALDOA	6
Pcca	4.00987	7.55578	3.71516	7.15636	8.01718	6.53191	3.54591	3.4412	0.399418	1.48527	PCCA	1
Isca1	6.35094	8.33679	6.1324	7.74038	8.46944	6.99907	1.98585	1.60798	0.596406	1.47037	ISCA1	1
Fasn	6.29144	9.97928	6.43513	10.8807	12.1681	10.7047	3.68784	4.44554	-0.901391	1.46346	FASN	1
Suclg2	5.5174	6.6363	5.35901	6.38262	7.45023	5.99354	1.1189	1.02361	0.253682	1.45668	SUCLG2	2
Ndrg3	4.88927	6.02089	4.52755	5.65708	6.57989	5.1272	1.13162	1.12954	0.363809	1.45269	NDRG3	9
Mtor	2.94291	4.69601	3.01947	4.73281	5.33777	3.88712	1.7531	1.71335	-0.0367979	1.45065	MTOR	6
Mrpl9	5.61582	7.35878	5.61633	7.31755	7.23453	6.025	1.74296	1.70122	0.0412324	1.20953	#N/A	#N/A
Tmem70	5.63371	7.17355	5.5158	6.53501	7.56002	6.11218	1.53983	1.01921	0.638539	1.44784	TMEM70	2
LOC631966	7.92576	8.59053	7.94957	8.23632	8.24898	7.8684	0.664771	0.286752	0.354212	0.380576	#N/A	#N/A
2610507B11Rik	5.4925	7.02165	5.41922	6.98987	7.04373	6.47282	1.52915	1.57065	0.0317789	0.570909	#N/A	#N/A
Gtf3c5	3.46255	3.5002	3.89648	3.54222	2.99637	3.27181	0.0376546	-0.354262	-0.0420171	-0.275436	#N/A	#N/A
Acsl1	3.9585	9.03106	2.53486	9.714	9.96709	8.54547	5.07256	7.17914	-0.682943	1.42162	ACSL1	10
Grsf1	5.51517	7.42621	5.5162	6.49594	7.21848	5.80157	1.91103	0.979742	0.930266	1.41691	GRSF1	11
Galk1	6.5485	5.01255	6.36407	5.5734	4.00887	5.16424	-1.53595	-0.790672	-0.560842	-1.15537	#N/A	#N/A
Galk2	6.35223	5.0935	6.32611	4.96318	4.58416	4.87091	-1.25873	-1.36293	0.130321	-0.286754	#N/A	#N/A
Adprh	6.4782	6.01183	6.59509	6.45497	5.24336	5.93756	-0.466368	-0.14012	-0.443134	-0.694206	#N/A	#N/A
Col12a1	7.74422	4.6822	7.12782	3.50817	1.72435	0.309469	-3.06202	-3.61965	1.17403	1.41488	COL12A1	12
Acsf2	3.72623	5.56877	3.75951	5.87383	6.5646	5.16737	1.84254	2.11432	-0.305063	1.39723	ACSF2	1
Ide	5.11931	5.56778	4.81151	4.83468	6.37964	4.98437	0.448475	0.0231793	0.733096	1.39527	IDE	11
Hk2	3.57893	6.81652	3.95837	6.52543	6.84674	5.45632	3.2376	2.56705	0.291097	1.39042	HK2	8
LOC100862595	7.73522	7.16988	7.86769	7.40464	6.58514	6.65796	-0.565334	-0.463046	-0.234756	-0.0728202	#N/A	#N/A
Ssfa2	3.72923	4.62168	3.51039	4.14745	6.02929	4.64725	0.892445	0.637061	0.47423	1.38205	SSFA2	4
Mrpl3	5.51149	7.14338	5.52441	6.84563	6.86842	5.50085	1.63189	1.32122	0.297751	1.36757	MRPL3	3
Gm3837	5.73555	6.08779	5.87867	6.09273	6.0495	5.80559	0.352232	0.214058	-0.00494403	0.243911	#N/A	#N/A
Higd1a	6.00065	8.0055	6.34232	7.84183	8.10272	6.74176	2.00485	1.49951	0.163673	1.36097	HIGD1A	2
Prpf8	5.81526	6.08167	5.9714	6.15457	6.25006	5.85425	0.266406	0.183169	-0.072902	0.395807	#N/A	#N/A
Prpf6	5.24777	5.63325	5.38322	5.4371	4.96569	5.14849	0.385484	0.0538806	0.196158	-0.1828	#N/A	#N/A
Pmpcb	5.86652	7.3197	5.78434	7.11901	7.91007	6.54958	1.45318	1.33467	0.200688	1.36049	PMPCB	6
Abhd16a	5.51788	6.33035	5.38156	6.50541	6.00352	6.57307	0.81247	1.12385	-0.175061	-0.569544	#N/A	#N/A
Cox8a	9.0194	12.0446	8.8387	12.0665	11.9187	10.5586	3.02521	3.22784	-0.02193	1.36019	COX8A	3
Ndufa11	6.47085	8.53781	6.46419	8.7135	8.52482	7.17219	2.06696	2.24931	-0.175689	1.35262	NDUFA11	1
Lmf1	4.82477	5.97293	4.82567	6.01142	5.40937	4.59387	1.14816	1.18576	-0.0384936	0.8155	#N/A	#N/A
Tmco1	6.60433	7.71265	6.62005	7.59265	7.3736	7.19282	1.10832	0.972601	0.119999	0.180776	#N/A	#N/A
Bhlhe40	5.63611	6.12105	5.79557	6.2675	5.60115	4.25101	0.484939	0.471933	-0.146456	1.35015	BHLHE40	11
F3	9.98159	5.89185	9.87443	5.53266	6.97541	5.63228	-4.08974	-4.34176	0.359188	1.34313	F3	7
Vldlr	4.69024	7.09081	4.93388	6.67987	6.21533	4.87812	2.40057	1.74599	0.41094	1.3372	VLDLR	25
Pccb	5.23606	8.15581	5.04969	7.97852	9.06163	7.72941	2.91974	2.92883	0.177284	1.33222	PCCB	1
Sema4b	3.6691	3.88806	3.80829	4.28546	5.08281	3.7547	0.218966	0.477175	-0.397398	1.3281	SEMA4B	7
Slc2a4	0.570047	8.97033	-0.450387	9.17893	8.51408	7.20235	8.40028	9.62932	-0.2086	1.31173	SLC2A4	3
Retsat	3.69481	8.36739	3.45255	8.52343	7.48535	6.18933	4.67258	5.07087	-0.156034	1.29602	RETSAT	1
Vps13a	2.26491	4.21335	2.1054	2.84091	3.48058	2.20656	1.94844	0.735516	1.37244	1.27402	VPS13A	3
Alg1	5.31678	5.76503	5.29946	5.88491	5.20646	5.10685	0.448247	0.585451	-0.11988	0.0996124	#N/A	#N/A
Alg5	6.06372	5.83885	6.01699	5.98472	5.48477	5.53209	-0.224875	-0.0322723	-0.14587	-0.0473179	#N/A	#N/A
Mrpl4	5.83364	7.55975	5.93707	7.67583	7.62511	6.35328	1.72611	1.73876	-0.116084	1.27183	MRPL4	2
Gcdh	3.74381	5.78441	3.82137	5.60495	6.44275	5.18066	2.0406	1.78358	0.179466	1.26208	GCDH	1
Atp5c1	7.71334	10.3485	7.61837	9.97316	9.95658	8.70161	2.63519	2.35479	0.375376	1.25497	ATP5C1	2
Gmps	5.21043	5.72772	5.2043	4.77481	5.60052	4.346	0.517291	-0.429491	0.952914	1.25452	GMPS	8
Dbt	3.78713	7.36066	3.85581	6.45941	7.20559	5.95691	3.57353	2.6036	0.901251	1.24868	DBT	2
Dnajc11	4.77383	5.96516	4.95828	6.02117	6.14886	4.90511	1.19133	1.06289	-0.0560073	1.24375	DNAJC11	5
H2-Q4	4.64489	2.50362	4.55417	3.79592	5.59854	7.25688	-2.14128	-0.758254	-1.2923	-1.65834	#N/A	#N/A
Ccng1	7.18659	7.6108	6.72031	6.06961	7.09802	5.85612	0.424208	-0.650701	1.54119	1.2419	CCNG1	13
Hibadh	5.81947	8.57147	5.53237	8.29536	9.13574	7.89514	2.752	2.76299	0.276112	1.2406	HIBADH	1
Echdc1	4.92844	8.46124	4.59756	7.63601	8.39916	7.16002	3.53279	3.03845	0.825228	1.23915	ECHDC1	2
Mrpl45	5.34155	6.74462	5.30996	6.50424	6.28276	5.04812	1.40307	1.19428	0.240378	1.23464	MRPL45	4
Mrps23	6.10171	7.90772	5.91917	7.76227	7.37312	6.14285	1.80601	1.8431	0.145456	1.23027	MRPS23	2
Ppa1	5.58053	9.04425	5.39088	8.56145	8.69121	7.46369	3.46373	3.17057	0.482805	1.22752	PPA1	1
Itpr1	3.30368	4.28332	3.23297	3.83077	5.15212	3.92568	0.979647	0.597792	0.452558	1.22645	ITPR1	7
2410015M20Rik	7.02663	9.37795	7.00815	9.5123	9.08549	7.56868	2.35132	2.50415	-0.134346	1.51681	#N/A	#N/A
Car3	6.4972	10.9298	0.922233	11.2556	12.6553	14.0644	4.43257	10.3334	-0.325829	-1.40912	#N/A	#N/A
Tsku	4.75132	6.28074	4.69785	5.5145	4.16047	2.93779	1.52942	0.816651	0.766236	1.22268	TSKU	12
Kars	5.72009	5.51054	5.89213	5.67951	5.5411	5.50332	-0.20955	-0.212621	-0.168965	0.0377808	#N/A	#N/A
Clpx	4.64277	7.32172	4.61555	6.27774	7.15557	5.9345	2.67896	1.66219	1.04398	1.22107	CLPX	6
Tpm1	8.75526	5.95547	9.20672	5.07819	7.55201	6.33367	-2.79979	-4.12853	0.877283	1.21833	TPM1	6
Poldip2	6.18799	7.99752	6.04297	7.91991	7.90448	6.69152	1.80953	1.87694	0.077609	1.21296	POLDIP2	8
Slc25a11	6.00188	8.05464	6.11121	7.98561	7.77942	6.56712	2.05276	1.8744	0.0690265	1.2123	SLC25A11	6
Phb	7.21437	8.87151	7.26898	8.9045	8.80311	7.59139	1.65714	1.63552	-0.0329904	1.21172	PHB	7
Tmem256	7.51254	6.98825	7.26461	7.06074	6.75685	7.17407	-0.524293	-0.203869	-0.0724926	-0.417222	#N/A	#N/A
Timm23	7.28734	8.79628	7.14681	8.60928	8.79555	7.58916	1.50895	1.46246	0.187008	1.20638	TIMM23	4
Phb2	7.47292	9.39506	7.46332	9.45252	8.78691	7.59616	1.92213	1.9892	-0.057462	1.19075	PHB2	17
Agpat3	6.05052	8.61215	5.97235	8.68453	8.8887	7.6992	2.56163	2.71218	-0.072377	1.1895	AGPAT3	11
Nsun4	3.7651	4.39913	3.71265	4.51114	4.83504	3.6543	0.634024	0.798491	-0.112012	1.18073	NSUN4	5
Pomgnt1	5.10149	5.54865	4.9771	5.5773	6.09796	4.91733	0.447159	0.600201	-0.0286522	1.18062	POMGNT1	14
Mtm1	3.40495	4.42456	3.39181	2.75832	4.42666	3.24781	1.01961	-0.633493	1.66624	1.17885	MTM1	2
Gpx3	10.5252	11.6736	9.94757	11.4047	11.1393	9.97297	1.14843	1.45717	0.268901	1.16633	GPX3	1
Use1	6.75338	7.03651	6.57129	7.09205	6.6398	6.72735	0.28313	0.520768	-0.0555418	-0.0875483	#N/A	#N/A
Slc25a1	7.17986	8.94917	7.10016	9.65947	10.1754	9.01157	1.76931	2.55931	-0.710303	1.16382	SLC25A1	4
Apeh	5.03627	5.43196	5.15104	5.68215	5.42262	5.02462	0.395692	0.531111	-0.250193	0.398005	#N/A	#N/A
Mfn1	4.50408	5.71077	4.38097	4.93115	5.67512	4.51504	1.20668	0.550183	0.779612	1.16008	MFN1	13
Fdft1	7.28283	7.40012	7.54666	7.50552	7.52825	5.53781	0.117292	-0.0411464	-0.105394	1.99044	#N/A	#N/A
Tmem106b	6.24815	7.18548	5.92979	5.89786	6.41557	5.25795	0.937326	-0.031931	1.28762	1.15762	TMEM106B	11
Dhx38	4.2523	3.61746	4.38818	3.8729	3.83402	4.24563	-0.634842	-0.51528	-0.255436	-0.411613	#N/A	#N/A
Oxa1l	5.59051	7.01676	5.68688	7.01947	7.19968	6.04732	1.42626	1.33259	-0.00271149	1.15235	OXA1L	4
Dhx32	4.01873	5.46769	4.01715	4.91854	5.38065	5.79224	1.44896	0.901392	0.549155	-0.41159	#N/A	#N/A
Ndufa7	7.95233	10.2782	8.04727	10.2999	9.9653	8.81465	2.32591	2.2526	-0.0216309	1.15065	NDUFA7	1
Dhx37	3.11913	3.08306	3.31513	3.2902	2.98574	2.92899	-0.0360687	-0.0249357	-0.207135	0.056749	#N/A	#N/A
Mfn2	4.85729	6.67663	4.64043	6.74014	7.38289	6.2347	1.81934	2.0997	-0.0635082	1.14819	MFN2	4
Mrpl2	5.57884	7.22924	5.58184	7.26174	7.19024	6.04532	1.65039	1.6799	-0.0325088	1.14492	MRPL2	1
Slc25a39	7.34228	9.20965	7.10615	9.00304	8.74314	7.59822	1.86737	1.89689	0.206611	1.14492	SLC25A39	5
Cops6	7.16795	7.69024	7.04154	7.59806	7.36019	7.18592	0.522294	0.556518	0.0921789	0.17427	#N/A	#N/A
Cops4	6.1242	5.79795	6.01377	5.66571	5.86525	5.75629	-0.326257	-0.348065	0.132237	0.108959	#N/A	#N/A
Carhsp1	6.45665	7.03971	6.43801	7.30206	8.2841	7.14253	0.583055	0.864051	-0.262352	1.14157	CARHSP1	4
Ivns1abp	5.31577	8.87259	5.44731	7.28757	7.78656	6.64673	3.55683	1.84026	1.58502	1.13983	IVNS1ABP	6
Auh	4.96927	7.29783	4.57694	6.95039	7.51807	6.37967	2.32856	2.37345	0.347448	1.1384	AUH	3
Ep400	3.84185	3.21475	3.96818	3.47871	2.93484	3.63479	-0.627109	-0.489472	-0.263962	-0.699946	#N/A	#N/A
Agpat6	5.61558	6.8053	5.9259	6.80535	7.88215	6.75599	1.18972	0.879455	-5.59261e-05	1.12615	AGPAT6	9
Vgll4	4.38333	4.76921	4.59472	4.90738	6.41547	5.29054	0.38588	0.31266	-0.138167	1.12494	VGLL4	15
Timm17a	6.69549	8.72248	6.42642	8.30301	8.27872	7.15795	2.02699	1.8766	0.41947	1.12077	TIMM17A	4
0610007P14Rik	6.95385	5.37393	7.0697	5.95843	4.01469	5.0654	-1.57992	-1.11127	-0.584498	-1.05071	#N/A	#N/A
Prkaca	6.27032	7.99481	6.25217	8.18799	8.53804	7.42117	1.7245	1.93582	-0.193181	1.11687	PRKACA	6
Rtn4	6.26444	6.11838	6.45551	6.04019	6.7519	5.64472	-0.146066	-0.415322	0.0781922	1.10718	RTN4	6
Pex6	4.62964	6.6623	4.59872	6.86075	6.92131	5.82149	2.03266	2.26204	-0.198457	1.09982	PEX6	3
Rala	5.95006	6.51979	5.96976	5.6583	6.85513	5.77706	0.569734	-0.311452	0.861487	1.07807	RALA	10
Ndufa2	8.07124	9.93338	8.04071	9.88409	9.89691	8.82044	1.86214	1.84338	0.0492896	1.07647	NDUFA2	1
Ampd2	4.68205	3.97401	4.81956	4.03497	5.27768	4.20165	-0.708034	-0.784586	-0.0609573	1.07603	AMPD2	2
Coq10b	5.20909	4.97794	4.91389	4.24191	5.67167	4.59663	-0.231147	-0.671982	0.736027	1.07504	COQ10B	5
Fastk	5.75986	7.35601	5.76084	7.19101	7.19037	6.1245	1.59615	1.43018	0.164995	1.06588	FASTK	7
D10Jhu81e	4.81617	7.54623	4.81098	7.28255	8.58132	6.80622	2.73006	2.47157	0.26368	1.77511	#N/A	#N/A
Nmd3	5.27552	5.1952	5.22675	4.11606	4.67238	4.22536	-0.0803208	-1.11068	1.07913	0.447023	#N/A	#N/A
Fibp	5.07458	5.14114	5.10519	5.21609	4.90598	5.56755	0.0665583	0.110902	-0.0749455	-0.661568	#N/A	#N/A
Synj2bp	5.14669	5.47257	5.19206	4.86012	6.01918	4.96283	0.325877	-0.331942	0.612451	1.05635	SYNJ2BP	5
Ppp1cb	7.13627	7.26353	7.05157	6.24541	8.01772	6.96141	0.127262	-0.806163	1.01812	1.0563	PPP1CB	22
Ndufv3	6.44452	9.65615	6.65098	9.75697	9.58365	8.09338	3.21162	3.10599	-0.10082	1.49027	#N/A	#N/A
Ndufv2	6.69239	9.91184	6.60883	9.27698	10.0628	7.41718	3.21945	2.66816	0.634856	2.64558	#N/A	#N/A
Timm8b	7.25856	8.97717	7.09253	8.75331	8.33662	7.29025	1.71861	1.66078	0.223858	1.04637	TIMM8B	2
Mrpl22	5.05968	6.15388	5.20691	6.04033	6.10876	5.07139	1.09421	0.833424	0.11355	1.03737	MRPL22	2
Gabpa	5.07359	5.63829	4.91161	4.47612	5.32136	4.28695	0.564703	-0.43549	1.16217	1.03441	GABPA	14
Tgoln2	3.39035	4.02537	3.03729	3.865	4.62844	3.60708	0.635016	0.827717	0.160364	1.02136	TGOLN2	6
Nol11	4.22678	3.81511	4.35955	3.62357	3.63052	3.6859	-0.411672	-0.735985	0.191546	-0.0553771	#N/A	#N/A
Nol10	3.78152	3.13765	3.83385	2.64334	2.53549	2.75773	-0.643877	-1.19051	0.494306	-0.222241	#N/A	#N/A
Pvrl2	5.92238	6.71203	6.05167	6.42167	5.96503	4.94446	0.78965	0.369992	0.290364	1.02057	PVRL2	1
Ddhd1	2.85654	4.31873	2.83143	3.35636	5.07429	4.05629	1.46219	0.524935	0.962372	1.018	DDHD1	12
Gm15483	6.42937	5.89166	6.56625	6.31239	5.31368	5.58573	-0.537714	-0.253861	-0.420728	-0.272045	#N/A	#N/A
Ormdl3	6.28067	9.14017	5.94302	9.03244	8.96882	7.95615	2.85949	3.08942	0.107726	1.01268	ORMDL3	7
Nmt2	4.86148	4.87703	4.6454	3.90027	5.12997	4.11754	0.0155481	-0.745135	0.976757	1.01243	NMT2	15
Gpx8	8.09393	6.26854	7.71013	5.98924	7.73879	6.72667	-1.82539	-1.72089	0.279301	1.01212	GPX8	2
Eef2	11.2429	10.4603	11.1826	10.8194	9.81837	9.99582	-0.782677	-0.363119	-0.359177	-0.177456	#N/A	#N/A
Gm5093	7.05803	6.37102	6.9041	6.77711	5.73888	6.17325	-0.68701	-0.126989	-0.406083	-0.434376	#N/A	#N/A
Slc25a5	8.36681	10.7118	8.21938	10.4288	9.71188	8.70236	2.34495	2.20944	0.282934	1.00952	SLC25A5	1
Gm5637	5.87101	4.12182	5.67413	4.53744	3.48013	4.98405	-1.74919	-1.13669	-0.415618	-1.50392	#N/A	#N/A
Ppp1r15b	5.02236	6.03018	4.94359	6.32817	6.12985	5.1205	1.00781	1.38458	-0.297996	1.00935	PPP1R15B	13
1190002N15Rik	4.61221	3.68085	4.29455	3.79519	3.64083	4.58076	-0.931368	-0.499367	-0.114339	-0.939926	#N/A	#N/A
Sh3kbp1	5.06366	5.9943	4.91325	5.09044	6.24356	5.24883	0.930642	0.177188	0.903863	0.994732	SH3KBP1	19
Fdx1	4.91098	6.95472	5.00858	6.44725	7.40862	6.4145	2.04374	1.43867	0.507467	0.994117	FDX1	3
Slc25a22	4.19204	6.28182	4.16581	6.26266	6.67441	5.68153	2.08978	2.09684	0.0191603	0.992885	SLC25A22	7
Id2	6.33594	5.90767	5.62421	5.15486	6.28341	5.29234	-0.428276	-0.469346	0.752807	0.991074	ID2	5
Atxn2	4.54595	5.18881	4.64419	4.64611	5.3104	4.32376	0.642864	0.00192185	0.542703	0.986635	ATXN2	10
Slc30a9	5.04461	6.19103	4.91075	5.40667	6.11063	5.13154	1.14642	0.49592	0.784358	0.979084	SLC30A9	8
Mob1b	4.06687	4.24873	4.00751	2.97771	3.9987	3.02306	0.181857	-1.0298	1.27103	0.975643	MOB1B	22
Hsp90ab1	9.9506	8.95896	10.1813	9.39736	9.53231	9.20279	-0.99164	-0.783965	-0.4384	0.329515	#N/A	#N/A
Tbcd	5.00994	3.94806	5.14016	4.11777	3.83646	4.62131	-1.06188	-1.02239	-0.169714	-0.784855	#N/A	#N/A
Mcur1	3.8873	7.16522	3.78171	6.71263	7.49396	6.5292	3.27792	2.93092	0.452588	0.964762	MCUR1	1
Tbcb	6.44825	5.78173	6.53068	5.89638	5.83432	6.30859	-0.666514	-0.634295	-0.11465	-0.474267	#N/A	#N/A
Tbca	8.24508	8.41291	8.27168	8.04692	8.21844	7.82044	0.167837	-0.22476	0.365994	0.398001	#N/A	#N/A
Tmem48	3.89855	3.92244	4.07642	4.35657	3.99949	3.17827	0.023883	0.280152	-0.434136	0.821216	#N/A	#N/A
Fbxo21	4.33872	5.55805	4.65268	5.16005	6.49378	5.52911	1.21933	0.507374	0.397994	0.964665	FBXO21	11
LOC100047957	5.00537	5.64592	4.85456	4.85575	5.43086	4.70074	0.640557	0.00118847	0.790173	0.730128	#N/A	#N/A
2410018M08Rik	4.48506	6.91494	4.48541	6.83706	6.64598	5.61776	2.42988	2.35165	0.0778753	1.02822	#N/A	#N/A
Rpl8	10.6638	9.62576	10.6659	10.2247	9.03611	9.53366	-1.038	-0.441282	-0.598897	-0.497546	#N/A	#N/A
Rpl9	10.0787	9.55382	10.0561	9.88954	8.93114	9.17288	-0.524908	-0.166513	-0.335719	-0.24174	#N/A	#N/A
Rpl6	10.5776	9.26546	10.4699	9.7456	8.41889	9.08832	-1.31213	-0.724339	-0.480135	-0.669436	#N/A	#N/A
Akt2	6.41337	8.05658	6.35528	7.90092	8.68432	7.72614	1.64321	1.54564	0.155663	0.958187	AKT2	9
Rpl4	10.6659	9.36037	10.6602	9.54986	8.65928	9.12785	-1.30553	-1.11034	-0.189494	-0.468571	#N/A	#N/A
Rpl5	10.363	9.07333	10.5441	9.10743	8.36227	8.72361	-1.28971	-1.43665	-0.034107	-0.361333	#N/A	#N/A
Skil	4.33325	2.75078	4.3782	1.78586	3.89279	2.94058	-1.58247	-2.59234	0.964924	0.952219	SKIL	12
Tomm22	6.86324	7.76166	6.70622	7.91259	7.54118	6.59552	0.898418	1.20638	-0.150931	0.945661	TOMM22	3
Ugp2	6.24336	7.26576	6.04995	6.24977	7.58832	6.64705	1.0224	0.199824	1.01598	0.941272	UGP2	2
Pomt1	3.77259	5.76525	3.76046	6.12306	5.12042	4.50841	1.99267	2.3626	-0.357809	0.612013	#N/A	#N/A
Mrps14	6.76258	8.13621	6.65017	7.90408	7.97146	7.03504	1.37363	1.25391	0.232132	0.936426	MRPS14	1
Tsfm	5.03946	5.85447	4.85846	5.92475	6.23344	5.29897	0.815014	1.06629	-0.0702778	0.934473	TSFM	3
Wipi2	5.36235	6.16003	5.49094	6.07227	6.36204	5.4293	0.797682	0.581331	0.0877596	0.932739	WIPI2	17
Myo5a	4.83057	4.17113	4.76475	3.20783	4.20704	3.27433	-0.659442	-1.55691	0.963298	0.932711	MYO5A	13
Mavs	4.04636	5.50114	3.99977	5.343	5.95153	5.01907	1.45478	1.34324	0.158138	0.932458	MAVS	1
Vdac2	7.99137	8.89698	8.04597	8.62019	8.57622	7.64644	0.905618	0.574214	0.276795	0.929775	VDAC2	3
Apba3	5.29736	6.05018	5.13986	6.35948	6.04494	5.11732	0.752828	1.21962	-0.309296	0.927613	APBA3	1
Ppp4r2	5.98026	5.54588	5.9462	4.53166	5.88149	4.9559	-0.434375	-1.41453	1.01422	0.925585	PPP4R2	18
Lypla1	5.85832	6.9823	5.78805	5.98659	7.30394	6.38235	1.12397	0.198535	0.995708	0.921595	LYPLA1	3
Wdr83	3.93574	4.57439	3.98304	4.84507	4.69306	4.80677	0.638641	0.862025	-0.270684	-0.113718	#N/A	#N/A
Ndrg2	4.69501	7.9062	4.87149	8.02145	8.32829	7.41319	3.21119	3.14996	-0.115254	0.915095	NDRG2	2
Alas1	5.08347	8.46705	4.81011	8.69744	8.2609	7.34907	3.38358	3.88733	-0.230394	0.911838	ALAS1	3
Cdc34	6.32236	7.79358	6.29202	7.7671	7.53119	6.62029	1.47122	1.47509	0.0264773	0.910901	CDC34	3
Zfp622	5.27257	4.96832	5.23335	4.98469	4.09945	4.70242	-0.304248	-0.248668	-0.0163624	-0.602966	#N/A	#N/A
Ebf2	3.92072	5.66132	3.56681	4.6804	5.25005	4.34219	1.7406	1.11359	0.980921	0.907855	EBF2	19
Rps27l	8.8982	9.51383	8.83373	9.22645	8.96143	8.05427	0.615632	0.392727	0.287379	0.90716	RPS27L	1
Aldh9a1	4.80223	6.5851	4.90057	6.80085	6.91936	6.01397	1.78287	1.90028	-0.215746	0.905393	ALDH9A1	1
Kcmf1	6.28507	7.52759	6.19145	6.82857	7.32181	6.41799	1.24251	0.637126	0.699011	0.903817	KCMF1	32
Parp1	5.02798	5.34788	5.21033	5.20375	5.55894	4.65559	0.319902	-0.00658338	0.144132	0.903343	PARP1	2
Glul	4.89344	10.1973	4.70955	10.0627	10.6019	9.70046	5.30386	5.35312	0.134629	0.901469	GLUL	7
Vdac1	7.6637	9.24132	7.57139	9.01801	8.81652	7.92274	1.57762	1.44662	0.223312	0.893776	VDAC1	1
Iars2	5.33415	6.82465	5.34163	6.69103	6.92407	6.03115	1.4905	1.34939	0.133628	0.892927	IARS2	1
Msh2	3.36852	3.34263	3.5032	3.06696	4.40691	3.51462	-0.0258958	-0.436246	0.275671	0.892293	MSH2	1
Bod1l	3.92782	3.20623	3.72734	1.87127	2.89158	3.24311	-0.721596	-1.85607	1.33496	-0.351532	#N/A	#N/A
Scoc	5.35028	5.56286	5.42537	4.11239	6.33849	5.44892	0.212575	-1.31298	1.45047	0.889573	SCOC	11
Ptrh2	5.50261	5.65619	5.74074	5.34507	5.20568	4.32312	0.153583	-0.395666	0.311119	0.882562	PTRH2	15
Csl	-0.569864	2.83097	-0.6172	3.04545	3.71168	1.00064	3.40083	3.66265	-0.214484	2.71104	#N/A	#N/A
Nrp2	4.7101	5.32338	5.32418	4.27324	5.3406	4.46029	0.613284	-1.05093	1.05014	0.880315	NRP2	21
Atp5g2	8.40683	9.40352	8.39517	9.56033	9.37432	8.49428	0.996691	1.16515	-0.156805	0.880037	ATP5G2	3
Rars	6.43704	5.27772	6.52347	5.03705	4.49408	4.93327	-1.15933	-1.48642	0.240673	-0.439189	#N/A	#N/A
Brap	4.54849	5.2041	4.60727	5.1471	5.36207	4.48374	0.655614	0.539832	0.0570047	0.87833	BRAP	3
Camsap2	4.04233	4.26808	3.95379	3.45312	4.44197	3.57821	0.225756	-0.500666	0.814959	0.863764	CAMSAP2	17
Tysnd1	4.3462	6.07764	4.2057	6.35563	6.21382	5.36226	1.73144	2.14993	-0.277985	0.851557	TYSND1	3
Qk	5.90438	6.57827	6.06121	5.82356	6.93482	6.39426	0.673892	-0.237646	0.754712	0.540556	#N/A	#N/A
Anp32a	7.52455	8.08627	7.81939	7.42616	8.44413	7.59517	0.561726	-0.393228	0.660107	0.848956	ANP32A	3
Polr2m	7.20336	7.44583	7.13216	7.09901	7.475	6.62758	0.242472	-0.0331465	0.346816	0.847419	POLR2M	3
Csrp2	7.64984	6.56358	7.26707	6.28283	6.66515	5.81808	-1.08627	-0.984242	0.280746	0.847072	CSRP2	3
Abca2	2.69427	3.8109	2.66345	3.82076	5.1881	4.3482	1.11663	1.15731	-0.00985306	0.839904	ABCA2	8
Plekhh3	4.31021	4.97377	4.50371	5.29683	5.33473	4.4963	0.663555	0.793126	-0.323061	0.838424	PLEKHH3	2
Slc25a46	5.28299	6.51522	5.20608	5.45267	6.43093	5.59417	1.23222	0.246589	1.06255	0.836761	SLC25A46	2
Sar1b	6.27557	7.31987	6.12237	7.15014	7.21009	6.37364	1.0443	1.02777	0.169735	0.836453	SAR1B	11
Btbd1	5.96077	6.7017	5.80962	6.10899	6.96263	6.12733	0.740927	0.299371	0.592712	0.835306	BTBD1	5
Cars2	3.54838	4.29315	3.57603	4.17611	5.20084	4.18489	0.74477	0.600071	0.11704	1.01595	#N/A	#N/A
Ldha	9.47444	11.4051	9.4711	11.3329	10.811	9.97875	1.9307	1.86183	0.0722069	0.832227	LDHA	4
Insig1	7.56029	8.98209	7.67297	9.65173	7.89116	7.06269	1.42179	1.97876	-0.669647	0.828474	INSIG1	17
Pcyox1	6.35563	7.40268	6.27699	7.46375	7.27146	6.44466	1.04704	1.18676	-0.0610706	0.826801	PCYOX1	5
Timm13	7.32697	8.70016	7.397	9.30126	8.82829	8.00194	1.37319	1.90426	-0.601101	0.826348	TIMM13	2
Slc25a4	9.38743	9.9064	9.24342	9.45178	9.51118	8.68925	0.518966	0.208353	0.454618	0.821931	SLC25A4	2
Ppp2r5a	5.36075	9.09541	5.21601	8.5596	9.53682	8.71772	3.73466	3.34359	0.535815	0.819107	PPP2R5A	3
Sh3glb1	7.5452	8.69153	7.25611	7.51197	9.44839	8.63209	1.14633	0.255859	1.17956	0.816302	SH3GLB1	13
Lpin1	3.61516	8.39334	3.842	8.21064	7.31785	6.50607	4.77819	4.36864	0.182701	0.811781	LPIN1	13
Usp22	5.0592	4.68859	5.30225	4.53236	4.31035	4.29864	-0.37061	-0.769889	0.156231	0.0117113	#N/A	#N/A
Malsu1	4.81689	6.2004	4.6444	5.86999	5.91946	5.10975	1.38351	1.22558	0.330415	0.809713	MALSU1	3
Timm50	5.55285	6.89536	5.47604	7.30014	7.27263	6.46451	1.34251	1.8241	-0.404778	0.808123	TIMM50	2
Smu1	5.91564	5.90809	6.02417	5.6516	5.79175	5.592	-0.00754864	-0.372563	0.256484	0.199755	#N/A	#N/A
Bri3	7.00051	7.10474	7.15165	6.96969	7.84482	7.03901	0.104229	-0.181961	0.135046	0.805806	BRI3	2
Ubac1	4.99233	6.50336	5.04849	6.34532	5.9916	5.1859	1.51103	1.29683	0.158041	0.805695	UBAC1	2
Tfam	4.99096	5.74915	4.9176	5.01368	5.69161	4.88779	0.758193	0.09608	0.735467	0.803824	TFAM	6
Bcap31	7.8181	9.07514	7.76884	9.28034	8.65732	8.78654	1.25703	1.5115	-0.205209	-0.129215	#N/A	#N/A
Snx14	4.21703	5.64049	4.20964	5.22562	5.2011	4.39836	1.42346	1.01597	0.414874	0.802735	SNX14	1
Memo1	6.1994	6.08414	6.13755	5.32041	6.04115	5.24112	-0.115264	-0.817136	0.763725	0.800033	MEMO1	16
Aldh6a1	4.21744	8.71028	3.8341	8.33175	8.92004	8.13115	4.49284	4.49765	0.378522	0.788892	ALDH6A1	9
Vdac3	7.42972	8.031	7.33551	7.44938	7.6503	6.86204	0.601279	0.113871	0.581618	0.78826	VDAC3	5
Ubxn6	5.80505	6.44192	5.58804	6.71128	6.2272	6.18433	0.636866	1.12323	-0.269359	0.0428653	#N/A	#N/A
L3hypdh	4.84422	5.04692	4.75253	5.00363	5.93477	5.14765	0.202702	0.251099	0.0432946	0.787123	L3HYPDH	1
Tomm40	6.22658	7.84371	6.20373	7.93586	6.95623	6.16915	1.61713	1.73213	-0.0921412	0.787083	TOMM40	5
Gusb	5.77469	4.61157	5.62514	5.19188	4.52507	5.92734	-1.16313	-0.433254	-0.580313	-1.40227	#N/A	#N/A
Fbxw8	5.85776	6.24935	5.78784	6.23096	5.07914	6.22258	0.391586	0.443117	0.018389	-1.14344	#N/A	#N/A
Arfgef2	4.434	5.04859	4.26409	4.8926	4.60087	3.81543	0.614592	0.628515	0.155991	0.785439	ARFGEF2	15
Fbxw5	4.46829	5.79712	4.56196	5.74477	5.87146	5.50713	1.32883	1.18281	0.0523496	0.364327	#N/A	#N/A
Mrpl48	5.87076	6.70525	5.68019	6.69987	6.85523	6.07056	0.834485	1.01968	0.00537669	0.784666	MRPL48	1
Psph	5.90938	5.17794	5.8334	5.28239	5.68479	4.90805	-0.731438	-0.551007	-0.104451	0.776745	PSPH	1
Ephx2	3.09956	8.29116	2.16458	8.49859	8.13573	7.36796	5.1916	6.33401	-0.207432	0.767773	EPHX2	1
Tubb4b	7.18038	7.40027	7.2267	7.57777	7.47241	7.53641	0.219886	0.351067	-0.177503	-0.0640018	#N/A	#N/A
Tmed5	5.08335	6.52394	4.84178	5.32468	6.65582	5.89116	1.44058	0.482897	1.19926	0.764655	TMED5	9
Cox16	5.17528	6.25117	5.00424	5.52356	6.15669	5.39316	1.0759	0.519328	0.727608	0.763523	COX16	1
Gm6404	5.94671	5.18219	5.66441	4.92012	3.90248	4.01069	-0.764522	-0.744293	0.262071	-0.108208	#N/A	#N/A
Id1	5.45895	5.8137	4.94945	5.90403	7.15503	6.39654	0.354754	0.954579	-0.0903234	0.758499	ID1	6
Tubg1	4.7528	5.84485	4.72026	6.0337	5.62588	4.87097	1.09205	1.31344	-0.188856	0.754909	TUBG1	3
Arhgap5	4.73982	5.55221	4.59115	3.5289	4.81328	4.06162	0.812385	-1.06225	2.02331	0.751662	ARHGAP5	15
Mrps28	5.59743	6.89162	5.38612	6.81258	6.64105	5.893	1.29419	1.42646	0.0790374	0.748054	MRPS28	1
Fut8	4.54547	5.58749	4.33263	4.36018	5.48122	4.73361	1.04202	0.0275531	1.22731	0.747615	FUT8	9
Lipa	6.15829	6.54967	5.77711	5.98698	6.42783	5.6808	0.391377	0.209872	0.562691	0.747036	LIPA	4
Gm15800	2.51824	2.95955	2.44154	3.10457	2.94988	2.99478	0.441307	0.663029	-0.145024	-0.0448985	#N/A	#N/A
Cab39	5.6281	6.57317	5.54709	5.47045	6.46713	5.7204	0.94507	-0.0766406	1.10272	0.746727	CAB39	15
Gbas	5.73238	7.41805	5.56314	7.23227	7.2821	6.53593	1.68567	1.66913	0.185779	0.746176	GBAS	1
Mrpl54	7.0584	7.66064	6.8625	7.92722	6.98582	6.67946	0.602233	1.06472	-0.266583	0.306356	#N/A	#N/A
Mrpl50	5.2086	6.25184	5.18249	5.7931	6.93065	5.58054	1.04324	0.610607	0.45874	1.35011	#N/A	#N/A
Mrpl51	6.58406	8.74248	6.57875	8.67537	8.78198	7.54483	2.15841	2.09661	0.0671109	1.23716	#N/A	#N/A
Btf3l4	6.85556	7.72783	6.87687	6.76687	7.27207	6.52667	0.872271	-0.110002	0.960961	0.745399	BTF3L4	8
Mrpl53	6.26886	7.76855	5.94845	7.80001	7.77597	6.93033	1.49969	1.85157	-0.0314637	0.845635	#N/A	#N/A
Elof1	6.11152	6.68098	5.9167	6.97309	6.87045	6.12873	0.569455	1.05639	-0.292114	0.741723	ELOF1	1
Sod3	7.68742	6.67995	7.21124	7.50955	7.76292	8.96459	-1.00747	0.298312	-0.829593	-1.20167	#N/A	#N/A
Hmox2	5.51594	6.84068	5.5281	6.37721	6.61576	5.87808	1.32474	0.849102	0.463474	0.737682	HMOX2	6
Pnpla2	5.08818	11.3142	4.3171	11.5253	11.5602	10.8227	6.22605	7.2082	-0.211077	0.737505	PNPLA2	5
Fbxo3	5.22072	6.09472	5.09723	5.27069	6.29851	5.56144	0.874	0.173457	0.824032	0.737073	FBXO3	9
Suds3	6.06388	7.08136	6.10766	6.93493	6.85091	6.11581	1.01749	0.827274	0.14643	0.735092	SUDS3	1
Pdgfd	4.82947	2.88302	4.81608	2.62645	4.1603	3.42571	-1.94645	-2.18962	0.256566	0.734595	PDGFD	5
Rhoq	6.71831	6.86858	6.61176	5.95654	7.07547	6.34147	0.150275	-0.655219	0.912045	0.734001	RHOQ	29
Sumo1	6.79523	7.1187	6.54784	6.11008	7.08819	6.35809	0.323472	-0.437761	1.00862	0.730096	SUMO1	4
Mmadhc	6.30357	7.35323	6.16089	6.73063	7.04904	6.32061	1.04966	0.569741	0.622597	0.728431	MMADHC	3
Dcaf6	5.11743	5.92024	5.03116	5.36095	5.69649	4.96974	0.802805	0.329784	0.559292	0.726742	DCAF6	4
Mapre3	3.89139	3.72168	3.58741	3.71443	4.76486	4.03872	-0.16971	0.127016	0.00725046	0.726137	MAPRE3	6
Kif16b	3.18833	3.4534	2.93929	2.82961	3.92842	3.20446	0.265074	-0.10968	0.623792	0.723967	KIF16B	4
Lgals9	6.40615	3.52042	6.3341	4.23675	5.50353	6.58323	-2.88572	-2.09735	-0.71633	-1.0797	#N/A	#N/A
Slc7a6	4.88973	5.34139	4.88604	4.83009	5.12614	4.40316	0.451662	-0.0559484	0.511297	0.722977	SLC7A6	10
Gja1	5.86777	5.38953	5.84142	6.91098	7.35778	6.63484	-0.478241	1.06956	-1.52145	0.722944	GJA1	12
Lgals3	7.47744	7.70576	7.91897	7.77356	4.14467	7.18557	0.228329	-0.145412	-0.0677956	-3.0409	#N/A	#N/A
Egln1	5.54552	6.9281	5.72736	6.90825	7.10875	6.3889	1.38257	1.1809	0.0198443	0.719848	EGLN1	7
Asun	4.1903	4.30146	4.26269	3.34539	4.62752	3.91251	0.111154	-0.917309	0.956072	0.71501	ASUN	3
Rbm17	6.47786	6.12672	6.52422	5.7803	5.67457	5.85026	-0.351139	-0.743918	0.346426	-0.175682	#N/A	#N/A
Bcl2l13	4.37794	6.55328	4.24538	6.56306	6.30182	5.5902	2.17533	2.31768	-0.0097831	0.711622	BCL2L13	9
Ube2q2	4.39427	6.08589	4.48137	4.29955	5.83271	5.12215	1.69162	-0.181826	1.78634	0.710561	UBE2Q2	7
Cul2	4.54083	5.60522	4.67882	4.6756	4.99273	4.28293	1.06439	-0.00321911	0.929615	0.709806	CUL2	8
Nedd4l	3.90229	4.32033	3.81252	3.93208	4.66851	3.96513	0.418042	0.119559	0.388258	0.703382	NEDD4L	14
Fkbp4	6.14865	6.2674	6.40551	6.69625	7.0126	6.31034	0.118748	0.290746	-0.428856	0.702257	FKBP4	9
Osbpl1a	3.94682	5.54182	4.04005	4.88059	5.4501	4.74826	1.595	0.840537	0.661237	0.701844	OSBPL1A	7
Fnip1	4.78819	4.53462	4.73329	3.12078	3.69102	2.98954	-0.253568	-1.61251	1.41384	0.701481	FNIP1	23
Adhfe1	3.24486	7.87532	2.79524	7.26611	8.25108	7.55013	4.63046	4.47087	0.609207	0.700947	ADHFE1	3
Cluh	4.57261	7.43952	4.49637	7.44196	7.51478	6.81538	2.86691	2.94559	-0.00244157	0.699396	CLUH	11
Lrp12	4.62852	3.74642	4.27551	3.61971	3.72243	3.02524	-0.882098	-0.655802	0.12671	0.69719	LRP12	15
Pnpla8	5.21486	7.53617	5.08401	6.32372	7.35241	6.65532	2.32131	1.23971	1.21245	0.697085	PNPLA8	5
Usp16	5.30698	5.12916	5.18454	3.79348	5.23433	4.53784	-0.17782	-1.39106	1.33568	0.696493	USP16	1
Thoc7	6.49429	6.69974	6.62684	5.86183	6.50681	6.05997	0.20545	-0.765019	0.837916	0.446838	#N/A	#N/A
Thoc6	4.58592	4.7556	4.60865	4.72419	4.18127	3.97107	0.169679	0.115546	0.0314059	0.210204	#N/A	#N/A
Mrpl24	6.23164	7.55678	6.39285	7.1813	7.17789	6.48158	1.32515	0.788449	0.375481	0.696309	MRPL24	1
Acaca	4.35846	7.83122	4.27302	8.15849	9.13984	7.30397	3.47276	3.88546	-0.327269	1.83588	#N/A	#N/A
Pmm1	6.40603	8.49441	6.20308	8.40602	7.11772	6.42348	2.08838	2.20294	0.0883876	0.694241	PMM1	1
Zc3h14	5.72796	5.90357	5.87945	5.12451	5.70559	5.01265	0.175614	-0.754947	0.779065	0.692934	ZC3H14	5
Ak3	5.88522	8.04597	5.60335	7.4966	8.25029	7.564	2.16076	1.89325	0.549375	0.686286	AK3	3
Npc1	4.35848	5.51021	4.5868	5.08641	4.69583	4.01278	1.15173	0.49961	0.423806	0.683045	NPC1	5
Kif1b	4.4764	4.69694	4.26496	4.081	4.89485	4.2169	0.220543	-0.183965	0.615941	0.677953	KIF1B	19
Snx10	5.3634	6.74396	5.19762	5.78939	7.27258	5.59529	1.38055	0.591768	0.954566	1.6773	#N/A	#N/A
Sipa1l1	4.44915	4.95208	4.8201	4.69241	4.96525	4.29335	0.502931	-0.127695	0.25967	0.671897	SIPA1L1	7
Ptms	9.63511	10.1657	9.67671	10.534	10.5854	9.9161	0.530561	0.857263	-0.368303	0.669298	PTMS	1
LOC101056370	6.49957	7.89809	6.38867	7.15256	7.75071	6.16699	1.39853	0.763887	0.745538	1.58372	#N/A	#N/A
Ube2a	5.58406	7.10983	5.51751	6.65228	6.26046	5.59135	1.52577	1.13477	0.457559	0.669117	UBE2A	5
Zfp503	6.37448	4.23816	6.15526	5.27908	3.08388	5.85863	-2.13632	-0.876173	-1.04093	-2.77474	#N/A	#N/A
Lrpprc	4.47728	6.36517	4.72144	5.81448	6.38805	4.35593	1.88788	1.09305	0.550682	2.03212	#N/A	#N/A
Pink1	5.71235	6.84389	5.63501	7.03926	7.88708	7.48606	1.13154	1.40426	-0.195368	0.401012	#N/A	#N/A
Prdx2	8.31825	8.55918	8.34614	8.56675	8.69046	8.02202	0.240926	0.220611	-0.00757509	0.668437	PRDX2	1
Nfkbib	4.54406	4.32998	4.43836	4.80496	4.38078	4.82441	-0.214084	0.36659	-0.474979	-0.443629	#N/A	#N/A
Dhodh	3.59832	4.30933	3.55191	4.63635	4.8259	4.15821	0.711003	1.08444	-0.327024	0.667699	DHODH	1
Tbc1d13	5.09054	5.61188	4.77475	5.46903	5.85533	5.19365	0.521339	0.694285	0.142852	0.661676	TBC1D13	3
Adipor2	5.31631	8.91334	5.09102	9.20391	8.74327	8.08239	3.59703	4.11288	-0.290562	0.660876	ADIPOR2	18
Tmeff1	5.39578	4.60496	5.94321	4.17451	4.91001	4.25152	-0.790819	-1.76869	0.430447	0.658493	TMEFF1	4
Mpdu1	5.35293	7.50615	5.26616	7.85074	6.91474	6.9836	2.15322	2.58458	-0.344588	-0.0688518	#N/A	#N/A
Wdr61	5.72446	5.95671	5.58524	5.58887	6.1217	5.46365	0.232252	0.00363237	0.36784	0.658054	WDR61	1
Tceb1	5.85911	6.29459	5.86791	5.19198	6.20655	5.55237	0.435487	-0.675928	1.10261	0.654181	TCEB1	12
Nap1l4	6.3409	6.92718	6.23791	6.71517	7.0684	6.41967	0.586274	0.477268	0.212005	0.648727	NAP1L4	1
Naa25	4.3322	4.47032	4.27868	4.49143	4.02625	3.37769	0.138122	0.212755	-0.0211108	0.648559	NAA25	13
Dolk	4.33022	6.78551	4.21526	6.8104	6.10185	6.33259	2.45529	2.59514	-0.0248972	-0.230737	#N/A	#N/A
Rcbtb2	5.22774	5.72422	4.91831	5.57377	6.69982	6.05171	0.496482	0.655457	0.150455	0.648118	RCBTB2	1
Atp2a2	7.23263	6.82256	7.431	6.70858	7.01722	6.36927	-0.410073	-0.722418	0.113973	0.64795	ATP2A2	18
Spsb1	4.75056	4.59803	4.78814	3.9136	4.85216	4.20748	-0.152527	-0.874542	0.684437	0.644676	SPSB1	4
Pi4ka	5.12039	5.21131	5.08045	5.2676	5.50074	4.85696	0.090916	0.187149	-0.0562867	0.643774	PI4KA	1
Aes	8.00692	8.3158	7.87908	8.15752	8.60641	7.96347	0.30888	0.278442	0.158282	0.642936	AES	1
Aph1a	6.72751	7.16429	6.6717	7.35159	7.21873	6.57848	0.436774	0.67989	-0.187297	0.640248	APH1A	7
Mgmt	4.3299	3.94163	3.82869	4.13543	4.87142	4.2376	-0.388278	0.306744	-0.193808	0.633821	MGMT	1
Sepp1	8.39298	9.39426	7.78603	9.18244	9.78289	10.4821	1.00128	1.3964	0.211822	-0.699235	#N/A	#N/A
Nbeal1	2.57778	2.69236	2.35564	0.740606	1.05615	0.424717	0.114583	-1.61504	1.95176	0.631434	NBEAL1	14
Vbp1	5.78728	5.10988	5.52169	3.75476	4.67812	5.01498	-0.677404	-1.76693	1.35512	-0.336861	#N/A	#N/A
Sbno1	4.65108	5.321	4.65512	4.04871	4.43268	3.80224	0.669919	-0.606405	1.27229	0.63044	SBNO1	27
Cspg4	2.38931	3.74278	2.5951	3.58832	4.3866	3.75994	1.35348	0.993213	0.154467	0.62666	CSPG4	2
Ddx23	5.46177	5.19998	5.6189	5.34417	5.21013	5.46096	-0.261787	-0.274732	-0.144187	-0.250829	#N/A	#N/A
Ptcd1	3.68075	4.65956	3.72299	4.33251	4.67456	4.04863	0.978806	0.60952	0.327048	0.62593	PTCD1	8
Ddx24	5.41374	5.74907	5.50204	5.87322	5.32011	5.68512	0.335329	0.371176	-0.124153	-0.36501	#N/A	#N/A
Flcn	5.57819	5.34405	5.79092	4.86933	5.96799	5.34222	-0.234146	-0.92159	0.474716	0.625771	FLCN	1
Urgcp	4.01316	4.93525	4.13283	5.10991	4.91791	4.30096	0.92209	0.977088	-0.174666	0.61695	URGCP	6
Pgm2	5.97286	8.27488	5.88963	8.50555	8.167	7.55234	2.30202	2.61592	-0.230666	0.614663	PGM2	2
Csnk2a1	5.62512	6.35938	5.48062	5.48128	6.06736	5.45362	0.734252	0.000662638	0.878092	0.61374	CSNK2A1	25
Psmc6	7.22848	7.79491	7.04402	6.07569	7.00947	6.39628	0.566432	-0.968336	1.71922	0.613191	PSMC6	3
Mtx2	6.28368	7.50639	5.91522	6.4898	7.63277	5.78904	1.22271	0.574576	1.01659	1.84373	#N/A	#N/A
Lias	4.66974	6.74041	4.56688	6.41018	6.31369	5.48834	2.07067	1.8433	0.330227	0.825356	#N/A	#N/A
Trappc2l	6.26874	6.66988	6.16947	6.95465	6.70107	6.39021	0.401135	0.785181	-0.284769	0.310861	#N/A	#N/A
Ubqln4	4.49405	5.00344	4.78042	4.85506	5.44237	4.83119	0.509387	0.0746402	0.14838	0.611182	UBQLN4	1
Trp53	6.52779	4.59782	6.57847	4.90822	3.90417	5.3408	-1.92997	-1.67024	-0.310402	-1.43663	#N/A	#N/A
Dnajb9	5.03595	6.2426	4.86716	6.29602	6.01854	5.40946	1.20665	1.42886	-0.0534223	0.609075	DNAJB9	10
Hspb1	7.22508	5.99017	6.92979	6.44247	7.10241	7.62251	-1.23491	-0.48732	-0.452299	-0.52011	#N/A	#N/A
Mrps18c	5.75527	7.29273	5.73739	6.6202	6.77433	6.16705	1.53746	0.882805	0.67253	0.607279	MRPS18C	1
Tomm70a	6.01499	6.57629	6.032	5.91048	6.16875	5.56155	0.561301	-0.12152	0.665811	0.607206	TOMM70A	10
Enc1	6.49369	4.53764	5.46807	4.43631	5.1628	4.5604	-1.95606	-1.03176	0.10133	0.602402	ENC1	10
Slc52a2	3.7657	3.51114	3.63912	3.7467	4.37029	3.76791	-0.254565	0.107579	-0.235565	0.602377	SLC52A2	3
Acp2	5.10971	4.98972	5.00889	4.95378	4.72876	5.10927	-0.119993	-0.0551108	0.0359428	-0.380513	#N/A	#N/A
Itfg3	5.1092	5.95503	5.16682	6.32701	6.27924	5.67697	0.845828	1.16018	-0.371974	0.602266	ITFG3	5
Cacybp	6.52578	6.12724	6.41151	5.06098	6.41957	5.81751	-0.39854	-1.35053	1.06626	0.602065	CACYBP	3
Srp19	6.60412	6.72098	6.44081	6.01798	6.08717	5.49069	0.116866	-0.422826	0.703002	0.596485	SRP19	4
Hmox1	7.61209	6.34072	7.18706	5.88899	3.66655	5.59916	-1.27137	-1.29808	0.451733	-1.93261	#N/A	#N/A
Ppp2r3a	2.93286	3.90022	2.41746	2.14916	3.44199	2.84684	0.96736	-0.268303	1.75106	0.595156	PPP2R3A	1
C030046E11Rik	3.96844	4.49999	3.94077	3.92155	4.54065	4.27828	0.531559	-0.0192188	0.578449	0.262363	#N/A	#N/A
Npr2	4.58273	4.46171	4.47153	4.33459	3.9907	5.7405	-0.121019	-0.136945	0.127122	-1.74981	#N/A	#N/A
Snrpd3	6.70626	6.31643	6.80768	6.25271	6.61308	6.02144	-0.389833	-0.554967	0.0637208	0.591636	SNRPD3	3
Mapkap1	5.21103	5.37778	5.04015	5.17213	5.6688	5.0786	0.166751	0.131982	0.205654	0.5902	MAPKAP1	1
1110059E24Rik	4.89202	5.43046	5.02658	4.41691	4.52452	4.32429	0.53844	-0.609669	1.01355	0.200231	#N/A	#N/A
Ppp6c	5.47689	5.80438	5.35608	5.26041	5.96459	5.37787	0.327494	-0.0956665	0.543971	0.586717	PPP6C	37
Gsk3a	6.07465	6.7591	6.08299	6.79144	6.77117	6.18479	0.684443	0.708453	-0.0323485	0.586382	GSK3A	1
Fech	5.86956	6.62515	5.60339	6.63622	6.79621	6.21043	0.755587	1.03284	-0.0110774	0.585783	FECH	1
Gm7866	8.18143	9.27598	8.22168	9.2869	8.6898	7.63767	1.09454	1.06522	-0.0109241	1.05213	#N/A	#N/A
Cdk5	5.3051	5.81421	5.37923	5.69497	6.27277	5.68741	0.509109	0.315746	0.119232	0.585357	CDK5	1
Nme1	7.4666	7.21912	7.66451	7.28746	7.05539	6.47061	-0.247486	-0.377047	-0.0683413	0.584779	NME1	7
Rhot1	4.57577	5.33405	4.47638	4.61679	5.32117	4.73718	0.758281	0.140414	0.717254	0.583998	RHOT1	5
Ube3b	4.89951	5.80033	4.85581	5.74891	5.73627	5.15459	0.900816	0.893105	0.0514167	0.58168	UBE3B	1
Fuom	4.244	7.63313	4.22572	7.38692	7.33086	5.16256	3.38913	3.1612	0.246208	2.1683	#N/A	#N/A
Rpe	5.6577	6.17268	5.35713	5.19333	6.72424	6.14307	0.514974	-0.163799	0.97935	0.581174	RPE	7
Cad	4.24155	2.64875	4.43152	3.30211	3.7471	3.16654	-1.5928	-1.12941	-0.653368	0.580552	CAD	4
Tmx4	3.80087	3.576	3.02445	3.19999	3.74663	3.16662	-0.224869	0.175544	0.376012	0.580009	TMX4	6
Mmab	5.42275	5.25497	5.22369	5.71693	5.42503	4.84565	-0.167783	0.493241	-0.46196	0.579381	MMAB	7
Yif1a	5.82894	6.60805	5.83239	6.82736	6.36468	5.78574	0.779108	0.994965	-0.219309	0.578944	YIF1A	1
Ccni	6.98074	8.0505	6.77211	7.88336	8.28897	7.71121	1.06976	1.11125	0.167138	0.577762	CCNI	2
Uckl1	4.50409	5.23742	4.73559	5.07664	5.11352	4.53737	0.733327	0.341052	0.160776	0.576155	UCKL1	2
Mcu	4.56085	4.43189	4.89223	4.01863	3.8337	3.25765	-0.128959	-0.8736	0.413264	0.576053	MCU	3
Psma2	7.61993	8.0242	7.63296	7.70762	7.83852	7.26543	0.404268	0.0746615	0.316574	0.573098	PSMA2	1
Gpam	4.80844	7.83274	4.42243	8.40033	7.24438	6.67224	3.0243	3.97791	-0.567591	0.572141	GPAM	15
Asna1	6.41399	7.07527	6.60292	7.09573	6.77481	6.20309	0.661285	0.492806	-0.0204574	0.571729	ASNA1	2
Nadk	6.41245	7.44243	6.27475	7.31418	7.95069	7.37955	1.02998	1.03943	0.128244	0.571141	NADK	8
Setd8	6.18412	6.3931	6.01063	6.36182	6.7794	6.20893	0.208975	0.351195	0.0312734	0.570465	SETD8	13
Trove2	3.49296	2.87724	3.36296	1.8993	1.75969	1.18928	-0.615721	-1.46366	0.977933	0.570415	TROVE2	11
Fbln1	6.18932	2.98527	6.32352	4.68528	2.63145	5.66977	-3.20405	-1.63825	-1.7	-3.03832	#N/A	#N/A
Sqle	7.05934	5.43734	7.30637	5.94681	3.86877	4.32421	-1.622	-1.35955	-0.509471	-0.455441	#N/A	#N/A
Mif4gd	4.47641	7.17619	4.19556	7.16691	7.34443	6.77622	2.69978	2.97136	0.00928046	0.568212	MIF4GD	6
Klhl25	3.43438	2.80665	3.22341	3.67783	3.39753	2.83104	-0.62773	0.454416	-0.87118	0.566495	KLHL25	3
Eif2a	5.95598	5.65934	5.88043	5.0579	5.34597	5.35855	-0.29664	-0.822534	0.60144	-0.0125813	#N/A	#N/A
Tom1l2	3.6611	4.51545	3.56971	4.2318	4.66758	4.10487	0.854349	0.662089	0.283651	0.562706	TOM1L2	9
Gadd45g	6.41125	6.1484	6.69666	6.26483	7.5592	6.99765	-0.262843	-0.431831	-0.116426	0.561548	GADD45G	4
Skap2	5.82227	5.84533	5.48966	4.99868	6.13518	5.58061	0.0230663	-0.490975	0.846651	0.554576	SKAP2	7
Psme4	4.94641	5.71641	5.01433	4.60845	5.12927	4.57592	0.769995	-0.405875	1.10795	0.553355	PSME4	3
Dus1l	4.179	5.56807	4.26152	5.25371	5.23762	4.68515	1.38907	0.99219	0.314356	0.552474	DUS1L	2
Ppme1	4.93249	5.44672	5.22702	5.4516	4.84382	4.29267	0.514228	0.224586	-0.00487936	0.551144	PPME1	7
Abhd4	6.14568	6.52009	5.91367	6.30384	6.35597	5.80653	0.374404	0.390164	0.216252	0.549444	ABHD4	12
Sgk1	5.22202	2.40352	5.50334	4.21258	5.72547	5.17691	-2.8185	-1.29076	-1.80906	0.548557	SGK1	15
Dnajc7	6.22683	7.28569	6.236	6.15793	7.05781	6.51007	1.05887	-0.0780749	1.12777	0.547742	DNAJC7	1
Cops3	6.1158	6.65902	5.94227	6.14777	6.40127	5.85383	0.543214	0.205496	0.51125	0.547447	COPS3	2
Gabarapl2	6.16325	7.28567	5.94846	6.99425	7.64443	7.09896	1.12242	1.04579	0.291424	0.545467	GABARAPL2	2
Emc2	6.6093	7.98708	6.12769	6.71691	7.36355	6.81888	1.37778	0.589215	1.27017	0.544674	EMC2	2
Csde1	7.96867	8.39185	7.81163	7.16355	8.54427	8.00049	0.423183	-0.64808	1.2283	0.543777	CSDE1	5
Gde1	5.40731	6.98489	5.33435	6.95793	7.89033	7.3467	1.57759	1.62358	0.0269605	0.543633	GDE1	3
Hmgcs1	7.85976	7.37284	8.03488	7.10164	7.53795	6.99662	-0.486919	-0.933237	0.271203	0.541332	HMGCS1	14
Asxl2	3.75798	3.50628	3.63283	2.64708	2.63288	2.09161	-0.251701	-0.985751	0.859193	0.541279	ASXL2	29
Fbl	5.89601	4.71667	6.18508	5.10599	4.41994	4.91753	-1.17934	-1.07909	-0.389317	-0.497599	#N/A	#N/A
Pdrg1	6.70623	6.55422	6.25014	6.34045	6.72517	6.18418	-0.152002	0.0903068	0.213777	0.540992	PDRG1	4
Tmem245	2.77159	3.25807	2.4835	2.81105	2.72257	2.18279	0.486481	0.327552	0.447017	0.539775	TMEM245	12
Smyd5	4.55345	3.39989	4.65366	3.63596	3.53744	3.00076	-1.15356	-1.0177	-0.23607	0.53668	SMYD5	3
Dag1	6.41228	7.70945	6.52209	7.94505	7.12819	6.5919	1.29717	1.42296	-0.2356	0.536296	DAG1	18
Atp6v1d	6.48867	6.96498	6.38544	6.47342	6.53909	6.00308	0.476303	0.0879823	0.491552	0.536016	ATP6V1D	1
Mrps30	4.94575	6.71184	5.06656	6.5279	6.09898	5.5645	1.76609	1.46134	0.18394	0.534479	MRPS30	1
Pmm2	5.3372	5.95229	5.18428	5.42075	6.20961	5.02703	0.615093	0.236465	0.531546	1.18259	#N/A	#N/A
Kpna1	4.28867	4.4495	3.98337	4.07964	4.49219	3.95798	0.160822	0.0962754	0.369853	0.534212	KPNA1	29
Arpc5l	6.17297	7.06407	6.0699	6.62735	6.50107	5.96744	0.891092	0.557448	0.436717	0.533634	ARPC5L	5
Nme2	10.4121	9.71369	10.2823	9.81229	9.34302	8.81177	-0.698432	-0.469971	-0.098604	0.531246	NME2	2
Ube3a	4.61891	5.0293	4.3241	3.38979	3.97365	3.44375	0.410392	-0.934302	1.63951	0.529907	UBE3A	11
Lcmt2	3.36109	3.88282	3.34807	3.75177	3.12776	2.59835	0.521732	0.403706	0.131044	0.52941	LCMT2	12
Osbpl2	4.97481	5.1341	4.73283	5.11706	5.08436	4.55513	0.159297	0.384239	0.0170399	0.529238	OSBPL2	1
Klhdc2	6.27667	6.33564	6.56574	5.87087	5.97369	5.44799	0.0589707	-0.694864	0.464765	0.525697	KLHDC2	1
Rabl6	5.35501	5.59469	5.26757	5.59686	5.54054	5.01558	0.239676	0.32929	-0.00217873	0.52496	RABL6	1
Igbp1	6.06354	7.48589	6.1273	7.02402	6.29671	5.77554	1.42235	0.896728	0.461862	0.521169	IGBP1	1
Fbxo6	5.02292	5.98579	5.3125	5.69161	5.26516	5.10709	0.962868	0.379117	0.294178	0.15807	#N/A	#N/A
Tpcn1	4.11032	5.77183	4.09362	5.93414	5.7467	5.22899	1.66151	1.84052	-0.162314	0.517713	TPCN1	14
Ube2m	7.42983	8.18411	7.39922	8.22731	8.01495	7.49766	0.754278	0.828098	-0.0432081	0.517295	UBE2M	2
Taok1	4.63946	4.6453	4.26685	3.34807	3.34325	2.82658	0.00584115	-0.918782	1.29723	0.51667	TAOK1	60
Bmpr2	4.37095	4.30433	4.08418	3.62526	2.48435	1.96896	-0.0666258	-0.458912	0.679065	0.515395	BMPR2	41
Abcb6	3.28872	5.40563	3.45413	5.59162	4.59364	4.07858	2.11691	2.13749	-0.185992	0.515058	ABCB6	1
Fkbp3	6.97434	7.35371	6.95895	6.05457	6.67276	6.15889	0.379378	-0.904375	1.29914	0.513872	FKBP3	3
Plgrkt	5.53546	6.29047	5.45089	5.78812	6.60011	6.0868	0.755007	0.337231	0.502343	0.51331	PLGRKT	2
Chd3	6.08201	3.76046	6.13694	4.21457	4.87487	4.36383	-2.32155	-1.92237	-0.454111	0.51104	CHD3	5
Grhpr	4.45433	7.50564	4.47832	7.79801	6.51375	6.00303	3.05131	3.31969	-0.292367	0.510718	GRHPR	1
Narf	3.92881	6.22433	4.10005	5.84599	4.21887	3.7093	2.29551	1.74593	0.378339	0.509575	NARF	2
Usp15	5.22096	5.26917	5.15827	3.97312	5.39813	4.88951	0.0482156	-1.18516	1.29606	0.508617	USP15	30
Gm12854	8.37533	7.3847	8.36366	7.64276	7.46974	8.6941	-0.990637	-0.720902	-0.258064	-1.22437	#N/A	#N/A
Ankrd52	4.63789	3.81808	4.66448	3.77418	4.65727	4.15103	-0.819816	-0.890302	0.0438992	0.506243	ANKRD52	95
Prkag1	5.8396	6.73526	5.62817	6.57195	6.54211	6.03607	0.895654	0.94378	0.163304	0.506037	PRKAG1	2
Tbl1xr1	4.73638	4.51186	4.08252	3.893	3.78941	3.2836	-0.224522	-0.189522	0.61886	0.505815	TBL1XR1	32
Rab7	8.0487	7.9008	7.95577	7.69704	7.79756	8.11869	-0.147904	-0.258729	0.203751	-0.321124	#N/A	#N/A
Itga1	3.89532	3.85107	3.41782	2.72859	4.56754	4.06318	-0.0442423	-0.689232	1.12248	0.50436	ITGA1	8
Snrpf	6.07808	5.54044	6.59288	5.22271	5.56711	5.06324	-0.537631	-1.37018	0.317737	0.503866	SNRPF	1
Bet1	5.05932	5.58792	4.97047	4.90695	5.53585	5.03358	0.528605	-0.0635106	0.680968	0.502275	BET1	4
Fzd7	4.03365	3.46125	4.2888	3.74533	3.70571	3.20492	-0.572406	-0.543477	-0.284079	0.500795	FZD7	5
Brd7	5.40309	5.82245	5.49837	5.04041	5.75755	5.25821	0.419354	-0.457961	0.782041	0.499338	BRD7	2
Rnmt	4.34805	4.52756	4.36482	3.26692	4.03085	3.53256	0.17951	-1.0979	1.26064	0.498287	RNMT	1
Pcmtd2	3.97937	5.70472	3.9196	4.60158	5.61138	5.11391	1.72535	0.681975	1.10314	0.497469	PCMTD2	1
Dgkd	3.82511	7.06884	3.83323	6.69614	6.50311	6.00676	3.24373	2.86291	0.372693	0.496348	DGKD	5
Tecpr2	1.85921	2.46539	1.71826	2.27983	2.34908	1.85454	0.606176	0.561576	0.185557	0.494536	TECPR2	9
Sbno2	5.40722	4.51542	5.32644	4.01669	5.14802	4.65483	-0.8918	-1.30975	0.498729	0.493196	SBNO2	6
Hsph1	5.22805	4.20291	5.39495	3.95369	4.25196	3.76343	-1.02514	-1.44126	0.249218	0.488536	HSPH1	11
Fis1	7.1699	6.73333	7.23132	7.08721	6.94562	7.45536	-0.436564	-0.144104	-0.353882	-0.509743	#N/A	#N/A
Golga4	4.49813	4.6361	4.53916	3.50214	4.98128	4.49305	0.137979	-1.03703	1.13397	0.488233	GOLGA4	10
Psma4	7.47753	7.81121	7.50688	7.24149	7.87129	7.38412	0.333685	-0.265392	0.569725	0.487173	PSMA4	3
Adk	5.83519	5.55672	6.19192	5.70389	6.66116	6.17481	-0.278467	-0.488031	-0.147169	0.486341	ADK	2
Sdha	7.04301	10.3592	6.99372	10.0486	11.0269	8.45753	3.31624	3.05489	0.310635	2.56933	#N/A	#N/A
Fam188a	4.03252	4.241	3.98824	3.51765	4.68984	4.20999	0.208482	-0.470596	0.723355	0.479849	FAM188A	4
Sdhb	7.10762	10.6493	6.97336	10.2671	10.8112	8.02404	3.54172	3.29373	0.382255	2.78717	#N/A	#N/A
Mdn1	2.23205	1.61483	2.15806	1.23292	1.29744	0.817676	-0.617218	-0.925133	0.381908	0.479767	MDN1	6
Atp9b	4.36184	4.56995	4.65529	4.45565	4.22867	4.71085	0.208106	-0.199643	0.114295	-0.482177	#N/A	#N/A
Nkiras2	5.23006	6.68981	5.19169	6.69888	5.91005	5.4329	1.45975	1.5072	-0.00906856	0.477147	NKIRAS2	5
Sdc4	6.17983	7.21942	5.971	7.11446	5.90184	5.42542	1.03959	1.14346	0.104963	0.476427	SDC4	5
Elovl5	6.57881	6.61329	6.58426	7.14901	7.17774	6.70191	0.0344769	0.56475	-0.535722	0.475822	ELOVL5	11
Sec22b	6.86125	6.08126	6.72258	6.06255	5.7006	6.35257	-0.779987	-0.660031	0.0187119	-0.651976	#N/A	#N/A
Nfil3	5.35883	6.00293	5.33437	5.6507	3.69585	3.22034	0.644102	0.316331	0.352239	0.475508	NFIL3	5
Mt2	9.00144	11.3014	8.86637	10.626	7.42817	7.65469	2.29999	1.75965	0.675415	-0.226522	#N/A	#N/A
Dcun1d1	5.35959	5.13071	5.03786	3.76155	4.95898	4.48721	-0.228883	-1.2763	1.36916	0.471765	DCUN1D1	31
Mt1	9.12216	11.6076	9.24729	11.479	9.38626	9.02375	2.48547	2.2317	0.128647	0.362512	#N/A	#N/A
Nudt5	5.11547	6.4743	4.89625	5.75295	6.3211	5.8504	1.35883	0.856703	0.721351	0.470698	NUDT5	4
Usp8	5.26472	5.97182	5.23806	5.21129	5.75011	5.28048	0.707097	-0.0267746	0.760533	0.46963	USP8	11
Pex5	5.19163	5.67094	5.31855	6.05367	6.33918	5.8699	0.479311	0.73512	-0.382731	0.469275	PEX5	7
Ppm1a	6.45255	7.25413	6.47427	6.61412	7.48236	7.01386	0.801576	0.139847	0.640011	0.468502	PPM1A	17
Rab12	6.23248	6.04349	6.19823	5.71709	6.50284	6.0344	-0.188987	-0.481139	0.326406	0.468437	RAB12	10
Mrpl43	5.99421	7.22389	5.723	7.3648	6.65664	6.18854	1.22968	1.6418	-0.140906	0.468107	MRPL43	1
Fabp4	8.45692	15.5164	6.91796	15.1799	14.7333	14.8407	7.05952	8.26192	0.33657	-0.107343	#N/A	#N/A
Fabp5	7.39228	11.3118	7.94738	11.7181	8.69987	9.326	3.91956	3.77075	-0.406285	-0.626126	#N/A	#N/A
Nelfcd	4.09788	4.39095	4.31449	4.81822	5.19547	4.9048	0.293078	0.503732	-0.427268	0.290672	#N/A	#N/A
Suclg1	6.18897	9.36411	6.20225	8.8821	10.7265	7.15753	3.17514	2.67985	0.482009	3.56902	#N/A	#N/A
Wdtc1	4.18822	5.09554	4.12468	5.24213	5.16659	4.70041	0.907322	1.11745	-0.146593	0.466178	WDTC1	18
Ppp5c	5.65315	5.85289	5.61849	6.00796	6.22136	5.75709	0.199739	0.389473	-0.155072	0.464266	PPP5C	8
Nup54	4.51446	3.95494	4.6165	3.39472	4.73458	4.18281	-0.559523	-1.22178	0.560214	0.551765	#N/A	#N/A
Osbpl9	6.01878	7.69477	5.95969	6.47085	6.96785	6.50505	1.67599	0.511153	1.22392	0.462802	OSBPL9	3
Ipo7	6.02454	5.87018	6.11487	4.49399	5.4892	5.02695	-0.154354	-1.62088	1.37619	0.462248	IPO7	30
Arfgef1	4.17028	4.61095	4.23375	3.2385	4.27273	3.81071	0.440666	-0.995252	1.37245	0.462022	ARFGEF1	28
Acbd5	4.679	5.35057	4.52284	4.07252	5.77858	5.3169	0.67157	-0.450325	1.27805	0.461675	ACBD5	12
Pisd	5.18837	5.39644	5.12003	5.36461	5.95927	5.49909	0.208071	0.244587	0.031828	0.460182	PISD	1
Ifnar2	4.99385	4.44823	4.91011	4.51731	6.39216	5.93539	-0.545625	-0.392797	-0.0690829	0.45677	IFNAR2	4
Rab21	6.76815	6.27401	6.82575	5.6958	6.59178	6.13625	-0.494134	-1.12995	0.578215	0.455524	RAB21	26
Trip11	3.62877	3.30503	3.1331	1.9541	2.60511	2.14961	-0.323737	-1.179	1.35093	0.455495	TRIP11	9
Spast	4.17164	4.54612	4.27418	4.09688	4.39132	3.93685	0.374481	-0.177293	0.449239	0.45447	SPAST	10
Dip2a	4.17426	3.63873	4.19458	3.67933	4.40887	3.95555	-0.535531	-0.515256	-0.0405961	0.453322	DIP2A	12
Gpx4	9.47281	11.6715	9.4421	11.3728	11.7754	11.144	2.19867	1.93073	0.298649	0.631343	#N/A	#N/A
Apopt1	5.32201	6.32199	5.13081	6.32338	6.58433	6.13329	0.999986	1.19257	-0.00139262	0.451047	APOPT1	1
Lmtk2	2.5261	3.39253	2.50993	3.64594	3.9924	3.54406	0.866429	1.13601	-0.253413	0.448335	LMTK2	23
Spg7	5.18948	6.20057	5.14604	6.34292	6.5268	5.77505	1.0111	1.19688	-0.142344	0.751754	#N/A	#N/A
Ccdc25	4.76609	4.68757	4.64733	3.94607	5.03295	4.58592	-0.0785192	-0.701256	0.7415	0.447021	CCDC25	2
Cog8	4.27839	4.25021	4.2384	4.66834	3.67416	4.62776	-0.0281856	0.429948	-0.418136	-0.953597	#N/A	#N/A
Cog2	4.50842	4.73807	4.49792	4.66231	4.61486	5.13207	0.229647	0.164395	0.0757587	-0.517216	#N/A	#N/A
Cog7	3.814	4.23033	3.56058	4.37994	4.57596	4.64947	0.416333	0.819368	-0.149614	-0.0735031	#N/A	#N/A
Sacm1l	5.49194	6.29339	5.19611	5.15373	5.98473	5.53901	0.801451	-0.0423807	1.13966	0.445719	SACM1L	3
Atp1b3	6.60432	6.6593	6.52363	6.64402	7.49767	7.05249	0.0549728	0.120391	0.0152765	0.44518	ATP1B3	3
Stk11	6.2507	7.23226	6.42371	7.00463	7.28615	6.84312	0.981563	0.580926	0.227625	0.443027	STK11	2
Gna13	5.07745	4.63474	5.10982	4.50931	4.79569	4.35331	-0.442704	-0.600512	0.125434	0.442381	GNA13	14
Rbl2	4.02757	4.71348	3.93184	4.39585	4.89101	4.44891	0.685904	0.46401	0.317627	0.442106	RBL2	5
Tomm20	7.90465	8.27947	7.94837	8.14426	7.86431	7.42237	0.37482	0.195891	0.135213	0.441938	TOMM20	3
Lrba	1.85564	2.93278	1.56377	2.51477	3.17318	2.7314	1.07714	0.951007	0.418008	0.441786	LRBA	2
Tbc1d20	6.19913	7.11793	6.15388	6.93547	6.94758	6.50614	0.918807	0.781595	0.182461	0.441436	TBC1D20	7
Atp6v1f	7.77903	7.80625	7.83204	7.68569	7.92428	7.48286	0.02722	-0.146345	0.120559	0.441421	ATP6V1F	1
Stat5a	3.48121	5.42018	3.67681	5.58153	5.7314	5.29023	1.93897	1.90473	-0.161355	0.44117	STAT5A	1
Ubr3	4.31937	5.58127	4.14019	5.10617	5.22004	4.77944	1.26191	0.96598	0.475102	0.440602	UBR3	17
Serpinb6a	9.25524	7.11355	9.0312	6.7829	5.65685	7.34539	-2.14169	-2.2483	0.330651	-1.68854	#N/A	#N/A
Ppp3cb	5.89211	5.60325	5.79766	5.03804	5.64213	5.20331	-0.288865	-0.759623	0.565209	0.438824	PPP3CB	9
Gm4581	9.52266	8.56453	9.4871	8.88984	7.64724	7.87459	-0.958127	-0.597252	-0.325315	-0.227351	#N/A	#N/A
Dpp8	5.48461	5.51566	5.35301	4.93157	5.71952	5.28355	0.0310433	-0.421444	0.584091	0.435964	DPP8	11
Atp6v1b2	6.62335	7.02943	6.71392	6.99684	6.89915	6.46478	0.406083	0.282923	0.0325914	0.434374	ATP6V1B2	3
Gm9763	2.65128	5.54468	1.99847	5.49825	5.65319	3.76456	2.8934	3.49978	0.0464349	1.88863	#N/A	#N/A
Bms1	4.47583	3.7439	4.56695	3.44861	3.74406	4.27554	-0.731934	-1.11834	0.295281	-0.531481	#N/A	#N/A
Tmem63b	4.38306	5.09708	4.68884	5.10285	5.17094	4.73698	0.714012	0.414014	-0.00577407	0.433961	TMEM63B	6
Phkb	4.15475	4.22775	3.84569	3.62678	4.96345	4.53045	0.0729969	-0.218908	0.600971	0.433004	PHKB	1
LOC630855	6.91759	5.20427	7.21229	5.96264	4.73167	5.05289	-1.71332	-1.24965	-0.758369	-0.321213	#N/A	#N/A
Dera	4.81755	4.87974	4.53737	4.90267	4.49365	4.90537	0.0621842	0.365295	-0.0229286	-0.411721	#N/A	#N/A
Cog6	4.2285	4.75073	4.0254	4.2268	4.8827	4.45012	0.522237	0.201398	0.523932	0.432582	COG6	2
Mrpl17	7.0252	7.76142	6.98109	7.63167	7.63777	7.20533	0.736225	0.650582	0.129757	0.432439	MRPL17	3
Nif3l1	4.4657	4.18385	4.35955	4.04452	4.38314	3.95282	-0.281847	-0.315025	0.139325	0.430318	NIF3L1	2
Sil1	5.52519	5.98801	5.19512	6.03539	5.0249	5.65526	0.462819	0.840277	-0.0473865	-0.630364	#N/A	#N/A
Myl12b	7.86067	7.05046	7.9428	7.19091	7.44901	8.27382	-0.810205	-0.751884	-0.14045	-0.824806	#N/A	#N/A
Bfar	5.20105	5.70995	5.06123	5.26431	5.3752	4.94502	0.508902	0.203079	0.445645	0.430175	BFAR	3
Fadd	3.81099	3.76987	4.18062	4.15733	3.6849	4.12532	-0.0411202	-0.0232905	-0.387466	-0.440415	#N/A	#N/A
Cog4	5.40754	7.0312	5.09236	6.7102	6.4444	6.0151	1.62365	1.61784	0.320996	0.429302	COG4	1
Psmc4	6.40227	6.6034	6.56278	6.43971	6.72458	6.29545	0.201136	-0.123076	0.163695	0.429127	PSMC4	1
Ptges3	5.96442	5.69304	6.07134	4.88979	5.56846	5.13981	-0.271386	-1.18155	0.803245	0.42865	PTGES3	1
Gfer	5.28117	5.50107	5.42404	5.89132	5.41819	5.5602	0.219894	0.467276	-0.39025	-0.142004	#N/A	#N/A
Utp20	3.53462	2.55041	3.73171	2.3079	1.90829	2.22161	-0.984209	-1.42381	0.242512	-0.313317	#N/A	#N/A
Mapkapk2	6.68212	6.67481	6.6214	6.8517	7.16457	6.73682	-0.00731465	0.230292	-0.176887	0.427748	MAPKAPK2	5
Pygb	5.77986	4.57843	5.71421	4.99472	6.28621	7.45712	-1.20143	-0.719486	-0.416288	-1.17091	#N/A	#N/A
Pfas	3.03259	3.91752	3.32548	3.51754	3.20541	2.91025	0.884929	0.192051	0.399987	0.295156	#N/A	#N/A
Lrig2	2.70137	2.9099	2.82565	2.50079	2.83874	2.4124	0.208535	-0.324862	0.409119	0.426339	LRIG2	16
Ivd	4.72785	6.74654	4.69012	6.80531	8.17631	7.75205	2.01869	2.11519	-0.0587719	0.424253	IVD	1
LOC100862604	5.68662	5.11272	5.73636	4.27984	4.48324	4.9744	-0.573895	-1.45653	0.832886	-0.491161	#N/A	#N/A
Ddx49	5.18384	4.72856	5.13543	5.0146	4.574	4.98421	-0.455273	-0.120834	-0.286033	-0.410205	#N/A	#N/A
Strip1	4.66367	4.16151	4.81374	4.30717	4.74795	4.32453	-0.502166	-0.506562	-0.145668	0.423428	STRIP1	3
Ctsk	8.36184	4.90203	8.33618	5.58474	3.69757	5.3973	-3.45981	-2.75144	-0.682711	-1.69973	#N/A	#N/A
Pcyt1a	5.12638	4.88255	4.87418	4.84701	5.20902	4.7868	-0.243829	-0.0271719	0.0355419	0.422216	PCYT1A	3
Fkbp7	7.02028	6.00468	6.75225	6.15606	5.65769	6.04847	-1.0156	-0.596194	-0.151382	-0.390783	#N/A	#N/A
Cdk17	4.06146	2.79897	3.97722	2.71219	4.55229	4.13127	-1.26249	-1.26503	0.0867782	0.421023	CDK17	18
Tcp1	7.65316	7.37708	7.68628	7.15827	7.42853	7.00931	-0.276083	-0.528012	0.218811	0.419221	TCP1	1
Fkbp8	7.30665	7.40656	7.22375	7.86242	6.91233	7.75331	0.0999149	0.638673	-0.455856	-0.840985	#N/A	#N/A
Fkbp9	8.38891	7.19622	8.37012	7.82329	6.37919	7.46215	-1.19269	-0.546825	-0.627069	-1.08296	#N/A	#N/A
Zfp91	5.81648	6.45207	5.60343	5.79983	6.56469	6.14693	0.635596	0.1964	0.652246	0.417764	ZFP91	30
Yif1b	6.22606	6.81968	6.39172	6.76231	6.27295	5.85935	0.593623	0.370589	0.0573788	0.413601	YIF1B	5
Tef	5.21109	5.98207	5.062	6.15966	5.74583	5.33286	0.770985	1.09767	-0.177593	0.412973	TEF	6
Scyl2	3.95751	3.84268	3.93343	3.10334	4.20875	3.79616	-0.114826	-0.830091	0.739341	0.412591	SCYL2	2
Lclat1	4.4622	3.8848	4.66496	4.17195	3.4506	3.03942	-0.577393	-0.49301	-0.287144	0.411179	LCLAT1	12
Rap1gds1	5.12575	5.2078	5.26097	4.73143	5.40217	4.99149	0.0820447	-0.529539	0.476367	0.410684	RAP1GDS1	6
Fzr1	4.9889	4.65618	5.09008	4.84264	4.44774	4.77945	-0.332717	-0.247443	-0.186452	-0.331715	#N/A	#N/A
Hdac2	6.53082	6.28305	6.58016	5.49801	6.16021	5.75319	-0.247775	-1.08215	0.785039	0.407017	HDAC2	3
Afg3l1	5.04299	5.54998	5.01747	5.60186	5.71042	5.32765	0.506987	0.584397	-0.0518837	0.382778	#N/A	#N/A
Atp6v0a2	5.01174	4.81957	4.92116	5.35164	5.19432	4.78757	-0.192166	0.430481	-0.532067	0.406756	ATP6V0A2	5
Cab39l	5.34328	5.67617	4.7148	5.06268	5.49239	5.08612	0.33289	0.34788	0.613488	0.406271	CAB39L	1
Ociad1	7.18359	8.08532	6.92131	7.99931	7.5027	7.10289	0.901736	1.078	0.0860096	0.399809	OCIAD1	2
Ankrd40	6.03003	7.10798	5.88155	6.72534	7.42088	7.02233	1.07794	0.843785	0.38264	0.398551	ANKRD40	16
Yipf3	6.79003	6.9597	6.74886	7.37109	6.01318	6.64493	0.169673	0.622231	-0.411386	-0.631755	#N/A	#N/A
Gpbp1l1	4.61824	5.89358	4.92441	5.2509	6.01289	5.61469	1.27534	0.326494	0.642672	0.398204	GPBP1L1	7
Sugt1	6.28521	6.77685	6.21528	5.91207	6.11274	5.71971	0.491636	-0.303212	0.864776	0.393022	SUGT1	8
Zfp871	3.32233	3.32134	3.0985	2.41157	1.53724	0.357875	-0.000993689	-0.686922	0.909763	1.17937	#N/A	#N/A
Abca8a	3.11422	4.09373	2.49801	4.04659	4.48409	5.37356	0.979512	1.54858	0.0471467	-0.889471	#N/A	#N/A
Nradd	5.28415	2.9493	5.73832	3.06966	1.76362	3.31718	-2.33485	-2.66867	-0.120358	-1.55357	#N/A	#N/A
Shprh	3.1538	3.80937	2.87207	2.40592	3.17213	2.78104	0.655571	-0.466141	1.40344	0.391086	SHPRH	5
Plxna1	6.00158	4.74221	6.01519	4.95254	4.93184	4.54233	-1.25937	-1.06265	-0.210326	0.3895	PLXNA1	15
Wdr35	3.70808	2.84324	3.77417	2.52892	2.3103	2.89683	-0.86484	-1.24525	0.314326	-0.586532	#N/A	#N/A
Wdr36	4.87355	4.86881	4.94075	4.32323	4.05291	4.29901	-0.00473226	-0.617518	0.545581	-0.246095	#N/A	#N/A
Nsdhl	6.16311	6.3392	6.40291	7.19093	6.21537	5.8259	0.176085	0.788021	-0.851728	0.389472	NSDHL	1
9430023L20Rik	5.29303	7.34216	5.22091	6.65182	5.76357	5.21866	2.04913	1.43092	0.690337	0.544909	#N/A	#N/A
Gm3934	5.1333	5.78716	4.89668	5.75521	5.44496	5.50635	0.653867	0.858535	0.0319533	-0.0613868	#N/A	#N/A
Phf5a	6.11623	6.24448	6.16383	6.18553	6.27297	5.88416	0.128248	0.0216913	0.0589544	0.38881	PHF5A	2
Micu1	5.935	5.38442	6.23819	5.21349	5.55176	5.16317	-0.550581	-1.0247	0.170922	0.388583	MICU1	1
LOC100862375	4.37407	5.92435	4.38835	5.59929	6.97548	4.31658	1.55028	1.21093	0.325066	2.6589	#N/A	#N/A
Ubxn1	6.94216	7.96668	7.06655	7.76568	7.73601	7.34863	1.02452	0.699135	0.200997	0.387377	UBXN1	4
Tmem126a	5.91894	6.55805	5.93478	6.03636	6.39251	5.1701	0.639112	0.101581	0.521688	1.22241	#N/A	#N/A
Rfc1	4.48296	4.83099	4.61517	4.00049	4.34888	4.54301	0.348038	-0.614681	0.830505	-0.194131	#N/A	#N/A
Gm8842	8.18766	6.75779	8.19518	7.44157	6.36867	6.35108	-1.42986	-0.753602	-0.68378	0.0175836	#N/A	#N/A
Gm8841	8.5356	7.05342	8.45547	7.64935	6.60012	6.58659	-1.48218	-0.806117	-0.595931	0.0135299	#N/A	#N/A
Psmb2	7.04983	7.52928	7.1483	7.55364	7.50714	7.11989	0.47945	0.405338	-0.0243548	0.387252	PSMB2	1
Sec11c	5.17844	5.74523	4.78924	4.95491	5.87651	5.6224	0.566797	0.165669	0.790327	0.254108	#N/A	#N/A
Cfh	3.09547	2.10721	2.35994	2.76469	3.4315	6.43447	-0.988254	0.404756	-0.657479	-3.00297	#N/A	#N/A
Cfd	5.8358	8.6709	1.51669	10.394	11.6561	14.1211	2.8351	8.87735	-1.72314	-2.46502	#N/A	#N/A
Iscu	7.03864	8.81227	6.76982	8.74645	8.79704	8.40991	1.77362	1.97663	0.0658177	0.387129	ISCU	1
Dbi	7.64222	11.1732	7.81885	11.2588	11.8871	11.5004	3.53099	3.43992	-0.0855705	0.386648	DBI	1
Sprtn	3.79362	4.23403	3.62081	3.81012	4.35362	3.96732	0.440411	0.189311	0.423916	0.386301	SPRTN	2
Neurl4	3.54666	4.27218	3.68769	4.15333	4.68966	4.30785	0.725517	0.465641	0.118845	0.381813	NEURL4	8
Slc11a2	4.79568	5.73608	4.69387	5.50259	4.42565	4.04409	0.940394	0.808725	0.233485	0.381553	SLC11A2	1
Dars	6.00589	6.66569	5.85003	5.71677	6.15409	5.77373	0.659796	-0.13326	0.94892	0.380364	DARS	5
Pex19	6.13834	7.4578	6.03075	7.62121	7.50877	7.12857	1.31946	1.59046	-0.163406	0.380202	PEX19	3
Mtfr1l	6.32116	7.16989	6.2587	7.10408	7.00061	6.6211	0.848731	0.845385	0.0658121	0.37951	MTFR1L	6
Slc35f5	6.07597	5.98286	5.9603	5.51772	5.05361	4.67498	-0.0931104	-0.44258	0.465145	0.378624	SLC35F5	5
Rab14	6.34728	6.7378	6.40585	6.3224	6.87171	6.49508	0.390523	-0.0834482	0.415405	0.376625	RAB14	20
Txnrd1	5.96253	4.91279	6.00811	4.48644	5.68169	5.30683	-1.04975	-1.52168	0.42635	0.374866	TXNRD1	6
Tdrd3	3.9541	4.06538	3.7974	3.05091	3.96917	3.59433	0.11128	-0.746489	1.01447	0.374834	TDRD3	1
Prmt7	3.83913	3.78153	4.01294	3.78596	3.99691	3.62377	-0.0576013	-0.226978	-0.00442748	0.373142	PRMT7	7
Paip2	7.22292	8.03602	7.25884	7.26273	7.77185	7.40427	0.813094	0.00389247	0.773287	0.367582	PAIP2	10
Eif1	8.99149	9.70391	9.32584	9.48958	9.438	9.07083	0.712421	0.163733	0.214336	0.367168	EIF1	13
Leng1	4.60113	5.6594	4.69367	5.55326	4.81856	4.45387	1.05827	0.859589	0.106134	0.36469	LENG1	2
Glrx3	7.67578	8.33441	7.60238	8.25279	8.04011	8.00798	0.658634	0.650413	0.0816248	0.0321361	#N/A	#N/A
Sfrs18	5.36409	5.64764	5.59583	3.60984	5.41572	6.30288	0.28355	-1.98599	2.0378	-0.887163	#N/A	#N/A
Papd4	5.92168	5.20767	5.91881	4.49934	5.13865	4.77455	-0.714008	-1.41947	0.708331	0.364103	PAPD4	11
Ncbp1	5.2888	5.57112	5.47368	5.34496	5.01562	4.65169	0.282322	-0.12872	0.226166	0.363937	NCBP1	2
Nudt3	6.64394	6.3011	6.7207	6.2874	6.49734	6.13357	-0.342847	-0.433296	0.0136951	0.363766	NUDT3	3
Oxct1	7.26277	7.80241	7.3444	7.34888	7.43467	7.07511	0.539636	0.0044752	0.45353	0.359562	OXCT1	1
Zdhhc6	5.15451	5.38982	5.10716	5.40786	5.01218	4.65289	0.235311	0.300705	-0.0180426	0.359286	ZDHHC6	4
Eif5	6.36214	6.74878	6.4514	5.76125	6.51206	6.15365	0.386633	-0.690153	0.987525	0.358409	EIF5	26
Phlpp1	1.92061	2.70778	2.36783	2.3961	3.42887	3.07349	0.787165	0.0282664	0.311681	0.355381	PHLPP1	3
Lnpep	4.50642	5.42962	4.24414	4.52803	3.03041	2.67529	0.923202	0.283894	0.901588	0.355128	LNPEP	21
Ost4	8.0957	8.18266	8.11472	8.28109	8.51592	8.16131	0.0869599	0.166371	-0.0984242	0.354612	OST4	4
Pgpep1	5.2148	4.72913	5.14642	5.14608	5.03568	4.683	-0.485672	-0.000344325	-0.416948	0.352677	PGPEP1	2
Dlg1	5.56422	4.60386	5.40832	3.99557	4.87995	4.52799	-0.960357	-1.41276	0.608299	0.351963	DLG1	6
Seh1l	5.4303	5.99319	5.43096	5.55085	5.524	5.17279	0.562883	0.119889	0.442339	0.3512	SEH1L	4
Cops2	6.86452	7.11017	6.66006	5.24091	6.37068	6.0211	0.245648	-1.41915	1.86926	0.349581	COPS2	20
Dmxl1	2.86374	3.46615	2.65205	1.8432	2.52947	2.18079	0.602414	-0.808852	1.62295	0.348688	DMXL1	18
Shfm1	8.30499	8.57401	8.52533	8.27976	8.30951	7.96217	0.269019	-0.245573	0.294254	0.347344	SHFM1	1
Plaa	5.90529	5.86723	5.94043	4.86669	5.21847	4.87147	-0.0380644	-1.07374	1.00054	0.347	PLAA	4
Eif4e2	6.97515	6.752	6.73412	6.85914	6.45977	6.11362	-0.22315	0.125025	-0.107139	0.346149	EIF4E2	1
Usp32	3.89301	3.84864	3.88654	2.79562	3.70979	3.36417	-0.0443725	-1.09092	1.05301	0.345618	USP32	15
Phlda3	7.45209	8.10625	7.34404	8.56213	8.81776	8.47285	0.654163	1.21808	-0.455878	0.344915	PHLDA3	8
Tmem135	4.17318	7.0575	3.90142	6.92792	7.08743	6.74325	2.88431	3.0265	0.129576	0.344182	TMEM135	16
Mtmr2	5.38276	5.58466	5.3472	4.99159	5.53227	5.1882	0.201896	-0.355618	0.593073	0.344075	MTMR2	11
Trappc13	5.13262	4.99212	5.11346	4.38355	4.86593	4.52203	-0.140497	-0.729916	0.608573	0.343904	TRAPPC13	1
Clasp2	3.97031	3.90784	3.77369	3.38879	4.34907	4.00593	-0.0624688	-0.384897	0.519042	0.343137	CLASP2	11
Ebp	6.28765	5.94257	6.31841	6.71385	5.46968	5.96393	-0.345077	0.395435	-0.771275	-0.494247	#N/A	#N/A
Tmbim4	5.93224	7.48486	5.75598	7.06719	6.86081	6.5193	1.55261	1.31121	0.417665	0.34151	TMBIM4	1
Plcb3	5.17295	5.08802	5.42063	4.88281	5.36719	5.02579	-0.084933	-0.537815	0.205205	0.3414	PLCB3	2
Edem2	4.17826	4.69741	4.18355	4.92635	4.47185	5.14299	0.519146	0.742797	-0.228938	-0.671142	#N/A	#N/A
Nfib	4.65921	4.8135	4.47753	4.06049	4.07757	3.73738	0.154293	-0.417037	0.753012	0.340187	NFIB	93
Slc29a1	5.44283	3.70373	5.52387	5.44534	6.02393	5.68395	-1.73911	-0.0785358	-1.74161	0.339979	SLC29A1	6
Tcea1	7.40042	7.27558	7.41085	5.95321	6.44592	6.10666	-0.124844	-1.45764	1.32236	0.339263	TCEA1	1
Scyl1	6.18021	5.77354	6.18468	5.82819	6.17981	5.84094	-0.406663	-0.356485	-0.0546487	0.338876	SCYL1	2
Hsd17b4	5.57898	7.64667	5.58866	7.43114	8.05523	7.71872	2.06769	1.84248	0.21553	0.336505	HSD17B4	1
Eif6	6.43092	5.96596	6.50583	6.29277	5.6163	6.17415	-0.464957	-0.213057	-0.326814	-0.557843	#N/A	#N/A
Pigo	2.87218	4.13603	3.03364	4.06071	3.55413	3.21821	1.26385	1.02707	0.0753254	0.335921	PIGO	1
Arl8b	6.43136	6.91877	6.35682	6.54143	6.39458	6.05901	0.487405	0.184607	0.377341	0.335572	ARL8B	6
Ube2g1	5.43326	5.96823	5.59445	4.9925	5.73862	5.40311	0.534971	-0.601949	0.975731	0.335506	UBE2G1	34
Pfkp	4.99921	6.83514	5.10672	6.27974	6.28061	5.94555	1.83594	1.17302	0.555404	0.335059	PFKP	3
Polr2c	5.80984	6.49331	5.95591	6.34217	6.28866	5.95515	0.683462	0.386253	0.15114	0.333513	POLR2C	3
Pfdn1	6.98962	6.91828	6.90582	6.73173	6.85082	6.51779	-0.071334	-0.174089	0.186552	0.333032	PFDN1	1
Nr2f6	5.96004	6.12078	5.97342	6.37736	6.11665	5.78377	0.160744	0.403933	-0.256574	0.332872	NR2F6	3
Ago2	4.08191	3.8069	4.02112	3.96163	3.15426	2.82185	-0.275015	-0.0594995	-0.15473	0.332417	AGO2	84
Arl5a	6.07883	5.30838	6.28693	4.51099	5.17954	4.84824	-0.770458	-1.77594	0.797383	0.3313	ARL5A	10
Tpt1	12.2801	12.0568	12.2569	11.6973	11.5602	11.2312	-0.223285	-0.559607	0.359558	0.328952	TPT1	4
Ndufaf1	3.83985	5.94579	3.72088	5.61062	6.07025	4.6516	2.10594	1.88974	0.33517	1.41865	#N/A	#N/A
Ndufaf2	4.97321	6.12132	5.16275	5.81521	5.65624	4.75313	1.14811	0.652453	0.306117	0.903114	#N/A	#N/A
Ypel3	6.77208	8.4724	6.63648	7.83153	8.08896	7.76064	1.70032	1.19506	0.640866	0.328324	YPEL3	4
Trp53i13	4.35201	3.77261	4.40895	4.62298	3.64264	5.09927	-0.579404	0.214025	-0.850372	-1.45663	#N/A	#N/A
Denr	6.62443	6.92223	6.70661	6.09654	6.51516	6.19028	0.297793	-0.610068	0.825683	0.324887	DENR	6
Arfgap3	5.75368	4.47097	5.69445	4.45182	3.14078	4.57472	-1.28271	-1.24263	0.0191497	-1.43394	#N/A	#N/A
Btaf1	3.80304	3.84006	3.75305	2.94787	3.22328	2.89842	0.0370194	-0.805181	0.892196	0.324862	BTAF1	21
Ufd1l	5.67783	6.31018	5.59211	5.76687	6.22534	5.90242	0.632357	0.174762	0.543311	0.322916	UFD1L	2
Dhrs1	5.55025	5.98743	5.51382	6.00225	6.29044	5.96934	0.437182	0.488435	-0.0148266	0.321107	DHRS1	1
Rgcc	4.25066	8.27404	4.31085	8.02402	8.45254	9.49648	4.02337	3.71316	0.250021	-1.04394	#N/A	#N/A
Fam134c	4.98177	5.83329	5.00037	6.31818	5.80452	5.48587	0.85152	1.31781	-0.484892	0.318649	FAM134C	17
Atp6v1c1	5.97443	6.12367	5.95608	5.40298	5.94679	5.62892	0.14924	-0.553106	0.720699	0.317864	ATP6V1C1	9
Hist2h3b	2.00373	2.93216	1.16449	3.95339	1.24954	2.90609	0.928425	2.7889	-1.02124	-1.65654	#N/A	#N/A
Hypk	7.41863	7.71029	7.53833	7.5013	8.01712	7.69964	0.291662	-0.0370343	0.208992	0.317479	HYPK	1
Gm2904	3.86349	3.39954	3.463	2.80466	2.98053	2.44616	-0.463953	-0.658333	0.594878	0.534365	#N/A	#N/A
Aco1	5.48239	7.56758	5.56236	7.79778	7.57796	7.26073	2.08519	2.23542	-0.230195	0.317232	ACO1	2
Synj2	3.53302	2.06343	4.00194	1.62522	2.17421	2.95935	-1.4696	-2.37673	0.438209	-0.785145	#N/A	#N/A
Farsb	5.63243	5.88182	5.54415	5.43082	5.6146	5.29942	0.249382	-0.113333	0.451	0.315182	FARSB	1
Srrt	5.54286	4.65674	5.80147	4.6766	5.05048	5.90174	-0.886115	-1.12486	-0.0198567	-0.851259	#N/A	#N/A
Mat2b	5.76736	7.13941	5.8573	6.35623	6.3039	5.99023	1.37204	0.498929	0.78318	0.313667	MAT2B	10
Siva1	5.99048	6.24945	6.11254	6.19241	5.36576	5.0521	0.258972	0.0798646	0.0570437	0.313661	SIVA1	3
Cul4a	5.70805	6.03432	5.71967	5.70305	5.91823	5.60708	0.326273	-0.0166237	0.331274	0.311152	CUL4A	10
Comt	6.58592	8.22641	6.46939	8.32846	8.78842	8.48073	1.64049	1.85908	-0.102055	0.307691	COMT	1
Ybx1	9.70498	9.23672	9.61809	9.10343	9.72407	9.41669	-0.468257	-0.514661	0.133297	0.307383	YBX1	13
Cops7a	6.27	6.44032	6.09761	6.64045	6.38945	6.0827	0.170314	0.542845	-0.200139	0.306745	COPS7A	2
Hist2h2ac	2.62871	4.43732	2.15459	4.78388	3.68155	5.36706	1.8086	2.62928	-0.346561	-1.68552	#N/A	#N/A
Mrps18a	5.74494	7.36692	5.86601	7.57185	7.42047	6.49425	1.62198	1.70583	-0.204923	0.926217	#N/A	#N/A
Eif4e	6.66974	6.15459	6.66821	5.78463	6.32299	6.01672	-0.515157	-0.88358	0.369958	0.306266	EIF4E	28
Azin1	5.55223	5.0044	5.28682	4.15131	5.3258	5.01992	-0.547829	-1.13551	0.853088	0.305887	AZIN1	51
LOC100048119	5.99428	5.67638	6.16404	4.90018	5.59763	5.16567	-0.317898	-1.26385	0.776202	0.431961	#N/A	#N/A
Bcap29	4.29686	4.89611	4.17128	3.57421	4.37766	4.07244	0.599255	-0.597073	1.3219	0.305218	BCAP29	6
C1s	7.45809	6.00952	7.32618	6.92446	5.57099	7.99568	-1.44856	-0.401717	-0.914941	-2.42469	#N/A	#N/A
LOC101056592	4.66155	8.32666	4.66878	8.19205	8.99079	6.39329	3.66511	3.52327	0.134611	2.5975	#N/A	#N/A
Mocs2	5.62124	6.88533	5.51781	6.01722	6.98857	6.68385	1.2641	0.499415	0.868112	0.304719	MOCS2	1
Csnk2b	6.7536	7.43455	6.71561	7.65558	7.24904	6.94538	0.680953	0.939971	-0.221024	0.303667	CSNK2B	1
Bzw2	5.60064	6.4576	5.73516	5.86175	4.99964	4.69707	0.856959	0.126586	0.59585	0.302576	BZW2	2
Rab10	6.77408	7.50653	6.82687	6.78297	7.2191	6.91808	0.732454	-0.0439025	0.723564	0.301017	RAB10	33
Kpna6	5.06046	5.22523	4.9466	5.25242	5.225	4.92493	0.164771	0.305825	-0.0271905	0.300064	KPNA6	31
Atg12	4.91895	5.33053	5.04126	5.16627	5.54832	5.24885	0.411581	0.125011	0.164258	0.299473	ATG12	4
Hectd1	5.25122	5.37181	5.33806	4.58274	4.72085	4.42293	0.120598	-0.755319	0.789073	0.297921	HECTD1	13
Mea1	6.8919	6.77766	6.94667	6.86009	6.98549	6.68813	-0.114247	-0.0865837	-0.0824342	0.297361	MEA1	1
Ier3ip1	6.09726	6.26043	6.02621	5.90522	6.49952	6.20273	0.163174	-0.120989	0.355205	0.296787	IER3IP1	3
Cwc15	6.74513	7.18491	6.69894	6.69963	6.93923	6.75127	0.439782	0.000688841	0.485283	0.187962	#N/A	#N/A
Vegfb	6.10354	7.15546	6.16384	7.39197	8.04548	7.74915	1.05192	1.22812	-0.236511	0.29633	VEGFB	1
Lrrc42	5.46155	4.22939	5.70308	4.06822	3.19284	3.90362	-1.23216	-1.63486	0.16117	-0.710779	#N/A	#N/A
Lrrc47	4.54001	4.83513	4.53477	4.83733	4.52992	4.64663	0.295124	0.302559	-0.00219305	-0.116712	#N/A	#N/A
Ppt2	4.1216	5.63382	4.20721	6.12353	5.57536	5.27955	1.51221	1.91632	-0.48971	0.295802	PPT2	4
Cfl2	6.23155	6.8021	6.30334	5.96093	6.89817	6.60312	0.570549	-0.342409	0.841175	0.295055	CFL2	39
Atg2b	3.52208	3.70513	3.6595	3.84805	3.43168	3.14104	0.183042	0.188549	-0.14292	0.290645	ATG2B	6
Prepl	4.27195	4.00579	4.3448	3.59862	4.37198	4.08263	-0.266168	-0.746178	0.407169	0.289354	PREPL	5
Dnm1l	5.31242	5.72389	5.2048	4.22598	5.39483	5.10575	0.411473	-0.978818	1.49791	0.289078	DNM1L	4
Slc43a3	5.70131	4.57087	5.29422	5.33781	4.44804	6.62972	-1.13044	0.0435897	-0.766937	-2.18168	#N/A	#N/A
Naca	6.20942	6.29575	6.21967	5.83214	5.5456	5.25758	0.0863212	-0.387529	0.463607	0.28802	NACA	1
Psma1	7.06113	8.8345	6.99133	8.25712	7.76111	7.47715	1.77337	1.2658	0.577376	0.28396	PSMA1	1
Atg3	6.27307	6.085	6.24934	5.17404	6.2758	5.99292	-0.188072	-1.0753	0.910958	0.282881	ATG3	1
Nab1	5.4677	5.40954	4.96371	4.40516	5.34752	5.06504	-0.0581542	-0.55855	1.00438	0.282481	NAB1	6
Copa	7.63032	6.82605	7.72087	6.77014	6.28573	6.90898	-0.804273	-0.950728	0.0559099	-0.623252	#N/A	#N/A
Cope	7.3045	7.79602	7.31055	8.03807	7.00971	7.23482	0.49151	0.727522	-0.242056	-0.22511	#N/A	#N/A
Chd1	3.85595	3.67106	3.8148	2.43619	3.66221	3.37988	-0.184893	-1.37861	1.23487	0.282335	CHD1	21
Slc35b2	6.00304	6.17361	5.84789	6.29525	5.58154	5.30027	0.170564	0.447354	-0.121639	0.281269	SLC35B2	4
Hist1h4h	0.875925	7.9016	1.02907	7.19858	5.64364	5.36253	7.02567	6.16951	0.703019	0.281107	HIST1H4H	1
Bet1l	5.23982	5.29188	4.97452	5.36975	5.51295	5.23206	0.0520597	0.395226	-0.0778633	0.280888	BET1L	4
Bpnt1	4.68114	5.80089	4.25357	5.83331	6.41119	6.13149	1.11975	1.57974	-0.0324214	0.279704	BPNT1	2
Tpi1	8.6763	10.2914	8.68078	10.2191	9.163	8.88335	1.61507	1.53831	0.0722834	0.279655	TPI1	1
Cul3	5.97147	6.36272	6.01196	5.19875	6.17247	5.89428	0.391249	-0.813213	1.16397	0.278186	CUL3	30
Gsk3b	5.47767	4.93404	5.29835	4.70507	4.87761	4.60223	-0.54363	-0.593282	0.228964	0.275381	GSK3B	26
Fyco1	3.9808	4.58773	3.71896	4.21016	4.78843	4.5139	0.606926	0.491204	0.377566	0.274533	FYCO1	11
Vps33a	4.72005	5.01845	4.58992	5.18878	5.04276	4.76912	0.298399	0.598852	-0.170326	0.273638	VPS33A	1
Boc	4.06174	1.94351	3.79363	3.05853	1.52596	4.86226	-2.11823	-0.735104	-1.11501	-3.33629	#N/A	#N/A
Anp32e	5.36871	4.83828	5.67695	5.01979	5.56803	5.29443	-0.530423	-0.657157	-0.18151	0.273592	ANP32E	9
Rptor	3.74605	3.95678	3.60845	4.23959	4.07046	3.79749	0.210726	0.63114	-0.282814	0.272974	RPTOR	2
Eny2	6.78946	6.9383	6.92969	6.42726	6.46311	6.19382	0.148844	-0.502426	0.511038	0.269289	ENY2	7
Trappc8	4.24701	4.52421	4.0113	3.49955	4.06476	3.79833	0.277199	-0.511745	1.02466	0.266428	TRAPPC8	17
Mrgprf	5.26358	2.99566	5.27458	3.61623	1.30982	3.27354	-2.26793	-1.65835	-0.620571	-1.96372	#N/A	#N/A
Tmem33	5.86784	6.38228	5.9154	6.30719	5.82124	5.55491	0.514435	0.391789	0.0750878	0.266328	TMEM33	23
Pdcd6	6.57144	7.19767	6.63183	6.82986	6.76429	6.49798	0.626235	0.198028	0.367816	0.266306	PDCD6	8
Taf6	4.53136	4.75471	4.60898	4.825	4.68014	4.77589	0.22335	0.216018	-0.0702861	-0.0957551	#N/A	#N/A
4933411K20Rik	3.20756	3.3302	3.1276	2.03951	2.67485	2.67003	0.122641	-1.08809	1.29069	0.00482552	#N/A	#N/A
Taf2	4.10512	3.63281	4.13028	3.46309	3.43973	3.49933	-0.472314	-0.667191	0.169722	-0.0596008	#N/A	#N/A
Hdgf	7.98669	7.46688	8.03062	7.45913	7.50348	7.23721	-0.51981	-0.571488	0.00774804	0.266268	HDGF	8
Taf9	6.34712	6.14305	6.31001	5.4957	5.06884	5.21507	-0.204074	-0.814312	0.647351	-0.146239	#N/A	#N/A
Fdps	8.47535	7.00556	8.73503	7.75793	6.38681	6.12158	-1.46978	-0.977093	-0.75237	0.265231	FDPS	1
Map2k2	6.70589	6.49756	6.70919	7.07495	6.57228	6.59171	-0.208321	0.365768	-0.57739	-0.019436	#N/A	#N/A
Pdia5	5.91576	4.02922	6.12826	4.10744	3.34378	3.07889	-1.88655	-2.02082	-0.0782242	0.264883	PDIA5	2
Med21	6.18881	6.4874	6.06137	5.27017	5.80701	5.54368	0.298583	-0.791199	1.21723	0.26333	MED21	1
Nmt1	6.39329	6.80533	6.4073	6.63696	6.57935	6.31615	0.412041	0.229661	0.168372	0.263196	NMT1	11
Rb1cc1	4.59725	4.69173	4.53228	2.71542	4.0858	3.82277	0.0944792	-1.81685	1.97631	0.263024	RB1CC1	10
Fnta	6.20334	6.73093	5.95453	6.61981	6.85286	6.58986	0.527589	0.665279	0.111113	0.262999	FNTA	1
Tbl2	4.23556	4.13558	4.23632	4.8842	3.69468	4.54623	-0.0999848	0.647882	-0.74862	-0.851551	#N/A	#N/A
Metap2	6.91166	6.9117	6.86339	6.21241	6.70347	6.44088	3.99981e-05	-0.650986	0.699291	0.262584	METAP2	8
Fundc2	6.9993	7.47733	6.98988	7.13488	7.38652	7.12431	0.478035	0.145002	0.342452	0.262208	FUNDC2	3
Arhgef12	4.86736	5.24628	4.73279	4.86431	5.01905	4.75853	0.378921	0.131521	0.381976	0.260521	ARHGEF12	26
1200014J11Rik	4.62953	3.9532	4.57318	3.64826	3.38518	4.14117	-0.676335	-0.924922	0.30494	-0.755988	#N/A	#N/A
LOC100504863	9.41991	8.3804	9.42019	8.58188	8.10284	7.90481	-1.03951	-0.838309	-0.201483	0.19803	#N/A	#N/A
Kbtbd4	3.43949	3.68897	3.57901	3.49254	3.87825	3.61786	0.249485	-0.0864692	0.196432	0.260382	KBTBD4	2
Lss	5.67128	6.02574	5.9324	6.40997	4.68285	3.99202	0.35446	0.477567	-0.384226	0.690828	#N/A	#N/A
Rabep1	4.93866	4.8279	4.89419	3.54496	4.30214	4.04217	-0.110755	-1.34923	1.28294	0.259972	RABEP1	10
Slc36a1	3.97726	3.94857	3.97525	4.06225	4.01057	3.75172	-0.0286863	0.0869947	-0.113679	0.258855	SLC36A1	8
Tpd52l2	6.50249	6.90078	6.50165	6.50786	6.4967	6.23979	0.39829	0.00621188	0.392913	0.256908	TPD52L2	7
Irs2	2.59892	4.29545	2.87643	4.35414	4.82631	4.56945	1.69652	1.47771	-0.058696	0.256859	IRS2	17
Psmb5	7.36839	8.29031	7.30734	8.49183	7.70761	7.45175	0.921922	1.1845	-0.201527	0.255867	PSMB5	12
Orc5	3.70675	4.86045	3.73276	4.35288	4.12418	3.87039	1.1537	0.620125	0.507568	0.253791	ORC5	5
Mef2d	5.08822	5.18692	5.04653	5.04867	5.51472	5.26301	0.0986991	0.00214055	0.138244	0.251713	MEF2D	32
Osbpl11	4.30794	6.35277	4.34455	5.56628	5.53498	5.28338	2.04482	1.22173	0.786486	0.251597	OSBPL11	8
Gpkow	4.08189	4.26622	4.02647	4.1213	4.439	4.18787	0.184339	0.094822	0.144929	0.251132	GPKOW	1
Dtnbp1	6.47575	6.15952	6.49859	6.43075	6.79481	6.54449	-0.316232	-0.0678368	-0.271239	0.250322	DTNBP1	1
Mcrs1	5.30058	5.39326	5.29989	5.62532	5.39473	5.14625	0.0926867	0.325433	-0.232058	0.248475	MCRS1	2
Kri1	4.26847	4.83813	4.51967	4.37305	3.85364	4.3087	0.569655	-0.146627	0.465084	-0.455066	#N/A	#N/A
Prorsd1	4.88467	5.65522	4.71019	5.09532	5.49192	5.06797	0.77055	0.385129	0.559898	0.423944	#N/A	#N/A
Gart	4.74231	4.82744	4.865	4.5857	4.83219	4.78618	0.0851358	-0.279307	0.241746	0.0460085	#N/A	#N/A
Gars	7.65679	7.44491	7.71178	7.1833	6.72036	5.95366	-0.21188	-0.528481	0.261608	0.766696	#N/A	#N/A
Serp1	7.83967	7.53832	7.6808	7.0713	7.42748	7.17987	-0.301355	-0.609497	0.467015	0.24761	SERP1	17
Golph3	6.30662	6.35979	6.25741	5.93526	6.21509	5.9678	0.0531728	-0.322149	0.424538	0.247295	GOLPH3	2
Adsl	4.86458	5.50633	4.96974	5.39941	5.43969	5.28306	0.641746	0.42967	0.106921	0.156638	#N/A	#N/A
Uhrf1	4.42985	1.70545	4.96773	2.8179	1.59829	1.84471	-2.72439	-2.14983	-1.11245	-0.246418	#N/A	#N/A
Eif4a2	7.0983	8.3628	7.15521	7.31941	8.30186	8.05464	1.26451	0.164203	1.04339	0.247215	EIF4A2	11
Xpo7	4.57169	4.56102	4.57817	4.34857	4.61454	4.36748	-0.0106633	-0.229606	0.212456	0.247065	XPO7	10
Mmp23	7.56367	4.45231	7.221	4.55009	2.90005	5.44657	-3.11136	-2.6709	-0.0977816	-2.54653	#N/A	#N/A
Rc3h1	3.51541	3.60605	3.43067	3.15969	2.62114	2.3752	0.0906417	-0.270976	0.446353	0.245938	RC3H1	39
Ola1	5.84592	5.68922	5.548	4.86379	5.46401	5.21848	-0.156694	-0.684215	0.825439	0.24553	OLA1	5
Rps24	11.0618	10.3843	11.0546	10.2341	9.77525	9.52993	-0.677528	-0.820432	0.150163	0.245318	RPS24	1
Uevld	3.59653	3.48974	3.5351	3.09611	3.61705	3.37275	-0.10679	-0.43899	0.39363	0.244309	UEVLD	2
Raf1	5.40797	6.32398	5.51029	6.38828	6.21892	5.97734	0.916011	0.87799	-0.0643049	0.241575	RAF1	6
U2surp	4.96526	4.7704	5.01273	3.33304	4.71113	4.47009	-0.194858	-1.67969	1.43736	0.241037	U2SURP	16
Gm8556	3.51346	3.07269	3.69619	2.5265	2.6454	3.20461	-0.440772	-1.1697	0.546189	-0.559213	#N/A	#N/A
Otud4	4.01721	3.78399	4.19607	2.72708	3.49378	3.25342	-0.23322	-1.46899	1.05691	0.24036	OTUD4	53
Ripk1	4.82179	4.37855	4.81632	3.98552	3.55004	4.43513	-0.443245	-0.830796	0.393024	-0.885094	#N/A	#N/A
Cabin1	3.96633	4.16168	4.21953	4.12675	3.50606	3.98147	0.195358	-0.0927793	0.0349327	-0.475416	#N/A	#N/A
Fam132a	4.99345	6.90313	4.81727	7.2758	6.8584	6.61842	1.90967	2.45853	-0.37267	0.239979	FAM132A	2
Mlf2	7.75642	8.19152	7.71483	8.37789	8.2596	8.02139	0.435104	0.663058	-0.186368	0.238212	MLF2	2
Stag2	4.35888	4.99264	4.30227	3.27617	4.12256	3.88516	0.633759	-1.0261	1.71647	0.237399	STAG2	21
Bap1	4.94388	5.36579	4.90803	5.38867	5.1911	4.95397	0.421906	0.48063	-0.0228799	0.237124	BAP1	8
Map3k2	3.34106	3.02753	3.0733	1.76013	0.622432	0.385855	-0.31353	-1.31317	1.26741	0.236577	MAP3K2	36
Acadsb	5.72202	6.81751	5.27384	6.00124	7.26433	7.0296	1.09549	0.727399	0.816271	0.23473	ACADSB	6
Rnf34	4.55635	4.29653	4.53697	4.02653	4.24144	4.00756	-0.259819	-0.510441	0.269998	0.233881	RNF34	11
Krr1	4.31005	3.89591	4.19293	2.9102	3.9575	3.72454	-0.414143	-1.28273	0.985703	0.232961	KRR1	6
Ahsa1	6.5972	6.85407	6.70664	6.86102	6.79349	6.48948	0.256872	0.154382	-0.00695591	0.304015	#N/A	#N/A
Mgrn1	5.24922	5.43014	5.19908	5.28693	5.82738	5.59613	0.180917	0.0878479	0.143216	0.231249	MGRN1	9
LOC101056668	4.13632	4.75242	4.1984	3.22096	3.88468	3.70749	0.616103	-0.977443	1.53146	0.17719	#N/A	#N/A
2700060E02Rik	7.74017	7.75906	7.59385	7.38036	7.22494	7.11707	0.0188881	-0.213493	0.3787	0.107865	#N/A	#N/A
Mrpl52	7.5534	6.92013	7.52286	7.189	6.85522	6.62448	-0.633267	-0.333864	-0.268868	0.230737	MRPL52	2
Zfand6	5.81427	6.89676	5.81747	5.8328	7.24814	7.01786	1.08249	0.0153375	1.06396	0.230283	ZFAND6	4
Elp3	5.25923	5.2005	5.23809	5.24729	4.31031	5.0509	-0.0587229	0.00919895	-0.0467852	-0.740598	#N/A	#N/A
Elp2	5.44741	5.02871	5.55231	5.02987	4.82935	5.06975	-0.418694	-0.522441	-0.00115446	-0.240401	#N/A	#N/A
Apmap	4.31157	7.01598	4.11302	7.4219	7.75151	7.52376	2.70441	3.30888	-0.405918	0.227748	APMAP	3
Focad	2.86351	3.15315	2.72274	3.04544	3.15211	2.92489	0.289642	0.322704	0.107709	0.227218	FOCAD	5
Trmt10c	4.04519	5.22538	4.05257	3.83019	4.96184	3.77072	1.18018	-0.222384	1.39519	1.19112	#N/A	#N/A
Aatf	4.34291	3.78817	4.5307	3.65617	3.23642	3.36549	-0.554738	-0.87453	0.131996	-0.129074	#N/A	#N/A
Usp14	5.43638	5.48451	5.60786	4.87977	5.55572	5.32854	0.0481338	-0.728083	0.604741	0.227182	USP14	14
Trappc4	6.27299	6.40981	6.16439	6.21122	6.92941	6.70245	0.136819	0.0468307	0.198589	0.226961	TRAPPC4	1
Txndc9	6.5756	6.71742	6.56792	6.00959	5.82789	6.01238	0.141824	-0.558331	0.707833	-0.184483	#N/A	#N/A
Usp24	3.92571	4.31957	3.85902	3.53596	3.92983	3.70332	0.393863	-0.323062	0.783615	0.226505	USP24	16
Eif2ak1	4.6422	5.51987	4.78915	5.59698	5.02315	4.79669	0.877662	0.807829	-0.0771109	0.22646	EIF2AK1	1
Usp47	5.64125	5.07001	5.61691	4.35516	5.18714	4.96099	-0.571237	-1.26175	0.714855	0.226154	USP47	29
Hcfc1r1	7.97451	8.43443	7.84055	8.5663	8.3079	7.99122	0.459918	0.725747	-0.131868	0.316679	#N/A	#N/A
Inppl1	5.85013	6.16351	5.96018	5.91061	5.92029	5.69555	0.313384	-0.0495777	0.252904	0.224738	INPPL1	2
Sec31a	7.01275	6.19782	6.95272	6.17436	5.49513	5.95748	-0.81493	-0.778352	0.0234568	-0.462354	#N/A	#N/A
Snrnp27	5.91197	6.9913	5.93208	6.41759	6.62521	5.83933	1.07933	0.48551	0.57371	0.785883	#N/A	#N/A
Edf1	7.65656	8.78998	7.56529	9.06136	8.75384	8.09453	1.13342	1.49607	-0.271382	0.659305	#N/A	#N/A
Nup133	3.5039	3.28324	3.79916	3.55711	3.18864	3.56185	-0.220658	-0.242046	-0.273866	-0.373212	#N/A	#N/A
Cep192	3.14916	2.22085	3.36287	1.5683	1.86555	2.39443	-0.928311	-1.79457	0.652542	-0.52888	#N/A	#N/A
Gm10015	1.65092	2.00431	1.63201	1.54837	1.27421	0.995061	0.353396	-0.0836399	0.455943	0.279154	#N/A	#N/A
Ap3s1	7.42618	8.33545	7.27366	7.57336	7.82293	7.59826	0.909267	0.299702	0.762089	0.224669	AP3S1	7
Ppp1r14b	8.48175	8.15985	8.66678	8.33137	8.0316	7.8085	-0.321899	-0.335407	-0.171523	0.223099	PPP1R14B	2
Pcx	4.19007	9.5092	3.21026	10.0269	8.99674	9.5138	5.31913	6.81663	-0.517685	-0.517057	#N/A	#N/A
LOC100046151	6.311	7.0868	6.34679	7.25317	6.83141	6.58934	0.775791	0.906384	-0.166378	0.24207	#N/A	#N/A
Rab3gap1	4.38641	5.22257	4.29524	4.98049	4.89532	4.67297	0.836155	0.685256	0.242078	0.222355	RAB3GAP1	2
Ube4b	5.38253	6.00255	5.46349	5.64486	5.16194	4.94132	0.62002	0.181365	0.357692	0.220623	UBE4B	4
Elmod2	3.46654	4.9224	3.02701	4.37765	4.40696	4.18744	1.45586	1.35063	0.544754	0.219522	ELMOD2	8
Atad1	5.9024	5.87975	5.64697	5.19465	5.66789	5.44949	-0.0226548	-0.452323	0.685102	0.218403	ATAD1	9
Dhx36	4.80766	5.04995	4.8262	3.77673	4.41242	4.19469	0.242289	-1.04948	1.27323	0.217727	DHX36	2
Sppl2a	5.41057	4.86023	5.24902	4.37452	5.36286	5.14548	-0.55034	-0.874497	0.48571	0.217373	SPPL2A	16
Dennd4c	3.49965	4.61213	3.46758	3.71617	3.56593	3.34881	1.11248	0.248593	0.895957	0.217123	DENND4C	7
Krtcap2	7.66337	7.28743	7.69038	7.1478	5.72819	6.04301	-0.375946	-0.542586	0.139628	-0.314825	#N/A	#N/A
Herpud1	6.6541	7.08459	6.62754	6.84346	6.11495	5.89906	0.430498	0.215923	0.241132	0.215887	HERPUD1	14
Stub1	7.25327	7.04133	7.39632	7.35255	6.60754	7.3855	-0.211938	-0.0437724	-0.311219	-0.77796	#N/A	#N/A
Usp33	4.63114	4.86918	4.72758	4.29434	4.90369	4.68844	0.238041	-0.433245	0.574845	0.215244	USP33	7
Psmd8	7.7686	8.7024	7.76857	8.42186	8.03705	7.47093	0.933794	0.653291	0.280534	0.56612	#N/A	#N/A
Psmd5	5.39946	5.32519	5.3264	4.98932	4.88752	5.16168	-0.0742651	-0.337082	0.335875	-0.274161	#N/A	#N/A
Psmd4	6.86516	7.07782	6.88455	6.95879	7.21506	7.15355	0.21266	0.0742441	0.119029	0.0615093	#N/A	#N/A
Ufc1	6.86919	7.43952	6.59353	7.61866	7.47415	7.25894	0.570331	1.02512	-0.179138	0.215205	UFC1	2
Psmd6	6.51642	6.60989	6.61207	6.29511	6.22212	6.30639	0.0934701	-0.316957	0.314783	-0.0842763	#N/A	#N/A
Idh1	7.75084	9.17632	7.57892	8.82839	8.22599	8.01091	1.42548	1.24947	0.34793	0.215083	IDH1	5
Psmd3	6.63118	6.95086	6.6897	7.17021	6.77478	6.55933	0.319678	0.480508	-0.219354	0.215451	#N/A	#N/A
Rrm1	6.12376	4.52294	6.15829	4.70822	3.88088	3.66581	-1.60082	-1.45007	-0.185274	0.215068	RRM1	3
Map3k7	5.15705	4.86244	5.06435	4.25688	4.70768	4.49359	-0.294609	-0.80747	0.605559	0.214091	MAP3K7	6
Tmem209	4.24421	4.06704	4.23342	3.70755	3.16671	3.96514	-0.17717	-0.525865	0.359487	-0.798431	#N/A	#N/A
Wapal	4.70876	5.04328	4.7186	3.77967	4.80935	4.59562	0.33452	-0.938924	1.26361	0.213733	WAPAL	24
Zfp445	4.06205	4.35936	4.15458	3.10383	4.18393	4.03197	0.297308	-1.05076	1.25553	0.151956	#N/A	#N/A
Necap1	4.85306	4.85063	4.53368	4.717	4.75579	4.54318	-0.00242545	0.18332	0.133635	0.212613	NECAP1	9
Dbp	5.06124	5.66337	5.02823	5.83705	5.55979	5.34769	0.602122	0.808816	-0.173685	0.212093	DBP	2
Scarb2	6.77765	6.65101	6.56779	6.25036	6.61186	6.39995	-0.126636	-0.317422	0.400647	0.211908	SCARB2	6
Pno1	5.89559	5.98631	5.74022	5.01987	5.73845	5.52674	0.0907207	-0.720351	0.96644	0.211705	PNO1	1
Acox1	5.74697	8.31039	5.65183	8.6584	8.42342	8.21224	2.56342	3.00656	-0.348005	0.211181	ACOX1	4
Mdc1	3.17161	2.37628	3.26262	2.69476	2.25574	2.81644	-0.795329	-0.567858	-0.31848	-0.560706	#N/A	#N/A
Gm9385	9.55462	9.36462	9.41071	9.46986	8.46188	8.66692	-0.190003	0.059147	-0.105246	-0.205039	#N/A	#N/A
Sec24a	4.12051	3.91465	4.0562	3.24814	3.4766	3.26575	-0.205865	-0.808063	0.666509	0.210852	SEC24A	12
Ak2	6.74617	8.22337	6.69081	8.14893	8.74732	8.5367	1.4772	1.45813	0.0744335	0.210616	AK2	6
Athl1	4.21992	3.86709	4.19286	4.06621	3.25378	4.39855	-0.352834	-0.126648	-0.199122	-1.14477	#N/A	#N/A
Rpl22l1	8.7226	7.9224	8.61908	7.65365	5.81257	7.18768	-0.800203	-0.965423	0.268744	-1.3751	#N/A	#N/A
Prpsap1	5.68466	5.73051	5.90907	5.93903	4.59836	5.44529	0.045849	0.0299581	-0.208513	-0.846927	#N/A	#N/A
BC017158	4.12742	3.89332	3.99069	4.23182	3.72488	4.36562	-0.234097	0.241126	-0.338496	-0.640744	#N/A	#N/A
Eif2b5	5.25556	5.72291	5.28862	5.58059	5.42842	5.21821	0.467349	0.29197	0.14232	0.210213	EIF2B5	1
LOC100045688	6.73499	9.14996	6.58929	9.17637	8.84868	8.0256	2.41498	2.58708	-0.0264051	0.823077	#N/A	#N/A
Nfe2l1	7.43851	8.30536	7.3022	8.07939	7.75746	7.54893	0.866843	0.777187	0.225969	0.208531	NFE2L1	16
Mrpl27	6.27794	7.60974	6.11176	7.76976	7.12742	6.91899	1.3318	1.65799	-0.160017	0.208428	MRPL27	1
Pdcd10	5.96641	6.26291	5.88007	4.94625	5.72203	5.5145	0.296502	-0.933813	1.31666	0.20753	PDCD10	9
Ccdc47	6.36246	7.46788	6.23758	6.27418	6.39829	6.19157	1.10542	0.0366022	1.1937	0.206724	CCDC47	3
Agap3	5.1917	4.37203	5.09497	4.3098	4.36291	5.10475	-0.819676	-0.785177	0.0622303	-0.741834	#N/A	#N/A
Ilvbl	4.62664	5.12401	4.85998	5.06238	4.65922	4.45461	0.497363	0.202405	0.0616251	0.204603	ILVBL	2
Naa38	5.19758	4.2108	5.08015	4.16367	4.41215	4.97513	-0.986774	-0.916475	0.0471331	-0.562974	#N/A	#N/A
Ube2h	5.88813	7.25042	5.88012	6.78596	6.38163	6.1779	1.36229	0.905835	0.464464	0.203728	UBE2H	23
Snx27	3.7549	3.65082	3.85143	3.47302	3.89917	3.69664	-0.104085	-0.378406	0.177796	0.202531	SNX27	27
Mknk2	5.25808	8.70452	5.39183	9.31134	8.8705	8.66812	3.44644	3.91951	-0.606822	0.202378	MKNK2	11
Polr2f	6.05384	7.36546	6.02379	7.45307	6.53128	6.32981	1.31162	1.42928	-0.0876157	0.201468	POLR2F	4
Mob4	5.94241	6.09678	5.77535	4.74649	5.60249	5.40116	0.15437	-1.02885	1.35029	0.201325	MOB4	12
Pex11b	4.67663	5.36512	4.68765	5.11344	5.26918	5.06857	0.68849	0.425797	0.251677	0.200608	PEX11B	2
Eif2s1	6.79457	6.77468	6.60576	5.76486	6.06417	5.86472	-0.0198881	-0.840899	1.00982	0.199455	EIF2S1	4
Rps6-ps4	9.90527	9.49107	10.0075	9.61343	8.05697	8.42083	-0.414199	-0.39407	-0.122352	-0.363862	#N/A	#N/A
Ywhag	7.81625	8.32045	7.74501	8.50807	8.80232	8.60441	0.504198	0.763062	-0.187623	0.197904	YWHAG	20
Lmbrd1	5.19473	5.72586	5.19607	5.46409	5.1219	5.55517	0.531128	0.268029	0.261761	-0.433277	#N/A	#N/A
Slc6a6	5.13605	4.74253	5.45988	5.48966	4.71543	4.51773	-0.39352	0.029782	-0.747127	0.197694	SLC6A6	27
Ssbp2	4.66804	4.67129	4.83391	4.12897	4.25401	4.05754	0.0032512	-0.704941	0.542326	0.196468	SSBP2	18
Psmd12	6.03699	6.38475	5.95413	5.90385	6.20106	6.00651	0.347756	-0.0502774	0.480895	0.194556	PSMD12	1
Ccz1	5.44548	5.85854	5.42206	5.21111	5.60789	5.41336	0.413058	-0.210945	0.647425	0.194537	CCZ1	2
Rbx1	7.33308	7.19763	7.46706	7.53665	7.33738	7.143	-0.135456	0.0695816	-0.33902	0.194382	RBX1	1
Stat1	5.11967	5.21542	4.51114	5.49954	6.23533	6.0412	0.0957522	0.988394	-0.284115	0.194128	STAT1	11
Creg1	6.91283	6.79806	6.58406	6.71435	6.48947	6.29544	-0.11477	0.130294	0.0837058	0.194034	CREG1	1
Cnbp	7.71036	8.03001	7.8337	7.71227	8.29027	8.09753	0.319649	-0.121433	0.317742	0.192737	CNBP	16
Uck2	6.01399	5.50362	5.93958	4.83895	4.3548	4.1636	-0.510376	-1.10064	0.664673	0.191197	UCK2	16
Faf1	5.12588	5.93998	5.28738	5.53641	5.3486	5.15985	0.814104	0.249027	0.403573	0.188745	FAF1	8
Eif5b	5.4888	5.22794	5.63805	4.1174	5.24884	5.06055	-0.260856	-1.52064	1.11054	0.188288	EIF5B	18
Raph1	3.81076	3.75407	3.66091	2.82104	3.04375	2.85561	-0.0566874	-0.839867	0.933027	0.188137	RAPH1	6
Stx6	4.7594	4.85229	4.98109	4.89373	5.52857	5.34083	0.0928927	-0.0873639	-0.0414356	0.187747	STX6	11
Cdc123	6.23736	6.7063	6.06876	6.25519	6.43796	6.25158	0.468937	0.186427	0.451108	0.186386	CDC123	1
Cul4b	5.00418	5.25398	4.90255	4.15488	4.60157	4.41639	0.249793	-0.747674	1.0991	0.185179	CUL4B	11
Cpsf3l	4.71788	4.52327	4.90476	4.46063	4.11048	4.44273	-0.194606	-0.444125	0.0626373	-0.332249	#N/A	#N/A
Ap1s1	7.25439	7.20929	7.08125	7.45751	6.77427	6.58917	-0.045096	0.376253	-0.248214	0.1851	AP1S1	7
Chmp7	5.17526	5.13531	4.9141	5.05887	5.4001	5.21535	-0.0399526	0.144765	0.0764385	0.184753	CHMP7	10
Ssh2	2.77851	5.0542	2.53251	4.36804	3.54109	3.6496	2.27569	1.83553	0.686156	-0.108506	#N/A	#N/A
Hmgcl	4.81267	6.03318	4.82414	6.24311	6.69314	6.13702	1.22051	1.41896	-0.209924	0.556116	#N/A	#N/A
Gmfb	6.20346	6.0601	6.09772	4.96651	5.59068	5.40617	-0.143358	-1.13121	1.09359	0.184508	GMFB	23
Pds5a	5.03519	4.8965	4.97068	3.86988	4.44595	4.26157	-0.138685	-1.10079	1.02662	0.184382	PDS5A	22
Heph	4.48725	4.47021	3.93826	6.20874	2.41074	5.55371	-0.0170362	2.27048	-1.73852	-3.14297	#N/A	#N/A
Ppp2ca	7.45177	7.68208	7.30391	7.29071	7.81353	7.62991	0.230309	-0.013207	0.391369	0.183628	PPP2CA	22
Lyz2	5.39489	5.35612	5.93994	7.30037	7.61474	9.70065	-0.038774	1.36042	-1.94425	-2.08591	#N/A	#N/A
Lyz1	1.27472	0.996745	1.45083	2.9543	4.41904	7.23844	-0.277975	1.50347	-1.95756	-2.8194	#N/A	#N/A
Mina	4.00258	4.08567	3.89045	3.65883	4.35279	4.16922	0.0830876	-0.231622	0.426837	0.183565	MINA	5
LOC100862175	7.54096	7.46565	7.38114	7.54299	7.08209	7.16836	-0.0753093	0.161858	-0.0773457	-0.0862705	#N/A	#N/A
Rdx	5.83385	5.67691	5.80409	5.02372	5.6396	5.4561	-0.15694	-0.780372	0.653184	0.183492	RDX	16
Lrp6	4.89263	4.86211	5.09619	5.01043	4.25628	4.07284	-0.0305195	-0.0857578	-0.148322	0.183442	LRP6	28
Ube2k	7.02996	7.19581	6.86385	6.89817	7.09019	6.90735	0.165849	0.034324	0.297634	0.182837	UBE2K	25
Abce1	6.44094	6.10485	6.29387	4.70671	5.24916	5.06855	-0.336085	-1.58716	1.39815	0.180608	ABCE1	9
Zbtb10	2.33157	2.28292	2.46929	1.545	2.50541	2.32629	-0.0486484	-0.924292	0.737917	0.17912	ZBTB10	51
Rabggtb	5.92045	6.55434	5.88024	5.74811	6.2692	5.39045	0.63389	-0.132128	0.806232	0.878758	#N/A	#N/A
Mapk9	5.03781	5.24806	4.94661	4.49138	5.14129	4.96221	0.210243	-0.455232	0.756675	0.179076	MAPK9	1
Rangap1	5.39189	4.88942	5.70813	4.8833	4.57844	4.66699	-0.502478	-0.824838	0.00612055	-0.088547	#N/A	#N/A
Klhl11	2.93201	2.39388	2.65695	1.85701	1.84761	1.67099	-0.538123	-0.799942	0.536871	0.176621	KLHL11	13
Pdzd11	5.90436	6.03963	5.75183	5.90344	5.79408	5.66995	0.135274	0.151612	0.136185	0.124131	#N/A	#N/A
Cdk11b	5.49037	5.31158	5.68551	4.65538	5.36928	5.78566	-0.178795	-1.03013	0.6562	-0.416379	#N/A	#N/A
Celf1	5.09904	5.07337	5.11944	4.75638	5.21132	5.03506	-0.0256694	-0.363051	0.316982	0.176261	CELF1	50
Ralgapb	3.85088	4.14318	3.69845	3.72728	3.77045	3.59628	0.292299	0.0288292	0.415903	0.174173	RALGAPB	4
Pigg	2.50392	3.43128	2.28502	2.842	3.29711	3.12357	0.927358	0.556979	0.58928	0.173541	PIGG	8
Ap1g1	4.56327	4.83002	4.71069	4.63918	4.65639	4.48304	0.266747	-0.0715119	0.190845	0.173352	AP1G1	17
Scd2	9.12955	11.0564	9.11049	11.4964	9.36696	9.00056	1.92685	2.38593	-0.440029	0.366409	#N/A	#N/A
Scd3	4.01477	9.02265	3.55156	8.80542	9.01971	8.25254	5.00788	5.25386	0.217229	0.767166	#N/A	#N/A
Nup88	5.25694	5.45705	5.40262	4.92372	5.03564	4.86261	0.200107	-0.478907	0.533335	0.173027	NUP88	2
Scd4	3.47282	8.12897	3.21527	8.03742	8.17164	7.72447	4.65616	4.82214	0.0915582	0.44717	#N/A	#N/A
Sord	5.16804	5.65311	4.97712	5.78183	5.90319	5.73122	0.485069	0.80471	-0.128726	0.171974	SORD	5
Cmpk1	6.38269	7.38969	6.25131	6.69995	7.39224	7.22042	1.007	0.448642	0.689738	0.171814	CMPK1	10
Snf8	5.88537	6.35033	5.82985	6.48849	6.23443	6.06315	0.464963	0.658634	-0.138157	0.171287	SNF8	3
Atp13a3	4.87485	5.36526	4.62455	4.61048	4.35269	4.18276	0.490411	-0.0140705	0.754779	0.169924	ATP13A3	17
Tm2d3	4.83559	5.47771	4.97442	5.59131	5.12314	4.95516	0.642122	0.616891	-0.113602	0.16798	TM2D3	3
Polr1a	3.80031	3.42473	3.89675	3.47783	2.67062	3.07651	-0.375578	-0.41892	-0.0530996	-0.405896	#N/A	#N/A
Polr1b	2.92846	2.78655	3.03959	2.62795	2.54509	2.62933	-0.141917	-0.411637	0.158592	-0.084244	#N/A	#N/A
Cers2	6.68656	7.70658	6.74283	7.45047	7.48118	7.31363	1.02002	0.707644	0.256106	0.167547	CERS2	8
Ahsa2	5.01583	4.54115	5.09461	4.11765	5.16272	4.99617	-0.474679	-0.97696	0.423505	0.166555	AHSA2	29
Pcbp2	8.33035	8.43948	8.41792	8.54062	8.02101	7.85457	0.109135	0.122695	-0.101135	0.166433	PCBP2	11
Wdr5	4.48376	4.7384	4.80394	4.42354	4.42809	4.2618	0.254637	-0.3804	0.314864	0.166282	WDR5	3
Smpdl3a	5.65754	6.60582	5.2356	5.88733	7.05182	6.43437	0.948283	0.65173	0.718494	0.617446	#N/A	#N/A
Dvl3	4.66817	4.30222	4.77884	4.30965	4.56799	4.40302	-0.365952	-0.469195	-0.00742816	0.164971	DVL3	10
Ly6e	7.70747	6.41307	7.79366	6.84195	8.17014	9.60909	-1.2944	-0.951711	-0.428881	-1.43895	#N/A	#N/A
Dcn	9.23411	8.01395	8.90311	9.27358	8.15609	10.2893	-1.22016	0.370467	-1.25963	-2.13322	#N/A	#N/A
Ly6a	8.87665	5.82301	8.83198	6.29088	7.3082	8.20945	-3.05363	-2.5411	-0.467861	-0.90125	#N/A	#N/A
Paics	7.19369	7.47159	7.2987	7.07898	7.17769	6.726	0.277903	-0.219723	0.392614	0.451683	#N/A	#N/A
Eif3m	7.07368	7.00612	7.09579	6.52268	6.39485	6.23038	-0.0675616	-0.573109	0.483441	0.16447	EIF3M	2
Dpm1	5.75066	6.97875	5.5614	6.54169	6.86073	6.69668	1.22808	0.980287	0.437057	0.164051	DPM1	2
Etnk1	4.22869	4.85276	4.14736	4.1013	4.44895	4.28637	0.624067	-0.046054	0.75146	0.162585	ETNK1	26
Sirt2	6.39507	6.56527	6.22072	6.44632	6.75283	6.59112	0.170196	0.225604	0.118944	0.161707	SIRT2	1
Nsun2	6.10936	5.49562	6.15207	5.28434	5.07493	4.91373	-0.613733	-0.867731	0.211282	0.161195	NSUN2	1
Gnpat	4.95302	7.85089	4.96501	7.75762	8.06448	7.4292	2.89787	2.79261	0.093276	0.635273	#N/A	#N/A
Gga2	6.39803	4.62298	6.58256	5.2184	5.60496	5.44382	-1.77505	-1.36417	-0.595419	0.161138	GGA2	12
Ap3m1	5.42238	5.46402	5.15979	4.22321	5.00691	4.84617	0.0416411	-0.936582	1.24081	0.160741	AP3M1	22
Rps3a1	11.2999	10.1661	11.3172	10.2276	9.35625	9.82586	-1.13376	-1.08963	-0.0615053	-0.469608	#N/A	#N/A
Naa15	4.69354	4.51198	4.71867	3.18452	4.18552	4.02484	-0.181554	-1.53415	1.32746	0.160682	NAA15	28
Hsp90aa1	8.41193	7.41447	8.36229	6.22671	7.34203	7.18153	-0.997457	-2.13558	1.18776	0.160502	HSP90AA1	5
Mysm1	3.19856	2.77193	3.12038	1.28915	1.86671	1.70709	-0.426628	-1.83123	1.48278	0.159625	MYSM1	2
Ciao1	5.09016	6.15174	5.17276	5.91682	5.82564	5.66638	1.06158	0.744069	0.234912	0.159262	CIAO1	2
Fam98a	5.01382	4.50835	4.9659	4.21999	4.32062	4.1618	-0.505469	-0.745919	0.288361	0.158822	FAM98A	5
Ints6	3.92213	4.34362	3.8647	3.12173	3.52085	3.36245	0.421488	-0.742969	1.22189	0.158402	INTS6	9
Mospd1	4.33938	5.02645	4.49716	3.68092	4.8772	4.71902	0.687074	-0.816239	1.34553	0.158176	MOSPD1	12
Fam21	5.73301	5.14947	5.92386	4.65944	4.6681	5.14753	-0.583537	-1.26442	0.490033	-0.479435	#N/A	#N/A
Cnot8	5.53002	5.97814	5.65628	5.97552	5.6862	5.52827	0.448128	0.319239	0.00262146	0.157929	CNOT8	2
Cox6a1	9.57589	12.8311	9.60566	13.0519	12.8274	10.6529	3.25522	3.44619	-0.220747	2.17455	#N/A	#N/A
Phpt1	5.83676	7.02642	6.04207	7.64145	6.68235	6.52636	1.18966	1.59938	-0.615029	0.155987	PHPT1	1
Mmgt1	4.045	4.74838	3.71145	4.46221	4.59312	4.43724	0.703385	0.750766	0.286167	0.155875	MMGT1	11
Wdr48	4.88929	4.7993	4.77922	4.28307	4.69108	4.53568	-0.0899935	-0.496141	0.51622	0.155402	WDR48	3
Pip5k1a	5.11006	4.07529	5.00225	4.25505	3.95574	3.80078	-1.03477	-0.747199	-0.17976	0.154965	PIP5K1A	6
Rhbdd1	4.58053	4.77894	4.38118	4.73097	3.35484	3.20094	0.198411	0.349794	0.0479701	0.153902	RHBDD1	3
Wdr6	5.07952	4.79681	5.24238	5.00738	5.01133	4.85788	-0.282714	-0.234999	-0.210565	0.153448	WDR6	3
Srsf3	7.63066	5.9375	7.80034	6.03125	7.09056	6.93876	-1.69315	-1.7691	-0.093744	0.151807	SRSF3	6
Kmt2c	2.45483	3.49654	2.41671	2.54497	2.69458	2.54294	1.04171	0.128264	0.951568	0.15164	KMT2C	23
Adipor1	7.02567	7.39027	6.85989	7.42334	7.67641	7.52525	0.364598	0.56345	-0.0330665	0.151162	ADIPOR1	2
Ctdnep1	6.85012	6.92317	6.89593	7.17121	6.84554	6.69512	0.0730502	0.275287	-0.248039	0.150421	CTDNEP1	8
Yae1d1	5.29396	5.01445	5.03545	4.06006	5.41633	4.92184	-0.279511	-0.97539	0.954387	0.494484	#N/A	#N/A
Vapb	6.93075	7.35954	6.86099	7.25391	7.29738	7.14726	0.428794	0.392922	0.105632	0.150126	VAPB	17
Iffo2	4.05081	3.45128	4.33932	3.7467	3.9672	3.81825	-0.599532	-0.592618	-0.295427	0.148946	IFFO2	33
Yipf4	6.19707	7.10345	5.99408	6.48196	6.52031	6.37259	0.906383	0.487881	0.621493	0.147715	YIPF4	14
Tnpo1	5.77548	5.41909	5.82835	4.7045	4.0126	3.86508	-0.35639	-1.12384	0.714583	0.147523	TNPO1	59
Tmem181a	5.70432	4.45008	5.68672	4.2653	3.76674	4.73248	-1.25424	-1.42142	0.184778	-0.96574	#N/A	#N/A
Tmem129	4.46591	4.85909	4.4997	4.98717	4.34368	4.19653	0.39318	0.487464	-0.128079	0.147153	TMEM129	6
Tgfbr2	6.4829	6.09522	6.68224	6.35101	6.63621	6.48918	-0.387682	-0.331233	-0.255794	0.147033	TGFBR2	27
Oaz1	8.81227	9.22656	8.82415	9.85236	9.63511	9.48895	0.414292	1.02822	-0.625803	0.14616	OAZ1	1
Sgcb	5.48172	5.87999	5.51587	5.91981	5.3983	5.25602	0.398271	0.403944	-0.0398223	0.142286	SGCB	8
Rras2	6.21275	5.81262	6.22677	5.52772	5.55008	5.40955	-0.400135	-0.699054	0.284897	0.140531	RRAS2	9
Chordc1	5.55449	4.89079	5.26451	3.86914	4.84058	4.7001	-0.663696	-1.39536	1.02165	0.140479	CHORDC1	2
Hook3	4.65203	3.88361	4.46457	2.67577	3.00797	2.86777	-0.768425	-1.7888	1.20784	0.140195	HOOK3	23
D6Wsu163e	4.06731	3.92781	3.84162	3.43899	3.73314	3.6552	-0.139496	-0.402637	0.488827	0.0779415	#N/A	#N/A
Haghl	4.60841	3.98557	4.44505	3.57489	2.68925	4.1443	-0.622837	-0.870158	0.410679	-1.45505	#N/A	#N/A
Gatad1	6.64921	6.96834	6.39975	6.72906	7.00236	6.63482	0.319134	0.32931	0.239288	0.367536	#N/A	#N/A
Ppat	3.31977	3.48329	3.58061	2.89721	2.80413	2.66446	0.163514	-0.683394	0.586076	0.139667	PPAT	2
Parp4	2.99632	2.60921	3.02208	2.65116	3.01217	3.63236	-0.387114	-0.370923	-0.0419493	-0.620192	#N/A	#N/A
Hmg20a	4.30124	3.98312	4.34036	4.02674	4.1403	4.0007	-0.31812	-0.313614	-0.043625	0.139602	HMG20A	10
Parp3	7.24471	6.21775	6.99326	5.64918	5.68708	6.8039	-1.02696	-1.34408	0.568574	-1.11682	#N/A	#N/A
Renbp	6.03939	2.37287	6.26427	3.24464	1.87409	3.63403	-3.66652	-3.01963	-0.871762	-1.75994	#N/A	#N/A
Cpox	4.71191	4.20502	4.4331	4.23124	3.3807	3.24113	-0.506891	-0.20186	-0.0262211	0.139563	CPOX	5
Jmjd6	5.56647	5.52989	5.64719	5.13728	4.7561	4.61654	-0.0365799	-0.509915	0.392614	0.139555	JMJD6	2
Eif2b1	5.19692	5.7167	5.03188	5.88216	5.71774	5.57914	0.519786	0.850286	-0.16546	0.138602	EIF2B1	1
Ube3c	5.04503	5.18759	4.86893	4.99853	4.73289	4.59556	0.142569	0.129598	0.189069	0.137326	UBE3C	8
Psmd11	6.27389	6.36319	6.15451	5.98567	6.1754	6.03842	0.0892963	-0.168841	0.377514	0.136983	PSMD11	16
Arih1	5.54616	5.70169	5.65772	4.93911	5.18965	5.05302	0.155525	-0.718602	0.762572	0.136637	ARIH1	37
Ipo8	3.90339	4.01759	3.93513	3.95693	4.30233	4.16573	0.114208	0.0218026	0.0606653	0.136601	IPO8	11
Ttc21b	3.27491	1.6641	3.4457	1.96028	2.27256	2.13822	-1.61081	-1.48542	-0.296179	0.134342	TTC21B	1
Ubr5	5.50313	5.51649	5.46002	5.06401	5.04981	4.91569	0.0133541	-0.396015	0.452476	0.134112	UBR5	12
Suz12	4.46593	4.76696	4.45705	3.38542	4.37634	4.2424	0.301028	-1.07164	1.38154	0.133935	SUZ12	16
Ube2v2	5.80762	5.20425	5.85448	3.88594	5.17276	5.03927	-0.603377	-1.96854	1.3183	0.133493	UBE2V2	15
Rps10	10.4932	9.37462	10.5727	10.0693	8.53815	9.19871	-1.11858	-0.503422	-0.694653	-0.660561	#N/A	#N/A
Smim7	6.74944	7.2953	6.49873	7.48103	7.13683	7.00376	0.54586	0.982307	-0.185736	0.133074	SMIM7	1
Ubr2	4.87007	5.08496	4.91376	4.98742	4.55968	4.42752	0.214894	0.0736563	0.0975443	0.132159	UBR2	2
Rps15	10.4363	9.97964	10.5422	10.409	9.248	9.61015	-0.456653	-0.133184	-0.42938	-0.362151	#N/A	#N/A
Rnf123	3.61642	4.40018	3.68375	4.46074	4.66956	4.53772	0.783757	0.776986	-0.0605605	0.131844	RNF123	1
Rps19	10.808	9.68055	10.7987	10.2371	9.17553	9.51928	-1.12748	-0.561578	-0.556588	-0.343751	#N/A	#N/A
Rps18	11.1185	9.95285	11.1757	10.4828	9.00586	9.40548	-1.16567	-0.692951	-0.529902	-0.399622	#N/A	#N/A
Fxr1	6.42939	6.49938	6.50015	5.29572	5.91515	5.78343	0.069982	-1.20443	1.20366	0.131722	FXR1	37
Sos1	3.55512	2.98514	3.61644	2.50008	3.05142	2.91999	-0.569977	-1.11636	0.485062	0.131429	SOS1	21
Pitpnm2	2.34381	3.47293	2.64502	3.88406	4.46911	4.3402	1.12913	1.23903	-0.41112	0.128906	PITPNM2	13
1810013L24Rik	5.78499	5.67362	5.75159	5.02471	5.26747	6.08482	-0.111372	-0.726882	0.64891	-0.817343	#N/A	#N/A
Emg1	6.16659	6.47507	6.18413	6.54696	6.45922	5.86482	0.308487	0.362834	-0.0718877	0.594402	#N/A	#N/A
Smc6	5.52419	4.97383	5.5068	3.14407	4.78265	4.65444	-0.550362	-2.36273	1.82975	0.128201	SMC6	5
Atl2	4.96081	5.81505	4.91632	5.69602	5.89874	5.77113	0.854239	0.779707	0.119025	0.127608	ATL2	11
Fbxl6	4.99915	5.6494	5.27504	5.72088	4.93205	5.0044	0.650249	0.445837	-0.0714774	-0.0723511	#N/A	#N/A
Chuk	4.58873	4.87946	4.46189	3.67651	4.47406	4.34682	0.290736	-0.785382	1.20295	0.127237	CHUK	6
Tbc1d15	5.23086	5.47825	5.27475	4.49667	4.96978	4.8447	0.247392	-0.778082	0.981579	0.125085	TBC1D15	25
Ergic1	6.99424	7.33837	7.22451	7.81679	6.89238	6.76788	0.344131	0.592285	-0.478422	0.1245	ERGIC1	6
Osbp	4.95361	5.59705	4.96716	5.43747	4.9154	4.79135	0.64344	0.470307	0.159578	0.124052	OSBP	17
Aff4	5.90926	5.21388	5.84882	4.37821	3.53771	3.41366	-0.695385	-1.47061	0.83567	0.124043	AFF4	47
Cops8	5.86102	5.62731	5.87133	5.76509	6.00468	5.88078	-0.23371	-0.106235	-0.137778	0.123896	COPS8	2
Las1l	4.39583	5.02926	4.44495	4.66889	4.93074	4.80781	0.633427	0.223933	0.360372	0.122929	LAS1L	11
Usp36	3.72415	3.57149	3.80088	3.35868	3.80036	3.6778	-0.152662	-0.442197	0.212803	0.122559	USP36	8
Usp9x	5.57739	5.11715	5.38371	4.22004	4.47531	4.35321	-0.46024	-1.16367	0.897115	0.122102	USP9X	8
Ergic3	7.61475	7.27151	7.6212	7.79612	6.475	7.2548	-0.34324	0.17492	-0.524607	-0.779804	#N/A	#N/A
Gm5908	6.38051	5.61572	6.60974	5.79557	5.07235	4.94458	-0.764789	-0.814168	-0.179851	0.127766	#N/A	#N/A
Mpv17	6.49163	6.19989	6.40535	6.08746	6.41222	6.29072	-0.291737	-0.317891	0.112434	0.121499	MPV17	3
Sympk	5.63507	5.33309	5.82496	5.57433	5.45063	5.32941	-0.301981	-0.250637	-0.241238	0.121218	SYMPK	1
Naa50	6.58182	6.2892	6.56661	5.55265	6.04516	5.92445	-0.292615	-1.01396	0.736552	0.120711	NAA50	35
Med13	3.98902	4.08189	3.9783	3.28145	2.76358	2.64323	0.0928725	-0.696845	0.800434	0.120348	MED13	37
Ccdc50	5.59656	5.53517	5.64931	4.77511	5.28184	5.16281	-0.0613932	-0.874205	0.76006	0.119025	CCDC50	15
Cat	6.05556	8.57623	5.7323	8.99722	9.2537	9.13492	2.52067	3.26492	-0.420983	0.118782	CAT	1
Gorasp1	4.07076	3.87633	4.16369	4.15595	3.51425	4.16044	-0.19443	-0.00773559	-0.279618	-0.646185	#N/A	#N/A
Slbp	5.14143	4.96317	5.21377	4.72743	5.02626	4.90817	-0.178257	-0.48634	0.235743	0.118082	SLBP	4
Slc33a1	4.35856	5.0344	4.14289	4.53488	4.61941	4.50142	0.675835	0.391997	0.499513	0.117996	SLC33A1	7
Pparg	4.42568	8.53097	3.84205	7.66762	7.96097	7.84303	4.10528	3.82557	0.863346	0.117937	PPARG	4
Gne	3.96264	4.05123	3.78766	4.07265	4.23164	4.52715	0.0885911	0.284989	-0.0214176	-0.295509	#N/A	#N/A
Cdc73	4.67895	4.6749	4.59839	3.84966	4.27895	4.16141	-0.00404849	-0.748728	0.825237	0.117535	CDC73	25
Cfdp1	6.87933	6.11517	6.89193	5.67525	6.07693	5.96056	-0.764158	-1.21668	0.43992	0.11637	CFDP1	2
Smpd1	5.56943	6.53636	5.35906	6.53121	6.28959	6.19618	0.966933	1.17215	0.00515012	0.0934189	#N/A	#N/A
LOC100862446	10.2103	9.81566	9.99356	10.198	8.84188	10.3522	-0.394615	0.204427	-0.382327	-1.51027	#N/A	#N/A
Slc35a4	4.9895	5.87212	4.92042	6.15859	5.79664	5.68042	0.88262	1.23817	-0.286476	0.116226	SLC35A4	9
LOC100045999	8.24111	7.22055	8.30925	7.23757	6.46725	6.77306	-1.02057	-1.07168	-0.017019	-0.30581	#N/A	#N/A
Ssbp3	5.97503	5.40702	6.06902	5.49326	5.22318	5.10717	-0.568016	-0.575758	-0.0862407	0.11601	SSBP3	10
Rxrb	4.93977	5.77265	4.87488	5.5624	5.12198	5.006	0.832877	0.687522	0.210244	0.115976	RXRB	7
Sypl	6.09491	7.76246	6.1284	7.37104	6.69221	7.05484	1.66755	1.24264	0.391422	-0.362627	#N/A	#N/A
Tmem41b	5.75661	6.01262	5.74494	5.70312	4.78047	4.66457	0.256011	-0.0418196	0.309493	0.115897	TMEM41B	2
Mtmr9	4.58133	5.06789	4.66619	4.89284	5.01405	4.89849	0.486553	0.226658	0.175043	0.115563	MTMR9	10
Scpep1	9.03215	7.3383	9.18472	7.54558	6.47947	6.36455	-1.69386	-1.63914	-0.20728	0.114915	SCPEP1	1
Gspt1	6.66853	6.14089	6.60005	5.56894	6.0761	5.96152	-0.527641	-1.03111	0.571951	0.11458	GSPT1	14
Ppp6r2	3.88433	4.06004	3.81788	3.76124	4.28582	4.17217	0.175702	-0.0566356	0.298794	0.113653	PPP6R2	10
Wdr45b	5.81519	5.61127	5.74213	5.40961	5.27369	5.16015	-0.203914	-0.332522	0.201667	0.113532	WDR45B	5
Slc12a2	3.0643	3.52963	3.03931	3.17079	3.46131	3.34788	0.465325	0.131485	0.358834	0.113421	SLC12A2	12
Dpp7	6.26297	4.77685	6.28589	4.82718	3.7063	4.57538	-1.48612	-1.45871	-0.0503231	-0.869077	#N/A	#N/A
Gfpt1	5.30802	4.2674	5.13373	4.04513	4.1036	3.99118	-1.04063	-1.08859	0.222262	0.112424	GFPT1	10
Slc39a6	5.38721	3.38132	5.46545	3.47703	1.8078	2.93646	-2.00588	-1.98842	-0.0957047	-1.12866	#N/A	#N/A
Slc39a7	7.81344	6.81806	7.83111	7.05391	6.00818	6.74944	-0.99538	-0.777204	-0.23585	-0.741261	#N/A	#N/A
Fcgrt	7.46287	8.62142	7.30588	8.76559	8.01839	8.69303	1.15855	1.45971	-0.144175	-0.674648	#N/A	#N/A
Angel2	4.5415	5.14814	4.46658	4.44492	4.91875	4.80775	0.606635	-0.0216685	0.703222	0.110996	ANGEL2	10
Gprc5b	3.88389	5.93263	2.93262	6.56982	5.87652	5.76558	2.04873	3.63721	-0.637197	0.110947	GPRC5B	6
Lman1	7.19611	6.15131	6.92244	6.19594	5.63451	5.52389	-1.0448	-0.7265	-0.0446244	0.110622	LMAN1	3
Glod4	5.91077	6.2359	5.67916	5.63862	5.99199	5.88137	0.325137	-0.0405435	0.597287	0.110622	GLOD4	1
Pdcd2l	4.19279	4.77133	4.22144	4.47479	3.96952	3.87227	0.578531	0.253342	0.29654	0.0972484	#N/A	#N/A
Chmp2b	6.03386	5.71252	5.90987	4.97057	5.80757	5.69743	-0.321339	-0.939292	0.741947	0.110143	CHMP2B	7
Gm15453	7.67252	6.23036	7.46209	5.91769	5.2122	6.74676	-1.44215	-1.5444	0.312677	-1.53456	#N/A	#N/A
Pitrm1	6.05906	5.4422	6.24117	5.34457	5.26194	5.16713	-0.616867	-0.896602	0.0976289	0.0948075	#N/A	#N/A
Fam50a	5.86875	5.77284	6.16073	5.60572	5.238	5.27166	-0.0959145	-0.555015	0.167119	-0.0336561	#N/A	#N/A
LOC101056381	3.86939	3.7512	3.1279	4.08709	1.27097	3.76894	-0.118188	0.959184	-0.335881	-2.49797	#N/A	#N/A
Aldh18a1	6.16142	3.95534	6.22392	4.21151	1.24032	3.08236	-2.20608	-2.01242	-0.256164	-1.84203	#N/A	#N/A
Ngly1	4.43055	5.27579	4.18281	4.48331	5.58639	5.3873	0.845236	0.300499	0.792481	0.199092	#N/A	#N/A
Flot2	5.85189	6.13189	5.92027	6.16712	6.59813	6.48873	0.280008	0.246852	-0.0352264	0.109405	FLOT2	7
Xpot	6.32747	5.69225	6.37062	5.26853	4.70056	4.59161	-0.635218	-1.10209	0.423726	0.108949	XPOT	9
Rtfdc1	5.91339	6.72632	5.73991	6.84708	6.86842	6.75965	0.812934	1.10717	-0.120762	0.108764	RTFDC1	2
Med1	4.02354	4.28461	3.96148	3.65139	3.60289	3.49427	0.261075	-0.310096	0.633225	0.108614	MED1	32
Samd8	4.1008	3.75706	3.60138	3.37831	2.82843	2.72057	-0.343733	-0.223067	0.378754	0.10786	SAMD8	17
Hyou1	5.90112	4.87481	5.91456	4.90419	5.14697	5.04024	-1.02631	-1.01037	-0.0293816	0.106727	HYOU1	3
Arl2	6.25809	6.35766	6.25527	6.48053	6.5122	6.40683	0.0995773	0.22526	-0.122869	0.105374	ARL2	5
Mrpl49	5.18885	6.20574	4.99862	6.11488	6.25468	6.14967	1.01689	1.11626	0.0908521	0.105007	MRPL49	2
Fbxo30	4.28613	3.79693	4.40783	2.71233	3.28656	3.18166	-0.489204	-1.6955	1.0846	0.104896	FBXO30	18
Eef1g	10.2572	8.60803	10.2966	9.4078	8.10418	8.59158	-1.64912	-0.888786	-0.799771	-0.487405	#N/A	#N/A
Eef1d	6.54172	5.64879	6.41964	5.98868	5.50781	5.71813	-0.892931	-0.43096	-0.339894	-0.21032	#N/A	#N/A
Vprbp	3.41698	3.39391	3.55312	3.28002	3.28603	3.18122	-0.0230732	-0.2731	0.113894	0.104805	VPRBP	1
Add3	5.15316	5.43169	5.18254	5.1932	5.74811	5.64435	0.278534	0.0106561	0.238494	0.103756	ADD3	15
Cyp4f17	3.51163	3.37809	3.58024	3.00413	3.07876	4.46473	-0.133535	-0.576112	0.373966	-1.38597	#N/A	#N/A
Chd4	6.32435	6.93911	6.52473	6.7958	6.56129	6.45829	0.61476	0.271072	0.143314	0.102999	CHD4	3
Pde12	3.89151	3.44698	3.81557	2.92485	3.50487	3.40194	-0.444525	-0.890716	0.522129	0.102931	PDE12	5
Vps13d	2.94016	4.35694	2.95972	4.12275	3.69222	3.58934	1.41678	1.16302	0.23419	0.102875	VPS13D	3
Zbtb6	3.13427	2.89295	2.80339	1.96342	3.01943	2.91673	-0.241316	-0.839971	0.929531	0.102698	ZBTB6	5
Dennd5a	5.86306	5.29903	5.8948	5.31196	6.24241	6.14043	-0.564036	-0.582834	-0.0129363	0.101984	DENND5A	4
Ngdn	5.51712	5.88436	5.60717	5.31347	5.27404	5.17324	0.367242	-0.293707	0.570896	0.100799	NGDN	1
Fbxo11	5.01388	5.16334	5.14399	4.05915	5.07976	4.97917	0.14946	-1.08484	1.1042	0.10059	FBXO11	16
Nrp1	5.20229	5.2393	5.02573	5.54934	6.56053	6.46082	0.0370119	0.523609	-0.31004	0.0997121	NRP1	16
Nop2	4.82084	4.64382	5.02454	4.46325	3.94488	3.84522	-0.177025	-0.561291	0.180571	0.0996558	NOP2	1
2610301G19Rik	4.33059	4.30788	4.54395	4.28621	3.97108	4.7872	-0.022709	-0.257736	0.0216703	-0.816118	#N/A	#N/A
Ltn1	4.05772	4.15859	3.94383	3.56518	3.6224	3.52326	0.100878	-0.378652	0.593413	0.0991409	LTN1	4
Ctps	6.08502	3.90249	6.06265	3.52737	2.03831	3.23483	-2.18253	-2.53528	0.37512	-1.19653	#N/A	#N/A
Mtpap	3.9888	5.1561	4.04452	4.78232	4.54049	4.44141	1.1673	0.737804	0.373783	0.0990851	MTPAP	1
Ipo11	3.88237	3.75254	3.62057	3.06209	3.43346	3.33562	-0.129824	-0.558486	0.690459	0.0978395	IPO11	8
Wdr12	4.71485	4.146	4.71717	3.66452	3.86463	3.76705	-0.568841	-1.05265	0.481486	0.0975842	WDR12	1
Mapk14	4.98734	5.66332	4.903	5.68097	5.57259	5.47504	0.675979	0.777969	-0.0176433	0.0975479	MAPK14	11
Dgat1	4.44273	8.49945	4.35375	8.70766	8.011	7.91484	4.05672	4.35391	-0.208206	0.0961663	DGAT1	2
Kidins220	5.23262	5.01699	5.2661	4.67296	4.69644	4.6005	-0.215627	-0.593144	0.344031	0.0959388	KIDINS220	1
Uba6	3.91996	2.60551	3.66115	1.73347	2.11779	2.02188	-1.31445	-1.92768	0.872039	0.0959105	UBA6	11
Ero1l	6.58388	9.65256	6.63055	8.42229	3.96503	3.86924	3.06868	1.79174	1.23027	0.0957989	ERO1L	15
Anapc7	5.33748	5.00296	5.47684	5.18214	4.86027	4.76605	-0.334511	-0.294697	-0.179178	0.0942217	ANAPC7	1
Ube2s	7.30032	6.5927	7.56281	6.7856	6.4297	6.59895	-0.707615	-0.777208	-0.192898	-0.16925	#N/A	#N/A
Slc25a3	8.37262	9.23273	8.54143	9.4185	8.92303	8.82914	0.860108	0.87707	-0.185769	0.0938895	SLC25A3	6
Atf1	5.45922	5.27751	5.47768	4.59231	4.9061	4.81223	-0.181706	-0.885374	0.685207	0.0938783	ATF1	3
Rab18	7.19111	7.05802	7.09187	6.23836	6.91831	6.82468	-0.133091	-0.853506	0.819655	0.0936215	RAB18	5
Me1	5.91279	8.65833	5.71734	9.40641	9.39692	9.30378	2.74554	3.68906	-0.748073	0.0931436	ME1	3
Naa35	4.585	4.86326	4.84975	4.59301	4.55945	4.46648	0.278263	-0.256743	0.270254	0.0929644	NAA35	1
Cep350	2.72458	3.17743	2.54419	2.33764	1.7791	1.68624	0.452848	-0.206547	0.839787	0.0928574	CEP350	19
Kif2a	4.66396	3.92907	4.67077	3.10395	3.95321	3.86056	-0.734891	-1.56682	0.825123	0.0926474	KIF2A	29
Eif5a	9.63974	9.33986	9.56891	9.56207	9.12938	9.03691	-0.299881	-0.00684447	-0.222212	0.0924708	EIF5A	2
Bysl	4.54989	4.30851	4.54691	4.76416	4.08801	3.99665	-0.241383	0.217247	-0.455648	0.0913626	BYSL	6
Tmem260	3.55795	4.062	3.33546	3.67163	3.33685	3.24558	0.504053	0.336173	0.390371	0.0912744	TMEM260	12
Mib1	4.84201	4.52632	4.76119	3.8886	3.22366	3.13295	-0.315689	-0.872591	0.637719	0.0907078	MIB1	13
Ddx3y	4.07634	4.72156	4.07029	2.77168	5.4037	5.31344	0.645222	-1.29861	1.94987	0.0902574	DDX3Y	13
Zfyve21	5.39707	6.49771	5.40386	6.74282	5.88886	5.79914	1.10064	1.33896	-0.245109	0.0897167	ZFYVE21	4
Eps15l1	4.52217	4.27536	4.55982	3.88819	4.28903	4.55054	-0.246806	-0.67163	0.387176	-0.261506	#N/A	#N/A
Echs1	6.79679	10.0333	6.68699	9.7244	10.4153	8.49632	3.23655	3.03741	0.308932	1.91903	#N/A	#N/A
Irgm1	4.97283	2.04558	4.57189	2.42696	4.04457	4.86764	-2.92725	-2.14493	-0.381378	-0.823077	#N/A	#N/A
Dcun1d5	6.60149	6.31085	6.59294	5.82151	5.85526	5.76591	-0.290642	-0.771429	0.489338	0.0893461	DCUN1D5	15
Pmvk	5.57857	6.98289	5.95071	7.53368	7.11887	6.81042	1.40432	1.58297	-0.550788	0.308454	#N/A	#N/A
Gm4705	7.78839	6.9496	7.65619	6.87169	5.93647	6.14227	-0.83879	-0.784501	0.0779108	-0.205794	#N/A	#N/A
Ptprg	4.89454	4.09923	4.90358	3.57659	4.28382	4.19505	-0.795308	-1.32698	0.522639	0.0887743	PTPRG	34
Nosip	5.25243	4.84792	5.34944	5.24283	4.77651	5.47694	-0.40451	-0.10661	-0.394912	-0.700428	#N/A	#N/A
Tnks2	5.53702	5.69275	5.57847	5.20745	5.2118	5.12343	0.155728	-0.371014	0.485301	0.0883779	TNKS2	15
Gabarap	9.82113	9.76107	9.62672	9.67943	9.2136	9.12577	-0.0600601	0.0527079	0.0816424	0.0878263	GABARAP	3
H13	7.17847	6.57954	7.15386	6.83562	6.15522	6.75939	-0.598929	-0.318242	-0.25608	-0.604175	#N/A	#N/A
Gm5506	8.34657	9.60191	8.56391	9.33756	10.0944	7.71878	1.25534	0.773651	0.264344	2.37563	#N/A	#N/A
Uhrf1bp1l	4.0575	4.21084	4.09649	3.39977	3.97	3.88238	0.153345	-0.696713	0.811065	0.0876229	UHRF1BP1L	12
Eif2d	4.56007	4.84282	4.57855	4.82463	4.6323	4.5455	0.282752	0.246082	0.0181842	0.0868039	EIF2D	1
Eif1ax	7.00496	7.19312	6.91148	6.46006	6.75672	6.67097	0.188154	-0.451422	0.733059	0.0857488	EIF1AX	5
Timm17b	5.80389	5.81537	5.63993	6.38737	5.81396	5.72867	0.0114888	0.747439	-0.571995	0.0852876	TIMM17B	2
Spr	6.05356	6.65613	5.69922	6.65392	6.36024	6.27629	0.602565	0.9547	0.00220964	0.0839525	SPR	2
Gm6747	7.50096	6.793	7.48402	6.60907	6.41943	7.20128	-0.707957	-0.874945	0.183927	-0.781845	#N/A	#N/A
Scd1	7.98381	13.525	7.53189	13.4449	13.8327	13.1622	5.54115	5.91303	0.0800405	0.670512	#N/A	#N/A
Atp11b	4.19894	4.75442	4.00129	3.76978	4.34758	4.26412	0.555475	-0.231504	0.984637	0.083466	ATP11B	4
Ube2d3	8.18331	8.63909	8.02051	8.01754	8.30295	8.22052	0.455778	-0.00297457	0.621552	0.0824327	UBE2D3	21
Rbmxl1	6.00692	4.82658	6.19791	4.92245	4.39942	5.09256	-1.18034	-1.27546	-0.0958633	-0.693131	#N/A	#N/A
Riok3	5.41192	6.31179	5.2934	5.50738	6.17702	6.09585	0.899878	0.213985	0.804411	0.0811686	RIOK3	5
Foxn3	4.35667	2.99085	4.23974	3.18566	4.23269	4.15192	-1.36582	-1.05407	-0.194812	0.0807713	FOXN3	27
Emc4	6.25632	7.15455	6.22771	7.2347	6.70439	6.62428	0.89823	1.00698	-0.0801479	0.0801177	EMC4	5
Bcas3	3.25721	3.82645	2.97929	3.78041	3.77865	3.69876	0.569246	0.801119	0.0460466	0.0798928	BCAS3	15
Eif2s2	8.22671	7.56326	8.0672	6.20764	6.66932	6.58947	-0.663448	-1.85956	1.35562	0.0798585	EIF2S2	11
Rab6a	6.17316	5.96792	6.23158	5.57188	5.85188	5.77229	-0.205242	-0.659706	0.39604	0.0795954	RAB6A	5
Rnaset2a	6.40111	7.35477	5.94757	7.28604	7.05202	6.50232	0.953657	1.33848	0.0687252	0.549696	#N/A	#N/A
Rnaset2b	6.46474	7.41841	6.02619	7.33553	7.05388	6.52342	0.953673	1.30933	0.0828821	0.530461	#N/A	#N/A
Sgsh	4.1604	2.97109	3.93975	3.22361	2.93692	3.77477	-1.18931	-0.71614	-0.252525	-0.837848	#N/A	#N/A
Rpl22	9.21068	8.10815	9.1504	8.2268	7.74367	7.66432	-1.10253	-0.923601	-0.118651	0.0793516	RPL22	2
LOC100046223	9.34617	8.91641	9.42075	9.34901	8.22738	8.55878	-0.42976	-0.0717334	-0.432602	-0.331403	#N/A	#N/A
Ccdc88a	3.45684	2.42698	3.30201	0.678947	1.87439	1.7956	-1.02985	-2.62307	1.74804	0.0787906	CCDC88A	21
Babam1	6.00787	5.71512	6.11962	6.05047	6.2736	6.05823	-0.292754	-0.069145	-0.335354	0.215367	#N/A	#N/A
Magt1	5.59649	5.77525	5.3665	5.16951	4.96391	4.88573	0.178757	-0.196991	0.605735	0.0781758	MAGT1	11
Zwint	6.58193	7.11611	6.56326	6.67577	6.16603	6.56281	0.534184	0.112504	0.440349	-0.396778	#N/A	#N/A
Tmbim6	8.55787	10.3335	8.52215	10.0974	8.72428	8.64679	1.77565	1.57524	0.236133	0.0774894	TMBIM6	10
Klhl21	3.98247	4.92343	4.16273	4.90162	4.15155	4.07424	0.940966	0.738892	0.0218097	0.0773114	KLHL21	3
Atp6v1a	6.25243	6.12873	6.18698	5.73	5.81801	5.74098	-0.123698	-0.456977	0.398731	0.0770347	ATP6V1A	11
H2-D1	7.42003	8.22273	7.11541	8.79759	9.19093	10.9503	0.802698	1.68217	-0.574854	-1.75935	#N/A	#N/A
Yme1l1	6.53578	6.74341	6.25084	5.64218	6.07814	6.00184	0.207632	-0.608662	1.10123	0.0763013	YME1L1	2
LOC100048759	4.12205	6.91087	1.97323	8.06722	7.62047	7.92577	2.78882	6.09399	-1.15635	-0.305306	#N/A	#N/A
LOC101056061	3.87932	3.20455	4.03445	2.89551	2.74336	2.40543	-0.674777	-1.13894	0.309036	0.337929	#N/A	#N/A
Trpc4ap	6.41588	6.29771	6.44292	6.34226	6.34768	6.27187	-0.118172	-0.100662	-0.0445529	0.0758156	TRPC4AP	4
Maea	6.76927	5.89	6.88258	5.97573	6.0523	5.978	-0.879264	-0.906847	-0.0857274	0.0742958	MAEA	5
Bbx	3.83234	3.44901	3.88578	2.72999	1.6709	1.59672	-0.383334	-1.15578	0.719017	0.0741809	BBX	36
Vps25	6.38165	7.70668	6.15548	7.62081	7.40232	7.32815	1.32503	1.46533	0.0858689	0.0741748	VPS25	3
Gm7429	4.83129	4.07315	5.05966	4.1534	3.83784	3.3264	-0.758144	-0.906256	-0.0802502	0.511438	#N/A	#N/A
Stim1	4.24139	5.83298	4.09598	5.6572	5.9414	5.86887	1.5916	1.56122	0.175784	0.0725242	STIM1	2
Aup1	6.32119	7.22293	6.35553	7.41265	6.71227	6.64088	0.901743	1.05712	-0.189717	0.0713882	AUP1	2
Utp6	4.82178	4.15032	4.68201	4.00933	4.39204	4.73724	-0.67146	-0.672682	0.140986	-0.345208	#N/A	#N/A
Dot1l	3.56232	4.50616	3.92285	4.27227	5.04364	4.97259	0.943837	0.34942	0.233886	0.0710518	DOT1L	17
Commd2	5.61108	5.05722	5.49383	5.15095	5.07209	5.00134	-0.553857	-0.342878	-0.0937315	0.0707481	COMMD2	1
Ift172	3.74484	4.03193	3.74241	3.86727	4.23836	4.21624	0.287089	0.124864	0.164658	0.0221215	#N/A	#N/A
Brd3	4.79725	4.67654	5.11841	4.16986	4.65502	4.58484	-0.120714	-0.948551	0.506677	0.0701785	BRD3	3
Dyrk2	4.58088	4.44168	4.74727	3.96732	4.32704	4.25773	-0.139205	-0.779947	0.474359	0.0693178	DYRK2	50
Txnl4a	6.35878	6.12804	6.59177	5.92926	5.94833	5.87969	-0.230732	-0.662502	0.19878	0.0686413	TXNL4A	1
Zfp292	3.20509	3.41441	3.13191	1.83344	2.03406	2.14797	0.209315	-1.29847	1.58096	-0.113912	#N/A	#N/A
Ptp4a2	7.64166	7.55039	7.76568	6.89492	7.48336	7.41533	-0.0912626	-0.870756	0.655471	0.068032	PTP4A2	2
Kat2b	4.41459	5.15256	4.21572	4.58369	5.16073	5.09398	0.737975	0.367971	0.568872	0.0667507	KAT2B	11
Aldh16a1	4.11496	3.8869	4.25993	4.43313	4.11145	4.08747	-0.228059	0.173207	-0.546236	0.0239856	#N/A	#N/A
Strn3	5.86222	5.35058	5.96474	4.07787	5.34006	5.27341	-0.511632	-1.88687	1.27271	0.0666485	STRN3	32
Midn	5.73523	5.15536	6.01699	5.29922	5.36859	5.30249	-0.579872	-0.717775	-0.143856	0.0661019	MIDN	7
Rpl17	9.34648	8.35273	9.41756	8.46412	7.63657	8.00309	-0.993752	-0.953431	-0.111394	-0.366517	#N/A	#N/A
Rpl10	10.8371	9.68457	10.8469	10.0907	8.96943	9.6309	-1.15255	-0.756204	-0.406105	-0.661468	#N/A	#N/A
Prpf19	6.3936	6.02931	6.47613	6.01084	6.06026	5.99436	-0.364293	-0.465285	0.018464	0.0658939	PRPF19	5
Ppp2r5d	5.20171	5.58413	5.21578	5.77759	5.53711	5.47232	0.382423	0.561803	-0.193455	0.0647974	PPP2R5D	4
Rpl13	10.5246	9.11829	10.4202	9.78371	8.36332	9.15754	-1.40635	-0.636509	-0.665412	-0.794226	#N/A	#N/A
Dis3	4.25521	3.05018	4.19815	2.28058	2.96511	2.9012	-1.20503	-1.91758	0.769607	0.063909	DIS3	3
Rpl19	11.0496	10.6317	11.1366	10.8881	9.9043	9.67627	-0.417932	-0.248441	-0.256456	0.228032	#N/A	#N/A
Ppp1r37	5.24658	5.60479	5.13277	5.63912	5.89411	5.83049	0.358207	0.506347	-0.0343321	0.0636138	PPP1R37	7
Ubr7	4.45942	5.03489	4.55261	4.49651	4.34917	4.28587	0.575466	-0.0561037	0.538379	0.0633015	UBR7	6
Gbp2	4.71058	3.07758	3.22806	3.29126	4.67473	5.79128	-1.63299	0.0632062	-0.213677	-1.11655	#N/A	#N/A
Srsf10	6.10895	5.91833	6.07558	4.67862	5.6235	5.56036	-0.190623	-1.39696	1.23971	0.0631455	SRSF10	50
Fam175b	4.57372	4.2753	4.50253	4.00607	4.10603	4.04344	-0.298423	-0.496461	0.269231	0.0625951	FAM175B	17
Atp1a2	1.67094	8.13364	-0.798919	8.58894	9.83495	8.85684	6.4627	9.38786	-0.455297	0.978115	#N/A	#N/A
Napa	7.10721	7.23379	7.14515	7.19988	7.25246	7.06097	0.126581	0.0547221	0.0339197	0.191488	#N/A	#N/A
Gmppb	5.01307	3.84108	4.94268	3.74654	4.00637	3.94383	-1.17199	-1.19614	0.0945441	0.0625434	GMPPB	11
Irak1	5.19582	5.34552	4.95008	5.27324	5.90573	5.84347	0.149699	0.323165	0.0722798	0.0622538	IRAK1	4
Chmp3	7.11322	7.04521	6.99355	6.71676	6.80912	6.74749	-0.0680146	-0.276786	0.328449	0.0616369	CHMP3	3
Ascc3	3.98719	3.31506	3.859	2.10395	2.13727	2.07634	-0.672132	-1.75506	1.21111	0.0609264	ASCC3	1
Cacna2d1	3.48369	1.58794	3.14584	1.02806	1.52235	1.46167	-1.89576	-2.11778	0.559875	0.060686	CACNA2D1	20
Anxa5	8.70083	8.37747	8.80101	8.02487	9.15081	9.09043	-0.323361	-0.776146	0.352602	0.0603752	ANXA5	2
Atp6v1e1	7.03766	7.99852	6.86938	7.70009	7.50951	7.44945	0.960863	0.830709	0.298435	0.0600556	ATP6V1E1	1
Bnip2	6.74552	6.50794	6.78505	5.87568	6.35902	6.29934	-0.237583	-0.909372	0.632254	0.0596838	BNIP2	8
Dnajc2	4.74177	4.40967	4.87949	3.08873	4.05371	3.99486	-0.3321	-1.79077	1.32095	0.0588502	DNAJC2	4
Map3k6	2.97617	4.34584	3.09791	4.44935	2.48872	4.15819	1.36966	1.35144	-0.103513	-1.66946	#N/A	#N/A
Ncaph2	5.8643	5.54568	5.98866	5.92058	6.00876	5.95021	-0.318615	-0.0680751	-0.374899	0.0585518	NCAPH2	1
Usp45	3.66489	3.27241	3.49352	2.1918	2.77274	2.71426	-0.392479	-1.30172	1.08061	0.0584849	USP45	7
Rnft1	5.80692	5.80655	5.70319	5.08891	5.10795	5.05045	-0.000368711	-0.614281	0.717641	0.0574979	RNFT1	6
Rab22a	5.72071	5.15749	5.76778	4.88827	5.29993	5.24596	-0.563224	-0.879515	0.269219	0.0539648	RAB22A	20
Aspscr1	5.18325	5.27669	5.10977	5.23069	4.58874	5.54917	0.093438	0.120912	0.0460007	-0.960432	#N/A	#N/A
Nktr	5.4001	5.2835	5.49291	3.53333	4.28831	4.5992	-0.116605	-1.95958	1.75017	-0.310891	#N/A	#N/A
Pdzrn3	5.89864	2.71973	5.96605	2.79809	3.04159	4.66335	-3.17891	-3.16796	-0.078358	-1.62176	#N/A	#N/A
Snap47	5.7986	4.65276	5.78353	4.76557	4.45563	4.49023	-1.14583	-1.01797	-0.112804	-0.0346046	#N/A	#N/A
Kpna4	5.83333	5.57286	5.77786	4.61533	5.66576	5.61216	-0.260471	-1.16253	0.957521	0.0535927	KPNA4	60
Tcn2	6.84423	8.09675	6.73409	8.60124	6.6782	7.47603	1.25252	1.86715	-0.504497	-0.797825	#N/A	#N/A
Herc1	2.77423	3.35414	2.95618	3.06109	3.22797	3.28179	0.579912	0.104916	0.293043	-0.053822	#N/A	#N/A
Vps28	5.98214	6.46996	6.1798	6.62928	6.67862	6.62523	0.487819	0.449486	-0.159322	0.0533895	VPS28	1
Pcid2	4.15397	4.4249	4.22461	4.49518	4.32886	4.22614	0.270935	0.270572	-0.0702775	0.102724	#N/A	#N/A
Atg16l1	4.05291	4.39166	4.0253	4.14887	4.64602	4.59286	0.338747	0.123568	0.242789	0.0531545	ATG16L1	11
Zbed6	4.773	4.20832	4.61004	3.35936	1.60101	1.94044	-0.564676	-1.25068	0.848961	-0.339433	#N/A	#N/A
Lsm12	5.98524	5.95568	5.95702	5.96086	6.35863	6.30629	-0.0295671	0.00383384	-0.00517921	0.0523353	LSM12	11
Vps4a	5.27134	5.39167	5.30279	5.39328	5.56978	5.51752	0.120329	0.0904889	-0.00161652	0.0522507	VPS4A	6
Brix1	5.57899	5.5154	5.52347	4.54546	4.65873	4.6083	-0.0635893	-0.978008	0.969942	0.0504263	BRIX1	1
Smek1	4.55464	4.43452	4.63074	3.52209	4.39079	4.34046	-0.120118	-1.10866	0.912436	0.0503313	SMEK1	14
Antxr1	6.3223	2.70212	6.03865	3.6895	2.14451	4.05027	-3.62018	-2.34914	-0.987384	-1.90576	#N/A	#N/A
Nek9	5.372	5.23332	5.28087	5.29614	5.40802	5.35776	-0.138683	0.0152725	-0.0628276	0.0502616	NEK9	18
Zeb1	4.19945	4.27853	4.15591	3.84837	4.58763	4.54006	0.0790828	-0.307541	0.430165	0.0475631	ZEB1	39
Cdk5rap3	5.13122	5.68996	5.16113	5.68099	5.1206	5.75807	0.558746	0.519854	0.00897312	-0.637472	#N/A	#N/A
Aggf1	4.63319	4.88496	4.6404	4.44727	4.69489	4.64795	0.251762	-0.193132	0.437691	0.0469358	AGGF1	6
Dync2h1	1.47834	0.988932	1.30189	0.257736	-0.932479	0.343835	-0.489404	-1.04415	0.731196	-1.27631	#N/A	#N/A
Pik3c2a	4.13595	3.59408	4.11761	2.00965	2.39751	2.35151	-0.541872	-2.10796	1.58443	0.0459969	PIK3C2A	26
Picalm	7.47791	6.66959	7.13404	5.69831	6.58393	6.5382	-0.808324	-1.43573	0.971273	0.0457265	PICALM	13
Ints3	4.26152	5.05238	4.50496	5.03065	4.40102	4.35541	0.790861	0.525697	0.0217268	0.0456071	INTS3	2
Ube4a	4.16734	5.31796	4.02656	5.22956	4.47984	4.43428	1.15063	1.20301	0.0884001	0.0455542	UBE4A	5
Gps1	6.39978	6.03023	6.40482	6.36843	6.0375	6.15643	-0.369551	-0.0363962	-0.338196	-0.11893	#N/A	#N/A
Shoc2	5.01748	5.04946	4.91428	3.85424	4.68281	4.6373	0.0319761	-1.06004	1.19522	0.0455195	SHOC2	22
Fto	5.34086	4.97906	5.31424	5.31707	5.14829	5.10439	-0.361799	0.00282896	-0.338016	0.0439009	FTO	14
Selk	7.91377	7.50968	7.96075	7.87374	7.94317	7.89996	-0.404088	-0.0870089	-0.364055	0.0432026	SELK	9
Ubr4	4.68595	5.02489	4.77785	5.25789	4.66113	4.618	0.338939	0.480041	-0.233002	0.0431316	UBR4	3
Gm4024	6.36604	6.10672	6.2757	6.35891	5.50627	6.18569	-0.259324	0.083208	-0.252187	-0.679419	#N/A	#N/A
Ptgr1	5.69389	3.22326	5.67452	4.05775	2.75803	3.94478	-2.47063	-1.61677	-0.834488	-1.18676	#N/A	#N/A
Nrd1	5.80704	5.65844	5.77703	5.18838	5.85644	6.10043	-0.148603	-0.588645	0.470059	-0.243989	#N/A	#N/A
Rbfa	4.94043	6.17681	5.13065	6.07399	6.26153	5.37136	1.23638	0.943338	0.102826	0.890169	#N/A	#N/A
Med10	6.20055	5.92105	6.4134	5.58758	5.48236	5.56774	-0.279494	-0.825818	0.33347	-0.0853802	#N/A	#N/A
Med12	4.02113	4.35749	4.275	4.05963	4.51751	4.36035	0.33636	-0.215374	0.297858	0.157161	#N/A	#N/A
Trappc10	4.14477	4.78871	4.1499	4.53932	4.77127	4.72889	0.643931	0.389422	0.249387	0.0423892	TRAPPC10	6
Map1lc3b	8.35593	9.40488	8.56401	9.14383	8.52692	8.4847	1.04895	0.579817	0.26105	0.0422188	MAP1LC3B	4
Tmem57	4.98175	5.85183	5.10357	5.49722	5.03456	4.99249	0.870085	0.393656	0.354612	0.0420642	TMEM57	4
Htra2	5.80729	5.4567	5.89137	5.3509	5.35201	5.31037	-0.350588	-0.540464	0.105802	0.0416435	HTRA2	4
Gm3552	7.95214	7.48348	7.92819	7.83417	6.9092	7.14485	-0.468658	-0.0940207	-0.350686	-0.235654	#N/A	#N/A
Smad2	5.285	5.32966	5.3503	4.6455	5.06082	5.01926	0.0446643	-0.704803	0.684162	0.0415637	SMAD2	27
Igfbp7	10.3445	8.34107	10.4481	9.18598	7.4927	9.8516	-2.00342	-1.26212	-0.844917	-2.3589	#N/A	#N/A
Trak1	4.52622	5.2167	4.41665	5.43056	5.85422	5.81274	0.690482	1.01391	-0.213858	0.0414817	TRAK1	2
Bdp1	2.77307	2.87358	2.7984	1.55095	1.648	1.60654	0.100507	-1.24745	1.32263	0.0414567	BDP1	9
Fdxr	4.63733	4.29287	4.27188	4.62531	3.98342	3.94336	-0.344459	0.353433	-0.332443	0.0400541	FDXR	3
Ppp1r11	5.53832	5.67131	5.74975	5.72918	5.595	5.55529	0.13299	-0.0205773	-0.0578684	0.0397078	PPP1R11	7
Hdlbp	8.20531	7.52817	8.08214	7.4862	7.01137	6.97201	-0.677139	-0.595936	0.0419652	0.0393616	HDLBP	17
Zmat2	6.46604	6.31674	6.50207	6.13525	6.48704	6.44796	-0.149306	-0.366817	0.181485	0.039078	ZMAT2	7
Csad	4.81883	6.90109	4.64088	6.8815	7.59762	7.55918	2.08226	2.24062	0.0195892	0.0384424	CSAD	1
Atg4b	5.39037	5.54097	5.22225	5.40294	5.19236	5.15412	0.150595	0.180697	0.138026	0.0382419	ATG4B	5
Hnrnpa2b1	7.97288	7.83133	8.15264	7.37441	8.07675	8.03891	-0.141549	-0.778223	0.456918	0.0378395	HNRNPA2B1	18
Dnajc8	7.12335	6.17274	7.12187	5.86116	5.84003	6.35329	-0.950605	-1.26072	0.311587	-0.513257	#N/A	#N/A
Cul5	4.84298	4.25683	4.69296	3.13422	3.8831	3.8455	-0.58615	-1.55874	1.12261	0.0375944	CUL5	9
Rpl35a	8.62358	8.26653	8.93887	8.49932	7.78997	7.75261	-0.357054	-0.439549	-0.232792	0.0373561	RPL35A	1
Zc3h15	6.41305	5.66349	6.43378	4.74031	5.6179	5.58131	-0.749565	-1.69348	0.923183	0.0365904	ZC3H15	8
Cpsf2	5.20458	4.55665	5.17672	4.07605	4.13157	4.09582	-0.64793	-1.10067	0.480601	0.0357544	CPSF2	4
Ginm1	6.48265	7.76555	6.17727	7.59176	8.20371	8.16832	1.2829	1.41449	0.17379	0.0353941	GINM1	12
Npepl1	5.63349	6.08338	5.73759	5.99097	6.65186	6.6169	0.449893	0.253385	0.092409	0.0349547	NPEPL1	4
Hspa4	7.35665	6.74452	7.50528	6.28816	6.31766	6.28312	-0.612126	-1.21712	0.456361	0.0345448	HSPA4	6
Aqr	4.13785	3.92408	4.2273	3.9129	4.16701	4.13294	-0.213776	-0.314403	0.0111746	0.0340679	AQR	3
Mphosph8	4.55881	4.02606	4.26361	2.34589	3.5254	3.4919	-0.532756	-1.91772	1.68017	0.0334941	MPHOSPH8	2
Gm10705	5.33035	5.18833	4.9747	4.8635	5.06677	4.86721	-0.14202	-0.111198	0.324828	0.199565	#N/A	#N/A
Commd9	5.14456	5.27482	5.1253	5.4821	5.16195	5.12894	0.130266	0.356806	-0.207281	0.033014	COMMD9	2
Mark3	5.5761	5.5135	5.69212	4.93987	5.28628	5.25384	-0.0626008	-0.752242	0.573629	0.0324372	MARK3	5
Ranbp2	5.06628	5.02609	4.96061	3.68673	3.9956	3.96381	-0.0401853	-1.27388	1.33936	0.0317926	RANBP2	18
Noa1	3.61914	5.03855	3.75615	4.95488	4.66426	3.80053	1.41941	1.19873	0.0836694	0.86373	#N/A	#N/A
Smarca5	5.70785	5.38376	5.73553	4.26596	4.94718	4.9158	-0.324084	-1.46957	1.1178	0.0313758	SMARCA5	24
Abhd17b	4.27123	5.49448	4.5749	4.22726	4.8663	4.83537	1.22326	-0.347636	1.26723	0.0309354	ABHD17B	10
Chchd10	6.35697	11.812	7.26645	11.84	11.1323	7.39884	5.45501	4.57356	-0.0280287	3.73351	#N/A	#N/A
Ddx3x	7.36265	7.35448	7.19304	6.34583	6.83253	6.80164	-0.00816902	-0.847217	1.00866	0.0308901	DDX3X	49
Txnl1	6.9184	6.97933	6.99911	6.32826	6.39325	6.36273	0.0609356	-0.670853	0.651072	0.0305207	TXNL1	7
Fbxw2	5.49453	5.68732	5.46067	5.44439	6.01315	5.98316	0.192789	-0.0162892	0.24293	0.0299857	FBXW2	5
Hipk1	4.71255	5.98007	4.63031	5.29172	5.21673	5.18675	1.26752	0.661412	0.688346	0.0299759	HIPK1	28
Tlk2	4.67716	4.51822	4.75773	3.66361	4.43375	4.40383	-0.158943	-1.09412	0.854609	0.0299214	TLK2	16
Map2k1	6.52397	6.35109	6.49242	6.14598	5.7077	5.67901	-0.172882	-0.34644	0.205111	0.0286873	MAP2K1	12
Ints1	3.84769	3.25297	4.02551	3.90295	3.73289	4.21416	-0.594728	-0.122563	-0.649978	-0.481267	#N/A	#N/A
Bloc1s1	6.76259	7.41483	6.83189	7.58103	7.80725	7.77872	0.652233	0.749138	-0.166201	0.0285248	BLOC1S1	2
Ints5	4.11756	3.6613	4.19253	4.03125	3.22231	3.52606	-0.456262	-0.161277	-0.36995	-0.303757	#N/A	#N/A
Ints4	4.11521	4.39623	4.04002	4.1815	4.41613	4.4458	0.281023	0.141477	0.214731	-0.0296744	#N/A	#N/A
Ints9	3.48424	3.17221	3.71161	3.70854	3.24336	3.49271	-0.312027	-0.00306967	-0.536328	-0.249347	#N/A	#N/A
H2afv	6.192	6.45191	6.48926	6.88946	6.22484	6.19958	0.259919	0.400193	-0.437542	0.0252541	H2AFV	2
Vps39	3.99147	3.97691	3.75427	3.79129	3.98992	3.96505	-0.0145537	0.0370251	0.185622	0.0248716	VPS39	3
Xrn1	3.04196	2.76439	2.97586	2.08257	1.49923	1.47579	-0.277568	-0.89329	0.681822	0.0234434	XRN1	15
Ints2	3.12797	3.04665	3.08331	2.64137	2.54666	2.52328	-0.0813266	-0.441937	0.405276	0.0233803	INTS2	6
Mrps9	4.72699	6.7506	4.98823	6.29746	6.43548	5.30261	2.02362	1.30923	0.453146	1.13287	#N/A	#N/A
Mrps6	6.81831	7.32922	6.73539	7.42297	6.88055	7.47837	0.510911	0.687577	-0.0937487	-0.597811	#N/A	#N/A
Mrps5	4.89232	6.78568	4.84626	6.50641	6.57721	5.3794	1.89336	1.66015	0.279274	1.19781	#N/A	#N/A
Iars	6.14823	5.39743	6.38883	5.08597	3.91912	3.89579	-0.7508	-1.30285	0.311461	0.0233313	IARS	8
Tulp3	5.14298	3.7309	5.06278	4.09419	2.25631	3.67431	-1.41208	-0.968597	-0.363282	-1.418	#N/A	#N/A
Mrrf	5.01952	5.71227	4.77102	5.40001	5.42515	5.402	0.692748	0.628996	0.312254	0.0231453	MRRF	7
Mcfd2	7.10108	6.54882	6.96119	6.69912	6.67756	6.65491	-0.552255	-0.262069	-0.150304	0.0226526	MCFD2	10
Abhd17a	6.31749	6.7282	6.17456	7.07857	6.77935	6.75717	0.410711	0.90401	-0.350361	0.0221817	ABHD17A	1
Rps11	10.6431	10.1589	10.7546	10.5441	9.73461	9.71254	-0.484248	-0.210549	-0.385173	0.0220707	RPS11	1
Ssr4	8.24316	7.38256	8.01603	7.68339	6.93399	6.91273	-0.860596	-0.332643	-0.300826	0.0212659	SSR4	1
Zranb2	5.84828	5.70148	5.58656	4.38271	5.54698	5.52782	-0.146798	-1.20386	1.31878	0.0191579	ZRANB2	5
Emc7	7.32097	7.88945	6.94541	7.70071	7.2728	7.25428	0.568486	0.755296	0.188749	0.0185199	EMC7	11
Polg	4.43177	5.21941	4.6272	5.28647	4.89615	4.87802	0.787642	0.659269	-0.0670623	0.0181274	POLG	3
Gm10166	8.50849	7.46951	8.55694	7.61845	6.73975	7.18172	-1.03898	-0.938486	-0.14894	-0.441979	#N/A	#N/A
Nans	6.15492	4.80752	6.20432	4.86631	3.81931	4.98146	-1.3474	-1.33802	-0.0587834	-1.16216	#N/A	#N/A
Pa2g4	6.78664	6.42294	6.89837	6.39501	6.24412	6.22661	-0.363692	-0.503353	0.0279293	0.0175148	PA2G4	2
Ythdf3	5.49469	5.5427	5.55434	4.3644	5.09556	5.07851	0.0480098	-1.18993	1.17829	0.0170545	YTHDF3	28
Pgam5	5.19731	5.49713	5.12402	5.31719	4.92316	4.90718	0.299819	0.193178	0.179933	0.0159831	PGAM5	2
Tmem184b	5.55438	5.67452	5.52629	6.31224	5.97559	5.96027	0.120145	0.785955	-0.637724	0.0153169	TMEM184B	11
Chd9	2.80858	2.90584	2.76341	2.02312	2.40792	2.39281	0.0972598	-0.740294	0.882724	0.0151092	CHD9	28
Tsg101	5.93412	6.07011	6.01334	5.66435	6.2619	6.24757	0.13599	-0.348994	0.405769	0.0143352	TSG101	2
Pdpk1	4.05012	4.3211	3.82234	4.06421	3.79154	3.77722	0.270986	0.241873	0.25689	0.0143214	PDPK1	27
Arl3	6.75243	6.46552	6.38915	6.25795	6.02883	6.01485	-0.286912	-0.1312	0.207567	0.0139728	ARL3	7
Wdr67	3.96779	3.94083	3.95585	3.01496	3.37293	2.83211	-0.0269581	-0.940895	0.925875	0.540822	#N/A	#N/A
Nsmce4a	5.44843	5.80919	5.4841	5.17656	5.63744	5.62357	0.360763	-0.307539	0.632627	0.0138742	NSMCE4A	4
Txndc12	6.33671	6.39302	6.29559	6.42622	5.78564	5.7724	0.0563109	0.130627	-0.0331969	0.0132413	TXNDC12	2
Dus3l	4.68936	4.45492	4.87154	4.54622	4.25247	4.94393	-0.234447	-0.325312	-0.0913073	-0.691458	#N/A	#N/A
Nat10	3.86032	3.57061	4.15244	3.11853	3.40677	3.3947	-0.289706	-1.03391	0.452087	0.012066	NAT10	6
Thoc2	4.24118	4.45019	4.09503	2.86802	3.21108	3.1991	0.209016	-1.22701	1.58217	0.0119826	THOC2	5
Tmco3	4.85876	4.25859	4.84857	4.45809	4.32904	4.31714	-0.600166	-0.39048	-0.199504	0.0119035	TMCO3	1
Ppp2r2a	5.44607	6.13849	5.4054	5.63886	5.49389	5.48202	0.69242	0.233458	0.499631	0.0118682	PPP2R2A	17
Zfp36l2	6.27469	5.55514	6.56535	6.40379	6.83399	6.82395	-0.71955	-0.16156	-0.848649	0.0100422	ZFP36L2	45
Dnpep	6.55736	7.03927	6.6846	7.02774	6.57756	6.07414	0.481914	0.343139	0.0115391	0.503414	#N/A	#N/A
Col4a3bp	4.75723	4.29133	4.59658	3.1294	4.50859	4.49857	-0.465894	-1.46718	1.16193	0.0100203	COL4A3BP	12
Chmp2a	6.79291	7.51039	6.60086	7.06248	7.07403	7.06958	0.717483	0.461626	0.447904	0.00444813	#N/A	#N/A
Stip1	6.93286	6.12742	6.98155	6.24289	6.05251	5.91264	-0.805436	-0.738667	-0.115465	0.139868	#N/A	#N/A
Pafah1b1	6.79909	6.80316	6.77126	6.07979	6.53	6.5203	0.00406897	-0.691477	0.723371	0.00969833	PAFAH1B1	25
Trim44	5.39669	5.80386	5.18238	5.10223	5.72428	5.71496	0.40717	-0.0801522	0.701635	0.00931969	TRIM44	31
Birc6	4.00595	4.3873	4.00956	3.94743	3.53399	3.52636	0.38135	-0.062126	0.439874	0.00762299	BIRC6	13
Nbr1	5.41398	6.14142	5.35717	5.9082	5.80487	5.79749	0.727442	0.551029	0.233227	0.00737832	NBR1	8
Tnrc6b	2.9611	3.64407	2.74392	3.18146	2.36171	2.35453	0.682967	0.43754	0.462613	0.00717797	TNRC6B	74
Lamtor1	7.72056	8.17388	7.77009	8.38752	7.75629	7.74931	0.453322	0.617433	-0.213644	0.00697243	LAMTOR1	5
Helb	2.78848	3.1583	2.7659	2.74773	3.23836	2.85608	0.369823	-0.0181705	0.410577	0.382277	#N/A	#N/A
Cyb5	7.99516	9.30155	7.47014	9.26008	8.76348	9.91894	1.30639	1.78994	0.0414686	-1.15546	#N/A	#N/A
Dnaja2	7.23253	7.10671	7.16956	6.35485	6.62391	6.6178	-0.125817	-0.814717	0.751861	0.00611231	DNAJA2	17
Nfatc3	4.58751	4.70304	4.42101	4.14659	4.06162	4.05573	0.115535	-0.274411	0.55645	0.00589163	NFATC3	22
Cyba	6.49676	3.80344	6.69887	5.04663	4.57377	6.83628	-2.69332	-1.65224	-1.24318	-2.26251	#N/A	#N/A
Hint1	8.66179	9.73164	8.80518	9.67615	8.8055	8.07688	1.06985	0.870965	0.0554908	0.728625	#N/A	#N/A
Cdv3	6.05238	5.48854	6.09542	5.08365	5.18025	5.17466	-0.563839	-1.01177	0.404894	0.00558556	CDV3	10
Epb4.1l2	7.08387	6.58	7.04064	6.47412	6.73868	7.65392	-0.503877	-0.566513	0.105871	-0.915233	#N/A	#N/A
Epb4.1l3	5.86616	2.44721	5.82737	2.85448	0.339119	1.15518	-3.41895	-2.97289	-0.407271	-0.816063	#N/A	#N/A
Psma5	7.1252	7.45864	7.10276	7.18773	6.64767	6.64233	0.333443	0.0849665	0.27091	0.00533824	PSMA5	4
Lrig1	4.59829	5.0053	4.6501	5.39425	5.12367	5.11861	0.407016	0.744143	-0.388944	0.00505701	LRIG1	17
Rexo2	7.59173	6.59845	7.42764	6.15423	6.87548	7.23916	-0.993287	-1.2734	0.444216	-0.363673	#N/A	#N/A
Cct4	7.53341	7.26094	7.66489	6.91407	6.68644	6.68194	-0.272474	-0.750823	0.34687	0.00450678	CCT4	1
Kdm4b	3.64441	4.65775	3.78086	4.87198	3.56921	4.10761	1.01335	1.09112	-0.214223	-0.538408	#N/A	#N/A
Rer1	7.59497	7.61795	7.50153	7.6502	7.39574	7.39187	0.0229743	0.148669	-0.0322499	0.00386939	RER1	10
Wfs1	3.67713	3.87133	3.88545	3.65167	3.49595	3.4923	0.194197	-0.233786	0.21966	0.00365073	WFS1	2
Phf17	4.48862	4.94108	4.8448	4.17747	4.55211	4.54902	0.452465	-0.667333	0.763612	0.0030922	PHF17	16
Sun1	4.83272	5.42765	4.86095	5.28838	5.0414	5.03844	0.594922	0.427428	0.13927	0.00296183	SUN1	7
Prdx5	8.3388	9.79913	8.06448	9.59844	9.73149	9.18049	1.46033	1.53396	0.200692	0.551	#N/A	#N/A
Tial1	5.95578	5.57943	6.05576	4.8074	5.70807	5.70536	-0.376357	-1.24835	0.772023	0.00271575	TIAL1	19
Snrpe	7.2744	6.65806	7.50862	6.55913	6.21989	6.21731	-0.616334	-0.949491	0.098932	0.00258301	SNRPE	1
Cetn3	6.88933	6.7316	6.81499	5.50974	6.51563	6.5132	-0.157734	-1.30525	1.22186	0.00242101	CETN3	1
Prdx1	9.56269	10.0025	9.33711	9.70567	9.571	9.53156	0.439765	0.368566	0.296786	0.0394435	#N/A	#N/A
Tm9sf4	5.63219	5.62636	5.58933	5.87255	5.47633	5.47399	-0.00583555	0.283222	-0.246193	0.00233152	TM9SF4	10
Papola	6.28949	6.07093	6.17744	5.37375	5.48055	5.47865	-0.218558	-0.803697	0.697187	0.00189451	PAPOLA	13
Park7	7.41137	8.04779	7.42988	8.18099	8.04242	8.51515	0.636419	0.751104	-0.133199	-0.47273	#N/A	#N/A
Papd5	3.70743	4.02651	3.66452	3.49987	4.01211	4.01025	0.319084	-0.164647	0.526641	0.00186335	PAPD5	46
Rad23a	5.57015	6.03887	5.36615	6.04823	6.16858	6.16782	0.468712	0.682074	-0.0093616	0.000754376	RAD23A	7
Cse1l	5.26113	4.65526	5.21872	4.23126	4.43213	4.43188	-0.605867	-0.987463	0.424	0.000253567	CSE1L	9
Rbpms	5.57207	6.73953	6.25586	6.56107	6.12457	6.12488	1.16747	0.305214	0.178458	-0.000310978	RBPMS	8
Atrx	4.68123	4.28522	4.54498	2.71695	3.26148	3.26237	-0.396016	-1.82803	1.56827	-0.00089202	ATRX	14
Ilkap	5.3093	5.79616	5.58784	5.36409	5.44822	5.44916	0.486854	-0.223751	0.432065	-0.000942747	ILKAP	1
Usp40	4.22426	4.11614	3.91578	3.49358	3.79643	3.42955	-0.108118	-0.422192	0.622554	0.366879	#N/A	#N/A
Actr10	6.35908	6.27188	6.24005	6.09953	5.95777	5.96073	-0.0872046	-0.140516	0.172347	-0.00296002	ACTR10	4
Epas1	4.26657	5.62177	3.27701	5.69601	7.65797	7.66113	1.3552	2.419	-0.0742351	-0.00316122	EPAS1	15
Cyp51	7.81513	6.36611	7.94053	7.44256	4.60468	4.96557	-1.44902	-0.497968	-1.07645	-0.360899	#N/A	#N/A
Zfp217	3.92786	3.42743	3.9493	3.78739	3.37259	3.82132	-0.50043	-0.161906	-0.359958	-0.448728	#N/A	#N/A
Thoc5	4.39555	4.03539	4.57204	4.10585	4.05853	4.06245	-0.36016	-0.466191	-0.070459	-0.00391736	THOC5	2
Pdcd4	4.57876	6.53044	4.95529	6.00389	5.9583	5.96347	1.95168	1.0486	0.52655	-0.00517304	PDCD4	18
Kctd3	4.28937	5.06727	4.33503	4.94614	4.87512	4.88107	0.777894	0.611114	0.121124	-0.00594584	KCTD3	5
Sike1	5.16893	5.53337	5.2963	4.88392	4.90743	4.91575	0.364438	-0.412378	0.649442	-0.0083111	SIKE1	4
Rnf146	5.23188	5.39465	5.39421	4.83855	5.32538	5.33378	0.162768	-0.555663	0.556102	-0.00839532	RNF146	8
LOC100045367	6.17889	5.89588	6.44187	6.07556	5.14421	4.90795	-0.283014	-0.366305	-0.179683	0.236259	#N/A	#N/A
Actr3	8.08637	7.25037	8.10548	6.61908	7.12791	7.13777	-0.835997	-1.48639	0.631292	-0.00985905	ACTR3	15
Rps15a	10.716	9.51806	10.828	9.74749	8.7517	8.76214	-1.19795	-1.08051	-0.229436	-0.0104444	RPS15A	4
Zzef1	2.96079	3.35733	3.01221	3.63522	2.76625	2.77866	0.396542	0.623008	-0.277885	-0.0124026	ZZEF1	10
Ate1	3.91527	4.42104	3.92066	3.67974	4.03565	4.04826	0.505761	-0.24092	0.741299	-0.0126117	ATE1	2
Cct3	7.27831	6.63166	7.48374	6.70048	6.49804	6.51113	-0.646648	-0.783257	-0.0688244	-0.0130925	CCT3	4
Lrrfip2	5.02266	5.11762	5.46617	4.53261	5.15488	5.168	0.0949606	-0.933563	0.585009	-0.013123	LRRFIP2	6
Capza1	7.12514	6.55958	6.95958	5.91046	6.02212	6.036	-0.565563	-1.04912	0.64912	-0.0138791	CAPZA1	17
Vapa	6.975	6.93929	6.97642	6.46346	6.53518	6.54912	-0.0357103	-0.51296	0.475831	-0.0139376	VAPA	14
Serbp1	8.49644	8.21713	8.40171	7.70547	7.52455	7.53957	-0.27931	-0.696242	0.511666	-0.0150218	SERBP1	11
Ndufa3	7.74394	10.486	7.88124	10.5267	10.3819	8.48199	2.74209	2.64547	-0.0406762	1.89986	#N/A	#N/A
Gna12	5.61842	6.44245	5.65242	6.21764	6.01815	6.0335	0.824022	0.565218	0.224811	-0.0153509	GNA12	6
Ccdc22	4.34859	3.45725	4.4011	3.63972	3.5197	4.09922	-0.891337	-0.761375	-0.182472	-0.579511	#N/A	#N/A
Kif3a	4.26836	5.11535	4.4159	3.36776	3.2041	3.2196	0.846996	-1.04813	1.74759	-0.0154974	KIF3A	6
Ylpm1	3.72596	3.84581	3.75703	3.403	3.58776	3.60398	0.119849	-0.354028	0.442806	-0.0162196	YLPM1	10
Ubxn4	6.24056	6.31069	6.13436	5.59395	5.72258	5.7388	0.07013	-0.540408	0.716738	-0.0162225	UBXN4	1
AU040320	4.33007	4.85466	4.21077	5.05679	4.16358	4.26416	0.524595	0.846018	-0.202124	-0.100578	#N/A	#N/A
Fam192a	5.24975	5.516	5.41616	5.35078	5.2573	5.27423	0.266253	-0.0653805	0.165226	-0.016924	FAM192A	3
Fam214a	3.13837	6.16948	3.09429	5.52451	4.84005	4.85712	3.03112	2.43022	0.644968	-0.017075	FAM214A	9
Ift20	5.97714	5.94618	5.88759	5.65042	5.67377	5.69174	-0.0309649	-0.237172	0.295757	-0.0179767	IFT20	4
Sardh	4.33123	3.76336	4.10714	4.72328	4.0327	4.72943	-0.567873	0.616142	-0.959923	-0.696735	#N/A	#N/A
Exoc7	4.62875	4.27766	4.4814	4.52393	4.76198	4.78086	-0.351089	0.0425265	-0.246264	-0.0188774	EXOC7	4
Tmem259	6.70067	7.29976	6.71049	7.55473	7.09877	7.11817	0.599089	0.844243	-0.25497	-0.0194011	TMEM259	7
Rps6kb1	5.98425	5.42069	5.92663	4.49729	5.19654	5.21628	-0.563559	-1.42934	0.923403	-0.0197417	RPS6KB1	20
Tbl3	4.38205	3.65099	4.58151	3.93697	4.20619	4.22601	-0.731067	-0.64454	-0.28598	-0.0198117	TBL3	3
Rlim	4.99115	4.56182	4.98738	3.61439	3.14842	3.16829	-0.429338	-1.37299	0.947422	-0.0198722	RLIM	37
B3gat3	5.05424	5.60262	5.21306	5.88175	5.80977	5.83166	0.548378	0.668694	-0.279132	-0.0218959	B3GAT3	3
Gcc2	3.37671	2.84504	3.06685	1.17628	2.71558	2.73774	-0.531667	-1.89057	1.66876	-0.0221577	GCC2	5
Chp1	6.50298	8.54473	6.32923	8.53547	8.25638	8.27913	2.04175	2.20624	0.00925739	-0.0227511	CHP1	9
Nemf	4.40318	4.633	4.40065	2.64262	4.15029	4.17358	0.229811	-1.75802	1.99037	-0.0232825	NEMF	2
Mrpl36	5.94891	6.87838	5.71249	6.79404	6.81091	5.90066	0.929469	1.08154	0.0843429	0.910243	#N/A	#N/A
Mrpl37	5.00874	6.50717	4.96512	6.68312	6.67632	5.68182	1.49843	1.718	-0.175953	0.994502	#N/A	#N/A
Mrpl32	5.75532	7.17553	5.61713	6.32024	6.50446	5.81625	1.42021	0.703107	0.855288	0.688206	#N/A	#N/A
Mrpl33	7.84142	8.46611	7.45753	8.193	8.05652	7.48393	0.624688	0.73547	0.273113	0.572588	#N/A	#N/A
Mrpl30	6.41728	8.49867	6.51688	8.15646	8.69588	6.65794	2.08139	1.63958	0.342215	2.03794	#N/A	#N/A
Mrpl38	4.87495	7.11018	4.89288	7.42358	6.97139	5.74074	2.23523	2.5307	-0.313399	1.23066	#N/A	#N/A
Mrpl39	5.51408	7.2623	5.35482	6.72034	7.33955	5.56544	1.74822	1.36552	0.541954	1.77412	#N/A	#N/A
Frrs1	4.36436	2.64472	4.43561	2.66811	2.3323	2.35584	-1.71963	-1.7675	-0.0233833	-0.0235404	FRRS1	1
Gclm	6.10924	6.23517	5.59726	5.63354	5.36896	5.39312	0.125927	0.0362816	0.60163	-0.024163	GCLM	2
Smek2	4.69486	5.19822	4.59171	3.76414	4.55196	4.57699	0.503366	-0.82757	1.43409	-0.0250303	SMEK2	11
Kdm5a	3.84251	4.4136	3.76018	3.44903	3.06664	3.09221	0.571083	-0.311156	0.964569	-0.025579	KDM5A	25
Ankrd17	4.96915	5.14853	4.88655	4.6432	4.39905	4.42524	0.179376	-0.24335	0.505329	-0.0261954	ANKRD17	21
Eea1	4.50426	3.74075	4.16137	2.30399	3.00735	3.03368	-0.763516	-1.85738	1.43676	-0.026329	EEA1	23
Sdf4	7.79051	8.07167	7.58249	8.27543	7.62202	8.21546	0.281159	0.692934	-0.203757	-0.593445	#N/A	#N/A
Tfg	6.74022	6.51035	6.65052	6.21419	5.99345	6.02032	-0.229863	-0.436331	0.296166	-0.0268628	TFG	5
Strap	7.1779	7.02423	7.08444	6.44846	6.68115	6.43151	-0.153666	-0.635978	0.575768	0.249646	#N/A	#N/A
Arl6ip1	7.0986	7.65547	7.07404	7.7222	7.31267	7.33975	0.556872	0.648163	-0.0667328	-0.0270743	ARL6IP1	3
Tmed2	7.53382	7.43859	7.46001	7.5053	7.1292	7.15748	-0.0952369	0.045294	-0.0667151	-0.0282809	TMED2	6
LOC101056658	4.70094	5.13801	4.76203	5.01514	3.15028	3.03231	0.437067	0.253111	0.122869	0.117968	#N/A	#N/A
Gsto1	7.99765	8.23856	8.55703	7.78119	7.45127	6.3814	0.240918	-0.775847	0.457379	1.06987	#N/A	#N/A
Snx3	7.23307	7.2006	7.26941	7.29567	7.44294	7.47215	-0.0324685	0.0262623	-0.095069	-0.0292091	SNX3	3
Pds5b	4.10822	3.78106	4.12089	3.07813	3.35301	3.3825	-0.327156	-1.04276	0.702928	-0.0294885	PDS5B	18
Ecm1	5.92476	4.54576	6.14489	5.3603	5.00673	7.29548	-1.37901	-0.784587	-0.814547	-2.28875	#N/A	#N/A
Mga	3.72923	3.45022	3.63061	2.47471	1.99641	2.02595	-0.279007	-1.1559	0.975512	-0.0295356	MGA	24
Hars	5.9257	5.46244	5.96298	5.32857	5.58422	5.61396	-0.463258	-0.634404	0.13387	-0.0297373	HARS	4
Cops5	6.26006	6.35185	6.2592	5.99654	6.07781	6.10771	0.0917832	-0.262656	0.355303	-0.0299003	COPS5	2
Utp11l	5.88797	5.38633	5.76042	4.83523	5.06676	5.22794	-0.501643	-0.925188	0.551097	-0.161179	#N/A	#N/A
Stam	4.87052	4.93829	4.95279	4.08472	4.21626	4.24769	0.0677679	-0.868064	0.853568	-0.0314296	STAM	10
Ktn1	4.6254	5.25215	4.87162	3.61157	4.09678	4.1292	0.626754	-1.26005	1.64058	-0.0324244	KTN1	6
Aldh7a1	6.24062	5.35216	6.15909	5.8345	5.64736	6.20582	-0.888455	-0.32459	-0.482339	-0.558451	#N/A	#N/A
Tcf25	7.39746	7.12635	7.35872	7.24695	7.23728	7.26976	-0.271114	-0.111763	-0.120603	-0.0324766	TCF25	1
Erp44	6.52725	6.3698	6.4095	6.03485	5.71937	5.75188	-0.15745	-0.374651	0.334951	-0.0325063	ERP44	12
Rps17	10.8387	10.1159	10.8983	10.2588	9.48589	9.51861	-0.722828	-0.639535	-0.142957	-0.0327269	RPS17	1
Arl1	7.94488	7.36704	7.72178	6.85258	6.98628	7.01976	-0.577837	-0.869201	0.514463	-0.0334808	ARL1	4
Vps16	4.67925	4.03054	4.89377	4.10636	3.89554	4.68336	-0.648718	-0.787414	-0.0758243	-0.787818	#N/A	#N/A
Sf3a1	5.05608	4.26968	5.07622	4.7564	3.60146	4.45121	-0.786398	-0.31982	-0.486715	-0.849752	#N/A	#N/A
Sf3a2	4.50706	4.00245	4.90064	4.44612	3.33863	4.23959	-0.504611	-0.45452	-0.443668	-0.900964	#N/A	#N/A
Sf3a3	5.45979	4.69377	5.62241	4.47197	4.12178	4.86613	-0.76602	-1.15044	0.221805	-0.744345	#N/A	#N/A
9130011E15Rik	2.98977	3.56616	2.91108	3.43846	3.12545	3.35601	0.576386	0.527374	0.127698	-0.230557	#N/A	#N/A
Fkbp2	6.04124	7.07859	5.95882	7.32773	6.86937	6.90318	1.03735	1.36891	-0.249141	-0.0338084	FKBP2	2
Dnajc16	2.83292	3.77845	3.01486	3.88438	3.03359	3.06763	0.945529	0.869519	-0.10593	-0.0340352	DNAJC16	14
Fyttd1	5.3199	5.54376	5.13621	4.19953	4.9719	5.00629	0.223859	-0.936671	1.34422	-0.0343908	FYTTD1	13
Prpf18	4.24123	4.0673	4.07813	3.17021	4.31941	4.29388	-0.173931	-0.907914	0.897083	0.0255337	#N/A	#N/A
Gstp2	5.8816	6.51264	5.79697	6.45561	6.10437	6.09872	0.631037	0.658641	0.0570286	0.00564835	#N/A	#N/A
Gstp1	7.66827	7.89961	7.43694	8.06957	7.53331	7.79233	0.23134	0.63264	-0.169966	-0.259021	#N/A	#N/A
Rraga	6.60938	6.53933	6.63698	6.19261	6.14328	6.17776	-0.070056	-0.444373	0.346717	-0.0344798	RRAGA	2
Med14	3.91902	3.50962	3.97828	3.00364	2.88757	2.92209	-0.409398	-0.974645	0.505983	-0.0345171	MED14	21
Cd9	7.8447	4.30055	7.88511	3.94666	4.25028	6.15647	-3.54414	-3.93846	0.353897	-1.90619	#N/A	#N/A
Luc7l2	6.56931	6.6647	6.69048	5.29611	6.66683	6.70148	0.0953902	-1.39437	1.36859	-0.034653	LUC7L2	12
Nhlrc2	3.9615	3.37292	4.04341	3.19906	3.43108	3.46635	-0.588577	-0.844357	0.173867	-0.0352715	NHLRC2	10
Uhrf1bp1	3.48438	3.68629	3.48005	3.69847	3.07238	3.10802	0.201912	0.21842	-0.0121808	-0.0356337	UHRF1BP1	3
Zranb1	3.69115	4.04875	3.7072	3.04717	4.00294	4.03925	0.357592	-0.660036	1.00158	-0.0363062	ZRANB1	11
Shmt2	6.688	6.37019	7.02272	6.27802	4.1118	4.14823	-0.317816	-0.744705	0.0921678	-0.0364312	SHMT2	4
Med23	3.28376	3.30612	3.5498	3.355	3.11341	3.44078	0.0223553	-0.1948	-0.0488842	-0.327376	#N/A	#N/A
Ireb2	4.80223	4.81788	4.8369	3.81169	4.14358	4.18077	0.0156525	-1.02521	1.00619	-0.0371956	IREB2	11
Mllt10	3.64047	3.7276	3.90501	3.19865	3.8668	3.90421	0.0871303	-0.706357	0.528947	-0.0374026	MLLT10	6
Ppp6r1	5.47547	5.46947	5.5129	5.52279	5.73485	5.7734	-0.00600177	0.00989458	-0.053321	-0.0385537	PPP6R1	4
Adrbk1	5.08495	5.03145	5.19766	4.89793	5.73571	5.77525	-0.0535003	-0.299727	0.133519	-0.0395385	ADRBK1	2
Wdr91	3.12835	3.94539	3.28173	3.7696	4.16717	4.20683	0.817041	0.487862	0.175798	-0.0396656	WDR91	5
Tada3	4.9174	4.88659	4.91153	4.8934	4.67822	5.00432	-0.0308121	-0.0181275	-0.006809	-0.326105	#N/A	#N/A
Snrpc	6.39705	6.6276	6.51586	6.73832	6.13196	6.17168	0.230554	0.222463	-0.110725	-0.0397162	SNRPC	2
Gm4070	2.92398	0.618232	1.75629	-0.597328	2.64865	3.40029	-2.30575	-2.35362	1.21556	-0.751641	#N/A	#N/A
Ndufb11	7.74282	10.5756	7.37995	10.3519	10.5753	8.41393	2.83274	2.97197	0.223641	2.16138	#N/A	#N/A
Ndufb10	6.49405	9.68463	6.35562	9.6025	9.4843	7.62867	3.19058	3.24688	0.0821291	1.85563	#N/A	#N/A
Htatsf1	4.82707	4.77331	4.97865	3.89303	5.2327	5.27306	-0.0537664	-1.08562	0.880274	-0.0403568	HTATSF1	1
Ndel1	6.40789	5.12952	6.25378	4.48897	5.52127	5.56199	-1.27837	-1.76481	0.640553	-0.0407252	NDEL1	7
Gm10257	6.19694	6.1293	6.14766	6.17144	5.94378	6.34176	-0.06764	0.0237794	-0.0421397	-0.39798	#N/A	#N/A
Etf1	6.82688	6.63694	6.70177	5.63467	6.23309	6.27419	-0.189939	-1.06709	1.00227	-0.0410997	ETF1	16
G6pc3	5.22973	5.68419	5.14942	5.69138	5.70661	5.74793	0.454462	0.541952	-0.00718845	-0.0413186	G6PC3	12
Rbm7	6.17072	6.39827	6.05833	5.67422	5.86274	5.90522	0.227543	-0.384116	0.724049	-0.0424774	RBM7	3
Itgav	6.7112	4.24284	6.84616	3.97955	3.13732	3.18016	-2.46836	-2.86661	0.263294	-0.0428406	ITGAV	3
Vps29	7.3632	6.92529	7.2671	6.54018	6.42708	6.47141	-0.437909	-0.726919	0.385106	-0.0443365	VPS29	1
Golga2	5.32192	5.75865	5.24648	5.5561	5.32368	5.36835	0.436723	0.309618	0.202545	-0.0446761	GOLGA2	2
Ddi2	4.60417	5.06873	4.39896	4.59663	3.69817	3.74307	0.464557	0.197671	0.4721	-0.0449077	DDI2	29
Podn	6.1973	3.19926	6.63531	3.1796	4.16958	7.09755	-2.99804	-3.45571	0.0196616	-2.92797	#N/A	#N/A
Nudt21	6.64505	6.26719	6.73842	5.98311	5.06473	5.10971	-0.377863	-0.755312	0.284075	-0.044976	NUDT21	4
Adcy6	4.93413	6.01993	5.02261	6.46192	6.21817	6.26353	1.0858	1.43931	-0.441989	-0.0453536	ADCY6	34
Tex2	3.13181	5.52034	2.95028	5.47077	4.95714	5.00365	2.38854	2.52048	0.0495768	-0.0465053	TEX2	7
Ppm1g	6.02811	6.00535	6.19569	6.20541	5.50055	5.54775	-0.0227694	0.00971457	-0.200062	-0.0472043	PPM1G	3
Zkscan3	4.85291	5.44099	5.05984	4.67319	4.97138	5.01941	0.588085	-0.386652	0.767805	-0.0480266	ZKSCAN3	3
Smap1	5.66132	5.77862	5.66401	5.21625	5.52785	5.57647	0.117295	-0.447758	0.562362	-0.0486223	SMAP1	10
Zfp608	3.48612	2.42791	3.42295	2.49112	1.88142	3.06995	-1.05821	-0.931829	-0.0632105	-1.18853	#N/A	#N/A
Zfp609	3.28474	3.90022	3.52234	3.64792	3.05895	3.43303	0.615483	0.125581	0.252301	-0.374079	#N/A	#N/A
LOC101056444	6.62032	5.60285	6.58763	5.67806	5.1624	6.13119	-1.01747	-0.909562	-0.0752158	-0.968789	#N/A	#N/A
Zfml	4.0032	3.54317	4.00946	2.09633	2.89714	3.54037	-0.460035	-1.91313	1.44684	-0.643238	#N/A	#N/A
Cpne3	4.81399	4.79722	4.71097	3.9715	4.43754	4.48636	-0.0167675	-0.739471	0.825724	-0.0488209	CPNE3	2
Rfwd3	4.21337	4.07864	4.16671	3.87843	3.64234	3.6915	-0.13473	-0.288283	0.200212	-0.0491608	RFWD3	1
Spag9	5.49423	5.45765	5.39771	4.50718	5.05517	5.10448	-0.0365802	-0.890535	0.950471	-0.0493113	SPAG9	16
Plscr4	4.21157	3.57266	4.18808	3.64674	3.06485	4.58155	-0.638911	-0.541346	-0.0740793	-1.5167	#N/A	#N/A
Plscr3	6.62977	4.8171	6.75449	5.17759	4.65717	6.12359	-1.81267	-1.5769	-0.360495	-1.46642	#N/A	#N/A
Aurkaip1	6.47028	8.03942	6.39639	7.87079	7.80174	6.96989	1.56914	1.4744	0.168635	0.831853	#N/A	#N/A
Sgpl1	6.46013	7.34699	6.5079	6.93412	5.76583	5.81589	0.886861	0.426218	0.412872	-0.0500554	SGPL1	5
Rint1	4.00257	3.53819	3.7814	3.27171	3.56128	3.41229	-0.464375	-0.509695	0.266485	0.148993	#N/A	#N/A
Banf1	7.33226	7.50152	7.471	7.68071	7.31131	7.0735	0.16926	0.209709	-0.179197	0.237808	#N/A	#N/A
2210016F16Rik	5.63166	5.90954	5.48197	5.8335	6.33585	6.14731	0.277888	0.351529	0.0760465	0.188538	#N/A	#N/A
0610037L13Rik	5.4842	5.46222	5.41428	5.41104	5.72283	5.71046	-0.0219791	-0.00324202	0.0511811	0.0123694	#N/A	#N/A
Pabpc1	10.0281	9.43772	9.95472	9.20145	8.61053	8.66122	-0.590334	-0.753273	0.236266	-0.0506862	PABPC1	8
Rpl23a	10.8227	10.3793	10.7368	10.3437	9.50955	9.56025	-0.443348	-0.393128	0.0356639	-0.0506991	RPL23A	1
Rab5b	5.95616	6.41752	5.83495	6.33813	6.42127	6.47299	0.461356	0.503184	0.0793857	-0.0517205	RAB5B	21
Aoc3	5.52124	7.8727	5.10839	8.51589	7.57596	9.50489	2.35147	3.4075	-0.64319	-1.92894	#N/A	#N/A
0610031J06Rik	7.50469	6.88865	7.46271	7.14628	6.18678	6.65156	-0.616046	-0.316436	-0.25763	-0.464778	#N/A	#N/A
Phf3	4.81294	4.64802	4.90778	3.74869	4.37371	4.42581	-0.164916	-1.15909	0.899326	-0.0521058	PHF3	15
Fbxl20	4.49575	4.92351	4.46883	4.95116	4.582	4.63416	0.427761	0.482338	-0.0276572	-0.0521625	FBXL20	19
Ppig	5.60959	5.45644	5.60997	3.56884	5.01272	5.06507	-0.153152	-2.04113	1.88759	-0.0523546	PPIG	12
Sub1	7.55968	7.73294	7.5008	7.11026	7.31376	7.36733	0.173258	-0.39054	0.622686	-0.0535653	SUB1	9
Gemin5	3.26297	2.88941	3.3661	3.05705	2.4574	2.51201	-0.373559	-0.309047	-0.167639	-0.0546108	GEMIN5	2
Capns1	8.7215	8.3427	8.66423	8.36394	8.73554	8.7908	-0.378797	-0.300294	-0.0212349	-0.0552577	CAPNS1	3
Cyr61	8.4802	6.43593	8.21041	6.76324	5.12174	5.17729	-2.04428	-1.44717	-0.327316	-0.0555513	CYR61	6
Rnf121	4.98203	4.50288	4.89752	4.55279	4.48624	4.54222	-0.479155	-0.344729	-0.0499087	-0.0559836	RNF121	7
Rabgap1	4.72057	4.23354	4.62616	3.96594	3.90371	3.95974	-0.487027	-0.660224	0.267603	-0.0560334	RABGAP1	3
Ppp6r3	4.88195	5.02867	4.86441	4.74458	5.07291	5.12895	0.146723	-0.119828	0.284091	-0.0560457	PPP6R3	8
Lamp1	10.0077	9.72415	9.9654	9.6666	9.20388	9.2605	-0.28357	-0.298802	0.0575504	-0.0566261	LAMP1	8
Emilin1	6.51098	3.78652	6.32414	4.79786	2.7657	4.66056	-2.72447	-1.52628	-1.01134	-1.89486	#N/A	#N/A
Dhx30	4.58664	4.39952	4.71405	4.41894	4.64758	4.70532	-0.187123	-0.295107	-0.0194247	-0.0577325	DHX30	4
Ncoa2	3.73588	3.67364	3.55453	3.25368	3.37803	3.43602	-0.0622385	-0.300847	0.419955	-0.057987	NCOA2	27
Tspan3	7.28273	7.87855	7.30231	8.15497	7.66129	7.72114	0.595821	0.852664	-0.27642	-0.0598519	TSPAN3	21
Pla2r1	3.21648	1.03807	3.47631	1.59568	0.0406117	2.50224	-2.17841	-1.88064	-0.557606	-2.46163	#N/A	#N/A
Rab1b	6.98726	7.44232	6.80047	7.70269	7.82694	7.88853	0.455057	0.902222	-0.260374	-0.0615858	RAB1B	3
Ublcp1	4.9713	4.9007	4.82724	4.12632	4.61215	4.67434	-0.0705999	-0.700927	0.774385	-0.0621875	UBLCP1	3
Emc3	6.59792	7.40023	6.48316	7.48238	6.44887	6.51118	0.802312	0.999227	-0.0821568	-0.0623117	EMC3	3
Usp25	5.12243	5.32448	5.00637	4.5132	5.11286	5.17681	0.202056	-0.493174	0.811284	-0.0639521	USP25	7
Adss	5.83124	5.2736	5.77199	4.39763	5.11895	5.18376	-0.557634	-1.37436	0.875977	-0.0648047	ADSS	3
Smg5	4.98269	4.82509	5.0987	4.72538	4.58183	4.64666	-0.157594	-0.373327	0.0997173	-0.0648309	SMG5	3
Cbx5	5.34337	4.60597	5.40114	4.56965	4.18387	4.2495	-0.737402	-0.831489	0.0363273	-0.065631	CBX5	42
Glud1	7.05626	7.89795	7.07458	8.06656	7.60995	7.67574	0.84169	0.991977	-0.168612	-0.065781	GLUD1	3
Ubr1	3.73724	3.28839	3.64666	2.96171	3.0159	3.08206	-0.448853	-0.684948	0.326681	-0.0661597	UBR1	17
Rnf6	5.27952	5.59458	5.20243	4.55578	4.91817	4.98481	0.315052	-0.646657	1.0388	-0.066634	RNF6	4
Tlk1	4.90603	4.59119	4.91321	3.78475	4.55568	4.62246	-0.314845	-1.12846	0.806441	-0.0667851	TLK1	17
Rabgef1	4.16482	4.14418	4.11971	3.85328	4.21294	4.28023	-0.0206364	-0.266431	0.290902	-0.0672815	RABGEF1	4
Sap18	7.21025	7.62364	7.17213	7.50905	6.86414	6.93162	0.413386	0.336919	0.114589	-0.0674711	SAP18	1
Rdh11	5.04494	4.4256	5.26093	5.03676	3.71228	3.78017	-0.619337	-0.224176	-0.611159	-0.0678918	RDH11	1
Dip2c	3.43492	2.72796	3.42931	2.13547	2.35531	2.42342	-0.706954	-1.29385	0.592495	-0.068114	DIP2C	21
Ranbp1	7.59316	6.5205	7.71107	6.2501	6.12731	6.19638	-1.07266	-1.46097	0.270393	-0.0690707	RANBP1	2
Dyrk1a	4.58361	4.88013	4.67737	4.51446	4.30301	4.37271	0.296513	-0.162911	0.365666	-0.0696998	DYRK1A	34
Xab2	4.30671	4.67383	4.52176	4.81973	4.50845	4.86928	0.367114	0.297971	-0.145901	-0.360831	#N/A	#N/A
Abcf3	4.937	5.52573	4.88346	5.22565	5.0246	5.09479	0.588728	0.342191	0.300079	-0.0701993	ABCF3	1
Acot1	4.28149	5.12087	4.44378	4.5152	4.26034	2.93255	0.839374	0.0714219	0.605667	1.32779	#N/A	#N/A
Gm10045	8.01107	6.92293	8.15264	6.88884	6.32061	6.60504	-1.08814	-1.2638	0.0340846	-0.284435	#N/A	#N/A
LOC100046297	7.80645	6.42039	7.55886	6.91759	5.32498	5.79191	-1.38607	-0.641274	-0.497199	-0.466927	#N/A	#N/A
Gm10094	7.14634	7.63071	7.18593	7.61258	6.90677	6.98478	0.484368	0.426649	0.0181319	-0.0780118	#N/A	#N/A
Tfdp1	6.62226	5.34179	6.76492	5.51492	5.01812	5.08857	-1.28047	-1.25	-0.173132	-0.0704435	TFDP1	5
Cenpb	7.27184	6.95023	7.18728	7.18937	7.45662	7.52735	-0.321609	0.00209293	-0.239142	-0.0707258	CENPB	4
H2-K1	7.61221	8.78262	7.58145	9.24795	9.10688	10.6074	1.17041	1.6665	-0.465329	-1.50057	#N/A	#N/A
Lman2	7.35491	8.05858	7.15901	8.61912	7.74387	7.81504	0.703672	1.46011	-0.560533	-0.0711721	LMAN2	7
LOC100047658	6.27635	6.61143	6.31714	5.67917	6.39092	5.97448	0.335074	-0.637974	0.932257	0.41644	#N/A	#N/A
Itfg1	6.3257	6.46904	6.07393	5.92147	6.01139	6.08322	0.143334	-0.152465	0.547569	-0.071833	ITFG1	4
Ncbp2	6.27476	6.00005	6.10498	5.66164	5.99336	6.06527	-0.274705	-0.443338	0.33841	-0.071912	NCBP2	3
Psma3	7.8611	8.55703	7.91759	7.87536	8.22471	7.68285	0.695936	-0.0422318	0.681673	0.541867	#N/A	#N/A
Caprin1	7.96482	7.28832	7.8516	6.84068	6.88608	6.95862	-0.676508	-1.01092	0.447631	-0.0725391	CAPRIN1	22
Psma6	7.21571	8.20111	7.15384	7.80857	8.11368	7.44833	0.985398	0.654731	0.392541	0.665349	#N/A	#N/A
Psma7	7.3628	7.97908	7.52659	7.79655	7.33896	7.47706	0.616273	0.269964	0.182527	-0.138106	#N/A	#N/A
Sec24c	4.84815	5.15241	4.88615	5.17997	5.3153	5.38856	0.30426	0.293822	-0.0275662	-0.0732542	SEC24C	4
Wdr41	4.21187	4.15144	3.9578	3.79624	4.22908	4.30328	-0.0604289	-0.16156	0.3552	-0.0742033	WDR41	7
Ppp1ca	8.24975	8.83119	8.22061	9.08943	8.52442	8.59925	0.581444	0.86882	-0.258236	-0.0748213	PPP1CA	2
Cndp2	6.92028	6.16527	6.84358	6.22112	4.96164	6.39825	-0.75501	-0.622453	-0.0558565	-1.43661	#N/A	#N/A
Irs1	4.12716	4.51611	3.80228	4.99021	3.76498	3.83993	0.388951	1.18793	-0.474103	-0.0749412	IRS1	23
Snrpa1	5.63945	4.43862	5.53317	4.64639	4.50896	4.73985	-1.20083	-0.886783	-0.207774	-0.23089	#N/A	#N/A
Dhx40	4.73139	5.18778	4.72239	4.292	4.8607	4.93579	0.456391	-0.430388	0.895772	-0.0750934	DHX40	20
Rnf10	7.05158	7.11801	7.1264	7.37714	7.32171	7.39716	0.0664249	0.250736	-0.259127	-0.0754501	RNF10	1
Ostf1	7.22062	7.16092	6.99085	6.5947	7.04019	7.11682	-0.0596956	-0.396153	0.566221	-0.0766221	OSTF1	7
Slc31a1	5.8075	6.4248	5.91025	6.3852	5.15572	5.2324	0.6173	0.474943	0.0396043	-0.0766815	SLC31A1	12
Dcaf8	6.25696	6.51352	6.3142	6.31693	6.47591	6.55284	0.256554	0.00272686	0.196589	-0.0769278	DCAF8	14
Prkdc	1.58853	2.29459	1.4308	1.49772	1.51854	1.68107	0.706058	0.0669172	0.796865	-0.162534	#N/A	#N/A
Tbc1d8b	3.8355	3.25635	3.47556	1.45314	2.05346	2.13046	-0.579154	-2.02242	1.80321	-0.0770021	TBC1D8B	6
Rnf14	5.59338	5.75886	5.5571	5.45047	5.59678	5.67448	0.165476	-0.10663	0.308391	-0.0776977	RNF14	2
Psmd1	6.30274	6.11393	6.28213	5.88939	6.17607	6.25473	-0.188815	-0.392748	0.224542	-0.0786593	PSMD1	2
Ercc6l2	3.08339	3.21581	3.01006	2.10889	2.66919	3.19357	0.132415	-0.901171	1.10692	-0.524379	#N/A	#N/A
Kras	5.22085	4.1061	5.39287	2.99285	4.20739	4.2869	-1.11476	-2.40002	1.11325	-0.0795054	KRAS	29
Ncapg2	3.13058	2.01315	3.19984	2.36253	0.248406	0.703169	-1.11743	-0.837306	-0.349376	-0.454762	#N/A	#N/A
Tex261	6.07905	6.27412	6.11538	6.50993	6.26783	6.34746	0.195075	0.394548	-0.235803	-0.0796332	TEX261	17
D10Wsu52e	6.76589	6.6284	6.79283	6.42075	6.4743	6.34907	-0.137497	-0.37208	0.207651	0.125232	#N/A	#N/A
Ulk1	4.0855	4.90745	4.40001	5.03824	4.70703	4.7876	0.821946	0.638224	-0.130791	-0.0805699	ULK1	5
1110037F02Rik	4.5455	4.2106	4.61669	3.9669	3.77107	4.18372	-0.3349	-0.649785	0.243694	-0.412652	#N/A	#N/A
Wdr45	4.5959	6.2016	4.78819	5.97518	5.78721	5.86833	1.6057	1.18699	0.226428	-0.0811176	WDR45	2
Acvr2a	6.26265	3.88379	6.09902	3.38204	2.9928	3.07417	-2.37886	-2.71697	0.501753	-0.0813722	ACVR2A	42
Stx12	6.00069	5.92837	6.029	5.29154	6.23408	6.31575	-0.0723175	-0.737469	0.636839	-0.0816696	STX12	5
Tmem5	6.02188	6.00505	5.88759	5.48987	5.28136	5.06594	-0.0168283	-0.397713	0.515181	0.21542	#N/A	#N/A
Nckap1	6.66995	6.39432	6.67559	5.74832	6.26771	6.34951	-0.275637	-0.927267	0.645995	-0.0817998	NCKAP1	21
Rbm15	3.27713	3.0656	3.23905	2.69904	2.68217	2.76469	-0.211531	-0.540014	0.36656	-0.0825177	RBM15	4
Ankle2	4.15767	4.28457	4.09269	4.26244	3.9669	4.04966	0.126892	0.169751	0.0221262	-0.0827606	ANKLE2	3
Srpr	6.75883	6.83726	6.605	6.85619	6.3273	6.41202	0.0784335	0.251191	-0.0189286	-0.0847261	SRPR	7
Ddx50	6.15109	6.0173	6.0959	4.87346	5.82187	5.90697	-0.133794	-1.22244	1.14384	-0.0851007	DDX50	2
Mapk1	6.61615	6.52894	6.65581	6.27823	6.06471	6.15015	-0.0872107	-0.377581	0.25071	-0.0854368	MAPK1	25
Mgea5	5.09503	4.84622	5.11627	4.20531	4.94727	5.03353	-0.248804	-0.910955	0.64091	-0.086264	MGEA5	2
Nudt4	7.18773	5.97936	7.22992	5.84812	7.59106	7.67749	-1.20836	-1.3818	0.131247	-0.0864274	NUDT4	13
Tnpo2	5.67624	5.14499	5.68064	5.12864	4.99037	5.07715	-0.531246	-0.552001	0.016351	-0.086783	TNPO2	11
Rbm27	3.45086	3.27044	3.37	2.34896	3.01758	3.10454	-0.180417	-1.02103	0.921474	-0.0869645	RBM27	22
Zbtb38	3.92788	3.37286	3.67614	2.5052	3.50396	3.591	-0.555024	-1.17094	0.867657	-0.0870441	ZBTB38	14
Secisbp2l	4.66393	4.72133	4.39962	3.79716	4.7654	4.85264	0.0574038	-0.602453	0.924171	-0.0872353	SECISBP2L	8
Nipbl	4.21656	4.4247	4.16095	2.92736	3.6215	3.70909	0.208141	-1.23359	1.49735	-0.0875906	NIPBL	39
Gabarapl1	6.79814	8.32871	6.6885	7.30177	6.97557	7.06318	1.53057	0.613269	1.02694	-0.0876111	GABARAPL1	5
Emc8	5.67185	6.53929	5.62047	6.61571	6.16923	6.25729	0.86744	0.995243	-0.0764215	-0.0880629	EMC8	1
Senp5	4.50913	3.55549	4.39424	2.95317	2.89237	2.9805	-0.953643	-1.44107	0.602317	-0.0881364	SENP5	12
Hspa14	4.98338	5.31224	5.11744	4.89074	5.09822	5.187	0.328857	-0.226699	0.421497	-0.0887748	HSPA14	1
Ppp1r8	5.15556	4.52635	5.16232	4.31186	4.37037	4.45947	-0.629214	-0.850458	0.214488	-0.0890986	PPP1R8	1
Ranbp9	5.2857	6.0292	5.47531	5.05503	5.23924	5.32935	0.743495	-0.42028	0.974167	-0.0901168	RANBP9	15
Klhdc3	5.99943	6.04735	6.0839	6.23188	5.68889	5.77913	0.0479172	0.147974	-0.184529	-0.0902391	KLHDC3	2
Kdm5c	5.22865	5.28139	5.21999	5.45675	4.63734	4.72769	0.0527342	0.236761	-0.175365	-0.0903507	KDM5C	13
Mrps31	3.98161	5.92271	3.85062	5.28293	6.15685	4.5726	1.9411	1.43231	0.639781	1.58424	#N/A	#N/A
Hivep2	2.94549	3.10738	3.04612	2.33609	3.63325	3.72372	0.161889	-0.710036	0.771289	-0.0904723	HIVEP2	20
Arpc1a	6.70445	6.64069	6.75835	6.88642	6.8806	6.9714	-0.0637592	0.128068	-0.245726	-0.0907954	ARPC1A	2
Mbnl2	6.55374	6.49946	6.5475	5.14469	6.01906	6.11012	-0.0542842	-1.40281	1.35476	-0.0910632	MBNL2	25
Tomm6	7.43901	8.5096	7.3528	8.92361	8.2133	8.30444	1.07059	1.57081	-0.414009	-0.0911441	TOMM6	1
Zc3hav1	5.16669	4.17754	5.15498	3.85464	3.58203	4.50473	-0.989141	-1.30033	0.3229	-0.922705	#N/A	#N/A
Timm10b	6.77192	7.48923	6.75891	7.86978	6.93628	7.02753	0.717309	1.11087	-0.38055	-0.0912432	TIMM10B	1
Sp1	4.29566	4.47972	4.27028	4.33708	3.90104	3.99237	0.18406	0.0667983	0.142642	-0.0913374	SP1	50
Copb1	6.76996	6.63318	6.74355	6.3771	5.8485	6.07544	-0.136777	-0.366453	0.256086	-0.22694	#N/A	#N/A
Copb2	7.40495	6.55215	7.27335	6.25815	5.88666	6.34879	-0.852795	-1.0152	0.293997	-0.462125	#N/A	#N/A
Htt	3.01937	2.79103	3.04295	2.85766	2.82717	2.91901	-0.228341	-0.185291	-0.0666289	-0.0918396	HTT	6
Eef1b2	10.3286	9.18323	10.4277	9.55434	8.36789	8.22629	-1.14539	-0.873322	-0.371106	0.141603	#N/A	#N/A
Aprt	7.58547	5.78499	7.58272	6.23098	4.37304	5.2277	-1.80048	-1.35174	-0.445988	-0.854661	#N/A	#N/A
Hnrnpc	7.75898	7.47188	7.65629	7.01256	6.89227	6.98425	-0.2871	-0.64373	0.459321	-0.0919799	HNRNPC	9
Tuba4a	4.14375	4.07397	4.19793	3.66724	5.659	3.76035	-0.069775	-0.530693	0.406734	1.89866	#N/A	#N/A
Nfkb2	5.02922	3.88583	4.7858	4.03003	3.52857	4.55465	-1.14339	-0.755772	-0.144201	-1.02608	#N/A	#N/A
Gm10362	7.22959	6.02522	7.13397	6.31351	5.4035	5.5684	-1.20437	-0.820454	-0.288298	-0.164903	#N/A	#N/A
Snx9	6.95984	5.64622	7.12809	5.4687	5.83595	5.92805	-1.31362	-1.6594	0.177522	-0.0921009	SNX9	10
Eif4g1	7.30561	7.57001	7.39581	7.60938	7.50587	7.59801	0.264404	0.213569	-0.0393637	-0.0921485	EIF4G1	5
Ankib1	4.68439	4.22923	4.49828	3.59316	3.5031	3.59541	-0.45516	-0.905122	0.636077	-0.0923187	ANKIB1	22
Golph3l	4.05608	4.09928	4.05057	3.77803	4.05468	4.14835	0.0432007	-0.272536	0.32125	-0.0936708	GOLPH3L	2
Cmtm3	7.58374	4.18471	7.69309	5.50542	3.72508	6.04606	-3.39903	-2.18767	-1.32071	-2.32098	#N/A	#N/A
Thra	6.36767	6.22225	6.13728	6.36686	7.00269	7.09658	-0.145418	0.229576	-0.144602	-0.0938852	THRA	44
Gm15466	2.76159	1.89706	3.42517	2.24869	1.42314	2.87895	-0.864524	-1.17648	-0.351626	-1.45581	#N/A	#N/A
Ybx3	7.50631	7.51001	7.65624	7.71915	7.50278	7.84339	0.00370523	0.0629125	-0.209139	-0.340609	#N/A	#N/A
Rps27	8.93095	8.48987	9.29311	8.71083	7.80308	7.89717	-0.441079	-0.582276	-0.220963	-0.0940804	RPS27	1
LOC101056352	8.60046	9.77797	8.86597	9.55856	10.4681	8.25687	1.17751	0.692586	0.219408	2.21124	#N/A	#N/A
Rfwd2	6.22159	6.54463	6.04104	5.79072	5.68583	5.69769	0.323034	-0.250323	0.753912	-0.0118615	#N/A	#N/A
Zmynd11	5.69858	5.34827	5.7468	4.73301	5.65889	5.75344	-0.350311	-1.01379	0.615257	-0.0945538	ZMYND11	18
Psme1	6.25534	6.94696	6.21131	7.27618	7.40072	7.49537	0.691611	1.06487	-0.329221	-0.0946498	PSME1	2
Smg1	3.8706	4.28308	3.84446	3.25768	1.97809	2.0732	0.412476	-0.586784	1.0254	-0.0951144	SMG1	26
Rplp2	10.0548	10.2831	10.0246	10.686	9.94336	9.60284	0.228261	0.661464	-0.402909	0.340523	#N/A	#N/A
Rplp1	11.7139	10.3933	11.5478	10.8652	9.59846	10.2246	-1.3206	-0.68268	-0.4719	-0.626143	#N/A	#N/A
Rplp0	11.7797	10.602	11.8061	11.2116	9.60545	10.0079	-1.17774	-0.594536	-0.609608	-0.402488	#N/A	#N/A
Idi1	7.05817	5.33064	7.01439	4.71057	5.48741	5.20611	-1.72753	-2.30381	0.620067	0.281306	#N/A	#N/A
Clcn4-2	4.87164	4.76027	4.86851	4.68577	4.62497	4.98456	-0.11137	-0.182738	0.0745028	-0.359594	#N/A	#N/A
Rpap2	3.44367	3.88435	3.44265	3.20709	3.63194	3.72766	0.440675	-0.235561	0.677264	-0.0957147	RPAP2	4
Exoc4	5.26327	3.97093	4.85419	3.91808	3.74363	3.84033	-1.29235	-0.93611	0.0528475	-0.0966937	EXOC4	1
Prss23	8.10016	5.98948	8.29235	4.84668	4.69508	6.78446	-2.11067	-3.44567	1.1428	-2.08939	#N/A	#N/A
Pfkfb3	2.80931	8.03647	2.72229	7.79445	7.82043	7.91767	5.22716	5.07216	0.242015	-0.0972409	PFKFB3	7
Rab5c	7.50474	7.48882	7.33908	7.52604	7.65243	7.75065	-0.0159233	0.186962	-0.0372185	-0.0982205	RAB5C	10
Ralgapa1	3.19866	3.83414	3.12819	2.63588	3.24326	3.34204	0.635484	-0.492311	1.19827	-0.0987832	RALGAPA1	4
Dnajc25	5.39533	4.87539	5.1472	4.98199	4.48612	4.58562	-0.51995	-0.165218	-0.106601	-0.0995048	DNAJC25	1
Qars	5.95702	5.9756	5.95242	6.26847	5.56073	5.6614	0.0185735	0.316048	-0.292875	-0.100675	QARS	2
Macf1	4.70625	4.21379	4.57826	3.65506	4.53928	4.64019	-0.49246	-0.9232	0.558724	-0.100913	MACF1	11
Rpl34-ps1	8.48303	7.64708	8.61153	7.92955	6.73572	6.95987	-0.835957	-0.681983	-0.282472	-0.224153	#N/A	#N/A
Glrx5	6.79703	8.44232	6.60548	8.84476	8.05581	8.15674	1.64529	2.23928	-0.402446	-0.100935	GLRX5	3
Rictor	3.11567	2.64879	2.86954	1.60194	1.1484	1.24947	-0.46688	-1.2676	1.04685	-0.101071	RICTOR	34
Pdcl3	6.6801	6.17719	6.7504	5.53611	6.01386	6.1158	-0.502908	-1.21429	0.64108	-0.10194	PDCL3	1
Ctsl	10.3325	9.76089	10.2703	9.39569	7.90204	9.56273	-0.571578	-0.874628	0.365199	-1.66069	#N/A	#N/A
Atf5	8.30997	8.75094	8.43517	8.45955	6.68317	6.78574	0.44097	0.0243788	0.291387	-0.102566	ATF5	1
Snrpb2	6.00421	5.89989	5.92939	5.01616	5.24645	5.34977	-0.10432	-0.913235	0.883727	-0.10332	SNRPB2	4
Ctsd	10.025	10.8704	9.93713	11.1717	10.6449	10.5427	0.845356	1.2346	-0.301369	0.102169	#N/A	#N/A
Gdi2	8.3059	8.42739	8.12131	7.67232	7.99636	8.09979	0.12149	-0.448992	0.755069	-0.103435	GDI2	9
Ctsz	8.34364	7.64013	8.09193	7.79159	8.08011	7.73587	-0.70351	-0.300343	-0.151456	0.344242	#N/A	#N/A
Hax1	6.63532	6.41797	6.65064	6.42361	5.826	5.92949	-0.21735	-0.227028	-0.00564306	-0.103487	HAX1	1
Qrich1	5.92416	5.52802	6.02552	5.20586	5.24134	5.34511	-0.396144	-0.819664	0.32216	-0.103777	QRICH1	2
Scap	5.40202	4.91946	5.50527	5.21054	4.53526	4.63308	-0.482559	-0.29473	-0.291076	-0.0978246	#N/A	#N/A
Rnf214	4.19329	4.13889	4.28261	3.75788	3.54326	3.64762	-0.0544067	-0.524729	0.381002	-0.104369	RNF214	12
Dalrd3	4.26738	5.60238	4.33623	5.62737	5.53334	5.63803	1.335	1.29114	-0.0249902	-0.104691	DALRD3	2
Nol9	4.18607	3.51612	4.1786	3.57775	2.9065	3.36234	-0.66995	-0.600847	-0.0616287	-0.45584	#N/A	#N/A
Srebf1	6.21838	9.3787	6.23776	9.94057	7.67961	7.7845	3.16031	3.70281	-0.561868	-0.104889	SREBF1	4
Nol6	4.07685	4.3145	4.17631	4.57669	3.99234	5.34386	0.237645	0.400379	-0.262196	-1.35152	#N/A	#N/A
Sesn3	5.24533	3.8496	5.18777	3.76168	2.15175	2.25719	-1.39572	-1.42609	0.087922	-0.105436	SESN3	42
Mllt1	4.61605	3.50133	4.74019	4.27432	3.96258	4.06823	-1.11472	-0.465871	-0.772997	-0.105651	MLLT1	8
Gtpbp4	5.3131	5.6894	5.3698	4.51286	4.7149	4.82073	0.376302	-0.856947	1.17654	-0.105835	GTPBP4	1
Lars	6.17231	4.87454	6.32966	4.58878	4.27455	4.76327	-1.29778	-1.74088	0.285753	-0.488719	#N/A	#N/A
Pik3c3	3.71909	4.19845	3.70191	4.05927	4.1694	4.27611	0.479365	0.357362	0.139178	-0.106716	PIK3C3	2
Rcor1	4.0369	3.59471	4.31426	3.51957	3.41722	3.52425	-0.442188	-0.794686	0.0751365	-0.107031	RCOR1	33
Usp10	4.24318	3.9811	4.4453	4.23747	4.32563	4.43282	-0.262076	-0.207834	-0.256364	-0.107189	USP10	3
Metap1	5.1415	5.03068	5.31209	4.96062	4.8423	4.94986	-0.11082	-0.351464	0.070058	-0.10756	METAP1	17
Rnf103	4.02227	4.5908	4.21265	4.09436	4.3108	4.41855	0.568529	-0.118289	0.49644	-0.107756	RNF103	1
Tpp2	5.17909	5.1657	5.21968	4.14506	4.37025	4.47823	-0.0133884	-1.07461	1.02064	-0.107981	TPP2	1
Eef1a1	12.5631	11.5061	12.5952	11.7619	11.1202	11.2283	-1.05704	-0.833338	-0.255796	-0.108071	EEF1A1	9
Oxr1	5.26932	5.15053	4.93424	3.93219	4.68541	4.79361	-0.118793	-1.00205	1.21834	-0.108194	OXR1	9
Tmem183a	5.32252	5.01733	5.39858	4.90554	5.09045	5.19912	-0.305195	-0.493044	0.111791	-0.108671	TMEM183A	5
Zfp106	5.19048	5.58475	5.09713	5.08033	5.35071	4.65228	0.39427	-0.0168016	0.504425	0.698429	#N/A	#N/A
Gm14279	4.3758	4.10619	4.81009	4.69786	3.68894	4.12537	-0.269613	-0.112229	-0.59167	-0.436427	#N/A	#N/A
Rab34	7.24243	7.39904	7.27272	7.47678	6.95692	7.06616	0.156611	0.204061	-0.0777375	-0.109247	RAB34	7
Mroh1	5.35717	4.99416	5.48266	4.72078	4.03155	3.76608	-0.363015	-0.761887	0.273379	0.265474	#N/A	#N/A
Nae1	4.9723	4.97763	5.02213	3.58144	4.66375	4.60738	0.00532472	-1.44069	1.39619	0.0563677	#N/A	#N/A
Furin	6.31082	5.80495	6.40935	6.52612	6.13727	6.24661	-0.505867	0.116771	-0.721176	-0.109338	FURIN	22
Golga3	4.92407	4.11299	4.86293	3.81593	3.64781	3.75789	-0.811077	-1.047	0.297062	-0.110084	GOLGA3	8
Set	8.09636	7.45562	8.26429	6.91928	6.9351	7.04521	-0.640737	-1.34501	0.536337	-0.110114	SET	6
Mdfic	6.31279	4.48361	6.17812	4.36534	5.21995	5.3301	-1.82917	-1.81278	0.118273	-0.110149	MDFIC	10
Trim37	3.99613	3.72465	3.96607	3.15973	3.35756	3.46854	-0.271476	-0.806339	0.564927	-0.110976	TRIM37	3
Skiv2l2	5.14232	4.73674	5.09304	3.96459	4.48496	4.59652	-0.405581	-1.12845	0.772151	-0.111552	SKIV2L2	2
Cand1	5.62803	5.00712	5.72756	4.88372	4.58232	4.69401	-0.620909	-0.843849	0.123403	-0.11168	CAND1	22
Slc38a2	7.20239	5.69402	7.52624	5.94308	4.77031	4.88225	-1.50837	-1.58316	-0.249057	-0.111936	SLC38A2	11
Atox1	7.32781	8.88088	7.3953	9.11708	8.7084	8.19653	1.55307	1.72178	-0.236205	0.511875	#N/A	#N/A
Hipk3	5.4293	6.09824	5.24106	5.7616	5.59259	5.70453	0.668936	0.520545	0.336636	-0.111936	HIPK3	53
Ifih1	3.01161	1.6291	2.58028	1.18822	2.88079	4.10064	-1.38252	-1.39206	0.440873	-1.21985	#N/A	#N/A
Pja1	5.68125	4.90584	5.69066	4.866	5.25273	5.52292	-0.775415	-0.824659	0.0398328	-0.270194	#N/A	#N/A
Smc5	4.57809	3.89296	4.65833	2.0958	3.21162	3.32368	-0.68513	-2.56253	1.79716	-0.112059	SMC5	1
Pitpnb	5.93241	5.79473	6.07828	5.51612	5.79823	5.91041	-0.137681	-0.562161	0.278607	-0.112179	PITPNB	1
Psmd7	6.89241	6.56424	6.93845	6.4829	6.40468	6.51704	-0.328162	-0.45555	0.0813405	-0.112359	PSMD7	1
Yipf1	5.19456	5.64375	5.11285	6.05995	5.44202	5.55542	0.449191	0.947093	-0.416199	-0.113404	YIPF1	1
Nip7	5.81383	4.86858	5.80577	4.73319	4.22981	4.52397	-0.945246	-1.07258	0.135391	-0.29416	#N/A	#N/A
Ccpg1	5.04854	5.89215	4.85091	5.4009	5.8112	5.9251	0.843611	0.549994	0.491244	-0.113896	CCPG1	3
Rpl41	12.7667	11.7466	12.932	12.3485	11.5717	11.6862	-1.02008	-0.583524	-0.601872	-0.114501	RPL41	1
LOC631287	6.13878	5.0857	6.24878	6.11122	4.11081	5.83187	-1.05308	-0.13756	-1.02552	-1.72107	#N/A	#N/A
Ms4a4d	6.17424	6.41537	5.68284	6.95565	2.4214	4.90894	0.241124	1.27281	-0.540283	-2.48753	#N/A	#N/A
Parg	4.11986	3.65126	4.12674	2.94241	3.61011	3.72462	-0.4686	-1.18433	0.708858	-0.114506	PARG	6
Pja2	5.82958	5.31333	5.69047	4.833	5.18595	5.3011	-0.516251	-0.857469	0.480327	-0.115149	PJA2	12
Pak1ip1	5.48828	5.58347	5.40609	5.24339	5.68339	5.55224	0.0951824	-0.162703	0.340076	0.131144	#N/A	#N/A
Nus1	6.17491	6.39278	5.91559	6.19143	5.64615	5.76182	0.217863	0.275839	0.20135	-0.115668	NUS1	14
Rad21	5.91612	5.93291	6.03531	5.79145	6.15967	6.27606	0.0167869	-0.24386	0.141455	-0.116394	RAD21	6
Fth1	11.1165	12.5373	10.8875	12.376	12.2484	11.757	1.42075	1.48851	0.161265	0.491406	#N/A	#N/A
Ahdc1	4.05221	2.78148	4.1157	3.02412	3.53341	3.65034	-1.27072	-1.09158	-0.242641	-0.116939	AHDC1	9
Pdap1	7.43532	6.96769	7.58881	7.15377	7.04639	7.16385	-0.467635	-0.435039	-0.186085	-0.117457	PDAP1	18
Pcmt1	6.05796	5.89292	6.03554	5.87413	5.74637	5.86391	-0.165037	-0.161415	0.0187969	-0.11754	PCMT1	4
Cdc37	7.84887	6.9198	7.86522	7.1389	7.04953	7.16709	-0.929077	-0.726324	-0.2191	-0.117567	CDC37	2
Rps4x	10.9946	9.44458	10.9729	9.88134	8.97758	9.55179	-1.55006	-1.0916	-0.436757	-0.574211	#N/A	#N/A
Sfrp2	9.019	4.20097	8.37929	5.66829	3.96936	5.45578	-4.81802	-2.711	-1.46732	-1.48642	#N/A	#N/A
Hrsp12	4.70708	5.14707	4.29756	4.54254	5.55481	5.67287	0.439984	0.244982	0.604526	-0.118058	HRSP12	2
Dicer1	3.61758	3.48768	3.68779	2.96762	3.39335	3.51174	-0.129901	-0.720176	0.520061	-0.118387	DICER1	13
Pdxdc1	6.36609	5.90717	6.30669	5.59004	5.7436	5.86264	-0.458926	-0.716645	0.317123	-0.119034	PDXDC1	3
Ywhae	8.58833	8.3902	8.59879	8.18872	8.35417	8.47374	-0.198133	-0.410066	0.201472	-0.119572	YWHAE	14
Gnl3l	4.50377	3.45902	4.41851	3.21639	3.0206	3.55838	-1.04475	-1.20213	0.242633	-0.537781	#N/A	#N/A
Zfp768	4.14834	5.12065	4.20801	5.12242	5.26584	4.48113	0.972308	0.914416	-0.0017733	0.784708	#N/A	#N/A
Zmym2	4.53151	4.413	4.48771	3.13922	3.84347	3.96342	-0.11851	-1.34848	1.27378	-0.119951	ZMYM2	15
Rnf44	4.89081	5.30705	4.84239	5.16629	5.69035	5.8107	0.416243	0.3239	0.14076	-0.120341	RNF44	32
Hectd3	4.15404	5.04205	4.15307	4.8553	4.94107	5.06161	0.888011	0.702227	0.186753	-0.120545	HECTD3	2
Tmx2	5.42524	7.32078	5.32358	7.35078	6.74552	6.10962	1.89554	2.02721	-0.0300037	0.635903	#N/A	#N/A
Sin3b	6.91288	7.07775	6.76944	6.93429	6.56502	6.68638	0.164879	0.164851	0.143461	-0.121352	SIN3B	2
Acbd3	5.59439	4.70555	5.65567	4.13372	4.53709	4.65847	-0.888845	-1.52195	0.57183	-0.121376	ACBD3	5
Pin1	6.70295	6.75351	6.6816	6.93828	6.44781	6.56978	0.0505528	0.256678	-0.184768	-0.121969	PIN1	3
Kdelr3	7.23155	4.42766	7.25534	5.05255	2.7184	4.2497	-2.80389	-2.20279	-0.624893	-1.53129	#N/A	#N/A
Wdr11	4.17761	4.32289	4.26735	4.22329	4.34092	4.46426	0.14528	-0.0440593	0.0996022	-0.12334	WDR11	1
Senp3	5.88545	5.71284	5.8448	5.5405	5.43812	5.56265	-0.172608	-0.304304	0.172342	-0.124529	SENP3	4
Chchd2	7.77053	10.2378	7.66733	10.2613	9.97575	9.10261	2.46731	2.59399	-0.0234808	0.87314	#N/A	#N/A
Chchd3	6.41938	9.17132	6.30005	8.52944	9.07527	6.63192	2.75194	2.22938	0.641884	2.44335	#N/A	#N/A
Tmem45a	7.31144	5.22783	6.93654	5.65014	0.801505	3.43881	-2.0836	-1.2864	-0.42231	-2.63731	#N/A	#N/A
Ift140	2.66015	3.00972	2.85219	3.23748	2.43706	3.11151	0.349567	0.385295	-0.227766	-0.674445	#N/A	#N/A
Srp9	7.81386	7.74441	7.75635	7.31945	7.33333	7.45789	-0.0694464	-0.436897	0.424959	-0.124555	SRP9	1
Pias4	4.48518	4.50751	4.67686	4.61539	4.39234	4.51727	0.0223258	-0.0614753	-0.107879	-0.124928	PIAS4	9
Sart1	5.1976	4.88397	5.50483	4.83737	4.91093	5.50986	-0.313627	-0.667461	0.0466005	-0.598938	#N/A	#N/A
Sav1	6.21133	6.07887	6.18018	5.76101	6.14713	6.27208	-0.132466	-0.419166	0.317852	-0.124943	SAV1	7
Psmd2	7.14825	7.02497	7.26742	7.04087	6.96433	7.0893	-0.123275	-0.226543	-0.0159033	-0.124963	PSMD2	2
Rpl24	9.44614	9.31821	9.40238	9.42052	8.45742	8.57154	-0.127929	0.0181376	-0.102309	-0.114119	#N/A	#N/A
Rpl27	9.84717	9.37172	9.80869	9.6357	8.42957	8.76517	-0.475454	-0.172994	-0.26398	-0.3356	#N/A	#N/A
Rpl26	10.5682	9.88562	10.7192	9.95057	9.44065	9.25842	-0.682572	-0.768613	-0.0649525	0.182228	#N/A	#N/A
Rpl21	9.5737	8.56808	9.74128	8.54889	8.07299	8.36501	-1.00562	-1.19239	0.0191909	-0.292015	#N/A	#N/A
Rpl23	10.4288	9.67691	10.4931	9.57272	8.82248	8.83156	-0.751935	-0.920362	0.104185	-0.00907874	#N/A	#N/A
Agps	4.84756	4.33215	4.64258	3.15537	3.42294	3.54809	-0.515415	-1.48721	1.17678	-0.125145	AGPS	20
Bcar1	5.31948	3.38914	5.46121	3.47962	3.62118	4.80627	-1.93034	-1.98159	-0.0904811	-1.18508	#N/A	#N/A
B2m	10.2495	9.54467	9.99829	10.0204	10.5912	12.0693	-0.704849	0.0220612	-0.475686	-1.47814	#N/A	#N/A
Ckap5	4.70707	3.92683	4.82824	3.36541	3.55808	3.68373	-0.780245	-1.46283	0.561416	-0.125654	CKAP5	4
Map2k3	5.53668	5.64257	5.47513	5.71516	5.51001	5.63625	0.105893	0.240024	-0.0725886	-0.126241	MAP2K3	6
Sumo2	8.38524	7.95841	8.13781	7.29135	7.81136	7.93815	-0.426824	-0.846457	0.667061	-0.126795	SUMO2	10
Mettl3	4.05699	3.45048	4.2886	3.62402	3.30179	3.6786	-0.606513	-0.664584	-0.173539	-0.376805	#N/A	#N/A
Gm6988	7.32441	6.67298	7.32291	6.88244	6.23154	6.29626	-0.651435	-0.440469	-0.209463	-0.0647157	#N/A	#N/A
D4Wsu53e	8.33986	8.82087	8.57089	7.20559	8.55621	9.06703	0.48101	-1.3653	1.61528	-0.510825	#N/A	#N/A
Ap3s2	4.62107	4.81427	4.59069	4.29108	4.47306	4.59992	0.1932	-0.29961	0.523183	-0.126859	AP3S2	3
Mfsd11	5.62785	5.38194	5.64649	5.51499	4.68719	4.81489	-0.245916	-0.131503	-0.133054	-0.1277	MFSD11	1
Kif5b	6.36083	5.61437	6.12469	4.0008	5.25733	5.38644	-0.746464	-2.12389	1.61357	-0.129105	KIF5B	6
Zc3h7b	5.45357	4.86125	5.3645	4.96796	5.10513	5.23479	-0.592319	-0.396545	-0.106713	-0.129658	ZC3H7B	17
Lamtor4	7.03084	7.6903	6.85125	7.73164	7.64698	7.44312	0.659456	0.88039	-0.0413406	0.203862	#N/A	#N/A
Rab8a	6.71481	6.30626	6.56669	6.28296	6.09523	6.22518	-0.408544	-0.283734	0.0233075	-0.129957	RAB8A	8
Lamtor2	6.81783	7.87507	6.72855	7.77643	7.81758	7.20648	1.05724	1.04788	0.0986409	0.611107	#N/A	#N/A
Gtf2h1	5.99954	5.20406	5.86569	4.2276	4.63757	4.76828	-0.795486	-1.63809	0.976456	-0.130715	GTF2H1	6
LOC100862433	8.06939	7.11225	8.2322	7.80473	6.47015	6.76915	-0.957145	-0.427474	-0.692479	-0.298995	#N/A	#N/A
Hist1h2bl	2.5833	4.40312	2.15142	3.87981	3.61068	3.74141	1.81982	1.72839	0.523313	-0.130731	HIST1H2BL	1
Fnip2	3.49006	2.46151	3.69254	1.83095	2.25998	2.39127	-1.02855	-1.86159	0.630555	-0.131294	FNIP2	18
Vps8	3.92144	3.18104	3.94114	3.05048	2.90024	3.03233	-0.740405	-0.890653	0.130553	-0.132085	VPS8	1
Cstb	8.53598	7.97474	8.65545	7.99949	7.51376	7.56353	-0.56124	-0.655958	-0.0247483	-0.0497667	#N/A	#N/A
Ppp2r5e	4.59964	4.49975	4.51768	3.76951	4.14875	4.28128	-0.0998935	-0.748172	0.730235	-0.132529	PPP2R5E	18
Mlec	7.13363	6.25337	6.96109	6.68343	6.23074	6.36477	-0.880259	-0.27766	-0.430061	-0.134035	MLEC	22
Cst3	9.86737	11.0648	9.42956	10.9234	10.9917	11.1565	1.19747	1.49387	0.141405	-0.16484	#N/A	#N/A
Clns1a	5.93871	5.49515	5.96863	5.36342	5.37083	5.50496	-0.443568	-0.605208	0.131725	-0.13413	CLNS1A	3
Cul1	6.46593	5.87205	6.18498	5.06699	5.57079	5.70506	-0.593879	-1.11799	0.805062	-0.134264	CUL1	3
Mcm7	5.0092	4.59801	5.421	4.74585	3.53058	4.62862	-0.411188	-0.675149	-0.147844	-1.09804	#N/A	#N/A
Mcm6	5.22579	2.15075	5.52936	3.53597	1.80898	3.47775	-3.07505	-1.99339	-1.38522	-1.66877	#N/A	#N/A
Mcm4	4.51962	2.74567	4.80099	3.06149	2.56673	3.13853	-1.77395	-1.7395	-0.315814	-0.5718	#N/A	#N/A
Mcm3	4.41375	1.56461	4.83879	3.00235	1.78508	3.203	-2.84914	-1.83644	-1.43775	-1.41793	#N/A	#N/A
Vta1	5.11806	5.02299	5.08939	4.88259	5.07544	5.20971	-0.0950745	-0.206798	0.140397	-0.134271	VTA1	2
Dpf2	5.70526	5.60626	5.92436	5.51762	5.14714	5.28163	-0.0990017	-0.406743	0.088644	-0.134493	DPF2	9
Rheb	7.44565	7.40429	7.34996	6.43078	6.99205	7.12709	-0.0413675	-0.919179	0.973505	-0.135042	RHEB	10
Rnf25	4.62661	4.38616	4.75731	4.12503	4.41841	4.55372	-0.240454	-0.632281	0.261133	-0.13531	RNF25	2
Ptpn14	3.41387	3.90752	3.08518	3.91415	3.77375	3.90928	0.493656	0.828971	-0.00662679	-0.135523	PTPN14	11
Sec13	7.41097	6.39328	7.41299	6.32862	6.43829	6.57386	-1.01769	-1.08437	0.0646574	-0.135565	SEC13	1
Ctsb	9.10125	10.3385	9.17489	10.7073	10.438	10.5738	1.23723	1.53242	-0.368838	-0.135857	CTSB	3
LOC101056688	4.61684	4.94524	5.16188	4.44058	3.73885	4.13254	0.328402	-0.721302	0.504665	-0.39369	#N/A	#N/A
Psat1	6.85118	5.28172	6.91471	5.58358	2.67177	6.13479	-1.56946	-1.33113	-0.30186	-3.46302	#N/A	#N/A
Gclc	4.00655	4.47106	3.94244	3.56468	4.02693	4.16294	0.464508	-0.377762	0.906379	-0.136005	GCLC	8
Limd1	4.59517	5.5903	4.54827	5.09535	4.38	4.51605	0.995129	0.547077	0.494956	-0.136044	LIMD1	3
Zfp516	4.00369	3.17889	3.87208	3.78375	2.27388	3.12212	-0.824796	-0.0883305	-0.60486	-0.848241	#N/A	#N/A
Cnih	7.38214	7.04445	7.36544	6.85972	6.91573	6.97475	-0.337684	-0.505716	0.184731	-0.0590238	#N/A	#N/A
Edem3	4.24169	4.16476	3.99876	3.40786	3.44659	3.58375	-0.0769292	-0.590901	0.756901	-0.137161	EDEM3	19
Med25	4.80128	5.21514	4.88163	5.54616	5.03597	5.48903	0.413862	0.664528	-0.33102	-0.453053	#N/A	#N/A
Med24	4.14741	3.76889	4.35278	4.21889	4.2859	4.37696	-0.378522	-0.133887	-0.450006	-0.0910578	#N/A	#N/A
Plrg1	5.2147	5.08648	5.28472	4.80443	4.53765	4.67505	-0.128226	-0.48029	0.282051	-0.137396	PLRG1	5
Sun2	5.1249	6.93796	5.19268	7.11057	6.48478	6.62251	1.81307	1.91789	-0.172604	-0.137724	SUN2	14
Jkamp	4.74724	5.11056	4.78053	5.06406	4.88566	5.02339	0.363317	0.28353	0.0464966	-0.137732	JKAMP	1
Wnk1	5.13869	4.77496	5.01385	4.28763	4.83648	4.97433	-0.36373	-0.726227	0.487331	-0.137849	WNK1	21
Mrpl10	5.67681	6.92807	5.63242	7.06178	7.09957	6.25182	1.25126	1.42936	-0.133713	0.847751	#N/A	#N/A
Magoh	6.10844	6.05089	6.19524	5.32052	5.71577	5.66322	-0.0575458	-0.874714	0.730368	0.0525524	#N/A	#N/A
Cbr1	5.66937	7.81574	5.48757	7.39281	7.26195	6.38398	2.14637	1.90524	0.422924	0.877968	#N/A	#N/A
Exoc2	3.9819	3.64131	3.98022	3.30732	3.46712	3.99757	-0.340587	-0.672899	0.333992	-0.530448	#N/A	#N/A
Exoc3	4.72589	4.75415	4.67116	4.65901	5.12483	4.54865	0.0282612	-0.0121566	0.0951467	0.576178	#N/A	#N/A
Exoc1	4.16893	2.88024	4.40778	2.65773	3.23475	4.0411	-1.28869	-1.75006	0.222509	-0.806352	#N/A	#N/A
Epm2aip1	4.10392	4.11854	3.6669	3.08271	2.94964	3.08778	0.0146215	-0.58419	1.03583	-0.138139	EPM2AIP1	5
Usp4	5.58193	5.50232	5.71227	5.42027	5.60991	5.74905	-0.0796095	-0.291998	0.0820561	-0.139139	USP4	2
Larp4b	4.62493	5.09776	4.47552	4.20157	4.33314	4.47251	0.472833	-0.273947	0.896191	-0.139361	LARP4B	37
Uqcrfs1	6.57123	10.2966	6.43744	10.0787	10.7186	7.92828	3.72538	3.64124	0.217918	2.79031	#N/A	#N/A
Dhx8	3.79223	3.53675	3.87427	3.66027	3.49005	3.71767	-0.255478	-0.213996	-0.123522	-0.227621	#N/A	#N/A
Cdo1	4.26475	11.3631	2.87224	11.1024	10.7745	10.9142	7.09836	8.23014	0.260731	-0.139738	CDO1	2
Zbtb7b	5.27303	6.58357	5.15653	6.49731	6.33703	6.47701	1.31054	1.34078	0.0862608	-0.139986	ZBTB7B	16
Vps26a	6.19953	5.5431	6.16422	4.99671	5.6771	5.81753	-0.656427	-1.16751	0.546391	-0.140429	VPS26A	5
Xpc	2.74125	3.8978	2.93395	3.7046	3.46966	4.20605	1.15655	0.77065	0.193199	-0.736395	#N/A	#N/A
Alg9	4.08868	4.5594	4.009	5.02805	4.27568	4.41686	0.470718	1.01905	-0.468653	-0.141189	ALG9	6
Pdxk	4.39623	4.29551	4.19462	4.49009	4.69845	4.83991	-0.100721	0.295466	-0.194574	-0.141454	PDXK	3
Stk38	5.99579	5.74855	6.10127	5.5116	5.63156	5.77333	-0.247234	-0.589663	0.236948	-0.141774	STK38	10
Eif4a1	9.32612	9.03394	9.36498	8.93867	8.39827	8.54025	-0.292174	-0.426306	0.0952721	-0.141971	EIF4A1	6
Cox5b	7.10916	10.7509	7.20829	10.7679	10.5462	8.26429	3.64172	3.55958	-0.0169914	2.28191	#N/A	#N/A
LOC640611	6.61047	5.03542	6.97258	5.349	4.16099	4.52536	-1.57505	-1.62358	-0.313582	-0.364365	#N/A	#N/A
Jmy	3.62631	3.24861	3.6305	2.89441	2.52476	2.66804	-0.377707	-0.736092	0.3542	-0.143285	JMY	16
Smndc1	5.23311	5.45197	5.2768	4.86511	4.93397	5.07893	0.218865	-0.411689	0.586864	-0.144959	SMNDC1	11
Trim32	4.18987	3.03108	4.31194	3.68243	3.52567	3.67134	-1.1588	-0.629503	-0.651357	-0.145669	TRIM32	1
Wdr19	2.63169	1.91103	2.56054	1.9345	1.52677	2.04953	-0.720656	-0.626046	-0.0234617	-0.522752	#N/A	#N/A
Rbm10	4.16142	3.7731	4.28268	3.6324	4.1342	4.28008	-0.388318	-0.650283	0.140698	-0.145879	RBM10	1
Gosr2	6.56522	5.94247	6.40568	5.96291	5.76051	5.90668	-0.622751	-0.442773	-0.0204436	-0.146163	GOSR2	2
Nod1	4.43332	3.47475	4.38924	3.87109	3.51488	5.08469	-0.958576	-0.518157	-0.396339	-1.56981	#N/A	#N/A
Nup188	4.41924	4.25832	4.67302	4.26327	3.75463	3.90145	-0.160918	-0.409757	-0.00494667	-0.146826	NUP188	1
Atg9a	4.61717	5.34601	4.65099	5.81593	4.56913	4.71616	0.728839	1.16495	-0.469927	-0.147033	ATG9A	8
Ccdc124	6.64007	6.57056	6.35854	6.93539	6.58064	6.72823	-0.0695075	0.576857	-0.364835	-0.147597	CCDC124	1
Dpt	7.65641	6.05488	7.64861	7.74111	7.26417	9.05002	-1.60152	0.0924948	-1.68622	-1.78585	#N/A	#N/A
Sf3b2	6.72762	6.30324	6.7591	6.35511	6.21858	6.36659	-0.424374	-0.403996	-0.0518649	-0.14801	SF3B2	1
Impad1	5.57207	5.26632	5.45988	4.75953	4.124	4.27294	-0.305752	-0.700351	0.506783	-0.148939	IMPAD1	10
Zfyve16	3.41228	3.2846	3.33453	2.16349	2.97402	3.1235	-0.127679	-1.17104	1.12111	-0.149478	ZFYVE16	4
Tardbp	6.78301	6.3012	6.76773	5.1726	6.21681	6.36636	-0.481814	-1.59513	1.1286	-0.14955	TARDBP	23
Lum	5.57021	3.21755	5.08519	6.23941	5.7863	7.51067	-2.35266	1.15422	-3.02187	-1.72437	#N/A	#N/A
Nudcd2	6.66191	6.38494	6.46277	5.52915	5.26401	5.41381	-0.276976	-0.933626	0.855792	-0.149794	NUDCD2	4
Klhl9	5.69376	5.83478	5.5231	5.28586	5.28318	5.43312	0.141026	-0.237238	0.548917	-0.149938	KLHL9	9
[truncated: 3,087 more rows]

## Sheet: Binned
	Bin1	Bin2	Bin3	Bin4	Bin5	Bin6	Bin7	Bin8	Bin9	Bin10	Bin11	Bin12		Bin1	Bin2	Bin3	Bin4	Bin5	Bin6	Bin7	Bin8	Bin9	Bin10	Bin11	Bin12
Average	1.52133	0.486921	0.181892	0.00613025	-0.138593	-0.269979	-0.403541	-0.556565	-0.730625	-0.948813	-1.3591	-2.32899		5.96333	8.18667	10.09	9.99667	8.54667	9.59	8.56667	9.68667	8.41667	8.52667	8.22667	7.76233
	4.07183	0.723967	0.302576	0.0897167	-0.0749412	-0.204285	-0.334813	-0.473226	-0.637854	-0.821222	-1.10003	-1.71594		4	4	2	4	23	1	1	3	14	10	1	2
	4.0297	0.722977	0.301017	0.0893461	-0.0750934	-0.205093	-0.334893	-0.473828	-0.638955	-0.82155	-1.10231	-1.71672		2	10	33	15	20	13	10	15	5	4	20	3		RNA(BAT/WAT)	Conserved sites_family	log2 (cons site_family/mean)
	3.95168	0.722944	0.300064	0.0887743	-0.0754501	-0.205272	-0.335364	-0.474091	-0.640909	-0.821863	-1.10301	-1.7171		13	12	31	34	1	18	19	2	19	2	1	10		1.52133	5.96333	-0.533242
	3.9016	0.719848	0.299473	0.0883779	-0.0766221	-0.206273	-0.336032	-0.47497	-0.641059	-0.8237	-1.10357	-1.71823		3	7	4	15	7	6	2	35	3	10	18	3		0.486921	8.18667	-0.0760844
	3.8486	0.71501	0.297921	0.0878263	-0.0766815	-0.206495	-0.336624	-0.475624	-0.6418	-0.824552	-1.10447	-1.7191		2	3	13	3	12	3	19	6	2	2	5	8		0.181892	10.09	0.225494
	3.67277	0.711622	0.297361	0.0876229	-0.0769278	-0.206693	-0.337069	-0.477155	-0.642124	-0.825597	-1.10467	-1.723		9	9	1	12	14	3	4	6	1	7	19	2		0.00613025	9.99667	0.212087
	3.67266	0.710561	0.296787	0.0868039	-0.0770021	-0.206849	-0.337686	-0.477823	-0.643025	-0.82613	-1.10548	-1.72717		13	7	3	1	6	4	1	5	1	7	1	2		-0.138593	8.54667	-0.0139987
	3.22723	0.709806	0.29633	0.0857488	-0.0776977	-0.207139	-0.337708	-0.478399	-0.643587	-0.82627	-1.10631	-1.72871		21	8	1	5	2	5	1	39	20	9	12	45		-0.269979	9.59	0.15217
	3.21627	0.703382	0.295802	0.0852876	-0.0786593	-0.207952	-0.338222	-0.478479	-0.64359	-0.826365	-1.10839	-1.72915		32	14	4	2	2	5	11	2	2	17	18	1		-0.403541	8.56667	-0.0106266
	3.16467	0.702257	0.295055	0.0839525	-0.0795054	-0.208002	-0.338232	-0.478874	-0.644099	-0.826703	-1.10842	-1.72936		2	9	39	2	29	4	10	6	4	3	4	2		-0.556565	9.68667	0.16664
	3.14637	0.701844	0.290645	0.083466	-0.0796332	-0.208429	-0.338486	-0.47936	-0.644675	-0.827374	-1.10943	-1.72993		4	7	6	4	17	16	4	11	6	22	9	16		-0.730625	8.41667	-0.0361116
	3.14013	0.701481	0.289354	0.0824327	-0.0805699	-0.208492	-0.338579	-0.479468	-0.6458	-0.827825	-1.11056	-1.73098		3	23	5	21	5	12	12	21	4	2	15	1		-0.948813	8.52667	-0.0173787
	3.13905	0.700947	0.289078	0.0811686	-0.0811176	-0.208753	-0.338958	-0.479972	-0.645865	-0.828844	-1.11171	-1.73187		1	3	4	5	2	1	6	4	4	9	3	4		-1.3591	8.22667	-0.0690526
	3.09806	0.699396	0.28802	0.0807713	-0.0813722	-0.209377	-0.339381	-0.482223	-0.646121	-0.830231	-1.11345	-1.73517		5	11	1	27	42	10	12	2	5	3	4	2		-2.32899	7.76233	-0.15287
	3.03499	0.69719	0.28396	0.0801177	-0.0816696	-0.211648	-0.340471	-0.484244	-0.647671	-0.830803	-1.11422	-1.74009		2	15	1	5	5	7	15	8	21	2	10	3
	3.03167	0.697085	0.282881	0.0798928	-0.0817998	-0.211841	-0.342487	-0.484653	-0.647761	-0.83097	-1.11599	-1.75307		1	5	1	15	21	2	9	1	4	2	18	14		Mean of target sites:	8.62992
	3.00022	0.696493	0.282481	0.0798585	-0.0825177	-0.212725	-0.342794	-0.485914	-0.648799	-0.8327	-1.1161	-1.75491		47	1	6	11	4	4	12	21	8	7	4	12
	2.99663	0.696309	0.282335	0.0795954	-0.0827606	-0.212821	-0.342991	-0.487219	-0.649404	-0.834238	-1.11806	-1.76049		1	1	21	5	3	2	20	29	9	4	7	11
	2.93371	0.694241	0.281269	0.0793516	-0.0847261	-0.213224	-0.344352	-0.488331	-0.649663	-0.834606	-1.1203	-1.76535		8	1	4	2	7	8	19	1	7	7	4	1
	2.8971	0.692934	0.281107	0.0787906	-0.0851007	-0.213296	-0.345969	-0.488336	-0.649856	-0.834931	-1.12154	-1.76737		1	5	1	21	2	26	1	13	1	7	27	3
	2.87298	0.686286	0.280888	0.0781758	-0.0854368	-0.213347	-0.34627	-0.488438	-0.649883	-0.835371	-1.12302	-1.7703		3	3	4	11	25	11	11	4	1	8	1	30
	2.80554	0.683045	0.279704	0.0774894	-0.086264	-0.213486	-0.348004	-0.488775	-0.650654	-0.836085	-1.12467	-1.77283		5	5	2	10	2	5	3	5	2	8	1	12
	2.77351	0.677953	0.279655	0.0773114	-0.0864274	-0.213719	-0.349118	-0.489033	-0.651176	-0.836235	-1.12684	-1.77593		1	19	1	3	13	1	2	11	1	1	3	5
	2.71569	0.671897	0.278186	0.0770347	-0.086783	-0.21399	-0.34977	-0.489559	-0.651417	-0.836611	-1.12688	-1.78496		1	7	30	11	11	35	1	10	5	6	15	17
	2.71455	0.669298	0.275381	0.0763013	-0.0869645	-0.214401	-0.350425	-0.490046	-0.651764	-0.837164	-1.1279	-1.80061		2	1	26	2	22	38	1	2	17	3	7	4
	2.71313	0.669117	0.274533	0.0758156	-0.0870441	-0.214771	-0.35137	-0.490218	-0.65207	-0.838342	-1.12829	-1.80614		1	5	11	4	14	12	6	8	13	1	5	35
	2.69661	0.668437	0.273638	0.0742958	-0.0872353	-0.21535	-0.35149	-0.490361	-0.652494	-0.8407	-1.12886	-1.81514		5	1	1	5	8	4	7	8	19	14	3	1
	2.659	0.667699	0.273592	0.0741809	-0.0875906	-0.215578	-0.35181	-0.492133	-0.653375	-0.842376	-1.12933	-1.82039		12	1	9	36	39	17	14	7	6	6	19	1
	2.54726	0.661676	0.272974	0.0741748	-0.0876111	-0.216324	-0.351872	-0.492474	-0.655607	-0.844059	-1.13114	-1.82868		1	3	2	3	5	5	2	1	7	6	4	6
	2.54254	0.660876	0.269289	0.0725242	-0.0880629	-0.216911	-0.352831	-0.493199	-0.655943	-0.845493	-1.13436	-1.83412		1	18	7	2	1	3	1	7	21	7	4	2
	2.53672	0.658493	0.266428	0.0713882	-0.0881364	-0.216968	-0.353267	-0.494127	-0.657007	-0.845815	-1.13656	-1.83687		22	4	17	2	12	7	5	1	10	1	9	4
	2.51528	0.658054	0.266328	0.0710518	-0.0887748	-0.217241	-0.353361	-0.494147	-0.657166	-0.84625	-1.13699	-1.8379		1	1	23	17	1	19	12	2	13	16	8	2
	2.49714	0.654181	0.266306	0.0707481	-0.0890986	-0.21753	-0.353823	-0.494338	-0.657557	-0.84647	-1.13767	-1.83799		7	12	8	1	1	5	13	8	1	1	7	2
	2.4964	0.648727	0.266268	0.0701785	-0.0901168	-0.218019	-0.354032	-0.494516	-0.657887	-0.847105	-1.13986	-1.83998		8	1	8	3	15	5	7	2	2	13	3	2
	2.45991	0.648559	0.265231	0.0693178	-0.0902391	-0.218121	-0.354453	-0.494568	-0.658133	-0.848035	-1.14092	-1.84626		2	13	1	50	2	40	5	2	28	2	1	3
	2.45159	0.648118	0.264883	0.0686413	-0.0903507	-0.218219	-0.354619	-0.494785	-0.65823	-0.849663	-1.14335	-1.85101		4	1	2	1	13	3	1	14	21	54	4	2
	2.4494	0.64795	0.26333	0.068032	-0.0904723	-0.218339	-0.354858	-0.495267	-0.659551	-0.849962	-1.14493	-1.86037		2	18	1	2	20	4	7	3	19	26	4	29
	2.43977	0.644676	0.263196	0.0667507	-0.0907954	-0.218559	-0.354898	-0.495546	-0.660316	-0.850945	-1.14639	-1.8607		14	4	11	11	2	31	4	2	18	8	2	9
	2.42954	0.643774	0.263024	0.0666485	-0.0910632	-0.219496	-0.355239	-0.495778	-0.660855	-0.851733	-1.14957	-1.86538		6	1	10	32	25	13	9	9	28	5	17	22
	2.40637	0.642936	0.262999	0.0661019	-0.0911441	-0.22155	-0.355956	-0.496087	-0.660979	-0.851752	-1.14969	-1.86605		4	1	1	7	1	11	7	5	6	7	1	2
	2.39542	0.640248	0.262584	0.0658939	-0.0912432	-0.222609	-0.356157	-0.496278	-0.661183	-0.852022	-1.15091	-1.86864		2	7	8	5	1	3	1	5	1	9	1	1
	2.38631	0.633821	0.262208	0.0647974	-0.0913374	-0.222785	-0.356252	-0.4964	-0.662348	-0.852498	-1.15235	-1.87093		1	1	3	4	50	4	39	2	1	5	6	12
	2.33206	0.631434	0.260521	0.063909	-0.0918396	-0.223229	-0.356488	-0.496513	-0.663564	-0.852755	-1.15377	-1.87116		4	14	26	3	6	1	10	1	3	72	3	2
	2.32148	0.63044	0.260382	0.0636138	-0.0919799	-0.223632	-0.356991	-0.49659	-0.663589	-0.853087	-1.15788	-1.87563		1	27	2	7	9	6	2	5	9	10	6	6
	2.31396	0.62666	0.259972	0.0633015	-0.0921009	-0.22386	-0.358271	-0.497979	-0.663633	-0.853395	-1.15827	-1.87952		1	2	10	6	10	9	42	12	6	6	4	12
	2.30807	0.62593	0.258855	0.0631455	-0.0921485	-0.223911	-0.359785	-0.49845	-0.664984	-0.854067	-1.15953	-1.88195		1	8	8	50	5	15	6	1	12	1	1	6
	2.30639	0.625771	0.256908	0.0625951	-0.0923187	-0.223969	-0.359819	-0.498842	-0.666017	-0.856325	-1.16167	-1.88223		2	1	7	17	22	1	6	5	11	1	2	2
	2.30285	0.61695	0.256859	0.0625434	-0.0936708	-0.224463	-0.359985	-0.499391	-0.666301	-0.856745	-1.16269	-1.89682		1	6	17	11	2	87	10	11	62	1	3	1
	2.30202	0.614663	0.255867	0.0622538	-0.0938852	-0.225048	-0.360685	-0.499506	-0.666517	-0.859848	-1.1658	-1.89815		1	2	12	4	44	23	2	10	52	9	6	6
	2.29052	0.61374	0.253791	0.0616369	-0.0940804	-0.225899	-0.360863	-0.500476	-0.666947	-0.860371	-1.16664	-1.9001		8	25	5	3	1	16	1	4	6	5	2	1
	2.2807	0.613191	0.251713	0.0609264	-0.0945538	-0.226141	-0.361734	-0.501342	-0.667151	-0.861851	-1.16805	-1.91657		5	3	32	1	18	15	2	6	6	2	10	15
	2.27895	0.611182	0.251597	0.060686	-0.0946498	-0.226151	-0.361771	-0.503055	-0.667689	-0.862051	-1.17324	-1.91675		14	1	8	20	2	1	1	12	1	2	11	4
	2.23937	0.609075	0.251132	0.0603752	-0.0951144	-0.227396	-0.361868	-0.50366	-0.667903	-0.86245	-1.17451	-1.91751		7	10	1	2	26	10	11	10	12	1	12	7
	2.23536	0.607279	0.250322	0.0600556	-0.0957147	-0.227551	-0.361881	-0.503855	-0.667969	-0.863697	-1.17599	-1.92644		1	1	1	1	4	4	1	2	3	12	3	7
	2.23442	0.607206	0.248475	0.0596838	-0.0966937	-0.227963	-0.363272	-0.504533	-0.668463	-0.863708	-1.17609	-1.92716		5	10	2	8	1	10	4	1	1	1	19	1
	2.23068	0.602402	0.24761	0.0588502	-0.0972409	-0.228048	-0.363307	-0.504749	-0.669626	-0.864186	-1.17633	-1.93165		1	10	17	4	7	35	8	18	2	25	11	14
	2.22656	0.602377	0.247295	0.0585518	-0.0982205	-0.229319	-0.363454	-0.505632	-0.669999	-0.864677	-1.17777	-1.93668		7	3	2	1	10	21	3	1	5	4	1	1
	2.2011	0.602266	0.247215	0.0584849	-0.0987832	-0.229381	-0.363785	-0.506398	-0.670394	-0.864971	-1.17969	-1.9408		6	5	11	7	4	9	4	20	9	4	5	6
	2.17742	0.602065	0.247065	0.0574979	-0.0995048	-0.230093	-0.364006	-0.50663	-0.671867	-0.86541	-1.18111	-1.94293		2	3	10	6	1	1	1	4	1	2	1	1
	2.17183	0.596485	0.245938	0.0539648	-0.100675	-0.230487	-0.364408	-0.507179	-0.674042	-0.865832	-1.18422	-1.9443		4	4	39	20	2	28	10	7	8	4	5	2
	2.16914	0.595156	0.24553	0.0535927	-0.100913	-0.230949	-0.364421	-0.507267	-0.674329	-0.865891	-1.18533	-1.94734		1	1	5	60	11	1	3	4	13	6	19	9
	2.15895	0.591636	0.245318	0.0533895	-0.100935	-0.230981	-0.364448	-0.507932	-0.67501	-0.866176	-1.18535	-1.95489		6	3	1	1	3	9	13	14	5	4	2	26
	2.15537	0.5902	0.244309	0.0531545	-0.101071	-0.2314	-0.36492	-0.507955	-0.675481	-0.867764	-1.18562	-1.96141		2	1	2	11	34	2	13	10	1	3	15	1
	2.12337	0.586717	0.241575	0.0523353	-0.10194	-0.231455	-0.365901	-0.508605	-0.675845	-0.86967	-1.18775	-1.96367		18	37	6	11	1	12	2	1	4	2	2	6
	2.10167	0.586382	0.241037	0.0522507	-0.102566	-0.231484	-0.366455	-0.509119	-0.676159	-0.869734	-1.18852	-1.9661		1	1	16	6	1	32	7	8	8	7	1	6
	2.0599	0.585783	0.24036	0.0504263	-0.10332	-0.232201	-0.367	-0.509678	-0.676221	-0.870514	-1.18909	-1.97292		1	1	53	1	4	7	38	15	25	8	1	6
	2.05759	0.585357	0.239979	0.0503313	-0.103435	-0.232716	-0.367132	-0.511527	-0.679241	-0.871036	-1.19048	-1.97706		2	1	2	14	9	1	10	2	8	9	23	6
	2.05744	0.584779	0.238212	0.0502616	-0.103487	-0.232735	-0.367432	-0.511668	-0.679852	-0.871411	-1.19122	-1.9805		5	7	2	18	1	8	1	9	2	7	7	2
	2.0204	0.583998	0.237399	0.0475631	-0.103777	-0.233888	-0.36796	-0.511691	-0.680193	-0.871712	-1.19262	-1.98612		4	5	21	39	2	5	5	11	1	6	5	10
	2.00222	0.58168	0.237124	0.0469358	-0.104369	-0.235271	-0.367994	-0.512799	-0.680974	-0.872504	-1.19287	-1.99136		5	1	8	6	12	2	1	1	19	4	2	3
	1.99307	0.581174	0.236577	0.0459969	-0.104691	-0.235357	-0.368507	-0.512926	-0.681107	-0.872626	-1.19329	-1.99157		4	7	36	26	2	1	8	4	1	1	4	24
	1.98986	0.580552	0.23473	0.0457265	-0.104889	-0.235535	-0.36941	-0.513657	-0.681529	-0.873264	-1.1949	-1.99473		1	4	6	13	4	9	1	27	5	8	8	10
	1.95559	0.580009	0.233881	0.0456071	-0.105436	-0.235631	-0.369554	-0.513688	-0.681596	-0.875379	-1.20039	-1.99598		1	6	11	2	42	4	23	16	7	2	3	37
	1.9537	0.579381	0.232961	0.0455542	-0.105651	-0.236682	-0.370484	-0.513706	-0.683038	-0.876314	-1.20233	-1.9983		4	7	6	5	8	1	10	3	24	2	1	1
	1.94555	0.578944	0.231249	0.0455195	-0.105835	-0.237707	-0.37055	-0.514463	-0.683817	-0.878136	-1.20243	-2.00477		4	1	9	22	1	7	7	12	11	6	12	1
	1.9404	0.577762	0.230737	0.0439009	-0.106716	-0.237858	-0.370564	-0.514564	-0.685036	-0.878479	-1.20277	-2.00591		2	2	2	14	2	3	17	23	14	29	8	4
	1.92565	0.576155	0.230283	0.0432026	-0.107031	-0.237924	-0.370772	-0.51528	-0.685419	-0.878612	-1.20295	-2.00608		1	2	4	9	33	4	4	27	30	19	1	1
	1.92489	0.576053	0.227748	0.0431316	-0.107189	-0.238805	-0.370894	-0.516685	-0.685501	-0.878833	-1.20532	-2.01585		1	3	3	3	3	1	12	1	17	11	2	19
	1.91944	0.573098	0.227218	0.0423892	-0.10756	-0.238909	-0.370953	-0.516963	-0.685918	-0.87907	-1.20673	-2.02621		2	1	5	6	17	6	8	1	1	29	4	3
	1.90284	0.572141	0.227182	0.0422188	-0.107756	-0.238973	-0.372423	-0.516965	-0.686037	-0.880148	-1.20769	-2.02876		2	15	14	4	1	4	5	4	1	5	11	1
	1.89906	0.571729	0.226961	0.0420642	-0.107981	-0.239238	-0.372528	-0.517275	-0.686209	-0.882246	-1.21223	-2.03812		15	2	1	4	1	2	31	15	4	1	15	6
	1.89854	0.571141	0.226505	0.0416435	-0.108071	-0.239408	-0.373898	-0.517685	-0.686459	-0.882801	-1.21422	-2.03892		1	8	16	4	9	8	4	2	8	2	14	11
	1.89196	0.570465	0.22646	0.0415637	-0.108194	-0.240269	-0.374234	-0.518487	-0.688028	-0.883292	-1.21684	-2.03903		2	13	1	27	9	4	5	5	4	5	3	20
	1.86756	0.570415	0.226154	0.0414817	-0.108671	-0.240923	-0.374504	-0.518542	-0.688051	-0.883458	-1.21811	-2.04271		1	11	29	2	5	9	4	42	3	25	6	6
	1.85965	0.568212	0.224738	0.0414567	-0.109247	-0.240931	-0.374767	-0.518879	-0.68841	-0.885399	-1.21876	-2.04733		5	6	2	9	7	16	1	3	2	8	12	1
	1.85706	0.566495	0.224669	0.0400541	-0.109338	-0.241807	-0.374955	-0.51902	-0.688487	-0.886945	-1.21922	-2.05063		1	3	7	3	22	11	9	1	5	6	5	10
	1.84587	0.562706	0.223099	0.0397078	-0.110084	-0.242064	-0.375756	-0.519491	-0.688887	-0.887086	-1.22067	-2.06247		3	9	2	7	8	12	4	21	3	3	2	24
	1.83528	0.561548	0.222355	0.0393616	-0.110114	-0.242689	-0.376503	-0.520434	-0.689902	-0.887329	-1.22225	-2.06552		1	4	2	17	6	3	11	6	3	13	2	4
	1.83174	0.554576	0.220623	0.039078	-0.110149	-0.243082	-0.376615	-0.522482	-0.690891	-0.887985	-1.22241	-2.07725		13	7	4	7	10	5	5	1	2	7	2	11
	1.82757	0.553355	0.219522	0.0384424	-0.110976	-0.243217	-0.376741	-0.522617	-0.69374	-0.890057	-1.22336	-2.0791		2	3	8	1	3	7	2	2	4	27	13	14
	1.82392	0.552474	0.218403	0.0382419	-0.111552	-0.243702	-0.376947	-0.523553	-0.694724	-0.890219	-1.22628	-2.0929		7	2	9	5	2	3	4	1	2	3	20	3
	1.81255	0.551144	0.217727	0.0378395	-0.11168	-0.243887	-0.377161	-0.523748	-0.694734	-0.891846	-1.22683	-2.09503		1	7	2	18	22	1	1	2	9	33	5	23
	1.78676	0.549444	0.217373	0.0375944	-0.111936	-0.244066	-0.377708	-0.524935	-0.695643	-0.892263	-1.2269	-2.105		4	12	16	9	11	5	6	13	11	1	45	2
	1.76559	0.548557	0.217123	0.0373561	-0.111936	-0.244926	-0.378253	-0.525014	-0.695736	-0.892374	-1.22807	-2.10999		2	15	7	1	53	10	6	10	6	1	1	5
	1.76145	0.547742	0.215887	0.0365904	-0.112059	-0.245006	-0.378384	-0.525946	-0.698424	-0.892706	-1.22867	-2.11027		7	1	14	8	1	14	15	1	4	6	2	1
	1.76106	0.547447	0.215244	0.0357544	-0.112179	-0.246443	-0.378456	-0.525966	-0.698531	-0.89368	-1.23175	-2.11648		10	2	7	4	1	3	1	2	4	2	3	1
	1.76012	0.545467	0.215205	0.0353941	-0.112359	-0.246478	-0.378609	-0.526393	-0.699611	-0.893948	-1.23324	-2.12431		7	2	2	12	1	3	6	1	2	6	1	9
	1.75118	0.544674	0.215083	0.0349547	-0.113404	-0.246781	-0.379148	-0.527332	-0.700517	-0.894568	-1.23379	-2.12588		4	2	5	4	1	9	1	18	5	1	8	2
	1.74714	0.543777	0.215068	0.0345448	-0.113896	-0.246798	-0.379188	-0.52838	-0.701568	-0.894764	-1.23513	-2.13608		10	5	3	6	3	2	13	1	16	36	2	10
	1.7433	0.543633	0.214091	0.0340679	-0.114501	-0.247956	-0.379343	-0.528618	-0.702018	-0.895271	-1.23523	-2.14173		11	3	6	3	1	3	5	8	1	3	1	1
	1.7195	0.541332	0.213733	0.0334941	-0.114506	-0.248219	-0.379487	-0.528843	-0.702452	-0.895967	-1.23647	-2.14447		10	14	24	2	6	3	1	9	7	12	1	1
	1.70726	0.541279	0.212613	0.033014	-0.115149	-0.248237	-0.379656	-0.529654	-0.702783	-0.896833	-1.24071	-2.14679		7	29	9	2	12	5	4	1	6	2	16	13
	1.66567	0.540992	0.212093	0.0324372	-0.115668	-0.248929	-0.379658	-0.530875	-0.703101	-0.897564	-1.24229	-2.14707		5	4	2	5	14	4	17	16	21	1	1	2
	1.65625	0.539775	0.211908	0.0317926	-0.116394	-0.249634	-0.379782	-0.530919	-0.703616	-0.899803	-1.24362	-2.1471		6	12	6	18	6	1	1	1	3	1	19	2
	1.62228	0.53668	0.211705	0.0313758	-0.116939	-0.250022	-0.381548	-0.53218	-0.707141	-0.900291	-1.24391	-2.15633		16	3	1	24	9	1	14	21	4	11	14	4
	1.60014	0.536296	0.211181	0.0309354	-0.117457	-0.25183	-0.382594	-0.532415	-0.707777	-0.901041	-1.24749	-2.15652		3	18	4	10	18	1	10	3	21	3	4	1
	1.59734	0.536016	0.210852	0.0308901	-0.11754	-0.251895	-0.383738	-0.533561	-0.708355	-0.904089	-1.24764	-2.15856		1	1	12	49	4	4	15	12	2	7	2	7
	1.58707	0.534479	0.210616	0.0305207	-0.117567	-0.252605	-0.383824	-0.533826	-0.709052	-0.905235	-1.25191	-2.16056		1	1	6	7	2	2	1	19	9	1	5	1
	1.58638	0.534212	0.210213	0.0299857	-0.118058	-0.252628	-0.384082	-0.534008	-0.709198	-0.906323	-1.25318	-2.16203		2	29	1	5	2	25	8	1	3	23	42	8
	1.57278	0.533634	0.208531	0.0299759	-0.118387	-0.25299	-0.384166	-0.534659	-0.709982	-0.906341	-1.2588	-2.16478		10	5	16	28	13	2	6	10	2	8	1	1
	1.55346	0.531246	0.208428	0.0299214	-0.119034	-0.253802	-0.384257	-0.535798	-0.710013	-0.909908	-1.26077	-2.16647		27	2	1	16	3	2	15	19	16	1	2	3
	1.54931	0.529907	0.20753	0.0286873	-0.119572	-0.254022	-0.384741	-0.536102	-0.710974	-0.910035	-1.2634	-2.17076		1	11	9	12	14	29	3	1	4	12	4	6
	1.54277	0.52941	0.206724	0.0285248	-0.119951	-0.254202	-0.384937	-0.536524	-0.71104	-0.911048	-1.26422	-2.17268		2	12	3	2	15	10	10	14	13	8	3	10
	1.51889	0.529238	0.204603	0.0252541	-0.120341	-0.254235	-0.385048	-0.536704	-0.711845	-0.912507	-1.26776	-2.17855		1	1	2	2	32	18	3	12	14	9	1	1
	1.51467	0.525697	0.203728	0.0248716	-0.120545	-0.25518	-0.386301	-0.537332	-0.715547	-0.912933	-1.26802	-2.19688		5	1	23	3	2	14	2	4	5	11	3	1
	1.51447	0.52496	0.202531	0.0234434	-0.121352	-0.255389	-0.387271	-0.538025	-0.716481	-0.913875	-1.26813	-2.21901		2	1	27	15	2	1	3	3	1	9	12	5
	1.49808	0.521169	0.202378	0.0233803	-0.121376	-0.255479	-0.387479	-0.538849	-0.716653	-0.914087	-1.26836	-2.23317		4	1	11	6	5	2	2	19	12	15	8	10
	1.48655	0.517713	0.201468	0.0233313	-0.121969	-0.256369	-0.387773	-0.538927	-0.716737	-0.915824	-1.27098	-2.23475		6	14	4	8	3	31	2	10	2	8	20	4
	1.48527	0.517295	0.201325	0.0231453	-0.12334	-0.257235	-0.38832	-0.541334	-0.718009	-0.916035	-1.27156	-2.24077		1	2	12	7	1	3	6	17	1	20	10	5
	1.47037	0.51667	0.200608	0.0226526	-0.124529	-0.257311	-0.388817	-0.541515	-0.718521	-0.916752	-1.27561	-2.24619		1	60	2	10	4	5	4	5	5	3	27	24
	1.46346	0.515395	0.199455	0.0221817	-0.124555	-0.257735	-0.389179	-0.541977	-0.718912	-0.917768	-1.2779	-2.25339		1	41	4	1	1	6	6	55	3	6	34	1
	1.45668	0.515058	0.197904	0.0220707	-0.124928	-0.258109	-0.389709	-0.542022	-0.719137	-0.918148	-1.27901	-2.2562		2	1	20	1	9	5	17	1	13	4	2	2
	1.45269	0.513872	0.197694	0.0212659	-0.124943	-0.258199	-0.390218	-0.542128	-0.719332	-0.920221	-1.28026	-2.26148		9	3	27	1	7	7	13	9	5	3	16	8
	1.45065	0.51331	0.196468	0.0191579	-0.124963	-0.258375	-0.391356	-0.543155	-0.719525	-0.92088	-1.28405	-2.26576		6	2	18	5	2	10	11	1	16	2	21	10
	1.44784	0.51104	0.194556	0.0185199	-0.125145	-0.258413	-0.391356	-0.543253	-0.719732	-0.922148	-1.28474	-2.27201		2	5	1	11	20	10	25	4	14	12	1	8
	1.42162	0.510718	0.194537	0.0181274	-0.125654	-0.25842	-0.3916	-0.543505	-0.720274	-0.922763	-1.2858	-2.27246		10	1	2	3	4	7	8	35	20	4	11	4
	1.41691	0.509575	0.194382	0.0175148	-0.126241	-0.259697	-0.391669	-0.543783	-0.721084	-0.923414	-1.29172	-2.27246		11	2	1	2	6	9	3	6	11	2	27	39
	1.41488	0.508617	0.194128	0.0170545	-0.126795	-0.260586	-0.39167	-0.54442	-0.721574	-0.923999	-1.29191	-2.27354		12	30	11	28	10	2	20	2	6	5	5	1
	1.39723	0.506243	0.194034	0.0159831	-0.126859	-0.260662	-0.392675	-0.544738	-0.721719	-0.924635	-1.2954	-2.28904		1	95	1	2	3	8	3	2	9	4	12	1
	1.39527	0.506037	0.192737	0.0153169	-0.1277	-0.260794	-0.393308	-0.545235	-0.723793	-0.924993	-1.30189	-2.29044		11	2	16	11	1	29	1	1	22	6	14	28
	1.39042	0.505815	0.191197	0.0151092	-0.129105	-0.261084	-0.393748	-0.545494	-0.723796	-0.925344	-1.30263	-2.3029		8	32	16	28	6	2	3	13	6	3	2	20
	1.38205	0.50436	0.188745	0.0143352	-0.129658	-0.261899	-0.394033	-0.545874	-0.723846	-0.926064	-1.30312	-2.30337		4	8	8	2	17	6	1	16	2	3	2	2
	1.36757	0.503866	0.188288	0.0143214	-0.129957	-0.262312	-0.394369	-0.546206	-0.724817	-0.926588	-1.30588	-2.30703		3	1	18	27	8	2	1	1	2	36	11	6
	1.36097	0.502275	0.188137	0.0139728	-0.130715	-0.262561	-0.394741	-0.547557	-0.72508	-0.927135	-1.30787	-2.31424		2	4	6	7	6	1	34	3	1	1	2	24
	1.36049	0.500795	0.187747	0.0138742	-0.130731	-0.262787	-0.395075	-0.548444	-0.727041	-0.929185	-1.31259	-2.3153		6	5	11	4	1	6	2	6	2	34	5	1
	1.36019	0.499338	0.186386	0.0132413	-0.131294	-0.263349	-0.395316	-0.548564	-0.72726	-0.930804	-1.3131	-2.31672		3	2	1	2	18	14	3	9	2	4	13	4
	1.35262	0.498287	0.185179	0.012066	-0.132085	-0.263441	-0.39572	-0.54863	-0.728616	-0.931511	-1.31412	-2.31906		1	1	11	6	1	7	1	1	14	16	9	15
	1.35015	0.497469	0.1851	0.0119826	-0.132529	-0.263597	-0.395802	-0.548669	-0.728824	-0.931681	-1.31598	-2.33231		11	1	7	5	18	19	2	18	2	1	14	1
	1.34313	0.496348	0.184753	0.0119035	-0.134035	-0.263935	-0.396204	-0.549711	-0.729032	-0.932089	-1.31837	-2.352		7	5	10	1	22	6	9	9	1	8	9	7
	1.3372	0.494536	0.184508	0.0118682	-0.13413	-0.2644	-0.396261	-0.549752	-0.729134	-0.933825	-1.31898	-2.35622		25	9	23	17	3	3	28	23	16	2	10	11
	1.33222	0.493196	0.184382	0.0100422	-0.134264	-0.26534	-0.396976	-0.55198	-0.729629	-0.934524	-1.32121	-2.36838		1	6	22	45	3	2	2	1	13	4	7	2
	1.3281	0.488536	0.183628	0.0100203	-0.134271	-0.265466	-0.397247	-0.552614	-0.729922	-0.935105	-1.32124	-2.37256		7	11	22	12	2	3	13	2	8	7	1	10
	1.31173	0.488233	0.183565	0.00969833	-0.134493	-0.265976	-0.397791	-0.553221	-0.730929	-0.936561	-1.32224	-2.37966		3	10	5	25	9	32	5	36	6	47	8	3
	1.29602	0.487173	0.183492	0.00931969	-0.135042	-0.266324	-0.399989	-0.553399	-0.731995	-0.936864	-1.33192	-2.38185		1	3	16	31	10	8	34	23	8	12	1	3
	1.27402	0.486341	0.183442	0.00762299	-0.13531	-0.266864	-0.400868	-0.555108	-0.732055	-0.937016	-1.33334	-2.39215		3	2	28	13	2	2	5	18	2	4	23	19
	1.27183	0.479849	0.182837	0.00737832	-0.135523	-0.267041	-0.401586	-0.556775	-0.73293	-0.939139	-1.33633	-2.39437		2	4	25	8	11	11	8	2	5	5	6	13
	1.26208	0.479767	0.180608	0.00717797	-0.135565	-0.267428	-0.401726	-0.557594	-0.733255	-0.940841	-1.33725	-2.39566		1	6	9	74	1	14	6	22	33	19	26	9
	1.25497	0.477147	0.17912	0.00697243	-0.135857	-0.269437	-0.402454	-0.557617	-0.733315	-0.942081	-1.33765	-2.39764		2	5	51	5	3	25	10	53	11	10	2	5
	1.25452	0.476427	0.179076	0.00611231	-0.136005	-0.269629	-0.40291	-0.557966	-0.735331	-0.943732	-1.34005	-2.40038		8	5	1	17	8	3	2	43	32	19	4	7
	1.24868	0.475822	0.176621	0.00589163	-0.136044	-0.269829	-0.403151	-0.558201	-0.73558	-0.944248	-1.34036	-2.40624		2	11	13	22	3	1	9	5	4	3	2	14
	1.24375	0.475508	0.176261	0.00558556	-0.137161	-0.270423	-0.403303	-0.559083	-0.736262	-0.944679	-1.3423	-2.40644		5	5	50	10	19	5	16	3	2	6	23	5
	1.2419	0.471765	0.174173	0.00533824	-0.137396	-0.271025	-0.403706	-0.559833	-0.737253	-0.944948	-1.34574	-2.41346		13	31	4	4	5	14	4	20	15	4	2	1
	1.2406	0.470698	0.173541	0.00505701	-0.137724	-0.27153	-0.403795	-0.560014	-0.738505	-0.94604	-1.34621	-2.43262		1	4	8	17	14	5	44	1	14	26	5	8
	1.23915	0.46963	0.173352	0.00450678	-0.137732	-0.271634	-0.404662	-0.560195	-0.739876	-0.946699	-1.3483	-2.4377		2	11	17	1	1	8	1	2	11	20	2	6
	1.23464	0.469275	0.173027	0.00386939	-0.137849	-0.271675	-0.406484	-0.560702	-0.740418	-0.946747	-1.34936	-2.45377		4	7	2	10	21	7	13	7	4	8	2	1
	1.23027	0.468502	0.171974	0.00365073	-0.138139	-0.271712	-0.406991	-0.561233	-0.740788	-0.947605	-1.35274	-2.45948		2	17	5	2	5	4	1	2	1	7	8	2
	1.22752	0.468437	0.171814	0.0030922	-0.139139	-0.271839	-0.407089	-0.561234	-0.740903	-0.947954	-1.35362	-2.46511		1	10	10	16	2	2	8	23	3	9	7	5
	1.22645	0.468107	0.171287	0.00296183	-0.139361	-0.271911	-0.407141	-0.561569	-0.741465	-0.948099	-1.35427	-2.46745		7	1	3	7	37	5	18	1	17	8	19	7
	1.22268	0.466178	0.169924	0.00271575	-0.139738	-0.271994	-0.407856	-0.563049	-0.741486	-0.948429	-1.35836	-2.48681		12	18	17	19	2	2	2	11	3	4	1	3
	1.22107	0.464266	0.16798	0.00258301	-0.139986	-0.272243	-0.408205	-0.563582	-0.74175	-0.948452	-1.36301	-2.49349		6	8	3	1	16	27	2	11	17	5	14	14
	1.21833	0.462802	0.167547	0.00242101	-0.140429	-0.27247	-0.408608	-0.563982	-0.741755	-0.948701	-1.36559	-2.51146		6	3	8	1	5	9	37	1	2	1	2	40
	1.21296	0.462248	0.166555	0.00233152	-0.141189	-0.272844	-0.408636	-0.565098	-0.742188	-0.949644	-1.368	-2.52132		8	30	29	10	6	1	6	3	7	9	15	1
	1.2123	0.462022	0.166433	0.00189451	-0.141454	-0.273357	-0.408704	-0.565152	-0.742648	-0.951038	-1.36815	-2.53854		6	28	11	13	3	10	3	3	2	1	2	7
	1.21172	0.461675	0.166282	0.00186335	-0.141774	-0.274672	-0.409098	-0.565921	-0.743846	-0.952519	-1.36838	-2.56282		7	12	3	46	10	5	2	15	1	14	28	1
	1.20638	0.460182	0.164971	0.000754376	-0.141971	-0.274782	-0.409519	-0.566028	-0.744423	-0.953045	-1.3711	-2.56637		4	1	10	7	6	2	3	4	4	9	3	5
	1.19075	0.45677	0.16447	0.000253567	-0.143285	-0.275018	-0.410214	-0.566061	-0.744763	-0.954281	-1.37201	-2.57013		17	4	2	9	16	1	11	4	9	1	1	7
	1.1895	0.455524	0.164051	-0.000310978	-0.144959	-0.275079	-0.410648	-0.566121	-0.745041	-0.955053	-1.37492	-2.57909		11	26	2	8	11	13	10	2	2	13	10	1
	1.18073	0.455495	0.162585	-0.00089202	-0.145669	-0.275732	-0.411532	-0.566287	-0.74515	-0.955538	-1.37704	-2.58288		5	9	26	14	1	4	15	7	1	1	11	3
	1.18062	0.45447	0.161707	-0.000942747	-0.145879	-0.276052	-0.412088	-0.566713	-0.745229	-0.955757	-1.38029	-2.58696		14	10	1	1	1	2	1	40	16	3	6	3
	1.17885	0.453322	0.161195	-0.00296002	-0.146163	-0.277123	-0.412739	-0.566989	-0.747382	-0.955893	-1.38057	-2.59119		2	12	1	4	2	9	10	8	4	25	15	1
	1.16633	0.451047	0.161138	-0.00316122	-0.146826	-0.277181	-0.412763	-0.567581	-0.74791	-0.956345	-1.38078	-2.62218		1	1	12	15	1	1	4	15	13	1	15	1
	1.16382	0.448335	0.160741	-0.00391736	-0.147033	-0.277689	-0.413008	-0.567759	-0.748075	-0.956399	-1.3824	-2.63787		4	23	22	2	8	2	19	19	12	6	13	1
	1.16008	0.447021	0.160682	-0.00517304	-0.147597	-0.278789	-0.413342	-0.568229	-0.748181	-0.956436	-1.38459	-2.67267		13	2	28	18	1	80	5	5	13	11	4	3
	1.15762	0.445719	0.160502	-0.00594584	-0.14801	-0.278857	-0.413513	-0.568252	-0.7483	-0.957912	-1.38591	-2.68793		11	3	5	5	1	23	21	6	10	5	10	3
	1.15235	0.44518	0.159625	-0.0083111	-0.148939	-0.278932	-0.414819	-0.568411	-0.748305	-0.959468	-1.3891	-2.68839		4	3	2	4	10	7	2	7	16	5	11	1
	1.15065	0.443027	0.159262	-0.00839532	-0.149478	-0.279224	-0.415673	-0.568689	-0.748375	-0.961429	-1.39505	-2.70514		1	2	2	8	4	8	4	15	25	10	6	22
	1.14819	0.442381	0.158822	-0.00985905	-0.14955	-0.281341	-0.416472	-0.569266	-0.748486	-0.962955	-1.39728	-2.70712		4	14	5	15	23	19	2	9	4	15	3	2
	1.14492	0.442106	0.158402	-0.0104444	-0.149794	-0.281812	-0.41693	-0.569721	-0.749212	-0.963219	-1.39847	-2.74713		1	5	9	4	4	5	8	10	6	6	12	4
	1.14492	0.441938	0.158176	-0.0124026	-0.149938	-0.282151	-0.416957	-0.569729	-0.749266	-0.9648	-1.40168	-2.76448		5	3	12	10	9	1	1	5	8	24	3	2
	1.14157	0.441786	0.157929	-0.0126117	-0.150196	-0.282375	-0.417162	-0.572093	-0.75081	-0.965093	-1.40281	-2.78734		4	2	2	2	14	6	13	1	23	21	6	15
	1.13983	0.441436	0.155987	-0.0130925	-0.151354	-0.282671	-0.417914	-0.573027	-0.751179	-0.96516	-1.40658	-2.79431		6	7	1	4	1	22	11	6	5	1	6	3
	1.1384	0.441421	0.155875	-0.013123	-0.151743	-0.282828	-0.417979	-0.574079	-0.751464	-0.965478	-1.40941	-2.79507		3	1	11	6	4	11	5	10	3	23	4	3
	1.12615	0.44117	0.155402	-0.0138791	-0.152826	-0.283029	-0.418783	-0.574204	-0.752075	-0.966222	-1.41025	-2.79594		9	1	3	17	5	8	1	11	1	2	11	1
	1.12494	0.440602	0.154965	-0.0139376	-0.152901	-0.283319	-0.419044	-0.574619	-0.752855	-0.966768	-1.41137	-2.79904		15	17	6	14	1	2	2	6	5	18	2	58
	1.12077	0.438824	0.153902	-0.0150218	-0.15315	-0.283556	-0.419086	-0.574744	-0.753248	-0.96696	-1.41271	-2.80817		4	9	3	11	5	12	5	20	20	14	1	16
	1.11687	0.435964	0.153448	-0.0153509	-0.153564	-0.283741	-0.419359	-0.574982	-0.753714	-0.967396	-1.41289	-2.81264		6	11	3	6	9	1	4	15	1	4	3	5
	1.10718	0.434374	0.151807	-0.0154974	-0.153622	-0.284573	-0.419785	-0.575915	-0.754013	-0.968359	-1.41442	-2.81568		6	3	6	6	4	4	3	17	3	44	5	33
	1.09982	0.433961	0.15164	-0.0162196	-0.153878	-0.284752	-0.419819	-0.576195	-0.755191	-0.969234	-1.41814	-2.83434		3	6	23	10	7	4	8	6	8	5	1	23
	1.07807	0.433004	0.151162	-0.0162225	-0.15392	-0.286296	-0.420936	-0.576671	-0.755402	-0.969237	-1.42285	-2.84496		10	1	2	1	2	9	16	20	24	7	16	1
	1.07647	0.432582	0.150421	-0.016924	-0.154844	-0.286303	-0.421047	-0.578536	-0.755894	-0.970292	-1.42342	-2.85628		1	2	8	3	3	11	22	7	7	1	19	1
	1.07603	0.432439	0.150126	-0.017075	-0.156749	-0.287726	-0.421788	-0.578893	-0.756285	-0.97107	-1.42509	-2.87211		2	3	17	9	13	1	1	3	2	8	19	1
	1.07504	0.430318	0.148946	-0.0179767	-0.157493	-0.287787	-0.422282	-0.57895	-0.756315	-0.972733	-1.42641	-2.92412		5	2	33	4	2	3	2	3	33	4	5	1
	1.06588	0.430175	0.147715	-0.0188774	-0.157501	-0.288188	-0.423844	-0.579438	-0.756524	-0.975853	-1.43191	-2.92483		7	3	14	4	1	4	1	14	1	6	5	7
	1.05635	0.429302	0.147523	-0.0194011	-0.157749	-0.288959	-0.42397	-0.579555	-0.756591	-0.977041	-1.43523	-2.92753		5	1	59	7	7	11	1	17	16	4	2	2
	1.0563	0.429127	0.147153	-0.0197417	-0.160116	-0.289193	-0.424009	-0.580038	-0.756626	-0.978596	-1.43939	-2.95557		22	1	6	20	11	9	2	20	7	1	10	8
	1.04637	0.42865	0.147033	-0.0198117	-0.160198	-0.289306	-0.424403	-0.581123	-0.756839	-0.979962	-1.44225	-2.98333		2	1	27	3	2	11	10	3	2	28	10	23
	1.03737	0.427748	0.14616	-0.0198722	-0.160686	-0.289644	-0.424586	-0.581131	-0.757287	-0.980257	-1.4452	-2.98459		2	5	1	37	1	23	2	9	24	1	1	6
	1.03441	0.426339	0.142286	-0.0218959	-0.160793	-0.289763	-0.424732	-0.583197	-0.75773	-0.981587	-1.44982	-2.98571		14	16	8	3	13	12	3	11	2	1	48	12
	1.02136	0.424253	0.140531	-0.0221577	-0.16138	-0.290618	-0.425669	-0.583676	-0.759419	-0.982427	-1.45434	-3.04676		6	1	9	5	9	3	9	11	19	8	2	7
	1.02057	0.423428	0.140479	-0.0227511	-0.161978	-0.291104	-0.426061	-0.584037	-0.759535	-0.982987	-1.45566	-3.04808		1	3	2	9	6	4	26	12	4	7	3	16
	1.018	0.422216	0.140195	-0.0232825	-0.162271	-0.291225	-0.426558	-0.584502	-0.76009	-0.983225	-1.45611	-3.08885		12	3	23	2	6	5	1	10	2	2	2	6
	1.01268	0.421023	0.139667	-0.0235404	-0.162276	-0.29205	-0.427495	-0.585161	-0.760477	-0.983535	-1.45626	-3.09015		7	18	2	1	7	9	1	1	6	13	10	7
	1.01243	0.419221	0.139602	-0.024163	-0.163014	-0.292408	-0.427735	-0.5854	-0.760543	-0.985765	-1.45839	-3.12805		15	1	10	2	12	1	9	10	9	4	12	8
	1.01212	0.417764	0.139563	-0.0250303	-0.163144	-0.292609	-0.428196	-0.586503	-0.760641	-0.987414	-1.45846	-3.1492		2	30	5	11	3	19	2	4	7	2	1	7
	1.00952	0.413601	0.139555	-0.025579	-0.163319	-0.29274	-0.429069	-0.587084	-0.76133	-0.98861	-1.45865	-3.18595		1	5	2	25	1	2	11	5	3	9	6	1
	1.00935	0.412973	0.138602	-0.0261954	-0.163352	-0.293524	-0.429844	-0.587183	-0.761661	-0.988941	-1.46138	-3.18704		13	6	1	21	11	3	10	19	13	1	2	1
	0.994732	0.412591	0.137326	-0.026329	-0.163876	-0.293678	-0.4299	-0.587544	-0.761842	-0.990011	-1.46235	-3.19168		19	2	8	23	21	11	1	31	4	10	12	4
	0.994117	0.411179	0.136983	-0.0268628	-0.164472	-0.293744	-0.430529	-0.587791	-0.763165	-0.990268	-1.46621	-3.20808		3	12	16	5	9	2	17	1	13	2	2	6
	0.992885	0.410684	0.136637	-0.0270743	-0.164899	-0.294182	-0.431327	-0.588102	-0.764797	-0.990863	-1.46723	-3.21588		7	6	37	3	2	12	2	23	2	2	18	3
	0.991074	0.407017	0.136601	-0.0282809	-0.165103	-0.29513	-0.431544	-0.588258	-0.766902	-0.992477	-1.46851	-3.21842		5	3	11	6	20	4	10	12	2	7	4	7
	0.986635	0.406756	0.134342	-0.0292091	-0.165122	-0.29579	-0.431814	-0.588737	-0.76763	-0.992665	-1.4693	-3.36959		10	5	1	3	3	10	67	1	10	1	2	5
	0.979084	0.406271	0.134112	-0.0294885	-0.16518	-0.297277	-0.431863	-0.589475	-0.768519	-0.993539	-1.46971	-3.41889		8	1	12	18	3	5	2	3	15	6	6	4
	0.975643	0.399809	0.133935	-0.0295356	-0.165776	-0.297645	-0.431881	-0.590394	-0.769014	-0.99382	-1.46984	-3.43383		22	2	16	24	7	33	10	23	3	17	10	2
	0.964762	0.398551	0.133493	-0.0297373	-0.165828	-0.297973	-0.432207	-0.59066	-0.769064	-0.996406	-1.47249	-3.49571		1	16	15	4	18	15	9	3	2	5	1	10
	0.964665	0.398204	0.133074	-0.0299003	-0.166108	-0.297991	-0.432583	-0.591016	-0.76944	-0.997453	-1.47553	-3.54337		11	7	1	2	5	13	4	3	10	1	1	13
	0.958187	0.393022	0.132159	-0.0314296	-0.166816	-0.298031	-0.432874	-0.591606	-0.769576	-1.0003	-1.47606	-3.6085		9	8	2	10	21	13	4	1	4	2	1	21
	0.952219	0.391086	0.131844	-0.0324244	-0.167007	-0.299279	-0.433355	-0.591857	-0.770257	-1.00126	-1.47913	-3.61771		12	5	1	6	2	1	2	3	5	2	1	4
	0.945661	0.3895	0.131722	-0.0324766	-0.167788	-0.300371	-0.434012	-0.591924	-0.771311	-1.00188	-1.48149	-3.79987		3	15	37	1	16	5	2	25	6	2	2	6
	0.941272	0.389472	0.131429	-0.0325063	-0.167793	-0.300863	-0.434301	-0.592558	-0.771851	-1.00417	-1.48303	-3.91959		2	1	21	12	3	11	12	3	1	33	6	16
	0.936426	0.38881	0.128906	-0.0327269	-0.168145	-0.301673	-0.434345	-0.593133	-0.772073	-1.00514	-1.4868	-3.9619		1	2	13	1	4	23	10	2	4	5	5	1
	0.934473	0.388583	0.128201	-0.0334808	-0.168706	-0.301816	-0.435035	-0.593321	-0.772241	-1.00592	-1.48899	-4.00129		3	1	5	4	2	38	15	2	5	4	30	9
	0.932739	0.387377	0.127608	-0.0338084	-0.169009	-0.301899	-0.435197	-0.595189	-0.772731	-1.01287	-1.48928	-4.17157		17	4	11	2	10	1	15	19	3	14	17	2
	0.932711	0.387252	0.127237	-0.0340352	-0.170588	-0.301977	-0.435531	-0.595288	-0.772998	-1.01612	-1.49018	-4.18447		13	1	6	14	13	14	41	13	6	5	20	17
	0.932458	0.387129	0.125085	-0.0343908	-0.170946	-0.30343	-0.435989	-0.595725	-0.773764	-1.01614	-1.49085			1	1	25	13	3	4	2	9	13	2	1
	0.929775	0.386648	0.1245	-0.0344798	-0.171457	-0.303543	-0.436028	-0.596087	-0.774589	-1.0177	-1.49738			3	1	6	2	4	16	2	4	1	9	18
	0.927613	0.386301	0.124052	-0.0345171	-0.17197	-0.303627	-0.436185	-0.596155	-0.775838	-1.01814	-1.49907			1	2	17	21	1	1	21	22	15	11	15
	0.925585	0.381813	0.124043	-0.034653	-0.172001	-0.304121	-0.437278	-0.59643	-0.77645	-1.01927	-1.50938			18	8	47	12	5	6	5	11	15	1	7
	0.921595	0.381553	0.123896	-0.0352715	-0.172272	-0.305545	-0.437531	-0.596455	-0.777671	-1.02366	-1.51079			3	1	2	10	4	15	3	5	1	6	1
	0.915095	0.380364	0.122929	-0.0356337	-0.172508	-0.305713	-0.438374	-0.597052	-0.778163	-1.02368	-1.51674			2	5	11	3	5	1	18	4	11	41	6
	0.911838	0.380202	0.122559	-0.0363062	-0.172539	-0.30601	-0.438529	-0.59786	-0.778829	-1.02571	-1.51968			3	3	8	11	39	20	1	6	10	34	7
	0.910901	0.37951	0.122102	-0.0364312	-0.173475	-0.306694	-0.438811	-0.598073	-0.779186	-1.0259	-1.5218			3	6	8	4	4	13	6	6	9	9	21
	0.907855	0.378624	0.121499	-0.0371956	-0.173705	-0.306888	-0.439072	-0.599396	-0.779544	-1.03091	-1.52234			19	5	3	11	1	10	14	8	2	1	2
	0.90716	0.376625	0.121218	-0.0374026	-0.173748	-0.307619	-0.439481	-0.599833	-0.779926	-1.03148	-1.52587			1	20	1	6	5	1	23	2	1	5	9
	0.905393	0.374866	0.120711	-0.0385537	-0.174109	-0.308248	-0.439666	-0.600964	-0.781372	-1.03181	-1.52648			1	6	35	4	13	4	4	3	2	1	6
	0.903817	0.374834	0.120348	-0.0395385	-0.174832	-0.30838	-0.439902	-0.601105	-0.781563	-1.03223	-1.52817			32	1	37	2	3	6	9	13	11	19	5
	0.903343	0.373142	0.119025	-0.0396656	-0.174871	-0.308542	-0.440105	-0.601354	-0.781867	-1.03321	-1.53177			2	7	15	5	3	1	10	4	31	1	12
	0.901469	0.367582	0.118782	-0.0397162	-0.175146	-0.308552	-0.440213	-0.601957	-0.782289	-1.03832	-1.53215			7	10	1	2	1	1	3	4	1	2	27
	0.893776	0.367168	0.118082	-0.0403568	-0.176215	-0.309397	-0.440788	-0.602052	-0.782361	-1.03876	-1.533			1	13	4	1	12	3	2	2	16	1	17
	0.892927	0.36469	0.117996	-0.0407252	-0.176305	-0.310299	-0.441134	-0.603363	-0.78246	-1.03918	-1.53518			1	2	7	7	28	8	5	1	10	16	2
	0.892293	0.364103	0.117937	-0.0410997	-0.177665	-0.310912	-0.441348	-0.6044	-0.782801	-1.03989	-1.53713			1	11	4	16	5	10	6	14	3	12	17
	0.889573	0.363937	0.117535	-0.0413186	-0.177763	-0.311338	-0.441887	-0.606326	-0.782811	-1.04014	-1.53739			11	2	25	12	4	1	10	10	6	10	9
	0.882562	0.363766	0.11637	-0.0424774	-0.178299	-0.311692	-0.443129	-0.606604	-0.783106	-1.04022	-1.54466			15	3	2	3	2	8	4	6	8	5	3
	0.880315	0.359562	0.116226	-0.0428406	-0.178815	-0.311845	-0.44373	-0.606785	-0.783108	-1.0405	-1.54631			21	1	9	3	1	1	5	23	11	7	14
	0.880037	0.359286	0.11601	-0.0443365	-0.178881	-0.31201	-0.443959	-0.607652	-0.783276	-1.04287	-1.54955			3	4	10	1	2	10	28	16	6	7	3
	0.87833	0.358409	0.115976	-0.0446761	-0.18099	-0.312333	-0.444481	-0.608191	-0.783393	-1.04638	-1.54969			3	26	7	2	1	8	6	32	8	17	11
	0.863764	0.355381	0.115897	-0.0449077	-0.181271	-0.312639	-0.445415	-0.60961	-0.783436	-1.04691	-1.55004			17	3	2	29	7	9	1	1	6	8	6
	0.851557	0.355128	0.115563	-0.044976	-0.181929	-0.313649	-0.446358	-0.610241	-0.784032	-1.04886	-1.55807			3	21	10	4	5	7	9	10	5	1	1
	0.848956	0.354612	0.114915	-0.0453536	-0.183805	-0.313812	-0.447007	-0.610483	-0.784317	-1.04926	-1.56012			3	4	1	34	4	1	9	21	30	1	2
	0.847419	0.352677	0.11458	-0.0465053	-0.184537	-0.314157	-0.447804	-0.610565	-0.785405	-1.04941	-1.56042			3	2	14	7	1	5	19	21	1	9	4
	0.847072	0.351963	0.113653	-0.0472043	-0.184579	-0.315257	-0.448401	-0.612205	-0.785787	-1.04965	-1.56085			3	6	10	3	4	6	4	2	6	1	1
	0.839904	0.3512	0.113532	-0.0480266	-0.184768	-0.316214	-0.448536	-0.612895	-0.78609	-1.05156	-1.56246			8	4	5	3	1	6	2	11	21	1	1
	0.838424	0.349581	0.113421	-0.0486223	-0.185028	-0.316754	-0.448554	-0.612979	-0.786989	-1.0518	-1.563			2	20	12	10	2	2	7	6	9	4	5
	0.836761	0.348688	0.112424	-0.0488209	-0.185424	-0.316888	-0.449068	-0.613238	-0.787907	-1.05401	-1.56475			2	18	10	2	7	3	4	5	1	22	2
	0.836453	0.347344	0.110996	-0.0491608	-0.18562	-0.317513	-0.449414	-0.613466	-0.788028	-1.05459	-1.56718			11	1	10	1	8	14	15	1	28	7	1
	0.835306	0.347	0.110947	-0.0493113	-0.186059	-0.317884	-0.449699	-0.614303	-0.789505	-1.05569	-1.56738			5	4	6	16	26	9	4	5	3	4	1
	0.832227	0.346149	0.110622	-0.0500554	-0.186287	-0.318263	-0.450896	-0.615749	-0.790427	-1.05631	-1.57297			4	1	3	5	4	1	5	1	10	1	1
	0.828474	0.345618	0.110622	-0.0506862	-0.186809	-0.318858	-0.451425	-0.616063	-0.790459	-1.05886	-1.574			17	15	1	8	1	1	3	15	10	2	1
	0.826801	0.344915	0.110143	-0.0506991	-0.18703	-0.320024	-0.451439	-0.616187	-0.790755	-1.05982	-1.58129			5	8	7	1	15	4	1	1	3	19	2
	0.826348	0.344182	0.109405	-0.0517205	-0.187103	-0.320779	-0.452089	-0.616837	-0.791217	-1.06162	-1.58769			2	16	7	21	4	2	4	29	5	2	2
	0.821931	0.344075	0.108949	-0.0521058	-0.188055	-0.321186	-0.452585	-0.61716	-0.791585	-1.06279	-1.58955			2	11	9	15	1	59	13	10	1	4	4
	0.819107	0.343904	0.108764	-0.0521625	-0.188201	-0.321263	-0.452643	-0.617175	-0.791819	-1.06439	-1.59087			3	1	2	19	6	9	13	7	4	2	15
	0.816302	0.343137	0.108614	-0.0523546	-0.188232	-0.321477	-0.45309	-0.618042	-0.793382	-1.06616	-1.59221			13	11	32	12	9	18	1	46	2	9	2
	0.811781	0.34151	0.10786	-0.0535653	-0.189168	-0.321778	-0.453229	-0.618718	-0.794563	-1.06706	-1.59259			13	1	17	9	2	13	8	1	4	19	3
	0.809713	0.3414	0.106727	-0.0546108	-0.189225	-0.322062	-0.453405	-0.618912	-0.794742	-1.06764	-1.59681			3	2	3	2	9	11	2	8	25	1	5
	0.808123	0.340187	0.105374	-0.0552577	-0.190462	-0.32209	-0.453603	-0.619264	-0.795801	-1.07053	-1.59865			2	93	5	3	4	5	3	1	9	15	3
	0.805806	0.339979	0.105007	-0.0555513	-0.19096	-0.322314	-0.453756	-0.619551	-0.796218	-1.07068	-1.60044			2	6	2	6	3	6	2	1	6	6	15
	0.805695	0.339263	0.104896	-0.0559836	-0.192003	-0.322326	-0.454633	-0.619711	-0.798553	-1.07104	-1.60056			2	1	18	7	2	4	1	5	3	6	4
	0.803824	0.338876	0.104805	-0.0560334	-0.192124	-0.323039	-0.45506	-0.620562	-0.799137	-1.07151	-1.60085			6	2	1	3	8	1	49	5	7	7	1
	0.802735	0.336505	0.103756	-0.0560457	-0.19218	-0.323321	-0.45506	-0.621431	-0.799716	-1.07199	-1.60105			1	1	15	8	1	29	11	2	23	3	2
	0.800033	0.335921	0.102999	-0.0566261	-0.19315	-0.323554	-0.456389	-0.622024	-0.800155	-1.07313	-1.60204			16	1	3	8	4	1	3	14	5	5	18
	0.788892	0.335572	0.102931	-0.0577325	-0.193243	-0.324164	-0.456578	-0.622079	-0.800526	-1.07477	-1.61045			9	6	5	4	10	1	6	1	3	2	32
	0.78826	0.335506	0.102875	-0.057987	-0.193474	-0.324444	-0.456979	-0.622186	-0.801573	-1.07527	-1.61053			5	34	3	27	11	2	7	3	8	1	21
	0.787123	0.335059	0.102698	-0.0598519	-0.19358	-0.324665	-0.457477	-0.622524	-0.801796	-1.07556	-1.61819			1	3	5	21	1	13	5	1	1	14	1
	0.787083	0.333513	0.101984	-0.0615858	-0.194015	-0.324707	-0.45766	-0.624405	-0.803183	-1.07599	-1.6276			5	3	4	3	15	1	5	29	4	2	14
	0.785439	0.333032	0.100799	-0.0621875	-0.194342	-0.325046	-0.457704	-0.624688	-0.803325	-1.07618	-1.63266			15	1	1	3	1	1	8	1	1	1	4
	0.784666	0.332872	0.10059	-0.0623117	-0.194454	-0.325094	-0.459113	-0.62473	-0.803715	-1.07657	-1.6333			1	3	16	3	18	6	38	10	10	17	1
	0.776745	0.332417	0.0997121	-0.0639521	-0.194888	-0.325397	-0.460283	-0.62595	-0.804779	-1.07732	-1.64102			1	84	16	7	8	14	4	4	6	19	2
	0.767773	0.3313	0.0996558	-0.0648047	-0.195086	-0.325561	-0.46097	-0.627294	-0.805292	-1.07739	-1.64388			1	10	1	3	27	3	13	7	2	21	22
	0.764655	0.328952	0.0991409	-0.0648309	-0.195184	-0.325787	-0.461944	-0.62737	-0.805706	-1.07807	-1.64457			9	4	4	3	13	1	8	26	1	4	3
	0.763523	0.328324	0.0990851	-0.065631	-0.195324	-0.326669	-0.46225	-0.627569	-0.806739	-1.0791	-1.64514			1	4	1	42	12	8	4	34	5	2	5
	0.758499	0.324887	0.0978395	-0.065781	-0.196193	-0.326694	-0.462474	-0.628815	-0.806855	-1.07965	-1.6475			6	6	8	3	2	47	20	1	1	4	13
	0.754909	0.324862	0.0975842	-0.0661597	-0.1962	-0.328115	-0.463655	-0.629435	-0.807812	-1.08133	-1.64921			3	21	1	17	15	2	1	54	21	14	8
	0.751662	0.322916	0.0975479	-0.066634	-0.197352	-0.328404	-0.463999	-0.630157	-0.808051	-1.08225	-1.65106			15	2	11	4	16	53	37	3	2	5	9
	0.748054	0.321107	0.0961663	-0.0667851	-0.197543	-0.328524	-0.464284	-0.63053	-0.810245	-1.08269	-1.66717			1	1	2	17	4	40	18	10	8	15	15
	0.747615	0.318649	0.0959388	-0.0672815	-0.197789	-0.328568	-0.464448	-0.630719	-0.810849	-1.08315	-1.67551			9	17	1	4	12	9	1	11	17	2	2
	0.747036	0.317864	0.0959105	-0.0674711	-0.198336	-0.328725	-0.464971	-0.631312	-0.81273	-1.0856	-1.68031			4	9	11	1	1	32	1	40	1	2	1
	0.746727	0.317479	0.0957989	-0.0678918	-0.19848	-0.328989	-0.465216	-0.631447	-0.812809	-1.08579	-1.68125			15	1	15	1	2	1	4	2	7	2	7
	0.746176	0.317232	0.0942217	-0.068114	-0.198487	-0.329855	-0.465422	-0.632038	-0.813124	-1.0868	-1.6819			1	2	1	21	20	20	11	7	4	3	6
	0.745399	0.315182	0.0938895	-0.0690707	-0.198627	-0.330003	-0.465516	-0.632048	-0.813171	-1.08797	-1.68211			8	1	6	2	2	16	10	14	9	15	3
	0.741723	0.313667	0.0938783	-0.0696998	-0.199007	-0.330644	-0.46658	-0.632109	-0.815538	-1.08945	-1.68427			1	10	3	34	1	3	9	3	2	3	12
	0.737682	0.313661	0.0936215	-0.0701993	-0.199783	-0.331466	-0.466596	-0.633356	-0.815981	-1.09027	-1.68543			6	3	5	1	27	28	4	2	6	29	33
	0.737505	0.311152	0.0931436	-0.0704435	-0.199814	-0.332108	-0.466794	-0.634039	-0.817203	-1.09055	-1.68758			5	10	3	5	8	20	1	4	11	18	28
	0.737073	0.307691	0.0929644	-0.0707258	-0.200938	-0.332593	-0.467603	-0.634132	-0.81807	-1.09095	-1.69121			9	1	1	4	3	11	22	1	2	2	9
	0.735092	0.307383	0.0928574	-0.0711721	-0.201278	-0.332627	-0.468608	-0.634741	-0.818317	-1.09121	-1.69148			1	13	19	7	3	1	4	11	3	14	1
	0.734595	0.306745	0.0926474	-0.071833	-0.201555	-0.332967	-0.46882	-0.635212	-0.818368	-1.09209	-1.70198			5	2	29	4	2	6	8	19	17	4	21
	0.734001	0.306266	0.0924708	-0.071912	-0.201682	-0.333283	-0.469822	-0.635252	-0.819298	-1.09241	-1.70475			29	28	2	3	3	15	2	4	4	8	13
	0.730096	0.305887	0.0913626	-0.0725391	-0.202387	-0.33415	-0.47126	-0.635371	-0.819427	-1.09317	-1.70579			4	51	6	22	7	5	1	7	20	5	8
	0.728431	0.305218	0.0912744	-0.0732542	-0.202544	-0.334312	-0.471989	-0.635473	-0.81973	-1.09476	-1.70694			3	6	12	4	39	23	38	10	16	2	30
	0.726742	0.304719	0.0907078	-0.0742033	-0.203434	-0.334341	-0.472613	-0.636894	-0.819752	-1.09893	-1.70725			4	1	13	7	3	3	5	7	1	2	1
	0.726137	0.303667	0.0902574	-0.0748213	-0.203823	-0.334703	-0.47265	-0.637608	-0.82018	-1.09987	-1.71237			6	1	13	2	1	26	14	5	3	23	7
