# Supplementary material for: Integrative analyses of translatome and transcriptome reveal important translational controls in brown and white adipose regulated by microRNAs
Source: Sci Rep. 2017 Jul 18;7:5681. doi: 10.1038/s41598-017-06077-3 (PMC5515893; doi:10.1038/s41598-017-06077-3)
Supplement: Supplementary file 11 — dataset 10 [file 41598_2017_6077_MOESM11_ESM.xls]

## Sheet: master_Eff_BATvsWAT
	Eff_BAT-WAT)	Total num conserved sites family
Basp1	2.46154	6
Dnm1	1.91027	5
Ddit4	1.82311	19
Sepn1	1.6977	3
Dock6	1.66907	1
Lrrc17	1.66575	3
Apod	1.57919	1
Col5a3	1.56493	6
Maf	1.55085	23
Ccnl2	1.49077	4
Pabpn1	1.48606	9
Pigo	1.48081	1
Creb3l1	1.4593	3
Pcdh7	1.44887	1
Col5a1	1.42162	14
Rpl11	1.42111	1
Lbp	1.41905	2
Tuba1a	1.41347	2
Ckap4	1.40614	11
Fut11	1.3985	3
Asap3	1.37878	3
Ogt	1.3766	19
Islr	1.36467	2
Thbs2	1.32611	11
Tpcn2	1.32273	1
Cyp1b1	1.32064	2
Axl	1.31548	3
Gpc6	1.31345	16
Fscn1	1.30829	9
Comtd1	1.30537	1
Ctsh	1.30067	1
Ppp1r12c	1.29657	6
Trim47	1.28176	1
Emilin2	1.26302	7
Tuba1c	1.25708	1
Anln	1.25118	5
Cd248	1.24619	7
Ccdc124	1.23897	1
Cebpd	1.2277	4
Tmsb10	1.22698	5
Snx18	1.22118	23
Fn1	1.22039	7
Egfr	1.21844	5
Adcyap1r1	1.21538	17
Plau	1.20694	3
Sgpp1	1.19698	10
Adc	1.19331	3
Vasn	1.17701	5
Gsn	1.17516	1
Ogn	1.17452	1
Csf1	1.17135	19
Armcx4	1.16644	2
Mtpap	1.1618	1
Itga11	1.14641	7
Bcat1	1.14377	7
Sfswap	1.13605	4
Ksr1	1.11812	16
Srpx	1.11809	1
Rps9	1.11646	3
Kctd5	1.11258	5
Adam19	1.10792	22
Kirrel	1.10638	15
Nr1h2	1.10465	3
Srpx2	1.09043	3
Tnxb	1.08608	2
Bmp1	1.08088	2
Igfbp3	1.07964	6
Aspn	1.06151	8
Tecpr2	1.05767	9
Arhgef11	1.05692	5
Adamts15	1.0506	10
Mxra8	1.04929	1
Dhx57	1.04593	3
Slit3	1.04399	8
Prrx1	1.04337	22
Vcan	1.04317	23
Cygb	1.04275	4
Mrrf	1.0411	7
Emp1	1.03996	6
Srsf5	1.0367	3
Prpf4b	1.03115	15
Mfap5	1.02808	1
Anpep	1.02464	2
Nid1	1.02121	3
Soat1	1.00626	5
Dab2	1.00035	8
Gfpt2	0.995349	12
Atp5g2	0.993522	3
Myo10	0.988557	25
Fbn1	0.987219	22
Dbp	0.986291	2
Tsc22d4	0.985329	2
Timp2	0.976855	8
Ddx17	0.976013	5
Rpl18	0.975514	1
Zyx	0.965635	1
Lbr	0.964761	6
Capg	0.962676	1
Itga5	0.959902	11
Scly	0.95977	1
Kansl1	0.957623	16
Ctage5	0.956956	2
Epas1	0.953841	15
Ucp2	0.949628	1
Hist1h1e	0.944517	1
Sh3bp5	0.944143	13
P4ha2	0.941578	8
Mcl1	0.938314	13
Olfml2b	0.938223	1
S100a4	0.93716	1
Col1a2	0.928942	5
Adamts5	0.928642	21
Tcirg1	0.920437	2
Atp8b1	0.917471	9
Prkcdbp	0.905286	1
Gpr133	0.904601	1
Gls	0.903985	5
Zc3h7a	0.903201	2
Eln	0.903179	9
Serpine1	0.899475	7
Rps21	0.894564	1
Lepre1	0.892342	6
Setd1b	0.892055	17
Ghdc	0.890492	2
Zcchc9	0.888341	1
Rap2b	0.888082	35
Lzts2	0.880315	4
Map4k5	0.877318	6
Pdgfra	0.877166	30
Cmip	0.872911	7
Marcks	0.872218	40
Igfbp4	0.871764	7
Rcn3	0.868075	1
Zxdb	0.865311	4
Rabgef1	0.862403	4
Cyth3	0.859792	16
Parp12	0.850327	1
Mmp14	0.84903	10
Col6a1	0.847543	1
Nsun4	0.845611	5
Vim	0.845597	5
Oaf	0.841596	4
Agpat4	0.839678	7
Frmd6	0.835741	13
Ppid	0.833523	1
Mast3	0.833229	4
Pura	0.830229	54
Nucb2	0.827079	1
Serpinf1	0.823571	3
Npat	0.823031	14
Setd5	0.822078	16
Qsox2	0.816473	2
Olfml3	0.815956	1
Col6a2	0.81535	1
Ankrd32	0.813324	2
Per1	0.811503	9
Tmem234	0.8114	4
Foxn3	0.811179	27
Col6a3	0.809702	2
Fstl1	0.809642	10
Apbb2	0.807692	29
Scaf1	0.807036	1
Bnc2	0.804129	58
Arhgap17	0.800674	2
Capn1	0.800186	2
Glrx5	0.799737	3
Naa35	0.797487	1
Fhod1	0.794555	1
Eif1	0.790427	13
Rps13	0.789678	1
Brox	0.789427	2
Clcn5	0.787259	45
Vgll4	0.78271	15
Rnf121	0.777365	7
Vat1	0.776833	24
Rps17	0.776639	1
Rpl22	0.776353	2
Slc1a4	0.7755	4
Elmo2	0.773635	7
Pim3	0.77319	8
Tomm22	0.771238	3
Pnn	0.767724	8
Htra2	0.767413	4
Pfn2	0.766859	19
Maml1	0.766658	21
Dnajc7	0.765582	1
Col1a1	0.764843	12
Snrnp70	0.763893	1
Epm2aip1	0.763455	5
Arl6ip5	0.761096	2
Rlf	0.758619	6
Zbtb7a	0.758501	47
Htra3	0.75807	10
Tmem129	0.757867	6
Rxrb	0.755086	7
Rabl3	0.754396	2
Phf12	0.753505	22
Pcdhga5	0.751837	4
Col15a1	0.751452	3
Ppp1r8	0.749923	1
Slc35a4	0.749184	9
Ppap2b	0.745797	37
Rhbdf1	0.744193	1
Csk	0.743636	4
Reck	0.737737	7
Osmr	0.737031	2
Prkrir	0.734818	2
Cnnm3	0.733507	6
Pom121	0.731472	8
Rapgef2	0.722364	27
Ddx5	0.721213	19
Pcnxl3	0.719804	1
Ulk1	0.717089	5
Abca9	0.716176	12
Gja1	0.715065	12
Derl2	0.714279	18
Ptgfrn	0.7141	24
Fdxr	0.713822	3
Rpl12	0.712193	1
Iqsec2	0.710675	19
Zcchc8	0.710487	1
Maz	0.707889	6
Ttll12	0.706674	1
Srsf7	0.705708	23
Lemd2	0.701335	2
Foxk1	0.698468	9
Thbs1	0.698025	17
Ell	0.697694	7
Palld	0.695664	7
Rchy1	0.695135	3
Hist1h1c	0.694735	1
Mta1	0.692072	4
Fkbp5	0.689962	13
Smad1	0.689087	6
Hist1h2al	0.689063	1
Mmp2	0.686445	2
Trib3	0.683549	4
Helz	0.682398	19
Gltscr2	0.682391	1
Sec24d	0.682018	4
Loxl1	0.678894	1
Srpk2	0.677627	19
Trak1	0.676716	2
Kctd10	0.676364	15
Herpud1	0.67617	14
Fbxo28	0.676034	29
Dgcr8	0.67287	6
Acin1	0.672768	4
Tbcc	0.672644	1
Rps11	0.672121	1
Baz2a	0.671742	32
Pex6	0.670339	3
Oaz2	0.667892	8
Mrc2	0.667727	7
Fam175b	0.666539	17
Sbf1	0.666003	5
Cxcl12	0.665588	2
B3gat3	0.665124	3
Col5a2	0.664993	4
Rnf111	0.661796	17
Psmd9	0.659789	1
Lhfpl2	0.658212	16
Sema3c	0.657034	2
Arf6	0.656605	13
Zfp36l2	0.656014	45
Klhl13	0.65535	6
Cercam	0.654602	2
Slc36a1	0.652987	8
Dvl3	0.651061	10
Neurl4	0.647423	8
Mbd2	0.645484	17
Tnrc18	0.643944	18
Cdc40	0.643076	4
Ncor2	0.643062	8
Mkrn1	0.642649	2
Ptgs1	0.64263	1
Foxo3	0.642614	15
Mocs1	0.641972	12
Thsd7a	0.641591	12
Adamts2	0.640003	2
Cachd1	0.639832	4
Dnmt1	0.638667	1
Ino80	0.637411	23
Med16	0.6358	1
Ptpn12	0.634864	19
Tmem134	0.631377	4
Cdkn1b	0.629691	13
Tspyl1	0.629369	2
Ets2	0.629201	9
Snrpc	0.629191	2
Rras	0.627514	5
Dirc2	0.627038	4
Ddhd1	0.626009	12
Sfi1	0.625269	1
Cdk9	0.623128	2
Phf20l1	0.622604	15
Plxnb2	0.620076	7
Slc35a1	0.618652	9
Ctdsp1	0.616318	12
Mylip	0.616213	11
Bgn	0.615206	2
Scamp4	0.614685	2
Fxr2	0.614444	7
Zcchc14	0.613556	34
Sh3gl1	0.612707	5
Tom1	0.612599	2
Phldb1	0.612478	14
Kdelc2	0.61196	3
Celf1	0.610954	50
Uckl1	0.610553	2
Rpl35a	0.61022	1
Slc52a2	0.608463	3
Dpep1	0.607231	1
Fam98b	0.604233	1
Dlgap4	0.599353	15
Sash1	0.598695	11
Aimp1	0.597153	1
Irf3	0.595305	1
Dnajc25	0.594684	1
Gipc1	0.594504	5
Xbp1	0.591702	2
Atg2a	0.58941	9
Aox1	0.58798	1
Ostc	0.587771	1
Nav1	0.58739	30
Serping1	0.586877	1
Cic	0.58656	9
Inf2	0.586542	2
Pcdh18	0.585748	6
Map2k4	0.585642	13
Rpl7	0.585444	1
Clns1a	0.584852	3
Tmem63b	0.584843	6
Kmt2b	0.584563	2
Pcdhgb2	0.580505	4
Grb10	0.580007	11
Srsf6	0.579729	15
Wdr33	0.579423	2
Pld2	0.578835	2
Vars	0.576747	1
Csnk2b	0.575002	1
Plat	0.574501	6
Ankrd52	0.572045	95
Rbm39	0.570452	4
Map1b	0.569273	20
Atxn2l	0.568779	1
Gnpda1	0.568675	3
Notch3	0.567096	5
Zfp36l1	0.56493	30
Ppic	0.564692	3
Ctso	0.56444	1
Ccdc80	0.56393	3
Timm50	0.563752	2
Qars	0.562667	2
Atg4b	0.560087	5
Hnrnpa0	0.558644	18
Arid4b	0.558588	31
Sf1	0.558215	15
Fbln2	0.557945	1
Hk1	0.557754	3
Ctdp1	0.557365	7
Pmm1	0.556242	1
Ddr2	0.555528	6
Pan3	0.554864	24
Dip2a	0.554274	12
Sh3bgrl3	0.553017	6
Ets1	0.551984	32
Rbpj	0.551116	14
Rnf4	0.550863	10
Lima1	0.549695	2
Mepce	0.549028	8
Lamc1	0.548894	24
Phlpp1	0.548375	3
Cdv3	0.547287	10
Zfyve26	0.546351	16
Smndc1	0.545807	11
Arpc1b	0.543551	3
Klhdc3	0.541843	2
Rab35	0.540641	17
Srp68	0.540298	1
Rps16	0.540007	1
Dido1	0.539421	4
Rpl28	0.539342	4
Lrch3	0.539151	3
Gpc3	0.538805	1
Aggf1	0.537773	6
Xylt2	0.537526	4
Tmem135	0.537198	16
Cnppd1	0.536023	3
Srsf1	0.535409	36
Unc93b1	0.534047	1
Szt2	0.530432	10
Mapk3	0.5302	4
Ngdn	0.529514	1
Apba3	0.527214	1
Kctd17	0.527185	2
Lrp12	0.527088	15
Nnmt	0.527069	3
Ddx52	0.526189	2
Trim24	0.525836	8
Tomm6	0.525709	1
Ssbp2	0.525072	18
Nup153	0.52465	13
Cdk17	0.524179	18
Dalrd3	0.522231	2
Prr12	0.521056	11
Taf10	0.520197	3
Vps52	0.519534	4
C1galt1c1	0.519275	2
Eef1a1	0.517324	9
Tsku	0.516755	12
Exoc8	0.515712	4
Rap1b	0.515706	33
Ddx42	0.514319	4
Nap1l1	0.514262	13
Spcs3	0.511306	3
Tsn	0.510494	7
Timm10b	0.510216	1
Gpr180	0.510165	11
Cd2bp2	0.508828	1
Ckb	0.50843	1
Col16a1	0.507984	5
Adam15	0.507537	1
Cdk5rap2	0.504439	1
Upf2	0.504175	14
Eid1	0.503972	3
Vdac1	0.502082	1
Eif4a2	0.501316	11
Plcg1	0.498219	20
Galnt10	0.498167	2
Trafd1	0.497061	1
Efemp1	0.496418	7
Rai1	0.495567	7
Htra1	0.495095	4
Man2c1	0.49472	1
Srrm2	0.494627	4
Dazap1	0.494408	5
Tcf20	0.49363	6
Med13l	0.492941	11
Fam89b	0.492426	2
Dhodh	0.492296	1
Esf1	0.491424	1
Ints6	0.489432	9
Txlna	0.488991	11
Tmem189	0.487785	8
Rbms1	0.486925	40
Fat4	0.486789	7
Sltm	0.486256	7
Casp3	0.48593	3
Cpt1a	0.48506	6
Farsa	0.484841	1
Rbm33	0.484182	11
Parp10	0.483565	1
Map3k1	0.482164	31
Mrps23	0.48171	2
Ppan	0.481587	1
Leng1	0.481568	2
Cd63	0.480914	1
Nup88	0.478496	2
Dapk1	0.478401	4
Wfs1	0.478268	2
Trim23	0.47557	8
Rbm27	0.475104	22
Leng8	0.474732	5
Eif4ebp1	0.474282	2
P4hb	0.474144	1
Htatip2	0.472728	1
Tmem115	0.472178	8
Dcun1d5	0.471997	15
Rps3	0.47135	1
Spcs2	0.470869	11
Lasp1	0.47035	11
Bzw2	0.469968	2
Rnpepl1	0.468766	5
Fbxo11	0.468718	16
Wdr70	0.467245	2
Orc5	0.466797	5
Kdm6b	0.466688	16
Yipf1	0.466267	1
Arfgap2	0.465038	6
Atxn7l3b	0.464896	12
Fam172a	0.464896	2
Qsox1	0.464756	5
Fam115a	0.463789	2
Antxr2	0.463267	26
Ldlr	0.462918	5
Sec24b	0.462721	1
Tkt	0.46204	1
Rbm26	0.461937	7
Adss	0.461895	3
Irf2bpl	0.46182	14
Smc2	0.461639	5
Ddx27	0.461554	1
Col4a1	0.46059	9
Strn	0.460378	55
Ifitm3	0.459108	1
Gcn1l1	0.458626	1
Rpl3	0.45858	1
Leprel2	0.456802	2
Apopt1	0.456403	1
Cdh2	0.456289	22
Cars	0.455698	1
Prpf38b	0.455514	19
Dnajc5	0.45476	10
Rpl15	0.454696	4
Gtpbp2	0.453905	3
Tspan6	0.453551	5
Snrpb2	0.452105	4
Nup188	0.451974	1
Prr14l	0.451763	29
Atp6v0c	0.451455	2
Tsc22d2	0.451348	47
Dpp3	0.45128	4
Sdc1	0.450838	6
Dctn4	0.450226	5
Cbx6	0.449377	20
Cenpb	0.449158	4
Rragc	0.449126	9
Usp45	0.448686	7
Fads3	0.447671	4
Pcdh19	0.447273	16
Rps6	0.445973	1
Eml4	0.445044	10
Xrn2	0.442392	1
Taok2	0.442313	4
Map1a	0.441987	8
E2f4	0.441343	1
Cers6	0.440708	15
Srprb	0.438902	1
Triobp	0.437542	7
Ubac1	0.437411	2
Fnbp1	0.437086	6
Dennd5a	0.436914	4
Fryl	0.436803	14
Prkcd	0.435709	2
Dot1l	0.435597	17
Amotl2	0.433792	14
Igsf8	0.431963	2
Rbm19	0.431821	1
Tmem183a	0.431705	5
Sptlc2	0.429009	15
Zbtb7b	0.42846	16
Ryk	0.426293	5
Letmd1	0.42546	13
Fastk	0.425435	7
Chpf	0.424949	1
Hp1bp3	0.42479	7
Gabarap	0.424407	3
Loxl3	0.424178	2
Srsf9	0.424093	1
Dcaf5	0.422788	13
Nup160	0.422282	3
Sfrp1	0.421975	5
Eif4b	0.421474	11
Atp6v0a1	0.420743	2
Safb2	0.420244	1
Cdk13	0.420031	27
Fubp1	0.419702	33
Dnmbp	0.419362	1
Arpc1a	0.41758	2
Ldb1	0.41732	6
Rtfdc1	0.417042	2
Prrc1	0.416065	6
Dse	0.413044	4
Fam114a1	0.412979	6
Ube2i	0.412747	10
Ezh2	0.411998	9
Trim33	0.411737	10
Unc45a	0.411154	2
Thbs3	0.410321	1
Pgpep1	0.40921	2
Pdlim2	0.408238	1
Bicc1	0.408081	14
Snd1	0.407641	12
Ikbip	0.407495	1
Rpl23a	0.406655	1
Kdm3a	0.406302	21
Elovl5	0.405958	11
Ski	0.405504	27
Nol7	0.404748	17
Kdm4a	0.404582	9
Rnf130	0.404329	4
Nagpa	0.403252	3
Prkacb	0.403126	14
Egln1	0.402612	7
Ap3s2	0.402523	3
Tef	0.40235	6
Scyl1	0.402305	2
Herpud2	0.400927	16
Gpn2	0.400848	3
Abl1	0.399739	2
Hat1	0.399058	4
Ip6k1	0.397622	14
Rpa1	0.397487	2
Slc11a2	0.396976	1
Pgm1	0.396641	3
Uimc1	0.396143	1
Bcap29	0.395985	6
Cdc5l	0.395827	2
Rabac1	0.395283	2
Sbno1	0.394474	27
Acvr1	0.394366	12
Nudt16l1	0.39431	1
Cant1	0.393951	3
Setd2	0.393371	6
Heatr6	0.393047	1
Heatr5a	0.392905	2
Rhoc	0.392668	8
Dvl2	0.392358	3
Chordc1	0.391643	2
Mier3	0.391602	37
Ppp1r15b	0.391589	13
Tpt1	0.390079	4
Yy1	0.389921	33
Usp33	0.389858	7
Trpm4	0.389677	1
Casp9	0.387777	2
Uck2	0.387322	16
Arfgap1	0.387173	2
Ehmt2	0.387163	2
Actr2	0.386214	3
Tmbim4	0.385815	1
Thap11	0.385811	2
Atp13a2	0.385806	1
Arhgef7	0.385789	5
Plekhh3	0.385443	2
Ap2b1	0.384072	8
Ttc17	0.383514	2
Swap70	0.382782	5
Thrap3	0.380747	3
Ankrd11	0.379785	11
Rad23a	0.378564	7
Id3	0.378439	3
Slc2a8	0.377201	1
Lphn2	0.376612	21
Copz1	0.376531	5
Cyld	0.375681	8
Ctsa	0.375486	2
Ap1b1	0.375324	1
Ipo11	0.375298	8
Rin2	0.37445	7
Arf5	0.374433	1
Eif4h	0.374301	4
Abcg2	0.373891	1
Clip3	0.373864	6
Prep	0.372658	1
Ube2h	0.372548	23
Med1	0.371612	32
Hrsp12	0.371248	2
Drg1	0.371057	1
Mcrs1	0.370548	2
Efemp2	0.369243	2
Irf2bp1	0.369217	2
Colec12	0.368896	2
Vps18	0.368356	5
Arhgef2	0.367889	4
Bax	0.367826	1
Nup85	0.367174	3
Rab12	0.366319	10
Kif13a	0.366287	6
Scamp3	0.365671	3
Cirh1a	0.365371	4
Atg16l1	0.363787	11
Aldh1l1	0.362767	2
Tnfrsf1a	0.362694	3
Rest	0.362055	16
Ostm1	0.362006	7
Rps24	0.361421	1
Tmx4	0.361397	6
Fkbp10	0.360961	1
Ncoa5	0.359256	1
Atf5	0.358718	1
Stam	0.358634	10
Lpar1	0.358556	6
Cstf2t	0.358124	1
Irgq	0.358045	2
Bysl	0.357981	6
Aqr	0.357123	3
Luzp1	0.357106	31
Ist1	0.356916	7
Gcc2	0.356823	5
Tlr4	0.356752	10
Thy1	0.356584	4
Usp19	0.356077	2
Kdm5b	0.355567	15
Mina	0.355259	5
Trim27	0.354555	2
Setd3	0.352515	11
Larp4b	0.35232	37
Jmjd6	0.351921	2
Snrpb	0.351204	1
Ifitm2	0.350628	1
Ift122	0.34957	1
Chd6	0.349497	10
Poldip3	0.348695	2
Pias4	0.34834	9
Fam129a	0.347865	4
Hsbp1	0.346971	4
Pip5k1c	0.346747	7
Sumf1	0.346429	6
Rbm22	0.345669	2
Rps27	0.345053	1
Fndc3b	0.344541	33
Midn	0.344296	7
Fads1	0.34412	2
Dync1li2	0.343043	17
Akirin2	0.342876	10
Wdr5	0.342805	3
Jun	0.342746	4
Nop9	0.341949	9
Tmx1	0.340802	11
Ube3c	0.338773	8
Mef2d	0.33832	32
Tubb2b	0.337991	1
Usp14	0.33639	14
Rabep2	0.336316	4
Chuk	0.336138	6
G3bp1	0.335222	19
Ppp5c	0.334852	8
Mmab	0.334713	7
Fbxl17	0.334367	2
Grb2	0.334124	9
Wbp11	0.33411	4
Yars	0.333892	2
Pcnp	0.333628	18
Got2	0.332031	3
Tmem123	0.331924	4
Nid2	0.331882	7
Golt1b	0.331586	4
Sparc	0.330973	6
Carm1	0.330823	11
Yap1	0.329319	3
Wdr6	0.328763	3
Mfsd5	0.327111	1
Axin1	0.326009	8
Mcu	0.32575	3
Pcbp1	0.32567	4
Rnf40	0.325254	1
Wdr81	0.324703	2
Ctc1	0.32341	1
Lrrc14	0.322894	12
Napg	0.322824	2
Luc7l3	0.322727	17
Hnrnpl	0.322677	7
Prrc2b	0.32207	8
Dock4	0.321923	18
Tsen34	0.321588	4
Selk	0.321393	9
Ebf1	0.321175	36
Syncrip	0.320992	52
Golga2	0.32073	2
Dpm1	0.320623	2
Coro1c	0.320467	14
Wdr91	0.32043	5
Asb3	0.319368	1
Stim2	0.319085	28
Eif4g3	0.318923	6
Map7d1	0.318909	9
Urgcp	0.318036	6
Mbd1	0.317644	6
Khdrbs1	0.316499	10
Wbp2	0.316161	5
Scrib	0.315142	4
Trio	0.314851	13
Sap18	0.314777	1
Rnf2	0.31451	11
Ash2l	0.313729	5
Synj1	0.313398	11
Fam46a	0.313145	15
Insig1	0.313028	17
Lgals3bp	0.312798	1
Tpp2	0.311995	1
Akt1s1	0.311551	4
Csnk1d	0.311226	9
Iffo2	0.311016	33
Stat5b	0.310947	8
Id1	0.31091	6
Scaf4	0.31056	1
Mtmr6	0.310373	5
Rab32	0.309772	1
Mavs	0.309515	1
Ttc28	0.309306	9
Papd5	0.308802	46
Sec14l1	0.308768	7
Leprotl1	0.308253	10
Nrp2	0.308127	21
Llgl1	0.307058	2
Trim37	0.30677	3
Dicer1	0.306684	13
Vta1	0.306538	2
Prrc2a	0.305339	2
Hspd1	0.304223	11
Stmn1	0.302608	6
Ppib	0.301396	1
Mat2a	0.300706	16
Helz2	0.299205	2
Shc1	0.298779	10
Add1	0.298433	14
Slc50a1	0.297956	5
Fkbp15	0.297295	7
Polr2f	0.296947	4
Ubap2l	0.296851	6
Tbc1d23	0.296335	1
Vegfb	0.29632	1
Tnip1	0.295602	3
Mms19	0.295165	8
Smek2	0.29449	11
Hnrnpa1	0.29194	33
Ppp1r11	0.291653	7
Raver1	0.290986	8
Rnf213	0.290468	2
Rnf214	0.289759	12
Arglu1	0.288913	10
Ehbp1l1	0.288457	2
Postn	0.288388	3
Tmem104	0.28795	2
Ppp1r9b	0.287749	12
Papss1	0.287264	2
Inppl1	0.287151	2
Snx4	0.286826	2
Csrp1	0.286555	1
Gmppb	0.286123	11
Glud1	0.285876	3
Col4a2	0.285833	4
Camk1	0.285783	2
Bace1	0.285669	23
Srd5a3	0.285066	2
Fbxo38	0.284414	2
Igfbp5	0.283947	19
Ubn1	0.283337	16
Fads2	0.283239	1
Srsf3	0.283101	6
Crtc3	0.282943	11
Tmed9	0.28289	11
Tor1b	0.282438	10
Prkag1	0.281739	2
Ppp4r1	0.281538	4
Matr3	0.281331	26
Lhfp	0.281202	7
Plekhj1	0.280957	1
Plxdc2	0.280119	21
Fkbp14	0.280012	2
Mta3	0.278833	5
Arl15	0.278095	5
Mllt10	0.277875	6
Mtfr1l	0.277025	6
Tmod3	0.2768	12
Id2	0.276536	5
Tmed2	0.276126	6
Brd1	0.275514	8
Poglut1	0.274903	6
Snrk	0.274124	20
Mgea5	0.273349	2
Pcsk6	0.273101	6
Sulf1	0.272789	10
Fzd8	0.272718	23
Whsc1	0.27236	5
Sri	0.272062	17
Tbl3	0.271698	3
Vps26b	0.271673	10
Tbc1d8b	0.271488	6
Csnk2a2	0.271093	3
U2surp	0.270815	16
Pim1	0.27072	9
Dnm2	0.270419	5
Krr1	0.270092	6
Khsrp	0.269952	3
Azin1	0.26889	51
Dpf2	0.268676	9
Mfge8	0.268623	1
Brms1l	0.268502	15
Ints8	0.267554	5
Dmpk	0.267429	3
Tfam	0.267336	6
Rnf20	0.26724	10
Eef2k	0.266977	5
Nsmce4a	0.266234	4
Mmp19	0.266109	10
Uaca	0.265783	1
Cog5	0.265677	5
Ddx6	0.264827	22
Nr2f6	0.264353	3
Ctnna1	0.264132	2
Ndufab1	0.263498	1
Bri3	0.26313	2
H2afz	0.262257	8
Clk1	0.261881	1
Tmsb4x	0.261859	8
Polk	0.2611	4
Trip4	0.2607	10
Wbp1l	0.260651	15
Sephs1	0.260577	22
Kif2a	0.259416	29
Sgce	0.259159	4
Zfand3	0.25887	12
Uhrf1bp1	0.257962	3
Ctnnbl1	0.257369	4
Flot1	0.257358	4
Abhd17b	0.257229	10
Timp3	0.256805	13
Macf1	0.256743	11
Phb2	0.256716	17
Cct4	0.255949	1
Ccdc93	0.255765	5
Higd1a	0.255687	2
Top1	0.255519	18
U2af2	0.254894	4
Clip2	0.254605	3
Psmc1	0.254586	1
Otud5	0.253658	9
Rcn1	0.253094	2
Srebf1	0.252857	4
Pdpn	0.251887	1
Tial1	0.251302	19
Mrpl52	0.251276	2
Nasp	0.251199	8
Pfkm	0.250002	7
Il1rap	0.249846	2
Plod1	0.249743	2
Atp6v1b2	0.249733	3
Dab2ip	0.249078	25
Dars	0.247732	5
Anxa7	0.247567	6
Snx6	0.246921	11
Pcdhb17	0.246547	1
Iars	0.24601	8
Jmjd1c	0.245542	28
Atp6v0b	0.245008	1
Serpinb9	0.243941	1
Igsf10	0.243722	18
Stk39	0.242659	11
Ubb	0.242474	2
Lrrfip1	0.242367	9
Grhpr	0.242318	1
Csnk1g2	0.241668	7
Lcmt2	0.241408	12
Smtn	0.240607	2
Mllt4	0.240287	6
Ttyh2	0.240111	5
Pkn2	0.239864	20
Atm	0.238806	2
Naa25	0.238586	13
Brd4	0.238359	19
Nfkb1	0.237432	3
Rbm42	0.236236	1
P4ha1	0.234968	6
Zfpl1	0.234931	2
Ralgapb	0.234902	4
Arhgef10	0.234505	2
Impdh2	0.233751	1
Prdx6	0.233478	2
Huwe1	0.23334	1
Mob1a	0.233278	3
Itpr1	0.232661	7
Oxa1l	0.232625	4
Dync1li1	0.232264	2
Lrrc58	0.231499	9
Wdr11	0.231194	1
Arpp19	0.231015	25
Hist1h2bl	0.230986	1
Usp10	0.230901	3
Cnot3	0.23038	1
Spg20	0.229633	5
Plp2	0.229204	2
Fem1b	0.228816	5
Fxr1	0.228503	37
Dis3	0.22809	3
Vcam1	0.227061	1
Senp5	0.226443	12
Emc8	0.22547	1
Ptpn9	0.225211	19
Plekhm2	0.225033	2
Cebpa	0.223379	15
Arl6ip1	0.22279	3
Slc12a4	0.222668	1
Raly	0.222291	5
Rbm10	0.222065	1
Tmem33	0.222022	23
Ehd2	0.221761	1
Necap2	0.221706	2
Ewsr1	0.220822	1
Tnrc6a	0.220121	31
Ppil2	0.220111	5
Arpc4	0.21841	6
Btbd1	0.218355	5
Pdgfrb	0.218245	5
Atic	0.217927	1
Mtmr2	0.217691	11
Nedd4	0.217547	7
Nrbf2	0.217485	8
Tbc1d9b	0.217214	5
Ppfia1	0.216445	8
Kat6b	0.215868	21
Scpep1	0.215621	1
Nisch	0.2156	1
Ctdsp2	0.215123	14
Get4	0.214914	8
Exosc10	0.214568	1
Mpp1	0.214463	5
Ubtf	0.214324	9
Rpl14	0.213711	2
Mcur1	0.213168	1
Cap1	0.212828	3
Vti1b	0.212141	11
Dip2c	0.21207	21
Snx3	0.211998	3
Iqgap1	0.211594	4
Serinc3	0.211299	6
Ddx54	0.210634	1
Pgam5	0.210587	2
Uevld	0.210163	2
Pfkp	0.209705	3
Ubqln2	0.208568	15
Mme	0.207824	7
Pak2	0.207678	13
Ctcf	0.20764	10
Far1	0.20724	11
Npepl1	0.206787	4
Erh	0.206674	1
Capns1	0.205986	3
Dlat	0.205825	2
Srrm1	0.205517	2
Hadh	0.20465	1
Steap3	0.204571	7
Kank2	0.204076	4
Osbp	0.204005	17
Ube2o	0.203943	9
Flnb	0.203918	17
Trim32	0.203406	1
Angel2	0.203351	10
Cbl	0.20314	29
Pelp1	0.202904	2
Map2k7	0.202614	9
Zc3h18	0.202017	1
Telo2	0.201683	1
Fst	0.201605	6
Anapc7	0.201027	1
Nfic	0.200292	22
Agl	0.198931	1
Wdr45	0.198545	2
Tor3a	0.197357	2
Pdcd6ip	0.196951	4
Fam214a	0.196284	9
Dnm1l	0.195269	4
Armcx3	0.195042	9
Dpp9	0.194835	4
Ublcp1	0.194732	3
Tom1l2	0.194694	9
Samd9l	0.19436	2
Ube2v1	0.194262	8
Ampd2	0.192845	2
Vdac2	0.192544	3
Acsl4	0.192497	10
Uba2	0.192142	10
Dpysl2	0.19192	15
Tcf25	0.191717	1
Atn1	0.191051	2
Zzef1	0.190934	10
Fasn	0.189561	1
Tspan7	0.189379	2
Tceb3	0.189249	9
Raph1	0.189115	6
Nup155	0.189096	4
Serpinh1	0.188925	3
Snf8	0.188918	3
Ibtk	0.188907	3
Nme2	0.188743	2
Erp29	0.18859	1
Lrrk2	0.188588	2
Chp1	0.188473	9
Ubap2	0.188245	1
Sik3	0.188141	6
Slbp	0.187759	4
Zfr	0.187554	4
Dnajc2	0.18726	4
Tnks1bp1	0.187031	3
Cdc42bpb	0.186843	9
Mbnl2	0.186586	25
Dpy19l3	0.18609	13
Pitpnb	0.186034	1
Gorasp2	0.186015	2
Bag5	0.185534	4
Tmem259	0.185283	7
Cd320	0.185131	1
Rnf6	0.184874	4
Dbnl	0.184124	11
Bcr	0.183849	8
Aars	0.183676	2
Rps6ka4	0.183429	7
Kdm4c	0.182325	1
S100a11	0.182055	1
Actn4	0.181058	10
Tmpo	0.180641	3
Pcdhgb6	0.180477	4
Cdk2	0.180448	1
Tacc1	0.18022	15
Evi5	0.179975	15
Kdm3b	0.179672	6
Ptpn23	0.179208	1
Akap1	0.178313	14
Rraga	0.177947	2
Sf3b4	0.177684	2
Pcmt1	0.177383	4
Slc25a22	0.176996	7
Dgka	0.176495	1
Lims1	0.176318	7
Atf6b	0.175661	2
Lgmn	0.175562	1
Txnl1	0.175191	7
Elmod2	0.174956	8
Smarca4	0.174728	6
Sfr1	0.174231	1
Csad	0.17412	1
Sec23a	0.174016	4
Son	0.173789	16
Nupr1	0.173468	1
Arid1b	0.173322	9
Elf2	0.172775	21
Prcc	0.172696	2
Kdelr1	0.172063	6
Dock7	0.171856	6
Ece1	0.170874	17
Myh9	0.17084	19
Nop2	0.170603	1
Kmt2d	0.170545	40
Crtap	0.170437	7
Gcdh	0.170094	1
Mtmr10	0.169816	3
Slc25a46	0.168828	2
Ddx19a	0.168024	4
Wwp2	0.167925	3
Naca	0.167757	1
Polg	0.16772	3
Polr1c	0.166098	2
Tiparp	0.165692	9
Srgap2	0.165491	20
Pde3a	0.165048	32
Fus	0.164765	2
Lrrc59	0.164033	11
Mthfd1	0.163514	3
Idh3b	0.163256	1
Atp5e	0.162683	2
Usp5	0.162397	3
Pml	0.162381	1
Rap1a	0.162355	34
Uso1	0.162316	1
Slc17a5	0.162041	3
Pacsin2	0.161524	1
Ipo7	0.16102	30
Rbms2	0.160993	12
Dgat1	0.16083	2
Pxn	0.160648	9
Chst14	0.160305	4
Ttc13	0.160072	6
Sumo1	0.159988	4
Ahdc1	0.1596	9
Hnrnpd	0.159146	6
Hexa	0.158957	1
Sesn2	0.157996	5
Hectd3	0.157948	2
Slc39a13	0.157852	9
Scarb1	0.157697	3
Arhgef40	0.157546	10
Tcf4	0.157224	62
Ddx3x	0.157107	49
Gna13	0.156846	14
Dstn	0.156732	4
Nono	0.156418	3
Arhgef1	0.156407	3
Cd97	0.155709	3
Thoc1	0.155707	4
Myo9a	0.155645	32
Ctps2	0.155049	2
Cers5	0.154979	5
Rnf103	0.154502	1
Auh	0.154397	3
Acly	0.154395	4
Cdc23	0.15422	1
Sphk2	0.153945	7
Itm2b	0.153641	5
Zmat2	0.153347	7
Npepps	0.153304	13
Mrpl17	0.153191	3
Bet1l	0.152659	4
Sympk	0.152075	1
Anapc1	0.151553	1
Spr	0.151431	2
Ppp2r2a	0.151146	17
Sntb2	0.150533	19
Stau1	0.149745	3
Mark3	0.14937	5
Vps4a	0.149338	6
Btbd7	0.149225	38
Shfm1	0.149146	1
Cir1	0.14845	1
Setd1a	0.148428	6
Ube2v2	0.148341	15
Slc25a5	0.147979	1
Hnrnph1	0.147786	3
Abcf3	0.14751	1
Pdp2	0.147087	7
Gpx7	0.146797	1
Bag6	0.146234	1
Mtm1	0.146187	2
Mrps30	0.1459	1
Magee1	0.145876	1
Ndfip1	0.145406	19
Gigyf2	0.145179	5
Gsk3a	0.144912	1
Appl2	0.14466	6
Nfe2l2	0.144542	8
Nmt1	0.144531	11
Pvrl2	0.144526	1
Anxa11	0.144376	8
Rsbn1l	0.142951	28
Rab18	0.142725	5
Hspg2	0.142677	2
Ints3	0.141782	2
Tpm4	0.141519	6
Mknk1	0.141489	3
Vkorc1	0.141484	2
Cd47	0.141308	23
Prkar1a	0.141271	11
Tap1	0.141162	2
Mdfic	0.139675	10
Shmt2	0.139512	4
Cops8	0.139441	2
Emc10	0.139027	4
Rps14	0.138886	4
Dip2b	0.13875	14
Mtor	0.138723	6
Mrpl4	0.137989	2
Pank2	0.137783	3
Pls3	0.13745	1
Mfap3	0.137192	6
Stat1	0.136722	11
Tmem59	0.136697	4
Ggnbp2	0.136593	6
Degs1	0.136308	1
Usp4	0.135865	2
Sdc2	0.135806	26
Tmem19	0.135453	3
Ppm1f	0.135011	15
Uvrag	0.134687	5
Itgb5	0.134309	2
Ifrd1	0.133894	3
Itm2c	0.133822	8
Cnn3	0.132936	9
Nup107	0.132693	4
Imp3	0.132671	1
Gapdh	0.132619	1
Chmp1a	0.132391	2
Crip2	0.132109	2
Ap1s1	0.131885	7
Fbxo30	0.131851	18
Utp3	0.131767	1
Pik3r1	0.13167	27
Cited2	0.13104	16
Chmp7	0.130579	10
Pum2	0.130399	20
Slc7a6	0.13003	10
Rrm1	0.129841	3
Mink1	0.129805	14
Smarcd2	0.129642	9
Zadh2	0.129511	27
Wasl	0.129166	20
Ppp3ca	0.129139	19
Rnf34	0.128357	11
Vps33a	0.127005	1
Plbd2	0.126914	2
Adam10	0.126612	29
Trim8	0.125379	4
B4galt1	0.125064	11
Tanc1	0.124505	12
Ptbp1	0.124292	17
Eny2	0.123979	7
Sacm1l	0.123789	3
Rac1	0.123784	10
Zfyve1	0.122702	5
Arf3	0.122648	7
Serinc5	0.122415	10
Nsdhl	0.122382	1
Pgrmc1	0.122325	3
Psap	0.121461	4
H3f3b	0.121169	34
Cfl2	0.121012	39
Gtf2f2	0.120768	1
Irf2bp2	0.120471	15
Casp8	0.119776	4
Eif2b3	0.11977	1
Scn7a	0.119588	1
Grina	0.119152	3
Nsf	0.118955	9
Gpt2	0.118693	6
Pfdn1	0.118313	1
Pabpc1	0.11804	8
Map4	0.117376	10
Msn	0.117246	16
Sbds	0.11682	4
Bzw1	0.11672	29
Ugp2	0.116331	2
Prdx4	0.116303	1
Cbx3	0.115887	4
Ola1	0.115814	5
Fkbp1a	0.115436	9
Lpin1	0.115314	13
Slc25a3	0.115308	6
Srebf2	0.115222	8
Igf1	0.115213	23
Ywhaz	0.114781	17
Anxa4	0.114512	2
Kifap3	0.114395	1
Dctn1	0.114249	2
Mgat4b	0.114026	6
Ilf3	0.113919	2
Chmp4b	0.113739	2
Tnpo3	0.113103	6
Prkcsh	0.112879	2
Dhx36	0.112053	2
Psmd2	0.111814	2
Smo	0.111688	1
Dstyk	0.11131	12
Top2b	0.11126	4
Fbln5	0.111131	2
Gprc5b	0.110235	6
Ubr2	0.110171	2
Scyl2	0.109812	2
Lsm12	0.10923	11
Elovl1	0.109053	9
Abi1	0.108967	2
Vcl	0.108832	12
Kmt2e	0.108318	13
Kansl2	0.108042	1
Dnajc11	0.107719	5
Atp1a1	0.106612	2
Hnrnpul2	0.106081	17
Ssr1	0.106056	8
Pgrmc2	0.10579	10
Sec61a2	0.105338	6
Rnasek	0.105286	1
Ufc1	0.105096	2
Trip10	0.105005	4
Zhx1	0.104903	13
Trpc4ap	0.104572	4
Zc3h15	0.104187	8
Tardbp	0.104144	23
Brk1	0.103839	1
Fermt2	0.103685	10
Atp5c1	0.103404	2
Usp25	0.103251	7
Piezo1	0.103164	7
Cast	0.102993	8
Aco1	0.102726	2
Glg1	0.10216	19
Tsc1	0.102059	18
Snapc1	0.101574	1
Zbtb6	0.101524	5
Smurf1	0.101469	25
Larp1	0.100532	18
Tmed7	0.100269	17
Bcl9l	0.100009	21
Btrc	0.0998983	11
Rab11a	0.0997713	23
Cul9	0.0993368	1
Maged1	0.0991445	3
Kbtbd2	0.0990488	13
Parva	0.0990161	14
Dnajc3	0.0985331	7
Hcfc1	0.0969777	5
Farsb	0.0969091	1
Rbm7	0.0966824	3
Ipo5	0.0965128	15
Suz12	0.0956699	16
Bcat2	0.0954847	5
Txnip	0.0952645	9
Sf3b3	0.0937011	6
Cd302	0.093133	2
Zcchc24	0.0927256	23
Atg7	0.0926349	21
Tmem43	0.0923061	1
Fech	0.0922775	1
Hmg20a	0.0921265	10
Stk38	0.0921048	10
Polh	0.0920263	9
Gab1	0.0915947	16
Smarcc1	0.0913087	14
Otub1	0.0911843	6
Med21	0.0905537	1
Rab5c	0.0903211	10
Surf4	0.0899702	14
Klhl25	0.0896581	3
Smarcc2	0.0892458	8
Ppp6c	0.0889833	37
Atp11b	0.0888425	4
Eif2s2	0.088575	11
Nln	0.0882936	11
Fkbp4	0.0881423	9
Fbxo21	0.0880359	11
Rab3gap2	0.0879771	8
Ap2m1	0.0874749	7
Mea1	0.0872813	1
Litaf	0.0871336	10
Ak2	0.0867786	6
Nudt21	0.0858662	4
Clta	0.0852631	4
Epg5	0.0850648	5
Tnks	0.0844831	16
Ubc	0.0844552	2
Ankrd44	0.0842237	18
Plod3	0.0835635	1
Men1	0.0834025	1
Rhob	0.0833384	5
Mark2	0.0830406	9
Pfn1	0.0824401	5
Zeb2	0.0822776	3
Ilf2	0.0821153	1
Oxr1	0.081847	9
Samm50	0.0817489	1
Ppt2	0.0815633	4
Spsb1	0.0812999	4
Plekhf1	0.0807169	1
Sf3b2	0.079794	1
Arl2	0.0796898	5
Fyttd1	0.0790328	13
Tmem30a	0.0784304	5
Retsat	0.0779527	1
Qpctl	0.0777149	1
Ept1	0.0776409	12
Fgfr1	0.0775704	10
Ascc2	0.0771358	3
Tmx3	0.0771098	2
Sub1	0.0769709	9
Rab14	0.0767883	20
Wdfy3	0.0767703	21
Ahsa2	0.076665	29
Kat6a	0.0764181	18
Fhl3	0.0763994	3
Ankrd27	0.0758719	9
Ppp1r37	0.0748395	7
Ylpm1	0.0739086	10
Pxk	0.0737503	7
Dld	0.0729886	6
Trim26	0.0722997	2
Trappc3	0.0721792	2
Prkaa1	0.0721496	9
Cltc	0.0720431	20
Sec61b	0.0715228	2
H3f3a	0.0714511	8
Hdac1	0.0710944	3
Tjp1	0.070972	14
Ehbp1	0.0708592	1
Thbd	0.0705907	4
Hist1h4h	0.0705675	1
Steap4	0.0696667	1
Ifi30	0.069525	1
Med15	0.0684062	1
Psmd11	0.06837	16
Camk2g	0.0670525	23
Ahnak	0.0669924	7
Tceal8	0.066385	1
Psmb5	0.0662389	12
Tut1	0.0659724	1
Cdc42bpg	0.0656813	10
Smarcad1	0.0655864	13
Mrpl27	0.0652457	1
Bmper	0.065041	10
Maea	0.0644929	5
Nif3l1	0.0643567	2
Agpat3	0.0641536	11
Eif4a3	0.0641423	1
Zxdc	0.0639066	2
Flcn	0.0638736	1
Kdm6a	0.0636825	19
Wasf2	0.0633298	26
Eml2	0.0632054	2
Ift80	0.0630161	1
Ggcx	0.0628761	16
Lipe	0.0626741	3
Pex5	0.0624033	7
Tdrd7	0.0623402	1
Ccdc59	0.0615748	1
Sugt1	0.0610853	8
Ostf1	0.0609105	7
Memo1	0.060741	16
Emc2	0.0604774	2
Rprd2	0.0602541	16
Ranbp3	0.0601441	4
Ube2r2	0.060142	13
Hs2st1	0.0595756	15
Hsd17b4	0.05909	1
Usp39	0.0589875	2
Acadsb	0.0589709	6
Dhx30	0.0587865	4
Timm17a	0.0583899	4
Atrnl1	0.0583016	1
Herc2	0.0580694	5
Slc1a3	0.058015	5
Wdr7	0.0575499	14
Cdk5	0.0573967	1
Ubr4	0.0570744	3
Txnl4a	0.0570723	1
Sars	0.0570185	1
Xpo5	0.0569446	7
Lrp1	0.0568562	4
Iscu	0.0568485	1
Gulp1	0.0568189	6
Gnb2	0.05624	2
Lsm14a	0.0560894	8
Ywhab	0.055952	9
Cnnm2	0.055745	34
Atp2b1	0.0556154	17
Pcmtd2	0.0555472	1
Scfd1	0.0546664	3
Pkd1	0.0545613	7
Nfix	0.0544969	38
Lmtk2	0.0540609	23
Hnrnpu	0.0537045	36
Skap2	0.0532226	7
Ywhag	0.0532125	20
Sin3a	0.0529964	14
Ctnnd1	0.0529373	21
Wdr12	0.0529289	1
Atxn10	0.0525577	3
Lman1	0.0524484	3
Uqcrq	0.0517534	4
Sra1	0.0516554	2
Adamts9	0.05161	8
Gpm6b	0.0507757	15
Ptrh2	0.0506815	15
Sec13	0.0503344	1
Pparg	0.0497063	4
Rgl1	0.0492702	14
Actg1	0.0488153	5
Ahctf1	0.0480479	5
Zcchc11	0.0476463	18
Flot2	0.0475835	7
Hadhb	0.0474057	3
Gsr	0.0470674	1
Tmem39a	0.0465806	3
Mapk1ip1l	0.046127	6
Ccm2	0.0460994	4
Rsf1	0.0453429	38
Kpna2	0.0452536	8
Anp32b	0.0452024	9
Dnajc18	0.045066	4
Pdcl3	0.0450411	1
Pxdn	0.0446341	12
Tbk1	0.044568	4
Slc25a11	0.0445647	6
Esyt1	0.0439098	5
Akap2	0.0438642	15
Hps1	0.0436573	1
Ssr4	0.0436053	1
Alg10b	0.0435864	3
Tsfm	0.0434164	3
Tob1	0.0430946	10
Itch	0.0426646	12
Snx9	0.0424734	10
Jag1	0.0424619	17
Dnajb11	0.042376	1
Sfpq	0.0420073	17
Fzd1	0.0416819	3
Mtdh	0.0412028	39
Tap2	0.0410069	3
Ano8	0.0409593	6
Serp1	0.040739	17
Hipk1	0.0399295	28
Adam23	0.0396444	10
Tmem50a	0.0391358	1
Irak1	0.0383698	4
Prr13	0.0382195	2
Pigs	0.0381721	2
Sdf2	0.0380651	2
Btd	0.037939	1
Mrpl24	0.0376296	1
Mapre3	0.0371944	6
Reep5	0.0371679	7
Shoc2	0.0370179	22
Zmiz1	0.0366571	15
Ufd1l	0.0363922	2
Brix1	0.0363659	1
Acsf2	0.0361963	1
Rptor	0.0360949	2
Psen1	0.0357538	5
Las1l	0.0356788	11
Tollip	0.0354721	1
Ybx1	0.0352157	13
Pld3	0.0351542	2
Med28	0.034486	9
Ldha	0.0343192	4
Hsph1	0.0341588	11
Taf15	0.0336472	3
Mia3	0.0327466	10
Atp13a1	0.0320382	1
Usp7	0.0319314	4
Sdcbp	0.0316719	6
Fam98a	0.0315995	5
Rpn2	0.0314306	1
Tpm3	0.0312399	20
Pcca	0.030815	1
Rab3gap1	0.0307718	2
Sh3bgrl	0.0304319	2
Pdcd6	0.0302587	8
Sec23ip	0.0300188	6
Arpc5	0.0297534	4
Gspt1	0.0296546	14
Rela	0.029608	7
Npm1	0.0291823	4
Bclaf1	0.0290823	19
Trrap	0.0289979	4
Ndn	0.0289028	3
Clk3	0.0280178	3
Gpkow	0.0280135	1
Tox4	0.0275912	4
Pmpcb	0.0275013	6
Cog4	0.0268854	1
Clasp1	0.0260629	12
Sys1	0.0259668	8
Gtpbp4	0.0258743	1
Tex2	0.0257057	7
Pdap1	0.0251824	18
Phrf1	0.0251097	3
Gpc4	0.02499	21
Mob4	0.0247452	12
Il6st	0.024084	23
Arf1	0.0234864	6
Igf2r	0.0232448	14
Adcy6	0.0231856	34
Ap2a1	0.0231682	6
Derl1	0.0231184	2
Bcas3	0.0231101	15
Gdi2	0.0222067	9
Cmpk1	0.022163	10
Iars2	0.0221421	1
Tbc1d13	0.021728	3
Ube2z	0.0212903	16
Srp9	0.0212883	1
Gnaq	0.0212345	29
Plin4	0.0212067	3
Birc6	0.0209333	13
Nsd1	0.0209096	39
Insr	0.020849	14
Tcea1	0.0207101	1
Ireb2	0.0196715	11
Kif3a	0.0190695	6
Sar1a	0.0190414	6
Psmd1	0.018663	2
Rab2a	0.0186442	21
Cox5a	0.0179555	1
Eif3b	0.0177569	1
Phf13	0.0172194	15
Fndc3a	0.0171831	25
Slc41a2	0.0168438	6
Glyr1	0.0168248	11
Sik2	0.0165782	33
Dnajc10	0.0160665	7
Sar1b	0.0159721	11
Map2k3	0.0159086	6
Psmd7	0.0158383	1
Ugdh	0.0158008	3
Trim28	0.0156315	1
Laptm4a	0.0156137	6
Cs	0.0155339	6
Os9	0.0154308	1
Cpsf6	0.0154067	11
Commd9	0.0150201	2
Twf1	0.0146479	13
Pla2g15	0.0146196	6
Rbm3	0.014559	10
Slc2a1	0.014415	10
Sf3b1	0.0140495	3
Ephb4	0.014017	5
Vps39	0.0138143	3
Appbp2	0.0136568	32
Cept1	0.0135563	2
Lta4h	0.013449	1
Aifm1	0.0132511	15
Gpd2	0.012966	13
Lgals8	0.0122538	2
Ppp1r21	0.011988	3
Znfx1	0.0119012	9
Txnrd1	0.0110598	6
Etnk1	0.0110069	26
Smc3	0.010567	9
Gdi1	0.0105167	4
Xpo1	0.00984803	12
Klhl21	0.00955747	3
Capn2	0.00939911	3
Calcoco1	0.00933925	10
Mnat1	0.00915134	5
Rnf13	0.00910649	3
Tfpi2	0.00865822	1
Ints2	0.00861228	6
Map3k4	0.00807298	12
Ppp6r3	0.00769895	8
Arid1a	0.00750585	25
Zranb2	0.00734895	5
Cops5	0.00714867	2
Hk2	0.00696797	8
Phf8	0.00665353	15
Nemf	0.00664917	2
Etfb	0.0066155	2
Vmp1	0.00660576	16
Btf3	0.00628762	4
Bptf	0.00609552	20
Nagk	0.00575698	1
Maged2	0.00567044	1
Erc1	0.00560414	11
Metap2	0.00545772	8
Vapb	0.00531877	17
Aldh4a1	0.00501727	3
Upf1	0.00490511	6
Cc2d1b	0.00445896	16
Wars	0.00416782	1
Por	0.00403144	2
Col18a1	0.00377636	1
Exoc7	0.00374424	4
Efr3a	0.00267033	6
Stambpl1	0.00254795	2
Actr10	0.00246986	4
Pcnx	0.00231816	20
Ncdn	0.00211247	3
Ndst1	0.00207797	35
Snta1	0.0018346	3
Safb	0.00116663	1
Nrp1	0.000865157	16
Sbno2	0.00072755	6
Ppil4	0.000462722	1
Ythdf3	0.000153294	28
Kdelr2	0.000101919	9
Samd4b	-0.000173402	14
Ppp1cb	-0.000462707	22
Tmub2	-0.000609094	10
Nploc4	-0.00119852	7
Tsg101	-0.00142882	2
Mrpl43	-0.0023183	1
Mid1ip1	-0.00249806	8
Tln1	-0.00256143	20
Zmpste24	-0.00263249	7
Prdx3	-0.00286278	1
Eif3m	-0.00342009	2
Cyfip1	-0.00345084	4
Ahcy	-0.00352831	5
Usp38	-0.0038365	13
Mapkbp1	-0.00400096	14
Dhdds	-0.0040519	6
Cpd	-0.00419878	31
Brd2	-0.00535648	1
Top3b	-0.00542119	1
Myo1b	-0.00570132	3
Eefsec	-0.00583515	4
Dlst	-0.00600355	8
Hnrnpf	-0.00602314	13
Snrpf	-0.00685513	1
App	-0.00703816	24
Papola	-0.00703957	13
Klhl24	-0.00707938	8
Atg9a	-0.00753298	8
Tmem70	-0.00764672	2
Sqstm1	-0.00779216	3
Gtf2e2	-0.00786157	1
Acox1	-0.00789286	4
Ap3b1	-0.00821285	5
Pdzd8	-0.008646	9
Fam120a	-0.00872232	10
Mrps14	-0.00880715	1
Sh3glb2	-0.00904103	2
Myadm	-0.00956694	6
Prpf40a	-0.00962194	20
Hnrnpab	-0.00972119	8
Ralbp1	-0.00979921	7
Fto	-0.00998892	14
Wdfy2	-0.0101283	12
Pef1	-0.0103973	4
Cul5	-0.010927	9
Cdc123	-0.0110664	1
Hnrnpc	-0.0113116	9
Phlda3	-0.0117814	8
Dock9	-0.0119362	10
Set	-0.0123295	6
Rere	-0.0124135	16
Angptl4	-0.0124164	1
Fnta	-0.0128752	1
Strn4	-0.0129077	5
Tfg	-0.0130225	5
Tlk1	-0.0133582	17
Kidins220	-0.0133845	1
Hnrnpk	-0.0135775	21
Stoml1	-0.0136494	1
G3bp2	-0.0137882	23
Rapgef1	-0.0141417	9
Tns3	-0.0147887	8
Stt3a	-0.0152791	11
Hgs	-0.015662	2
Tapbp	-0.0160968	1
Npc1	-0.0162284	5
Tead1	-0.0165775	42
Ube4b	-0.017537	4
Tor1aip1	-0.0176958	5
Ypel3	-0.0178719	4
Acvrl1	-0.0179297	2
Acvr1b	-0.018706	18
Gmppa	-0.0191004	1
Arap1	-0.0195848	4
Fam134c	-0.0196895	17
Ufl1	-0.019717	1
Sp3	-0.0197877	39
Arhgap1	-0.0199983	9
Brd8	-0.0201547	1
Tle3	-0.0201855	7
Col4a5	-0.0204014	3
Gtf2a1	-0.020495	11
Tpd52l2	-0.0205434	7
Kat7	-0.0207633	28
Arl14ep	-0.0214263	1
Htt	-0.0215306	6
Smap1	-0.0217216	10
Exoc6b	-0.0219182	1
Hadha	-0.0219455	3
Pdia4	-0.0222602	2
Isca1	-0.0223374	1
Ttc7b	-0.0226217	6
Pitpnm2	-0.0226946	13
Smc1a	-0.0228985	8
Dcun1d1	-0.0229755	31
Spty2d1	-0.0231889	23
Man2a2	-0.0239958	1
Gtf2b	-0.0252189	4
Isoc1	-0.0255803	2
Ltbp4	-0.0257621	4
Ptms	-0.0260401	1
Dnaja1	-0.0275039	2
Ctnnb1	-0.0279276	6
Aar2	-0.0280988	1
Phip	-0.0281469	26
Ddi2	-0.0281874	29
Arcn1	-0.029056	9
Map2k1	-0.0291197	12
Acbd3	-0.0293146	5
Sulf2	-0.029832	4
Clpb	-0.0299555	1
Hif1a	-0.0300674	20
Fbxo3	-0.0305655	9
Abce1	-0.0310458	9
Ywhah	-0.0311226	9
Slc25a39	-0.0312288	5
Impact	-0.031305	9
Ssr3	-0.0317157	10
Rxra	-0.0327933	10
Mon2	-0.0333613	13
Kat2b	-0.033664	11
Nedd4l	-0.0336879	14
Tacc2	-0.0339342	9
Ubr3	-0.0339578	17
Dgkd	-0.0344068	5
Pnrc1	-0.0344583	15
Hnrnpm	-0.034492	2
Cfl1	-0.0349787	5
Srp72	-0.0352267	3
Rab34	-0.0358154	7
Acap2	-0.0362207	16
Notch1	-0.0365093	11
Acta2	-0.0367792	2
Hspe1	-0.0369965	1
Pum1	-0.0370897	11
Oaz1	-0.0375322	1
Ganab	-0.0375664	3
Ckap5	-0.0382629	4
Elof1	-0.0394142	1
Klhl7	-0.039909	4
Srek1	-0.0405288	28
Adipor2	-0.0411844	18
Kpna1	-0.0418328	29
Aip	-0.0430739	2
Rbm15	-0.0431033	4
Nsfl1c	-0.0431946	1
Zbtb1	-0.0432246	2
Pdcd4	-0.0432611	18
Tti1	-0.0439769	2
Tmem87b	-0.0440867	7
Ubxn4	-0.0443575	1
Ephx2	-0.044425	1
Cebpb	-0.0444768	5
Fam160b1	-0.0445493	7
Ndufa2	-0.044905	1
Ppp2r5e	-0.0449878	18
Pgam1	-0.0454876	4
Ap1g1	-0.0456071	17
Ndrg2	-0.0456964	2
Nup98	-0.0458344	11
Pdia3	-0.0463256	6
Lifr	-0.0464732	19
Pdia6	-0.0465692	5
Itpr2	-0.0466157	2
Ide	-0.0467353	11
Fam134a	-0.0468312	8
Dtnbp1	-0.0470568	1
Iah1	-0.0471955	3
Spag9	-0.0474825	16
Ruvbl1	-0.0475762	3
Mlf2	-0.047638	2
Tmem184b	-0.0481938	11
Rasa1	-0.0485523	34
Nfia	-0.0488147	80
Rpl36a	-0.0494323	1
Gnai3	-0.0495528	20
Rps6kb1	-0.0497432	20
Mybbp1a	-0.0502827	1
Ndufv1	-0.0504101	1
Sbf2	-0.0506132	10
Caprin1	-0.0506348	22
Dync1i2	-0.0510244	5
Slc39a14	-0.0510881	6
Tmeff2	-0.0511185	7
Focad	-0.0513073	5
Tra2b	-0.0515977	6
Grsf1	-0.0516371	11
Atg2b	-0.0517874	6
Pdia5	-0.0521942	2
Nfat5	-0.0526934	59
Klf6	-0.0528462	21
Wdr43	-0.0536504	4
Rbm25	-0.0537086	6
Elp4	-0.0538145	4
Sephs2	-0.0538491	1
Snx5	-0.0538965	4
Otud7b	-0.0543004	18
Ino80e	-0.0543714	1
Prnp	-0.0544774	2
Slc38a2	-0.0545758	11
Ptk2	-0.0551016	2
Clic4	-0.0553094	7
Gsk3b	-0.0555046	26
Zfx	-0.0557226	27
Ilk	-0.0557714	3
Fem1c	-0.0558131	16
Wdtc1	-0.0561214	18
Klhdc2	-0.0566732	1
Zfc3h1	-0.0569458	10
Cep170	-0.0569997	14
Zmynd8	-0.0572707	3
Kpna6	-0.0579291	31
Dus1l	-0.0583129	2
Rfx1	-0.0585282	8
Trim44	-0.0590674	31
Fnip1	-0.0593699	23
Ptpn14	-0.0595162	11
Usp48	-0.0595314	10
Asap1	-0.0595372	14
Aco2	-0.0595493	2
Tspan4	-0.0596704	5
Yipf5	-0.0597956	3
Pik3ca	-0.0598861	21
Copg1	-0.060058	2
Ndel1	-0.0601063	7
Mta2	-0.0602288	1
Snap29	-0.0606495	2
Ubxn1	-0.06069	4
Alas1	-0.0607625	3
Gnai2	-0.0612122	11
Mex3c	-0.0617331	5
Plxnd1	-0.0621352	14
Hist1h2bh	-0.0627224	1
Smc5	-0.06303	1
Timm13	-0.0631163	2
Eif4g2	-0.0638327	23
Jak1	-0.0641361	7
Cox7c	-0.0643731	4
Ankfy1	-0.0647545	29
Pik3c3	-0.065093	2
Psmc6	-0.0652536	3
Gadd45g	-0.0652759	4
Pgm2	-0.0654258	2
Ppp1r14b	-0.0658853	2
Fdps	-0.0663923	1
Atxn2	-0.0671399	10
Stat3	-0.0678125	13
Ppp3cb	-0.0681205	9
Plekhm3	-0.0689963	21
Unc50	-0.0692178	1
Trappc4	-0.0692776	1
Camsap2	-0.0696978	17
Trmt2a	-0.0703582	4
Chmp1b	-0.0703646	5
Ivns1abp	-0.0709752	6
Pi4ka	-0.0723139	1
Ankrd46	-0.0724363	1
Mrpl3	-0.0724663	3
Ppp6r2	-0.0725864	10
Slc33a1	-0.0726056	7
Metap1	-0.0727173	17
Smurf2	-0.0729741	23
Rab21	-0.0731371	26
Cyb5r3	-0.0732751	1
Chm	-0.0733128	7
Adhfe1	-0.0737561	3
Tcf12	-0.0737845	27
Gabpa	-0.0746423	14
Atp6v1a	-0.0747753	11
[truncated: 1,524 more rows]

## Sheet: binned
			log2(Eff (BAT/WAT))													MicroRNA target sites
			Bin1	Bin2	Bin3	Bin4	Bin5	Bin6	Bin7	Bin8	Bin9	Bin10	Bin11	Bin12		Bin1	Bin2	Bin3	Bin4	Bin5	Bin6	Bin7	Bin8	Bin9	Bin10	Bin11	Bin12
		Average	0.909991	0.493128	0.322817	0.197352	0.101993	0.0192571	-0.0601869	-0.137046	-0.227155	-0.337552	-0.484993	-0.828112		8.25333	7.85667	7.88	7.03333	7.87	8.55333	9.10667	8.93333	8.67667	9.22667	10.3767	10.4933		Eff(BAT/WAT)	Conserved sites_family	log2 (cons site_family)
			2.46154	0.615206	0.394474	0.256743	0.147087	0.0570723	-0.0179297	-0.0990697	-0.177602	-0.279967	-0.403242	-0.599943		6	2	27	11	7	1	2	1	7	5	1	4		0.909991	8.25333	-0.0743793
			1.91027	0.614685	0.394366	0.256716	0.146797	0.0570185	-0.018706	-0.0994262	-0.177912	-0.280135	-0.404574	-0.600003		5	2	12	17	1	1	18	19	2	3	6	1		0.493128	7.85667	-0.145439
			1.82311	0.614444	0.39431	0.255949	0.146234	0.0569446	-0.0191004	-0.0994682	-0.178515	-0.280154	-0.404603	-0.603267		19	7	1	1	1	7	1	3	6	2	2	1		0.322817	7.88	-0.141161
			1.6977	0.613556	0.393951	0.255765	0.146187	0.0568562	-0.0195848	-0.0995749	-0.178612	-0.280404	-0.405026	-0.603748		3	34	3	5	2	4	4	10	5	13	10	25		0.197352	7.03333	-0.305148
			1.66907	0.612707	0.393371	0.255687	0.1459	0.0568485	-0.0196895	-0.099811	-0.179157	-0.280629	-0.405091	-0.603915		1	5	6	2	1	1	17	25	2	5	7	2		0.101993	7.87	-0.142993
			1.66575	0.612599	0.393047	0.255519	0.145876	0.0568189	-0.019717	-0.0999025	-0.179355	-0.280631	-0.405184	-0.605214		3	2	1	18	1	6	1	8	5	6	3	23		0.0192571	8.55333	-0.0228694
			1.57919	0.612478	0.392905	0.254894	0.145406	0.05624	-0.0197877	-0.100132	-0.179874	-0.281245	-0.405828	-0.605835		1	14	2	4	19	2	39	22	3	8	17	2		-0.0601869	9.10667	0.0675669
			1.56493	0.61196	0.392668	0.254605	0.145179	0.0560894	-0.0199983	-0.100342	-0.17999	-0.281518	-0.406156	-0.606725		6	3	8	3	5	8	9	14	2	12	7	1		-0.137046	8.93333	0.0398424
			1.55085	0.610954	0.392358	0.254586	0.144912	0.055952	-0.0201547	-0.100891	-0.180188	-0.281887	-0.406249	-0.606946		23	50	3	1	1	9	1	3	5	1	6	25		-0.227155	8.67667	-0.00221527
			1.49077	0.610553	0.391643	0.253658	0.14466	0.055745	-0.0201855	-0.101053	-0.180214	-0.281949	-0.406266	-0.607216		4	2	2	9	6	34	7	21	1	18	12	26		-0.337552	9.22667	0.0864534
			1.48606	0.61022	0.391602	0.253094	0.144542	0.0556154	-0.0204014	-0.101552	-0.180264	-0.282859	-0.406282	-0.607749		9	1	37	2	8	17	3	9	6	8	12	3		-0.484993	10.3767	0.255915
			1.48081	0.608463	0.391589	0.252857	0.144531	0.0555472	-0.020495	-0.101586	-0.180511	-0.282908	-0.406435	-0.607957		1	3	13	4	11	1	11	2	9	8	3	8		-0.828112	10.4933	0.272037
			1.4593	0.607231	0.390079	0.251887	0.144526	0.0546664	-0.0205434	-0.102158	-0.180658	-0.282917	-0.40677	-0.608027		3	1	4	1	1	3	7	1	1	8	2	8
			1.44887	0.604233	0.389921	0.251302	0.144376	0.0545613	-0.0207633	-0.102486	-0.180784	-0.283132	-0.406983	-0.608869		1	1	33	19	8	7	28	4	2	3	5	11		average of conserved sites:	8.68833
			1.42162	0.599353	0.389858	0.251276	0.142951	0.0544969	-0.0214263	-0.102497	-0.180931	-0.283305	-0.407412	-0.609482		14	15	7	2	28	38	1	2	18	8	10	21
			1.42111	0.598695	0.389677	0.251199	0.142725	0.0540609	-0.0215306	-0.103852	-0.180944	-0.283572	-0.408218	-0.612018		1	11	1	8	5	23	6	13	1	1	2	2
			1.41905	0.597153	0.387777	0.250002	0.142677	0.0537045	-0.0217216	-0.103917	-0.181043	-0.284015	-0.40865	-0.612148		2	1	2	7	2	36	10	5	4	5	53	2
			1.41347	0.595305	0.387322	0.249846	0.141782	0.0532226	-0.0219182	-0.10392	-0.181526	-0.284059	-0.408824	-0.612393		2	1	16	2	2	7	1	1	2	2	6	93
			1.40614	0.594684	0.387173	0.249743	0.141519	0.0532125	-0.0219455	-0.104515	-0.182235	-0.284772	-0.409508	-0.613526		11	1	2	2	6	20	3	2	4	2	10	20
			1.3985	0.594504	0.387163	0.249733	0.141489	0.0529964	-0.0222602	-0.104855	-0.182282	-0.285126	-0.41034	-0.614022		3	5	2	3	3	14	2	20	2	3	8	11
			1.37878	0.591702	0.386214	0.249078	0.141484	0.0529373	-0.0223374	-0.104873	-0.182375	-0.285789	-0.410989	-0.614511		3	2	3	25	2	21	1	1	3	6	15	6
			1.3766	0.58941	0.385815	0.247732	0.141308	0.0529289	-0.0226217	-0.104948	-0.18268	-0.286421	-0.412207	-0.617501		19	9	1	5	23	1	6	21	23	2	3	7
			1.36467	0.58798	0.385811	0.247567	0.141271	0.0525577	-0.0226946	-0.105458	-0.183014	-0.287044	-0.412301	-0.618084		2	1	2	6	11	3	13	5	1	6	51	3								family
			1.32611	0.587771	0.385806	0.246921	0.141162	0.0524484	-0.0228985	-0.105513	-0.183221	-0.287427	-0.412688	-0.618474		11	1	1	11	2	3	8	12	15	23	2	4
			1.32273	0.58739	0.385789	0.246547	0.139675	0.0517534	-0.0229755	-0.105706	-0.183316	-0.287471	-0.413452	-0.6186		1	30	5	1	10	4	31	5	19	7	16	3
			1.32064	0.586877	0.385443	0.24601	0.139512	0.0516554	-0.0231889	-0.105723	-0.183955	-0.288134	-0.413567	-0.618954		2	1	2	8	4	2	23	12	12	2	16	11
			1.31548	0.58656	0.384072	0.245542	0.139441	0.05161	-0.0239958	-0.105829	-0.18405	-0.288153	-0.414393	-0.619226		3	9	8	28	2	8	1	19	15	2	19	17
			1.31345	0.586542	0.383514	0.245008	0.139027	0.0507757	-0.0252189	-0.105831	-0.184335	-0.288564	-0.414865	-0.620854		16	2	2	1	4	15	4	4	6	1	4	8
			1.30829	0.585748	0.382782	0.243941	0.138886	0.0506815	-0.0255803	-0.106019	-0.184341	-0.288612	-0.415142	-0.620885		9	6	5	1	4	15	2	1	3	4	2	5
			1.30537	0.585642	0.380747	0.243722	0.13875	0.0503344	-0.0257621	-0.106392	-0.18484	-0.288985	-0.415359	-0.622392		1	13	3	18	14	1	4	1	4	10	11	5
			1.30067	0.585444	0.379785	0.242659	0.138723	0.0497063	-0.0260401	-0.106697	-0.185166	-0.289004	-0.415369	-0.623094		1	1	11	11	6	4	1	7	9	9	21	3
			1.29657	0.584852	0.378564	0.242474	0.137989	0.0492702	-0.0275039	-0.107392	-0.185452	-0.289316	-0.415632	-0.623852		6	3	7	2	2	14	2	15	14	1	16	1
			1.28176	0.584843	0.378439	0.242367	0.137783	0.0488153	-0.0279276	-0.107525	-0.185779	-0.289459	-0.416334	-0.623922		1	6	3	9	3	5	6	9	3	1	17	15
			1.26302	0.584563	0.377201	0.242318	0.13745	0.0480479	-0.0280988	-0.107609	-0.18629	-0.289962	-0.41639	-0.625745		7	2	1	1	1	5	1	19	44	2	1	17
			1.25708	0.580505	0.376612	0.241668	0.137192	0.0476463	-0.0281469	-0.108037	-0.186911	-0.290068	-0.416594	-0.627164		1	4	21	7	6	18	26	23	6	6	2	22
			1.25118	0.580007	0.376531	0.241408	0.136722	0.0475835	-0.0281874	-0.108458	-0.187158	-0.290249	-0.416663	-0.627303		5	11	5	12	11	7	29	1	6	8	8	1
			1.24619	0.579729	0.375681	0.240607	0.136697	0.0474057	-0.029056	-0.109012	-0.187387	-0.290332	-0.416947	-0.628875		7	15	8	2	4	3	9	13	1	11	27	1
			1.23897	0.579423	0.375486	0.240287	0.136593	0.0470674	-0.0291197	-0.109439	-0.187435	-0.292223	-0.417315	-0.630212		1	2	2	6	6	1	12	2	35	15	2	18
			1.2277	0.578835	0.375324	0.240111	0.136308	0.0465806	-0.0293146	-0.109536	-0.187771	-0.292227	-0.417345	-0.630937		4	2	1	5	1	3	5	2	10	40	29	2
			1.22698	0.576747	0.375298	0.239864	0.135865	0.046127	-0.029832	-0.109553	-0.188022	-0.292284	-0.417534	-0.632213		5	1	8	20	2	6	4	2	5	2	15	3
			1.22118	0.575002	0.37445	0.238806	0.135806	0.0460994	-0.0299555	-0.109563	-0.188424	-0.292325	-0.417823	-0.633149		23	1	7	2	26	4	1	2	11	18	1	40
			1.22039	0.574501	0.374433	0.238586	0.135453	0.0453429	-0.0300674	-0.109805	-0.188609	-0.292837	-0.419676	-0.633899		7	6	1	13	3	38	20	15	2	11	10	8
			1.21844	0.572045	0.374301	0.238359	0.135011	0.0452536	-0.0305655	-0.110034	-0.189045	-0.292958	-0.420003	-0.635463		5	95	4	19	15	8	9	2	1	6	28	18
			1.21538	0.570452	0.373891	0.237432	0.134687	0.0452024	-0.0310458	-0.110231	-0.189591	-0.293089	-0.420478	-0.636911		17	4	1	3	5	9	9	13	9	42	10	1
			1.20694	0.569273	0.373864	0.236236	0.134309	0.045066	-0.0311226	-0.110834	-0.189722	-0.293489	-0.420949	-0.642633		3	20	6	1	2	4	9	6	9	23	10	13
			1.19698	0.568779	0.372658	0.234968	0.133894	0.0450411	-0.0312288	-0.111076	-0.189761	-0.293651	-0.420988	-0.643299		10	1	1	6	3	1	5	1	6	15	4	5
			1.19331	0.568675	0.372548	0.234931	0.133822	0.0446341	-0.031305	-0.111122	-0.189871	-0.293831	-0.421198	-0.643361		3	3	23	2	8	12	9	2	1	19	7	1
			1.17701	0.567096	0.371612	0.234902	0.132936	0.044568	-0.0317157	-0.111167	-0.18991	-0.293849	-0.421441	-0.643479		5	5	32	4	9	4	10	3	2	2	4	32
			1.17516	0.56493	0.371248	0.234505	0.132693	0.0445647	-0.0327933	-0.111247	-0.190082	-0.294626	-0.422062	-0.64363		1	30	2	2	4	6	10	1	12	8	1	1
			1.17452	0.564692	0.371057	0.233751	0.132671	0.0439098	-0.0333613	-0.111458	-0.190319	-0.294675	-0.422172	-0.64511		1	3	1	1	1	5	13	5	2	4	20	1
			1.17135	0.56444	0.370548	0.233478	0.132619	0.0438642	-0.033664	-0.111729	-0.19096	-0.294712	-0.422194	-0.646744		19	1	2	2	1	15	11	5	11	2	2	2
			1.16644	0.56393	0.369243	0.23334	0.132391	0.0436573	-0.0336879	-0.111764	-0.192805	-0.294799	-0.422646	-0.647854		2	3	2	1	2	1	14	1	9	20	16	5
			1.1618	0.563752	0.369217	0.233278	0.132109	0.0436053	-0.0339342	-0.113419	-0.192862	-0.295035	-0.422986	-0.648701		1	2	2	3	2	1	9	5	20	4	10	2
			1.14641	0.562667	0.368896	0.232661	0.131885	0.0435864	-0.0339578	-0.1136	-0.193479	-0.295188	-0.423293	-0.650369		7	2	2	7	7	3	17	5	2	13	87	14
			1.14377	0.560087	0.368356	0.232625	0.131851	0.0434164	-0.0344068	-0.113746	-0.193495	-0.295735	-0.423357	-0.650456		7	5	5	4	18	3	5	11	1	26	3	20
			1.13605	0.558644	0.367889	0.232264	0.131767	0.0430946	-0.0344583	-0.113862	-0.193665	-0.296543	-0.423496	-0.652603		4	18	4	2	1	10	15	1	27	16	1	12
			1.11812	0.558588	0.367826	0.231499	0.13167	0.0426646	-0.034492	-0.113885	-0.194042	-0.296716	-0.423961	-0.654408		16	31	1	9	27	12	2	2	1	8	7	8
			1.11809	0.558215	0.367174	0.231194	0.13104	0.0424734	-0.0349787	-0.114072	-0.194126	-0.296999	-0.424568	-0.654875		1	15	3	1	16	10	5	1	3	6	32	3
			1.11646	0.557945	0.366319	0.231015	0.130579	0.0424619	-0.0352267	-0.114081	-0.194264	-0.29776	-0.424798	-0.655908		3	1	10	25	10	17	3	7	7	35	1	3
			1.11258	0.557754	0.366287	0.230986	0.130399	0.042376	-0.0358154	-0.114387	-0.194955	-0.297862	-0.425402	-0.657521		5	3	6	1	20	1	7	1	5	12	12	3
			1.10792	0.557365	0.365671	0.230901	0.13003	0.0420073	-0.0362207	-0.114445	-0.195319	-0.29807	-0.425579	-0.659711		22	7	3	3	10	17	16	2	2	1	5	1
			1.10638	0.556242	0.365371	0.23038	0.129841	0.0416819	-0.0365093	-0.114489	-0.195384	-0.298085	-0.426487	-0.659846		15	1	4	1	3	3	11	2	3	5	9	14
			1.10465	0.555528	0.363787	0.229633	0.129805	0.0412028	-0.0367792	-0.11461	-0.195428	-0.298126	-0.426756	-0.660141		3	6	11	5	14	39	2	10	4	4	4	5
			1.09043	0.554864	0.362767	0.229204	0.129642	0.0410069	-0.0369965	-0.114622	-0.195647	-0.29934	-0.427788	-0.661436		3	24	2	2	9	3	1	6	8	12	5	1
			1.08608	0.554274	0.362694	0.228816	0.129511	0.0409593	-0.0370897	-0.114994	-0.196046	-0.299419	-0.428846	-0.662871		2	12	3	5	27	6	11	1	19	4	14	3
			1.08088	0.553017	0.362055	0.228503	0.129166	0.040739	-0.0375322	-0.1151	-0.196224	-0.299509	-0.429497	-0.664339		2	6	16	37	20	17	1	44	5	2	6	6
			1.07964	0.551984	0.362006	0.22809	0.129139	0.0399295	-0.0375664	-0.115364	-0.196396	-0.300241	-0.429772	-0.66481		6	32	7	3	19	28	3	1	7	3	10	4
			1.06151	0.551116	0.361421	0.227061	0.128357	0.0396444	-0.0382629	-0.115492	-0.196542	-0.300283	-0.429791	-0.665883		8	14	1	1	11	10	4	14	14	6	2	1
			1.05767	0.550863	0.361397	0.226443	0.127005	0.0391358	-0.0394142	-0.115803	-0.196677	-0.301855	-0.430426	-0.666663		9	10	6	12	1	1	1	1	6	5	12	12
			1.05692	0.549695	0.360961	0.22547	0.126914	0.0383698	-0.039909	-0.115804	-0.197192	-0.302332	-0.431826	-0.667719		5	2	1	1	2	4	4	2	8	9	1	11
			1.0506	0.549028	0.359256	0.225211	0.126612	0.0382195	-0.0405288	-0.115927	-0.197828	-0.302546	-0.432306	-0.667758		10	8	1	19	29	2	28	11	1	12	4	2
			1.04929	0.548894	0.358718	0.225033	0.125379	0.0381721	-0.0411844	-0.116048	-0.19786	-0.302666	-0.4326	-0.669787		1	24	1	2	4	2	18	14	2	13	2	9
			1.04593	0.548375	0.358634	0.223379	0.125064	0.0380651	-0.0418328	-0.116174	-0.198233	-0.303723	-0.433422	-0.670465		3	3	10	15	11	2	29	4	1	2	1	2
			1.04399	0.547287	0.358556	0.22279	0.124505	0.037939	-0.0430739	-0.116196	-0.198336	-0.303982	-0.433721	-0.672893		8	10	6	3	12	1	2	8	50	24	22	1
			1.04337	0.546351	0.358124	0.222668	0.124292	0.0376296	-0.0431033	-0.116386	-0.198801	-0.305445	-0.434065	-0.674471		22	16	1	1	17	1	4	5	4	25	21	6
			1.04317	0.545807	0.358045	0.222291	0.123979	0.0371944	-0.0431946	-0.116466	-0.199583	-0.305629	-0.435074	-0.682733		23	11	2	5	7	6	1	1	9	8	2	3
			1.04275	0.543551	0.357981	0.222065	0.123789	0.0371679	-0.0432246	-0.116768	-0.200138	-0.305643	-0.435094	-0.683901		4	3	6	1	3	7	2	8	5	1	3	12
			1.0411	0.541843	0.357123	0.222022	0.123784	0.0370179	-0.0432611	-0.116806	-0.200441	-0.305989	-0.435859	-0.68589		7	2	3	23	10	22	18	3	11	4	11	1
			1.03996	0.540641	0.357106	0.221761	0.122702	0.0366571	-0.0439769	-0.11743	-0.200652	-0.306069	-0.436013	-0.687485		6	17	31	1	5	15	2	22	6	3	5	8
			1.0367	0.540298	0.356916	0.221706	0.122648	0.0363922	-0.0440867	-0.117948	-0.201044	-0.306095	-0.436521	-0.68955		3	1	7	2	7	2	7	4	3	2	4	13
			1.03115	0.540007	0.356823	0.220822	0.122415	0.0363659	-0.0443575	-0.118423	-0.201078	-0.306443	-0.438371	-0.690882		15	1	5	1	10	1	1	15	2	9	1	3
			1.02808	0.539421	0.356752	0.220121	0.122382	0.0361963	-0.044425	-0.119401	-0.202043	-0.306583	-0.438578	-0.694813		1	4	10	31	1	1	1	9	2	1	67	3
			1.02464	0.539342	0.356584	0.220111	0.122325	0.0360949	-0.0444768	-0.119618	-0.202512	-0.306923	-0.439019	-0.697249		2	4	4	5	3	2	5	4	17	1	5	17
			1.02121	0.539151	0.356077	0.21841	0.121461	0.0357538	-0.0445493	-0.120333	-0.20317	-0.307645	-0.440143	-0.697279		3	3	2	6	4	5	7	5	15	1	6	7
			1.00626	0.538805	0.355567	0.218355	0.121169	0.0356788	-0.044905	-0.120384	-0.203242	-0.308127	-0.440311	-0.698918		5	1	15	5	34	11	1	1	14	8	5	3
			1.00035	0.537773	0.355259	0.218245	0.121012	0.0354721	-0.0449878	-0.120569	-0.203361	-0.30875	-0.440598	-0.700377		8	6	5	5	39	1	18	9	1	6	5	12
			0.995349	0.537526	0.354555	0.217927	0.120768	0.0352157	-0.0454876	-0.120606	-0.203531	-0.30876	-0.440843	-0.701205		12	4	2	1	1	13	4	2	3	5	1	4
			0.993522	0.537198	0.352515	0.217691	0.120471	0.0351542	-0.0456071	-0.12072	-0.203953	-0.308994	-0.441519	-0.702872		3	16	11	11	15	2	17	2	2	12	6	7
			0.988557	0.536023	0.35232	0.217547	0.119776	0.034486	-0.0456964	-0.121117	-0.203991	-0.309482	-0.441989	-0.703512		25	3	37	7	4	9	2	10	1	4	5	1
			0.987219	0.535409	0.351921	0.217485	0.11977	0.0343192	-0.0458344	-0.121172	-0.204753	-0.311464	-0.442006	-0.706309		22	36	2	8	1	4	11	1	1	11	15	5
			0.986291	0.534047	0.351204	0.217214	0.119588	0.0341588	-0.0463256	-0.121403	-0.204924	-0.311669	-0.443133	-0.706419		2	1	1	5	1	11	6	3	21	7	13	1
			0.985329	0.530432	0.350628	0.216445	0.119152	0.0336472	-0.0464732	-0.12168	-0.204961	-0.312315	-0.443332	-0.706456		2	10	1	8	3	3	19	18	30	1	26	10
			0.976855	0.5302	0.34957	0.215868	0.118955	0.0327466	-0.0465692	-0.121866	-0.205039	-0.312347	-0.445222	-0.707002		8	4	1	21	9	10	5	1	4	42	3	11
			0.976013	0.529514	0.349497	0.215621	0.118693	0.0320382	-0.0466157	-0.121903	-0.205304	-0.312742	-0.445389	-0.710845		5	1	10	1	6	1	2	1	11	4	8	2
			0.975514	0.527214	0.348695	0.2156	0.118313	0.0319314	-0.0467353	-0.122164	-0.205375	-0.31322	-0.445541	-0.711338		1	1	2	1	1	4	11	34	1	39	18	2
			0.965635	0.527185	0.34834	0.215123	0.11804	0.0316719	-0.0468312	-0.122209	-0.205523	-0.313511	-0.445835	-0.711496		1	2	9	14	8	6	8	6	44	22	7	20
			0.964761	0.527088	0.347865	0.214914	0.117376	0.0315995	-0.0470568	-0.122508	-0.205946	-0.313832	-0.445865	-0.712248		6	15	4	8	10	5	1	12	11	9	14	2
			0.962676	0.527069	0.346971	0.214568	0.117246	0.0314306	-0.0471955	-0.122578	-0.205993	-0.313906	-0.445931	-0.712552		1	3	4	1	16	1	3	14	4	4	7	3
			0.959902	0.526189	0.346747	0.214463	0.11682	0.0312399	-0.0474825	-0.122974	-0.207289	-0.313997	-0.445951	-0.712657		11	2	7	5	4	20	16	9	22	1	2	4
			0.95977	0.525836	0.346429	0.214324	0.11672	0.030815	-0.0475762	-0.123018	-0.207668	-0.314016	-0.445979	-0.712663		1	8	6	9	29	1	3	9	1	3	17	1
			0.957623	0.525709	0.345669	0.213711	0.116331	0.0307718	-0.047638	-0.123829	-0.207671	-0.315576	-0.446441	-0.716039		16	1	2	2	2	2	2	11	1	2	6	1
			0.956956	0.525072	0.345053	0.213168	0.116303	0.0304319	-0.0481938	-0.124362	-0.208294	-0.316643	-0.450125	-0.717163		2	18	1	1	1	2	11	4	7	6	3	12
			0.953841	0.52465	0.344541	0.212828	0.115887	0.0302587	-0.0485523	-0.124685	-0.208451	-0.317054	-0.450602	-0.718659		15	13	33	3	4	8	34	1	27	5	1	11
			0.949628	0.524179	0.344296	0.212141	0.115814	0.0300188	-0.0488147	-0.124739	-0.208825	-0.317708	-0.450848	-0.719352		1	18	7	11	5	6	80	10	5	5	12	13
			0.944517	0.522231	0.34412	0.21207	0.115436	0.0297534	-0.0494323	-0.125021	-0.208988	-0.318554	-0.451568	-0.720571		1	2	2	21	9	4	1	27	1	17	33	1
			0.944143	0.521056	0.343043	0.211998	0.115314	0.0296546	-0.0495528	-0.125139	-0.209007	-0.3187	-0.452138	-0.720994		13	11	17	3	13	14	20	4	6	4	4	4
			0.941578	0.520197	0.342876	0.211594	0.115308	0.029608	-0.0497432	-0.12516	-0.209157	-0.318982	-0.452158	-0.721706		8	3	10	4	6	7	20	10	22	6	2	19
			0.938314	0.519534	0.342805	0.211299	0.115222	0.0291823	-0.0502827	-0.125434	-0.20925	-0.319068	-0.452199	-0.722743		13	4	3	6	8	4	1	1	19	4	17	28
			0.938223	0.519275	0.342746	0.210634	0.115213	0.0290823	-0.0504101	-0.12568	-0.210381	-0.319919	-0.452966	-0.727107		1	2	4	1	23	19	1	14	6	14	12	11
			0.93716	0.517324	0.341949	0.210587	0.114781	0.0289979	-0.0506132	-0.12584	-0.21072	-0.320124	-0.453948	-0.727171		1	9	9	2	17	4	10	6	2	4	2	4
			0.928942	0.516755	0.340802	0.210163	0.114512	0.0289028	-0.0506348	-0.125846	-0.210785	-0.320994	-0.4544	-0.727516		5	12	11	2	2	3	22	2	10	3	7	4
			0.928642	0.515712	0.338773	0.209705	0.114395	0.0280178	-0.0510244	-0.12595	-0.211134	-0.321105	-0.454523	-0.729003		21	4	8	3	1	3	5	6	13	1	3	2
			0.920437	0.515706	0.33832	0.208568	0.114249	0.0280135	-0.0510881	-0.126237	-0.21176	-0.321216	-0.455025	-0.729081		2	33	32	15	2	1	6	3	1	1	1	2
			0.917471	0.514319	0.337991	0.207824	0.114026	0.0275912	-0.0511185	-0.126252	-0.211775	-0.321903	-0.455182	-0.736677		9	4	1	7	6	4	7	6	10	4	2	5
			0.905286	0.514262	0.33639	0.207678	0.113919	0.0275013	-0.0513073	-0.126508	-0.212434	-0.324032	-0.456599	-0.738105		1	13	14	13	2	6	5	3	25	1	1	1
			0.904601	0.511306	0.336316	0.20764	0.113739	0.0268854	-0.0515977	-0.126692	-0.212596	-0.324951	-0.456866	-0.738767		1	3	4	10	2	1	6	4	1	5	8	10
			0.903985	0.510494	0.336138	0.20724	0.113103	0.0260629	-0.0516371	-0.126798	-0.214115	-0.325396	-0.457119	-0.741588		5	7	6	11	6	12	11	11	4	9	1	7
			0.903201	0.510216	0.335222	0.206787	0.112879	0.0259668	-0.0517874	-0.126871	-0.214335	-0.3257	-0.457562	-0.746741		2	1	19	4	2	8	6	29	1	59	1	2
			0.903179	0.510165	0.334852	0.206674	0.112053	0.0258743	-0.0521942	-0.126881	-0.214411	-0.325907	-0.457629	-0.746976		9	11	8	1	2	1	2	5	15	5	6	34
			0.899475	0.508828	0.334713	0.205986	0.111814	0.0257057	-0.0526934	-0.127013	-0.214696	-0.32681	-0.458679	-0.747264		7	1	7	3	2	7	59	3	23	28	6	3
			0.894564	0.50843	0.334367	0.205825	0.111688	0.0251824	-0.0528462	-0.127914	-0.215203	-0.326811	-0.45896	-0.755834		1	1	2	2	1	18	21	3	7	43	33	53
			0.892342	0.507984	0.334124	0.205517	0.11131	0.0251097	-0.0536504	-0.127937	-0.215341	-0.327171	-0.459818	-0.756993		6	5	9	2	12	3	4	18	7	6	8	23
			0.892055	0.507537	0.33411	0.20465	0.11126	0.02499	-0.0537086	-0.128232	-0.215802	-0.327206	-0.460319	-0.757233		17	1	4	1	4	21	6	1	9	3	10	6
			0.890492	0.504439	0.333892	0.204571	0.111131	0.0247452	-0.0538145	-0.128268	-0.216002	-0.327233	-0.46102	-0.757765		2	1	2	7	2	12	4	4	15	1	11	17
			0.888341	0.504175	0.333628	0.204076	0.110235	0.024084	-0.0538491	-0.12839	-0.216196	-0.327485	-0.464422	-0.759305		1	14	18	4	6	23	1	11	4	1	6	10
			0.888082	0.503972	0.332031	0.204005	0.110171	0.0234864	-0.0538965	-0.128395	-0.216544	-0.327545	-0.465802	-0.760464		35	3	3	17	2	6	4	2	1	15	21	4
			0.880315	0.502082	0.331924	0.203943	0.109812	0.0232448	-0.0543004	-0.128751	-0.216708	-0.327584	-0.466504	-0.761399		4	1	4	9	2	14	18	10	10	2	13	29
			0.877318	0.501316	0.331882	0.203918	0.10923	0.0231856	-0.0543714	-0.128783	-0.216794	-0.327657	-0.466629	-0.7633		6	11	7	17	11	34	1	1	2	2	2	8
			0.877166	0.498219	0.331586	0.203406	0.109053	0.0231682	-0.0544774	-0.128789	-0.217289	-0.327707	-0.46766	-0.763778		30	20	4	1	9	6	2	11	5	41	2	5
			0.872911	0.498167	0.330973	0.203351	0.108967	0.0231184	-0.0545758	-0.128959	-0.217512	-0.327894	-0.467691	-0.769579		7	2	6	10	2	2	11	1	5	4	7	2
			0.872218	0.497061	0.330823	0.20314	0.108832	0.0231101	-0.0551016	-0.128995	-0.217852	-0.327938	-0.468136	-0.769844		40	1	11	29	12	15	2	6	7	17	5	1
			0.871764	0.496418	0.329319	0.202904	0.108318	0.0222067	-0.0553094	-0.129162	-0.217879	-0.328618	-0.468473	-0.774136		7	7	3	2	13	9	7	3	5	2	2	47
			0.868075	0.495567	0.328763	0.202614	0.108042	0.022163	-0.0555046	-0.129664	-0.217984	-0.328777	-0.468525	-0.774906		1	7	3	9	1	10	26	21	1	3	50	10
			0.865311	0.495095	0.327111	0.202017	0.107719	0.0221421	-0.0557226	-0.129955	-0.218097	-0.330091	-0.46894	-0.77672		4	4	1	1	5	1	27	1	2	11	5	3
			0.862403	0.49472	0.326009	0.201683	0.106612	0.021728	-0.0557714	-0.130208	-0.218841	-0.330127	-0.46915	-0.778828		4	1	8	1	2	3	3	8	1	13	29	8
			0.859792	0.494627	0.32575	0.201605	0.106081	0.0212903	-0.0558131	-0.130377	-0.219047	-0.330234	-0.469338	-0.779103		16	4	3	6	17	16	16	1	1	2	4	9
			0.850327	0.494408	0.32567	0.201027	0.106056	0.0212883	-0.0561214	-0.130682	-0.219401	-0.330268	-0.470308	-0.779682		1	5	4	1	8	1	18	28	3	1	1	7
			0.84903	0.49363	0.325254	0.200292	0.10579	0.0212345	-0.0566732	-0.13098	-0.219888	-0.330275	-0.471056	-0.782191		10	6	1	22	10	29	1	3	16	6	4	23
			0.847543	0.492941	0.324703	0.198931	0.105338	0.0212067	-0.0569458	-0.131556	-0.219899	-0.330339	-0.472213	-0.785361		1	11	2	1	6	3	10	11	10	1	4	2
			0.845611	0.492426	0.32341	0.198545	0.105286	0.0209333	-0.0569997	-0.131576	-0.220257	-0.330401	-0.472281	-0.786338		5	2	1	2	1	13	14	5	1	13	2	11
			0.845597	0.492296	0.322894	0.197357	0.105096	0.0209096	-0.0572707	-0.131883	-0.220867	-0.330839	-0.472742	-0.789772		5	1	12	2	2	39	3	4	13	1	14	5
			0.841596	0.491424	0.322824	0.196951	0.105005	0.020849	-0.0579291	-0.132093	-0.221278	-0.331178	-0.473581	-0.791712		4	1	2	4	4	14	31	8	3	3	1	3
			0.839678	0.489432	0.322727	0.196284	0.104903	0.0207101	-0.0583129	-0.13291	-0.221688	-0.33161	-0.47364	-0.794857		7	9	17	9	13	1	2	27	10	6	6	12
			0.835741	0.488991	0.322677	0.195269	0.104572	0.0196715	-0.0585282	-0.133089	-0.222015	-0.332018	-0.474443	-0.795114		13	11	7	4	4	11	8	13	3	8	5	9
			0.833523	0.487785	0.32207	0.195042	0.104187	0.0190695	-0.0590674	-0.13393	-0.223291	-0.332515	-0.475505	-0.796141		1	8	8	9	8	6	31	2	4	2	4	5
			0.833229	0.486925	0.321923	0.194835	0.104144	0.0190414	-0.0593699	-0.134097	-0.223626	-0.333162	-0.4762	-0.809544		4	40	18	4	23	6	23	14	13	8	33	2
			0.830229	0.486789	0.321588	0.194732	0.103839	0.018663	-0.0595162	-0.134294	-0.223906	-0.333227	-0.476895	-0.815426		54	7	4	3	1	2	11	1	4	3	23	2
			0.827079	0.486256	0.321393	0.194694	0.103685	0.0186442	-0.0595314	-0.134527	-0.224425	-0.334141	-0.477979	-0.817135		1	7	9	9	10	21	10	7	11	9	12	10
			0.823571	0.48593	0.321175	0.19436	0.103404	0.0179555	-0.0595372	-0.134603	-0.224648	-0.334447	-0.478197	-0.820779		3	3	36	2	2	1	14	14	13	1	5	11
			0.823031	0.48506	0.320992	0.194262	0.103251	0.0177569	-0.0595493	-0.135041	-0.225299	-0.334856	-0.478691	-0.829248		14	6	52	8	7	1	2	42	1	1	9	5
			0.822078	0.484841	0.32073	0.192845	0.103164	0.0172194	-0.0596704	-0.135179	-0.225326	-0.335285	-0.479595	-0.82935		16	1	2	2	7	15	5	4	8	16	15	29
			0.816473	0.484182	0.320623	0.192544	0.102993	0.0171831	-0.0597956	-0.13548	-0.226058	-0.335852	-0.479617	-0.839941		2	11	2	3	8	25	3	1	8	3	12	2
			0.815956	0.483565	0.320467	0.192497	0.102726	0.0168438	-0.0598861	-0.135485	-0.226538	-0.336055	-0.479899	-0.849289		1	1	14	10	2	6	21	3	10	4	5	1
			0.81535	0.482164	0.32043	0.192142	0.10216	0.0168248	-0.060058	-0.135861	-0.226574	-0.336129	-0.480382	-0.851609		1	31	5	10	19	11	2	12	6	3	27	4
			0.813324	0.48171	0.319368	0.19192	0.102059	0.0165782	-0.0601063	-0.136055	-0.226917	-0.33624	-0.48067	-0.853134		2	2	1	15	18	33	7	1	5	4	1	10
			0.811503	0.481587	0.319085	0.191717	0.101574	0.0160665	-0.0602288	-0.13644	-0.227432	-0.336262	-0.481196	-0.857274		9	1	28	1	1	7	1	3	12	10	8	5
			0.8114	0.481568	0.318923	0.191051	0.101524	0.0159721	-0.0606495	-0.136464	-0.228574	-0.336756	-0.481845	-0.86309		4	2	6	2	5	11	2	2	7	23	2	12
			0.811179	0.480914	0.318909	0.190934	0.101469	0.0159086	-0.06069	-0.136651	-0.228888	-0.337576	-0.483222	-0.864804		27	1	9	10	25	6	4	39	9	30	3	17
			0.809702	0.478496	0.318036	0.189561	0.100532	0.0158383	-0.0607625	-0.137171	-0.22902	-0.337739	-0.483716	-0.881265		2	2	6	1	18	1	3	2	4	1	30	35
			0.809642	0.478401	0.317644	0.189379	0.100269	0.0158008	-0.0612122	-0.13759	-0.229076	-0.337922	-0.485133	-0.884643		10	4	6	2	17	3	11	8	1	6	7	17
			0.807692	0.478268	0.316499	0.189249	0.100009	0.0156315	-0.0617331	-0.138143	-0.229732	-0.337948	-0.48592	-0.886766		29	2	10	9	21	1	5	10	14	3	34	5
			0.807036	0.47557	0.316161	0.189115	0.0998983	0.0156137	-0.0621352	-0.138148	-0.230224	-0.338068	-0.486755	-0.893697		1	8	5	6	11	6	14	9	11	3	1	10
			0.804129	0.475104	0.315142	0.189096	0.0997713	0.0155339	-0.0627224	-0.138578	-0.230393	-0.338652	-0.487528	-0.89513		58	22	4	4	23	6	1	2	16	9	38	4
			0.800674	0.474732	0.314851	0.188925	0.0993368	0.0154308	-0.06303	-0.138686	-0.230608	-0.339478	-0.488885	-0.896236		2	5	13	3	1	1	1	2	1	5	2	12
			0.800186	0.474282	0.314777	0.188918	0.0991445	0.0154067	-0.0631163	-0.138706	-0.230756	-0.339771	-0.488961	-0.898293		2	2	1	3	3	11	2	8	7	5	3	3
			0.799737	0.474144	0.31451	0.188907	0.0990488	0.0150201	-0.0638327	-0.138792	-0.231877	-0.339905	-0.490021	-0.899602		3	1	11	3	13	2	23	2	3	5	1	2
			0.797487	0.472728	0.313729	0.188743	0.0990161	0.0146479	-0.0641361	-0.138872	-0.23199	-0.340088	-0.490294	-0.907108		1	1	5	2	14	13	7	4	1	9	7	16
			0.794555	0.472178	0.313398	0.18859	0.0985331	0.0146196	-0.0643731	-0.140088	-0.232072	-0.340747	-0.490356	-0.925246		1	8	11	1	7	6	4	15	10	12	1	14
			0.790427	0.471997	0.313145	0.188588	0.0969777	0.014559	-0.0647545	-0.140154	-0.232136	-0.341167	-0.490495	-0.926566		13	15	15	2	5	10	29	1	5	6	6	21
			0.789678	0.47135	0.313028	0.188473	0.0969091	0.014415	-0.065093	-0.140205	-0.232591	-0.341181	-0.490709	-0.926663		1	1	17	9	1	10	2	5	5	8	3	1
			0.789427	0.470869	0.312798	0.188245	0.0966824	0.0140495	-0.0652536	-0.140421	-0.23267	-0.342159	-0.49078	-0.929735		2	11	1	1	3	3	3	9	5	3	6	53
			0.787259	0.47035	0.311995	0.188141	0.0965128	0.014017	-0.0652759	-0.140745	-0.232854	-0.342834	-0.491083	-0.930558		45	11	1	6	15	5	4	3	19	2	1	12
			0.78271	0.469968	0.311551	0.187759	0.0956699	0.0138143	-0.0654258	-0.14097	-0.233276	-0.342916	-0.491802	-0.930638		15	2	4	4	16	3	2	39	53	1	9	1
			0.777365	0.468766	0.311226	0.187554	0.0954847	0.0136568	-0.0658853	-0.141882	-0.233481	-0.342956	-0.492573	-0.938454		7	5	9	4	5	32	2	9	4	5	7	50
			0.776833	0.468718	0.311016	0.18726	0.0952645	0.0135563	-0.0663923	-0.14213	-0.233725	-0.343848	-0.494497	-0.965878		24	16	33	4	9	2	1	15	1	11	8	15
			0.776639	0.467245	0.310947	0.187031	0.0937011	0.013449	-0.0671399	-0.142648	-0.233844	-0.344354	-0.494659	-0.967062		1	2	8	3	6	1	10	17	4	3	4	2
			0.776353	0.466797	0.31091	0.186843	0.093133	0.0132511	-0.0678125	-0.143033	-0.23444	-0.345059	-0.495229	-0.969393		2	5	6	9	2	15	13	6	1	2	6	16
			0.7755	0.466688	0.31056	0.186586	0.0927256	0.012966	-0.0681205	-0.143342	-0.234806	-0.345159	-0.495889	-0.970887		4	16	1	25	23	13	9	9	4	27	12	21
			0.773635	0.466267	0.310373	0.18609	0.0926349	0.0122538	-0.0689963	-0.143471	-0.235543	-0.345843	-0.495947	-0.972657		7	1	5	13	21	2	21	1	3	5	2	5
			0.77319	0.465038	0.309772	0.186034	0.0923061	0.011988	-0.0692178	-0.143792	-0.235813	-0.346036	-0.496444	-0.973902		8	6	1	1	1	3	1	2	2	20	19	4
			0.771238	0.464896	0.309515	0.186015	0.0922775	0.0119012	-0.0692776	-0.143957	-0.235817	-0.346138	-0.496798	-0.98165		3	12	1	2	1	9	1	16	1	14	5	36
			0.767724	0.464896	0.309306	0.185534	0.0921265	0.0110598	-0.0696978	-0.144817	-0.236138	-0.346353	-0.499058	-0.985932		8	2	9	4	10	6	17	13	2	3	4	7
			0.767413	0.464756	0.308802	0.185283	0.0921048	0.0110069	-0.0703582	-0.145041	-0.236417	-0.347577	-0.499314	-0.99503		4	5	46	7	10	26	4	6	1	17	19	2
			0.766859	0.463789	0.308768	0.185131	0.0920263	0.010567	-0.0703646	-0.145328	-0.237061	-0.349289	-0.499981	-1.00469		19	2	7	1	9	9	5	4	3	4	18	8
			0.766658	0.463267	0.308253	0.184874	0.0915947	0.0105167	-0.0709752	-0.145787	-0.237459	-0.349429	-0.500334	-1.0069		21	26	10	4	16	4	6	1	22	9	5	21
			0.765582	0.462918	0.308127	0.184124	0.0913087	0.00984803	-0.0723139	-0.146011	-0.239005	-0.349828	-0.500565	-1.01176		1	5	21	11	14	12	1	14	4	6	10	3
			0.764843	0.462721	0.307058	0.183849	0.0911843	0.00955747	-0.0724363	-0.147397	-0.239078	-0.350058	-0.500906	-1.02953		12	1	2	8	6	3	1	26	2	2	8	7
			0.763893	0.46204	0.30677	0.183676	0.0905537	0.00939911	-0.0724663	-0.14753	-0.239725	-0.35108	-0.501959	-1.03343		1	1	3	2	1	3	3	6	1	14	45	2
			0.763455	0.461937	0.306684	0.183429	0.0903211	0.00933925	-0.0725864	-0.147676	-0.24204	-0.351091	-0.502054	-1.04219		5	7	13	7	10	10	10	1	10	8	23	14
			0.761096	0.461895	0.306538	0.182325	0.0899702	0.00915134	-0.0726056	-0.147708	-0.242144	-0.351348	-0.502653	-1.04777		2	3	2	1	14	5	7	10	9	6	7	6
			0.758619	0.46182	0.305339	0.182055	0.0896581	0.00910649	-0.0727173	-0.14799	-0.242422	-0.351589	-0.502723	-1.05487		6	14	2	1	3	3	17	18	10	3	47	5
			0.758501	0.461639	0.304223	0.181058	0.0892458	0.00865822	-0.0729741	-0.148709	-0.24289	-0.351791	-0.503399	-1.05567		47	5	11	10	8	1	23	5	21	3	6	1
			0.75807	0.461554	0.302608	0.180641	0.0889833	0.00861228	-0.0731371	-0.14872	-0.243156	-0.351817	-0.503691	-1.05694		10	1	6	3	37	6	26	5	8	2	3	4
			0.757867	0.46059	0.301396	0.180477	0.0888425	0.00807298	-0.0732751	-0.148769	-0.243473	-0.351914	-0.505011	-1.06554		6	9	1	4	4	12	1	1	1	12	8	36
			0.755086	0.460378	0.300706	0.180448	0.088575	0.00769895	-0.0733128	-0.148924	-0.243934	-0.35242	-0.505485	-1.07002		7	55	16	1	11	8	7	2	8	2	28	29
			0.754396	0.459108	0.299205	0.18022	0.0882936	0.00750585	-0.0737561	-0.149107	-0.244494	-0.35246	-0.507646	-1.08211		2	1	2	15	11	25	3	1	8	8	9	5
			0.753505	0.458626	0.298779	0.179975	0.0881423	0.00734895	-0.0737845	-0.14993	-0.244812	-0.352493	-0.50809	-1.10258		22	1	10	15	9	5	27	2	1	19	2	8
			0.751837	0.45858	0.298433	0.179672	0.0880359	0.00714867	-0.0746423	-0.150189	-0.245245	-0.35272	-0.508413	-1.11621		4	1	14	6	11	2	14	18	5	2	3	5
			0.751452	0.456802	0.297956	0.179208	0.0879771	0.00696797	-0.0747753	-0.150434	-0.245302	-0.353101	-0.508682	-1.14107		3	2	5	1	8	8	11	4	9	15	9	6
			0.749923	0.456403	0.297295	0.178313	0.0874749	0.00665353	-0.0748094	-0.151355	-0.245959	-0.354089	-0.508743	-1.1461		1	1	7	14	7	15	2	1	3	1	3	13
			0.749184	0.456289	0.296947	0.177947	0.0872813	0.00664917	-0.0752126	-0.151574	-0.246403	-0.354307	-0.511834	-1.14937		9	22	4	2	1	2	13	14	2	12	2	11
			0.745797	0.455698	0.296851	0.177684	0.0871336	0.0066155	-0.0753994	-0.151745	-0.246467	-0.355231	-0.51302	-1.15283		37	1	6	2	10	2	7	14	1	1	18	12
			0.744193	0.455514	0.296335	0.177383	0.0867786	0.00660576	-0.0756878	-0.15199	-0.246624	-0.355394	-0.514498	-1.15514		1	19	1	4	6	16	12	41	8	10	9	6
			0.743636	0.45476	0.29632	0.176996	0.0858662	0.00628762	-0.075877	-0.152194	-0.247077	-0.356594	-0.515826	-1.17982		4	10	1	7	4	4	4	8	28	10	6	6
			0.737737	0.454696	0.295602	0.176495	0.0852631	0.00609552	-0.076834	-0.152593	-0.247473	-0.35756	-0.516342	-1.18591		7	4	3	1	4	20	46	11	18	34	3	12
			0.737031	0.453905	0.295165	0.176318	0.0850648	0.00575698	-0.0768348	-0.152706	-0.2475	-0.358167	-0.516652	-1.19387		2	3	8	7	5	1	1	4	10	15	48	19
			0.734818	0.453551	0.29449	0.175661	0.0844831	0.00567044	-0.0768805	-0.152724	-0.248319	-0.35829	-0.516882	-1.20018		2	5	11	2	16	1	1	1	3	4	22	1
			0.733507	0.452105	0.29194	0.175562	0.0844552	0.00560414	-0.0770032	-0.152774	-0.251043	-0.358873	-0.518823	-1.24431		6	4	33	1	2	11	2	32	1	11	7	60
			0.731472	0.451974	0.291653	0.175191	0.0842237	0.00545772	-0.0770271	-0.153246	-0.25107	-0.358893	-0.518927	-1.26326		8	1	7	7	18	8	3	11	2	12	6	1
			0.722364	0.451763	0.290986	0.174956	0.0835635	0.00531877	-0.077513	-0.153473	-0.25115	-0.359398	-0.518979	-1.28483		27	29	8	8	1	17	4	10	15	2	5	13
			0.721213	0.451455	0.290468	0.174728	0.0834025	0.00501727	-0.0777772	-0.153698	-0.251439	-0.360096	-0.519906	-1.31053		19	2	2	6	1	3	9	5	21	2	11	8
			0.719804	0.451348	0.289759	0.174231	0.0833384	0.00490511	-0.07793	-0.153708	-0.251464	-0.360644	-0.519919	-1.31391		1	47	12	1	5	6	1	2	2	1	1	18
			0.717089	0.45128	0.288913	0.17412	0.0830406	0.00445896	-0.0781561	-0.154009	-0.252047	-0.361617	-0.520937	-1.34708		5	4	10	1	9	16	2	7	1	13	13	41
			0.716176	0.450838	0.288457	0.174016	0.0824401	0.00416782	-0.0781935	-0.154327	-0.252133	-0.361796	-0.521245	-1.37918		12	6	2	4	5	1	2	1	15	2	19	22
			0.715065	0.450226	0.288388	0.173789	0.0822776	0.00403144	-0.0782163	-0.154701	-0.252404	-0.362816	-0.521275	-1.43675		12	5	3	16	3	2	3	10	38	37	25	32
			0.714279	0.449377	0.28795	0.173468	0.0821153	0.00377636	-0.0784427	-0.154865	-0.253252	-0.363625	-0.521565	-1.54367		18	20	2	1	1	1	1	15	84	4	34	4
			0.7141	0.449158	0.287749	0.173322	0.081847	0.00374424	-0.0788653	-0.155449	-0.253388	-0.36501	-0.52169	-1.62301		24	4	12	9	9	4	14	4	12	6	4	19
			0.713822	0.449126	0.287264	0.172775	0.0817489	0.00267033	-0.079342	-0.155482	-0.253433	-0.366006	-0.522163	-1.72204		3	9	2	21	1	6	7	1	13	1	6	26
			0.712193	0.448686	0.287151	0.172696	0.0815633	0.00254795	-0.0799286	-0.155682	-0.253658	-0.366457	-0.522996	-1.72302		1	7	2	2	4	2	2	13	6	1	15	5
			0.710675	0.447671	0.286826	0.172063	0.0812999	0.00246986	-0.0805649	-0.155775	-0.254059	-0.366788	-0.523621	-1.75566		19	4	2	6	4	4	21	10	19	20	37	15
			0.710487	0.447273	0.286555	0.171856	0.0807169	0.00231816	-0.0808652	-0.155823	-0.254592	-0.366803	-0.524038	-1.92544		1	16	1	6	1	20	13	5	1	3	5	4
			0.707889	0.445973	0.286123	0.170874	0.079794	0.00211247	-0.0809363	-0.155974	-0.254966	-0.367835	-0.524622	-2.09161		6	1	11	17	1	3	15	49	11	3	3	4
			0.706674	0.445044	0.285876	0.17084	0.0796898	0.00207797	-0.0810007	-0.157022	-0.254975	-0.368095	-0.524816	-2.18547		1	10	3	19	5	35	7	42	1	4	10	2
			0.705708	0.442392	0.285833	0.170603	0.0790328	0.0018346	-0.0810701	-0.157337	-0.255465	-0.368507	-0.52597			23	1	4	1	13	3	2	12	5	74	37
			0.701335	0.442313	0.285783	0.170545	0.0784304	0.00116663	-0.0811302	-0.157537	-0.25557	-0.368551	-0.526166			2	4	2	40	5	1	2	19	2	60	3
			0.698468	0.441987	0.285669	0.170437	0.0779527	0.000865157	-0.0811889	-0.157627	-0.256	-0.369993	-0.526475			9	8	23	7	1	16	4	4	1	26	3
			0.698025	0.441343	0.285066	0.170094	0.0777149	0.00072755	-0.0816333	-0.157752	-0.256491	-0.370695	-0.52807			17	1	2	1	1	6	18	5	4	1	4
			0.697694	0.440708	0.284414	0.169816	0.0776409	0.000462722	-0.081729	-0.157791	-0.256927	-0.371552	-0.529633			7	15	2	3	12	1	1	1	5	2	7
			0.695664	0.438902	0.283947	0.168828	0.0775704	0.000153294	-0.08189	-0.157979	-0.257445	-0.371702	-0.530406			7	1	19	2	10	28	1	2	8	17	10
			0.695135	0.437542	0.283337	0.168024	0.0771358	0.000101919	-0.0823129	-0.158538	-0.257589	-0.371842	-0.531172			3	7	16	4	3	9	15	20	1	6	1
			0.694735	0.437411	0.283239	0.167925	0.0771098	-0.000173402	-0.0825196	-0.158728	-0.257605	-0.372249	-0.53187			1	2	1	3	2	14	11	3	1	3	24
			0.692072	0.437086	0.283101	0.167757	0.0769709	-0.000462707	-0.0825285	-0.159185	-0.257831	-0.372473	-0.532738			4	6	6	1	9	22	5	7	5	14	4
			0.689962	0.436914	0.282943	0.16772	0.0767883	-0.000609094	-0.0827421	-0.159387	-0.258174	-0.372878	-0.533562			13	4	11	3	20	10	19	1	15	5	5
			0.689087	0.436803	0.28289	0.166098	0.0767703	-0.00119852	-0.0828401	-0.15984	-0.258602	-0.373452	-0.534977			6	14	11	2	21	7	14	2	20	10	1
			0.689063	0.435709	0.282438	0.165692	0.076665	-0.00142882	-0.0831675	-0.159853	-0.258621	-0.374033	-0.535978			1	2	10	9	29	2	3	37	1	5	4
			0.686445	0.435597	0.281739	0.165491	0.0764181	-0.0023183	-0.0831868	-0.159891	-0.259024	-0.37495	-0.536264			2	17	2	20	18	1	11	14	1	4	7
			0.683549	0.433792	0.281538	0.165048	0.0763994	-0.00249806	-0.0832543	-0.160309	-0.25922	-0.375532	-0.536786			4	14	4	32	3	8	2	13	24	25	3
			0.682398	0.431963	0.281331	0.164765	0.0758719	-0.00256143	-0.0833202	-0.160745	-0.260413	-0.375556	-0.537726			19	2	26	2	9	20	5	2	4	9	10
			0.682391	0.431821	0.281202	0.164033	0.0748395	-0.00263249	-0.0836498	-0.161335	-0.260981	-0.376075	-0.538337			1	1	7	11	7	7	2	11	6	21	6
			0.682018	0.431705	0.280957	0.163514	0.0739086	-0.00286278	-0.0837394	-0.16143	-0.261085	-0.378753	-0.539034			4	5	1	3	10	1	27	13	23	1	10
			0.678894	0.429009	0.280119	0.163256	0.0737503	-0.00342009	-0.0837532	-0.161672	-0.261379	-0.378948	-0.540729			1	15	21	1	7	2	4	6	4	3	22
			0.677627	0.42846	0.280012	0.162683	0.0729886	-0.00345084	-0.0839459	-0.161723	-0.261876	-0.379118	-0.542118			19	16	2	2	6	4	1	39	72	5	12
			0.676716	0.426293	0.278833	0.162397	0.0722997	-0.00352831	-0.0843079	-0.161777	-0.262986	-0.379934	-0.542961			2	5	5	3	2	5	2	1	8	5	25
			0.676364	0.42546	0.278095	0.162381	0.0721792	-0.0038365	-0.0845642	-0.16185	-0.263067	-0.380071	-0.543829			15	13	5	1	2	13	13	26	25	3	21
			0.67617	0.425435	0.277875	0.162355	0.0721496	-0.00400096	-0.0847052	-0.161951	-0.263135	-0.380423	-0.544135			14	7	6	34	9	14	2	2	21	2	4
			0.676034	0.424949	0.277025	0.162316	0.0720431	-0.0040519	-0.0855292	-0.162131	-0.263471	-0.381548	-0.544514			29	1	6	1	20	6	3	10	18	2	16
			0.67287	0.42479	0.2768	0.162041	0.0715228	-0.00419878	-0.0858119	-0.162287	-0.263791	-0.381834	-0.546182			6	7	12	3	2	31	5	2	13	1	21
			0.672768	0.424407	0.276536	0.161524	0.0714511	-0.00535648	-0.0861809	-0.162631	-0.264251	-0.382235	-0.549859			4	3	5	1	8	1	3	24	1	14	3
			0.672644	0.424178	0.276126	0.16102	0.0710944	-0.00542119	-0.086188	-0.163001	-0.264403	-0.382259	-0.550523			1	2	6	30	3	1	2	2	6	5	5
			0.672121	0.424093	0.275514	0.160993	0.070972	-0.00570132	-0.0862474	-0.163196	-0.264562	-0.382642	-0.551403			1	1	8	12	14	3	10	20	4	3	42
			0.671742	0.422788	0.274903	0.16083	0.0708592	-0.00583515	-0.0863643	-0.163438	-0.265063	-0.382889	-0.551788			32	13	6	2	1	4	1	9	1	3	15
			0.670339	0.422282	0.274124	0.160648	0.0705907	-0.00600355	-0.0866706	-0.163569	-0.265173	-0.383346	-0.551904			3	3	20	9	4	8	4	28	5	28	16
			0.667892	0.421975	0.273349	0.160305	0.0705675	-0.00602314	-0.0870763	-0.163853	-0.265267	-0.383875	-0.552487			8	5	2	4	1	13	20	27	1	11	3
			0.667727	0.421474	0.273101	0.160072	0.0696667	-0.00685513	-0.0871713	-0.164599	-0.265414	-0.384212	-0.5543			7	11	6	6	1	1	10	10	24	5	8
			0.666539	0.420743	0.272789	0.159988	0.069525	-0.00703816	-0.0872099	-0.164863	-0.265574	-0.385253	-0.557102			17	2	10	4	1	24	12	12	1	1	11
			0.666003	0.420244	0.272718	0.1596	0.0684062	-0.00703957	-0.0873524	-0.165208	-0.265622	-0.385293	-0.557551			5	1	23	9	1	13	2	2	4	6	2
			0.665588	0.420031	0.27236	0.159146	0.06837	-0.00707938	-0.0877598	-0.165416	-0.266086	-0.386288	-0.559668			2	27	5	6	16	8	10	16	11	8	11
			0.665124	0.419702	0.272062	0.158957	0.0670525	-0.00753298	-0.0879161	-0.166002	-0.266347	-0.3867	-0.560699			3	33	17	1	23	8	25	1	32	12	11
			0.664993	0.419362	0.271698	0.157996	0.0669924	-0.00764672	-0.0880201	-0.16603	-0.266619	-0.387306	-0.560758			4	1	3	5	7	2	2	8	1	7	5
			0.661796	0.41758	0.271673	0.157948	0.066385	-0.00779216	-0.0882489	-0.166598	-0.266801	-0.38732	-0.561778			17	2	10	2	1	3	2	3	1	1	13
			0.659789	0.41732	0.271488	0.157852	0.0662389	-0.00786157	-0.0884697	-0.16666	-0.268278	-0.387665	-0.56291			1	6	6	9	12	1	1	5	10	16	2
			0.658212	0.417042	0.271093	0.157697	0.0659724	-0.00789286	-0.0885263	-0.167153	-0.268514	-0.387724	-0.563218			16	2	3	3	1	4	28	10	4	1	5
			0.657034	0.416065	0.270815	0.157546	0.0656813	-0.00821285	-0.0887228	-0.167174	-0.268635	-0.388321	-0.563512			2	6	16	10	10	5	8	21	21	1	4
			0.656605	0.413044	0.27072	0.157224	0.0655864	-0.008646	-0.0888112	-0.167694	-0.268646	-0.388993	-0.564925			13	4	9	62	13	9	18	39	9	1	5
			0.656014	0.412979	0.270419	0.157107	0.0652457	-0.00872232	-0.0890624	-0.168065	-0.268972	-0.389369	-0.565097			45	6	5	49	1	10	1	1	4	9	2
			0.65535	0.412747	0.270092	0.156846	0.065041	-0.00880715	-0.0891419	-0.168312	-0.269208	-0.389487	-0.566762			6	10	6	14	10	1	7	7	28	3	5
			0.654602	0.411998	0.269952	0.156732	0.0644929	-0.00904103	-0.0908411	-0.168608	-0.269724	-0.39071	-0.566795			2	9	3	4	5	2	8	9	1	12	19
			0.652987	0.411737	0.26889	0.156418	0.0643567	-0.00956694	-0.0911444	-0.168666	-0.270139	-0.391532	-0.567005			8	10	51	3	2	6	4	4	10	3	3
			0.651061	0.411154	0.268676	0.156407	0.0641536	-0.00962194	-0.0914322	-0.168958	-0.270645	-0.39155	-0.569639			10	2	9	3	11	20	30	3	16	17	10
			0.647423	0.410321	0.268623	0.155709	0.0641423	-0.00972119	-0.0915471	-0.168958	-0.271282	-0.391567	-0.570389			8	1	1	3	1	8	30	1	3	22	1
			0.645484	0.40921	0.268502	0.155707	0.0639066	-0.00979921	-0.0915928	-0.169091	-0.271298	-0.391642	-0.571352			17	2	15	4	2	7	10	6	7	3	3
			0.643944	0.408238	0.267554	0.155645	0.0638736	-0.00998892	-0.0919021	-0.169548	-0.271702	-0.391759	-0.571517			18	1	5	32	1	14	10	7	11	25	1
			0.643076	0.408081	0.267429	0.155049	0.0636825	-0.0101283	-0.0922218	-0.169596	-0.27179	-0.392476	-0.57263			4	14	3	2	19	12	12	13	7	21	7
			0.643062	0.407641	0.267336	0.154979	0.0633298	-0.0103973	-0.0926064	-0.170266	-0.271833	-0.392512	-0.57484			8	12	6	5	26	4	3	4	2	13	7
			0.642649	0.407495	0.26724	0.154502	0.0632054	-0.010927	-0.0928218	-0.170338	-0.271906	-0.393192	-0.576865			2	1	10	1	2	9	2	7	4	14	20
			0.64263	0.406655	0.266977	0.154397	0.0630161	-0.0110664	-0.0928463	-0.170897	-0.271919	-0.393838	-0.578356			1	1	5	3	1	1	8	5	1	3	6
			0.642614	0.406302	0.266234	0.154395	0.0628761	-0.0113116	-0.0935724	-0.171034	-0.272465	-0.393879	-0.578447			15	21	4	4	16	9	18	1	10	3	3
			0.641972	0.405958	0.266109	0.15422	0.0626741	-0.0117814	-0.0937871	-0.171349	-0.27296	-0.394699	-0.579911			12	11	10	1	3	8	13	15	11	5	1
			0.641591	0.405504	0.265783	0.153945	0.0624033	-0.0119362	-0.0938606	-0.171404	-0.273501	-0.39506	-0.580525			12	27	1	7	7	10	2	15	4	13	13
			0.640003	0.404748	0.265677	0.153641	0.0623402	-0.0123295	-0.094245	-0.171462	-0.273519	-0.395104	-0.580922			2	17	5	5	1	6	1	1	24	25	13
			0.639832	0.404582	0.264827	0.153347	0.0615748	-0.0124135	-0.0944823	-0.171507	-0.273676	-0.395501	-0.580978			4	9	22	7	1	16	1	22	1	7	12
			0.638667	0.404329	0.264353	0.153304	0.0610853	-0.0124164	-0.0947422	-0.17164	-0.274204	-0.396824	-0.582683			1	4	3	13	8	1	6	11	23	4	26
			0.637411	0.403252	0.264132	0.153191	0.0609105	-0.0128752	-0.095875	-0.171665	-0.27454	-0.396976	-0.582968			23	3	2	3	7	1	4	2	2	32	1
			0.6358	0.403126	0.263498	0.152659	0.060741	-0.0129077	-0.0961397	-0.171759	-0.274603	-0.396991	-0.583023			1	14	1	4	16	5	9	10	1	3	17
			0.634864	0.402612	0.26313	0.152075	0.0604774	-0.0130225	-0.0961825	-0.1721	-0.274999	-0.396992	-0.584877			19	7	2	1	2	5	2	28	10	2	19
			0.631377	0.402523	0.262257	0.151553	0.0602541	-0.0133582	-0.0963635	-0.172204	-0.275109	-0.398394	-0.586554			4	3	8	1	16	17	10	13	5	27	7
			0.629691	0.40235	0.261881	0.151431	0.0601441	-0.0133845	-0.0968444	-0.173447	-0.276021	-0.398593	-0.588634			13	6	1	2	4	1	9	2	15	3	3
			0.629369	0.402305	0.261859	0.151146	0.060142	-0.0135775	-0.0969461	-0.174255	-0.27616	-0.400107	-0.588842			2	2	8	17	13	21	5	1	7	5	7
			0.629201	0.400927	0.2611	0.150533	0.0595756	-0.0136494	-0.0972288	-0.174357	-0.276427	-0.400144	-0.589723			9	16	4	19	15	1	11	2	16	5	4
			0.629191	0.400848	0.2607	0.149745	0.05909	-0.0137882	-0.0973113	-0.174774	-0.277082	-0.400473	-0.590505			2	3	10	3	1	23	16	7	5	12	12
			0.627514	0.399739	0.260651	0.14937	0.0589875	-0.0141417	-0.0975535	-0.175021	-0.277579	-0.40102	-0.591567			5	2	15	5	2	9	1	8	6	5	1
			0.627038	0.399058	0.260577	0.149338	0.0589709	-0.0147887	-0.0975976	-0.175073	-0.277959	-0.401084	-0.591642			4	4	22	6	6	8	19	4	11	5	1
			0.626009	0.397622	0.259416	0.149225	0.0587865	-0.0152791	-0.0976218	-0.175226	-0.278174	-0.401614	-0.59245			12	14	29	38	4	11	12	1	3	54	18
			0.625269	0.397487	0.259159	0.149146	0.0583899	-0.015662	-0.0977546	-0.175564	-0.278302	-0.401687	-0.592875			1	2	4	1	4	2	6	2	2	1	1
			0.623128	0.396976	0.25887	0.14845	0.0583016	-0.0160968	-0.0981494	-0.175723	-0.278447	-0.401837	-0.592972			2	1	12	1	1	1	8	28	2	2	1
			0.622604	0.396641	0.257962	0.148428	0.0580694	-0.0162284	-0.0982834	-0.176062	-0.279058	-0.402163	-0.594457			15	3	3	6	5	5	20	7	4	4	5
			0.620076	0.396143	0.257369	0.148341	0.058015	-0.0165775	-0.0983686	-0.176399	-0.279548	-0.402182	-0.594658			7	1	4	15	5	42	2	4	13	4	21
			0.618652	0.395985	0.257358	0.147979	0.0575499	-0.017537	-0.0988827	-0.176412	-0.279562	-0.402369	-0.595042			9	6	4	1	14	4	15	2	1	7	4
			0.616318	0.395827	0.257229	0.147786	0.0573967	-0.0176958	-0.0989249	-0.176989	-0.279669	-0.40242	-0.595113			12	2	10	3	1	5	7	4	1	15	6
			0.616213	0.395283	0.256805	0.14751	0.0570744	-0.0178719	-0.099012	-0.177068	-0.279783	-0.403077	-0.598055			11	2	13	1	3	4	3	10	6	35	3
