# Supplementary material for: Integrative analyses of translatome and transcriptome reveal important translational controls in brown and white adipose regulated by microRNAs
Source: Sci Rep. 2017 Jul 18;7:5681. doi: 10.1038/s41598-017-06077-3 (PMC5515893; doi:10.1038/s41598-017-06077-3)
Supplement: Supplementary file 12 — dataset 11 [file 41598_2017_6077_MOESM12_ESM.xls]

## Sheet: Sheet2
Representive miRNA in the family	number of targets targets	white_fp Mean_Target/Mean_Others	whitePval	White-log2(P-value)	brown_fp_Mean_Target/Mean_Others	brownPval	BAT-log2(P-value)	white_mrna_Mean_Target/Mean_Others	whitePval	White-log2(P-value)	brown_mrna_Mean_Target/Mean_Others	brownPval	BAT-log2(P-value)	white_eff_Mean_Target/Mean_Others	whitePval	White-log2(P-value)	brown_eff_Mean_Target/Mean_Others	brownPval	BAT-log2(P-value)
mmu-miR-141-3p	276	-0.357597	0.00317072	8.30097	-0.370433	0.0112924	6.46851	-0.40964	0.000228491	12.0956	-0.298353	0.000211139	12.2095	0.108493	0.116152	3.10591	0.0605589	0.474173	1.07652
mmu-miR-146a-5p	52	-0.3851	0.0148746	6.07101	-0.414722	0.14661	2.76995	-0.490775	0.0213268	5.55119	-0.254515	0.0325728	4.94019	0.0335921	0.714603	0.484787	-0.00651403	0.624399	0.67946
mmu-miR-146a-5p	52	-0.3851	0.0148746	6.07101	-0.414722	0.14661	2.76995	-0.490775	0.0213268	5.55119	-0.254515	0.0325728	4.94019	0.0335921	0.714603	0.484787	-0.00651403	0.624399	0.67946
mmu-miR-148a-3p	223	-0.476825	0.00195688	8.99723	-0.539453	0.00329148	8.24705	-0.641619	7.84834e-06	16.9592	-0.57697	0.000259012	11.9147	-0.00866089	0.0879996	3.50636	-0.0438968	0.0819405	3.60928
mmu-miR-148a-3p	223	-0.476825	0.00195688	8.99723	-0.539453	0.00329148	8.24705	-0.641619	7.84834e-06	16.9592	-0.57697	0.000259012	11.9147	-0.00866089	0.0879996	3.50636	-0.0438968	0.0819405	3.60928
mmu-miR-1928	133	-0.396858	0.00558621	7.48391	-0.418782	0.00732344	7.09326	-0.352316	0.00799363	6.96693	-0.481583	0.00061242	10.6732	-0.0363745	0.494751	1.01523	-0.066093	0.70787	0.498444
mmu-miR-200a-3p	276	-0.357597	0.00317072	8.30097	-0.370433	0.0112924	6.46851	-0.40964	0.000228491	12.0956	-0.298353	0.000211139	12.2095	0.108493	0.116152	3.10591	0.0605589	0.474173	1.07652
mmu-miR-222-3p	133	-0.396858	0.00558621	7.48391	-0.418782	0.00732344	7.09326	-0.352316	0.00799363	6.96693	-0.481583	0.00061242	10.6732	-0.0363745	0.494751	1.01523	-0.066093	0.70787	0.498444
mmu-miR-24-3p	171	-0.854747	2.00794e-05	15.6039	-0.859286	3.0838e-05	14.9849	-0.654886	4.10112e-05	14.5736	-0.790863	2.25572e-05	15.4361	-0.241946	0.00412308	7.92206	-0.120492	0.273495	1.87041
mmu-miR-28a-5p	53	-0.656757	0.0476345	4.39185	-0.779943	0.063535	3.9763	-0.548102	0.0362061	4.78762	-0.649516	0.0380735	4.71507	-0.26983	0.380756	1.39306	-0.117558	0.78564	0.34806
mmu-miR-1193-3p	75	0.249384	0.42034	1.25037	0.32352	0.797485	0.326471	0.0320047	0.365978	1.45017	-0.140114	0.665199	0.588142	0.145597	0.0812482	3.62152	0.186801	0.0150054	6.05837
mmu-miR-1197-3p	68	0.0316231	0.787703	0.344277	0.115801	0.847823	0.238166	-0.10431	0.748271	0.418366	-0.0642444	0.660457	0.598464	0.0760172	0.763007	0.390232	0.0994323	0.618934	0.692143
mmu-miR-122-5p	59	0.197076	0.819944	0.286402	-0.134586	0.953083	0.0693269	-0.0116032	0.982645	0.0252579	-0.114845	0.95693	0.0635141	0.29714	0.107193	3.22172	0.0888937	0.195929	2.3516
mmu-miR-291a-3p	240	-0.549667	1.13408e-06	19.75	-0.57071	1.65975e-06	19.2006	-0.457282	0.000143785	12.7638	-0.480134	0.000171306	12.5111	-0.0590087	0.762102	0.391945	-0.0375554	0.204835	2.28746
mmu-miR-325-3p	629	0.377445	0.0019452	9.00587	0.320888	0.0150187	6.0571	0.201689	0.044915	4.47666	0.158392	0.0682141	3.87379	0.0726179	0.0490918	4.34837	0.099026	0.159296	2.65021
mmu-miR-379-3p	79	-0.550195	0.0259468	5.2683	-0.612661	0.0614253	4.02502	-0.530932	0.00509109	7.61781	-0.524059	0.00289219	8.43362	0.0309083	0.817367	0.290944	0.00382387	0.595238	0.748462
mmu-miR-448-3p	169	-0.710631	0.00033304	11.552	-0.750332	0.000345381	11.4995	-0.506825	1.19718e-05	16.35	-0.692089	1.2228e-05	16.3194	0.0145028	0.917663	0.123964	-0.0245579	0.954708	0.0668692
mmu-miR-455-5p	86	-0.413806	0.0154261	6.01848	-0.651647	0.0436154	4.51902	-0.276806	0.0137935	6.17987	-0.303827	0.013632	6.19686	-0.0833146	0.130405	2.93893	-0.140186	0.391807	1.35178
mmu-miR-6361	171	-0.854747	2.00794e-05	15.6039	-0.859286	3.0838e-05	14.9849	-0.654886	4.10112e-05	14.5736	-0.790863	2.25572e-05	15.4361	-0.241946	0.00412308	7.92206	-0.120492	0.273495	1.87041
mmu-miR-6369	171	-0.854747	2.00794e-05	15.6039	-0.859286	3.0838e-05	14.9849	-0.654886	4.10112e-05	14.5736	-0.790863	2.25572e-05	15.4361	-0.241946	0.00412308	7.92206	-0.120492	0.273495	1.87041
mmu-miR-6413	171	-0.854747	2.00794e-05	15.6039	-0.859286	3.0838e-05	14.9849	-0.654886	4.10112e-05	14.5736	-0.790863	2.25572e-05	15.4361	-0.241946	0.00412308	7.92206	-0.120492	0.273495	1.87041
mmu-miR-101a-3p	383	-0.470194	4.38187e-05	14.4781	-0.657562	5.62654e-07	20.7612	-0.495709	4.4259e-06	17.7856	-0.570338	3.92132e-06	17.9602	0.0284918	0.118617	3.07562	-0.0572696	0.664026	0.590689
mmu-miR-101a-3p	320	-0.437348	0.000165374	12.562	-0.666791	2.15475e-06	18.824	-0.532563	1.20243e-06	19.6656	-0.587569	1.50894e-06	19.338	0.0360853	0.240495	2.05592	-0.0507269	0.957508	0.0626435
mmu-miR-133a	210	0.00894021	0.924615	0.113076	-0.169677	0.426643	1.2289	-0.0807858	0.521688	0.93874	-0.0995491	0.0328788	4.9267	0.0718949	0.693413	0.528214	-0.0126903	0.63869	0.646812
mmu-miR-133a-3p	288	-0.103449	0.762806	0.390613	-0.268595	0.216698	2.20624	-0.0461918	0.644815	0.633043	-0.0732878	0.0381975	4.71038	0.0512673	0.698424	0.517826	-0.000176607	0.752458	0.410318
mmu-miR-133a-3p	210	0.00894021	0.924615	0.113076	-0.169677	0.426643	1.2289	-0.0807858	0.521688	0.93874	-0.0995491	0.0328788	4.9267	0.0718949	0.693413	0.528214	-0.0126903	0.63869	0.646812
mmu-miR-106a-5p	389	-0.47199	2.44772e-07	21.9621	-0.744021	4.7759e-11	34.2854	-0.518866	1.54689e-08	25.9461	-0.743835	1.54988e-11	35.9091	0.0358464	0.337371	1.56759	-0.0261923	0.69322	0.528616
mmu-miR-106a-5p	389	-0.47199	2.44772e-07	21.9621	-0.744021	4.7759e-11	34.2854	-0.518866	1.54689e-08	25.9461	-0.743835	1.54988e-11	35.9091	0.0358464	0.337371	1.56759	-0.0261923	0.69322	0.528616
mmu-miR-136-5p	71	-0.0920887	0.368577	1.43996	-0.0471	0.274703	1.86406	-0.506928	0.0765186	3.70805	-0.613782	0.0464622	4.4278	0.181958	0.199022	2.329	0.131458	0.458467	1.12511
mmu-miR-10a-5p	89	-0.710704	5.83406e-06	17.3871	-1.06015	4.12251e-06	17.888	-0.871261	0.000132402	12.8828	-0.882835	8.14812e-05	13.5832	-0.115193	0.442866	1.17506	-0.0663723	0.56639	0.820131
mmu-miR-10a-5p	89	-0.710704	5.83406e-06	17.3871	-1.06015	4.12251e-06	17.888	-0.871261	0.000132402	12.8828	-0.882835	8.14812e-05	13.5832	-0.115193	0.442866	1.17506	-0.0663723	0.56639	0.820131
mmu-miR-139-5p	136	0.0638318	0.420754	1.24895	0.0536127	0.547576	0.86887	-0.0690122	0.164132	2.60707	-0.172105	0.385522	1.37511	0.0627409	0.0837598	3.5776	0.162229	0.32291	1.6308
mmu-miR-1192	252	-0.443485	0.0372702	4.74583	-0.619368	0.00163166	9.25945	-0.422388	0.00377618	8.04885	-0.4751	0.00192328	9.02221	-0.032268	0.512382	0.964707	0.00428181	0.422376	1.2434
mmu-miR-124-3p	720	-0.414007	0.000136064	12.8434	-0.589163	2.3198e-08	25.3614	-0.359468	5.5522e-07	20.7804	-0.533809	7.48795e-08	23.6709	0.0740838	0.00181446	9.10625	0.0582235	0.0493763	4.34004
mmu-miR-128-3p	330	-0.465375	8.67871e-06	16.8141	-0.764695	6.27187e-08	23.9265	-0.652965	4.68481e-10	30.9913	-0.769796	1.44934e-09	29.362	0.120132	0.0032261	8.27599	0.0740018	0.133834	2.90148
mmu-miR-129-5p	171	-0.277924	0.108725	3.20124	-0.380058	0.0285924	5.12822	-0.411622	0.0196959	5.66596	-0.454288	0.0124749	6.32483	-0.0860584	0.566245	0.820503	-0.0518351	0.881733	0.181586
mmu-miR-132-3p	138	-0.591536	0.00209174	8.90108	-0.762467	0.000968419	10.0121	-0.52797	0.00485654	7.68585	-0.644866	0.00932987	6.74393	-0.052707	0.804953	0.313023	-0.0612626	0.608301	0.717143
mmu-miR-143-3p	123	-0.169243	0.575853	0.796227	-0.502352	0.0931494	3.42431	-0.147751	0.0948968	3.3975	-0.398482	0.0640245	3.96523	0.0946095	0.189658	2.39853	0.0599311	0.0661588	3.91792
mmu-miR-135a-5p	220	-0.435242	0.065064	3.942	-0.438541	0.0125351	6.31789	-0.324366	0.00771207	7.01867	-0.360913	0.000175081	12.4797	0.121181	0.438185	1.19039	-0.00910425	0.68312	0.549788
mmu-miR-145a	258	-0.0980602	0.317753	1.65402	-0.245488	0.053648	4.22033	-0.259907	0.119315	3.06715	-0.306114	0.00556381	7.48971	0.0673807	0.209592	2.25435	0.0631966	0.336616	1.57082
mmu-miR-145a-5p	258	-0.0980602	0.317753	1.65402	-0.245488	0.053648	4.22033	-0.259907	0.119315	3.06715	-0.306114	0.00556381	7.48971	0.0673807	0.209592	2.25435	0.0631966	0.336616	1.57082
mmu-miR-135a-5p	220	-0.435242	0.065064	3.942	-0.438541	0.0125351	6.31789	-0.324366	0.00771207	7.01867	-0.360913	0.000175081	12.4797	0.121181	0.438185	1.19039	-0.00910425	0.68312	0.549788
mmu-miR-137-3p	351	-0.592691	2.23137e-05	15.4517	-0.661082	8.13411e-06	16.9076	-0.376899	0.000782021	10.3205	-0.471794	0.000155354	12.6522	-0.0859014	0.521687	0.938743	-0.14098	0.0560762	4.15647
mmu-miR-138-5p	174	-0.650182	1.10891e-05	16.4605	-0.89074	1.53489e-06	19.3134	-0.572997	1.43207e-06	19.4135	-0.815733	5.47222e-07	20.8014	-0.185866	0.0128591	6.28107	-0.238827	0.0108597	6.52487
mmu-miR-140-3p	258	-0.402714	0.00845342	6.88625	-0.624981	0.000503966	10.9544	-0.384059	0.000975939	10.0009	-0.551409	0.000777267	10.3293	-0.0611483	0.0980751	3.34997	-0.0607024	0.363097	1.46157
mmu-miR-140-5p	118	-0.402716	0.0518618	4.26918	-0.76261	0.00137137	9.51016	-0.527023	0.026543	5.23552	-0.588468	0.000449082	11.1207	0.0537687	0.676089	0.564715	-0.0224414	0.602757	0.730352
mmu-miR-150-5p	92	-0.11153	0.963945	0.0529777	-0.140555	0.687098	0.541413	-0.246239	0.338472	1.56289	-0.523439	0.145412	2.78178	0.203883	0.0370135	4.75581	0.188726	0.367199	1.44536
mmu-miR-142a-3p	326	-0.431209	0.00795625	6.9737	-0.478266	0.00129068	9.59765	-0.421703	0.000196095	12.3162	-0.428345	4.94538e-05	14.3036	0.0944177	0.49716	1.00822	0.00694577	0.946778	0.0789012
mmu-miR-153-5p	67	0.352892	0.24841	2.0092	-0.00602177	0.117029	3.09506	0.0459327	0.872644	0.196535	0.178135	0.845978	0.241308	0.389378	0.00990255	6.65798	0.345626	0.0507224	4.30123
mmu-miR-154-3p	53	-0.267171	0.362386	1.4644	-0.269101	0.376017	1.41113	-0.361497	0.15499	2.68975	-0.498126	0.236492	2.08014	-0.0452301	0.479224	1.06123	0.0683293	0.679174	0.558146
mmu-miR-144-3p	304	-0.632714	2.84117e-07	21.747	-0.759777	7.90935e-10	30.2357	-0.728801	9.83097e-13	39.8877	-0.822666	4.15044e-12	37.8099	0.0269821	0.74854	0.417848	-0.118193	0.178731	2.48414
mmu-miR-149-5p	118	0.0945415	0.341602	1.54961	-0.0285446	0.047643	4.39159	-0.0758021	0.206742	2.2741	-0.0443485	0.0403145	4.63256	0.0274738	0.250864	1.99502	0.00905675	0.669346	0.579176
mmu-miR-153-3p	233	-0.70657	9.09349e-05	13.4248	-0.740373	1.75519e-07	22.4419	-0.613187	4.69473e-07	21.0225	-0.777073	5.35524e-08	24.1545	0.0414498	0.511596	0.966924	-0.0175574	0.939716	0.0897038
mmu-miR-155-5p	127	-0.44712	0.00890459	6.81124	-0.670577	0.00251843	8.63326	-0.54867	0.000561712	10.7979	-0.62382	6.95657e-05	13.8113	-0.00578479	0.186207	2.42502	-0.0144556	0.687294	0.541001
mmu-miR-181a-5p	365	-0.40297	0.0147173	6.08635	-0.419782	0.000370993	11.3963	-0.551189	1.11855e-07	23.0919	-0.611605	1.1286e-07	23.079	0.184071	0.000254714	11.9388	0.0869011	0.0162837	5.94043
mmu-miR-181a-5p	365	-0.40297	0.0147173	6.08635	-0.419782	0.000370993	11.3963	-0.551189	1.11855e-07	23.0919	-0.611605	1.1286e-07	23.079	0.184071	0.000254714	11.9388	0.0869011	0.0162837	5.94043
mmu-miR-182-5p	387	-0.275639	0.00603771	7.37178	-0.445871	0.00144751	9.43221	-0.356957	1.11961e-05	16.4466	-0.5519	4.63618e-06	17.7186	0.147088	0.0109514	6.51274	0.156702	0.0214524	5.54272
mmu-miR-185-5p	64	-0.036882	0.607279	0.719568	0.154159	0.512877	0.963315	-0.0768691	0.797566	0.326324	-0.164875	0.682577	0.550936	0.0888339	0.583683	0.776742	-0.0123894	0.522431	0.936688
mmu-miR-183-5p	340	-0.39638	0.00486771	7.68254	-0.496332	0.000703398	10.4734	-0.432134	3.62643e-05	14.7511	-0.478092	0.000140258	12.7996	0.11504	0.0533668	4.22791	-0.0125504	0.478481	1.06347
mmu-miR-188-5p	53	0.0295154	0.614782	0.701853	-0.0219853	0.345405	1.53364	-0.0710334	0.545204	0.875131	-0.00136299	0.889898	0.168288	0.0852224	0.343649	1.54099	0.0417077	0.897204	0.156492
mmu-miR-186-5p	239	-0.360104	0.0574226	4.12224	-0.386515	0.0136018	6.20006	-0.426237	0.000868152	10.1698	-0.478217	0.000285285	11.7753	0.0884203	0.0938774	3.41308	0.00382387	0.555573	0.847953
mmu-miR-18a-5p	88	-0.322129	0.0122815	6.34737	-0.803241	0.000622089	10.6506	-0.562864	4.7734e-05	14.3546	-0.976731	0.000141771	12.7842	0.275074	0.0258695	5.27261	0.255782	0.0456925	4.4519
mmu-miR-18a-5p	88	-0.322129	0.0122815	6.34737	-0.803241	0.000622089	10.6506	-0.562864	4.7734e-05	14.3546	-0.976731	0.000141771	12.7842	0.275074	0.0258695	5.27261	0.255782	0.0456925	4.4519
mmu-miR-190a-5p	51	-0.153389	0.227829	2.13398	-0.11607	0.53486	0.902766	-0.401902	0.142715	2.80879	-0.454271	0.0577376	4.11435	0.237867	0.153523	2.70347	0.173994	0.35267	1.50361
mmu-miR-194-5p	150	-0.53336	0.0167709	5.8979	-0.598792	0.00575152	7.44184	-0.365529	0.00398992	7.96942	-0.472682	0.0261574	5.25664	-0.0330759	0.873164	0.195675	-0.109859	0.162802	2.61881
mmu-miR-193a-3p	74	-0.145134	0.343775	1.54046	-0.271991	0.166083	2.59003	-0.153868	0.247897	2.01219	-0.534388	0.0370545	4.75421	0.0185607	0.352387	1.50477	0.206612	0.411522	1.28096
mmu-miR-19a-3p	376	-0.517361	9.72225e-05	13.3284	-0.609419	4.58237e-05	14.4135	-0.561745	1.29905e-07	22.876	-0.584119	6.52987e-06	17.2245	0.0424272	0.0501662	4.31714	0.0472699	0.562188	0.830874
mmu-miR-1957a	283	0.21262	0.291462	1.77862	0.0986188	0.696257	0.522308	-0.00518036	0.735073	0.444041	0.0177402	0.220966	2.17811	0.105743	0.0147188	6.0862	0.144452	0.134915	2.88987
mmu-miR-19a-3p	376	-0.517361	9.72225e-05	13.3284	-0.609419	4.58237e-05	14.4135	-0.561745	1.29905e-07	22.876	-0.584119	6.52987e-06	17.2245	0.0424272	0.0501662	4.31714	0.0472699	0.562188	0.830874
mmu-miR-1a-1-5p	85	-0.169655	0.348729	1.51982	-0.357658	0.0270973	5.20571	-0.549125	0.0286107	5.1273	-0.515717	0.0134198	6.2195	0.202967	0.0777996	3.68409	0.1592	0.0779987	3.68041
mmu-miR-196a-5p	84	-0.559022	0.130955	2.93286	-0.501996	0.164166	2.60677	-0.409732	0.0157899	5.98486	-0.575083	0.0281008	5.15325	0.324883	0.016055	5.96084	0.245617	0.0259643	5.26733
mmu-miR-196a-5p	84	-0.559022	0.130955	2.93286	-0.501996	0.164166	2.60677	-0.409732	0.0157899	5.98486	-0.575083	0.0281008	5.15325	0.324883	0.016055	5.96084	0.245617	0.0259643	5.26733
mmu-miR-199a-3p	141	-0.0677054	0.719733	0.474466	-0.312455	0.428814	1.22158	-0.393127	0.0725113	3.78565	-0.426843	0.136561	2.87239	0.146717	0.0289985	5.10788	0.199818	0.191947	2.38122
mmu-miR-199a-3p	141	-0.0677054	0.719733	0.474466	-0.312455	0.428814	1.22158	-0.393127	0.0725113	3.78565	-0.426843	0.136561	2.87239	0.146717	0.0289985	5.10788	0.199818	0.191947	2.38122
mmu-miR-199a-5p	149	-0.330077	0.300581	1.73417	-0.349116	0.0977097	3.35535	-0.488434	0.00490144	7.67258	-0.3871	0.0819699	3.60876	0.108273	0.302191	1.72647	0.171907	0.374648	1.41639
mmu-miR-199a-5p	149	-0.330077	0.300581	1.73417	-0.349116	0.0977097	3.35535	-0.488434	0.00490144	7.67258	-0.3871	0.0819699	3.60876	0.108273	0.302191	1.72647	0.171907	0.374648	1.41639
mmu-miR-1a-2-5p	85	-0.169655	0.348729	1.51982	-0.357658	0.0270973	5.20571	-0.549125	0.0286107	5.1273	-0.515717	0.0134198	6.2195	0.202967	0.0777996	3.68409	0.1592	0.0779987	3.68041
mmu-miR-200a-3p	401	-0.518977	8.08864e-05	13.5937	-0.527007	5.45849e-07	20.805	-0.502858	4.84494e-07	20.977	-0.545534	8.87818e-08	23.4252	0.0448339	0.106462	3.2316	0.0726331	0.532635	0.908781
mmu-miR-202-5p	88	-0.581656	0.00243663	8.6809	-0.600392	0.00020243	12.2703	-0.910414	1.51429e-05	16.011	-0.980476	9.21576e-06	16.7275	0.0471956	0.980807	0.0279585	-0.0990003	0.598539	0.740483
mmu-miR-204-5p	183	-0.378723	0.00879132	6.8297	-0.520494	0.00155562	9.32829	-0.28638	0.0026568	8.55609	-0.272079	0.02566	5.28433	-0.00825424	0.659903	0.599675	-0.0665506	0.385429	1.37546
mmu-miR-205-5p	161	-0.296603	0.087323	3.51749	-0.418026	0.0125959	6.3109	-0.300229	0.0138731	6.17157	-0.385863	0.0107681	6.5371	0.207574	0.00259596	8.58951	0.135499	0.128072	2.96497
mmu-miR-20a-5p	389	-0.47199	2.44772e-07	21.9621	-0.744021	4.7759e-11	34.2854	-0.518866	1.54689e-08	25.9461	-0.743835	1.54988e-11	35.9091	0.0358464	0.337371	1.56759	-0.0261923	0.69322	0.528616
mmu-miR-20a-5p	389	-0.47199	2.44772e-07	21.9621	-0.744021	4.7759e-11	34.2854	-0.518866	1.54689e-08	25.9461	-0.743835	1.54988e-11	35.9091	0.0358464	0.337371	1.56759	-0.0261923	0.69322	0.528616
mmu-miR-211-5p	183	-0.378723	0.00879132	6.8297	-0.520494	0.00155562	9.32829	-0.28638	0.0026568	8.55609	-0.272079	0.02566	5.28433	-0.00825424	0.659903	0.599675	-0.0665506	0.385429	1.37546
mmu-miR-218-5p	279	-0.433965	0.000963235	10.0198	-0.449563	0.000336364	11.5377	-0.586468	1.02522e-06	19.8956	-0.521584	1.12679e-05	16.4374	0.127904	0.00237178	8.71981	0.0786822	0.103174	3.27686
mmu-miR-219a-5p	130	-0.352636	0.00319231	8.29118	-0.553417	0.00153038	9.35189	-0.416043	0.00572324	7.44895	-0.457708	0.0110912	6.49444	0.204645	0.128786	2.95696	0.0273793	0.854174	0.227398
mmu-miR-206-3p	283	0.21262	0.291462	1.77862	0.0986188	0.696257	0.522308	-0.00518036	0.735073	0.444041	0.0177402	0.220966	2.17811	0.105743	0.0147188	6.0862	0.144452	0.134915	2.88987
mmu-miR-208a-3p	68	-0.398877	0.656013	0.608204	-0.159503	0.960765	0.0577452	-0.0700213	0.685842	0.544052	0.0734232	0.972954	0.0395566	-0.0390836	0.99887	0.00163147	-0.0456918	0.567846	0.816427
mmu-miR-208a-3p	68	-0.398877	0.656013	0.608204	-0.159503	0.960765	0.0577452	-0.0700213	0.685842	0.544052	0.0734232	0.972954	0.0395566	-0.0390836	0.99887	0.00163147	-0.0456918	0.567846	0.816427
mmu-miR-22-3p	132	-0.53283	0.0145239	6.10543	-0.619392	0.00554662	7.49418	-0.333865	0.0119831	6.38285	-0.555176	0.0051167	7.61057	-0.169655	0.379845	1.39652	-0.175319	0.116332	3.10368
mmu-miR-23a-3p	346	-0.566898	0.000159885	12.6107	-0.655843	3.39146e-05	14.8477	-0.414407	1.10393e-07	23.1108	-0.553837	9.74004e-07	19.9696	0.0534719	0.134124	2.89836	0.0947476	0.311183	1.68416
mmu-miR-23a-3p	346	-0.566898	0.000159885	12.6107	-0.655843	3.39146e-05	14.8477	-0.414407	1.10393e-07	23.1108	-0.553837	9.74004e-07	19.9696	0.0534719	0.134124	2.89836	0.0947476	0.311183	1.68416
mmu-miR-212-5p	87	-0.227905	0.199071	2.32864	-0.194383	0.176848	2.49942	-0.329945	0.31926	1.64719	-0.304561	0.117845	3.08504	0.0710574	0.972709	0.0399205	0.0611647	0.862338	0.213675
mmu-miR-25-3p	298	-0.75176	3.5476e-08	24.7486	-0.804321	5.02335e-09	27.5687	-0.54267	1.71048e-08	25.801	-0.721999	1.30273e-07	22.872	-0.0459333	0.456093	1.1326	-0.0690017	0.216843	2.20528
mmu-miR-216a-5p	78	-0.243409	0.508753	0.974962	-0.303873	0.247811	2.01269	-0.210018	0.363068	1.46169	-0.225633	0.252893	1.9834	0.115775	0.379894	1.39633	-0.0696638	0.746289	0.422194
mmu-miR-217-5p	127	-0.202114	0.30162	1.72919	-0.28371	0.34212	1.54742	-0.450132	0.0194995	5.68042	-0.260102	0.068258	3.87286	0.0773115	0.128146	2.96414	0.147483	0.163601	2.61175
mmu-miR-27a-3p	361	-0.545589	0.000128792	12.9227	-0.72499	1.34924e-06	19.4994	-0.614709	7.24241e-10	30.3628	-0.71163	5.62874e-08	24.0826	0.130757	0.000875677	10.1573	0.0860236	0.0149427	6.06442
mmu-miR-27a-3p	361	-0.545589	0.000128792	12.9227	-0.72499	1.34924e-06	19.4994	-0.614709	7.24241e-10	30.3628	-0.71163	5.62874e-08	24.0826	0.130757	0.000875677	10.1573	0.0860236	0.0149427	6.06442
mmu-miR-21a	101	-0.00641871	0.278787	1.84276	0.0247179	0.195807	2.3525	-0.214504	0.114093	3.13171	-0.198728	0.0545654	4.19587	0.303727	0.00126062	9.63165	0.24516	0.0379838	4.71847
mmu-miR-21a-5p	101	-0.00641871	0.278787	1.84276	0.0247179	0.195807	2.3525	-0.214504	0.114093	3.13171	-0.198728	0.0545654	4.19587	0.303727	0.00126062	9.63165	0.24516	0.0379838	4.71847
mmu-miR-295-3p	241	-0.548498	1.75047e-06	19.1238	-0.569047	1.33588e-06	19.5138	-0.45138	0.000191381	12.3513	-0.498006	0.000135558	12.8488	-0.0567947	0.781819	0.355093	-0.0252192	0.229235	2.1251
mmu-miR-29a-3p	354	-0.46454	0.00165144	9.24206	-0.519395	5.09749e-05	14.2599	-0.271765	0.00123966	9.65584	-0.509279	0.000168831	12.5321	0.090701	0.108385	3.20576	0.0932208	0.125831	2.99044
mmu-miR-29a-3p	354	-0.46454	0.00165144	9.24206	-0.519395	5.09749e-05	14.2599	-0.271765	0.00123966	9.65584	-0.509279	0.000168831	12.5321	0.090701	0.108385	3.20576	0.0932208	0.125831	2.99044
mmu-miR-224-5p	100	-0.260123	0.236086	2.08262	-0.238316	0.0965313	3.37286	-0.0665816	0.309847	1.69037	-0.0537346	0.129637	2.94745	-0.130627	0.0408464	4.61365	-0.0552094	0.674537	0.568031
mmu-miR-302a-3p	241	-0.548498	1.75047e-06	19.1238	-0.569047	1.33588e-06	19.5138	-0.45138	0.000191381	12.3513	-0.498006	0.000135558	12.8488	-0.0567947	0.781819	0.355093	-0.0252192	0.229235	2.1251
mmu-miR-30a-5p	425	-0.596563	8.93001e-09	26.7387	-0.819037	3.36932e-11	34.7888	-0.718306	1.18803e-14	46.2584	-0.812247	2.17057e-15	48.7108	0.0107051	0.723826	0.466286	-0.0503486	0.346233	1.53018
mmu-miR-30a-5p	425	-0.596563	8.93001e-09	26.7387	-0.819037	3.36932e-11	34.7888	-0.718306	1.18803e-14	46.2584	-0.812247	2.17057e-15	48.7108	0.0107051	0.723826	0.466286	-0.0503486	0.346233	1.53018
mmu-miR-31-5p	112	-0.190492	0.0418939	4.57711	-0.204741	0.0324936	4.9437	-0.431796	0.00737925	7.08231	-0.400685	0.151275	2.72475	0.0465845	0.251511	1.99131	0.137275	0.724538	0.464866
mmu-miR-32-5p	298	-0.75176	3.5476e-08	24.7486	-0.804321	5.02335e-09	27.5687	-0.54267	1.71048e-08	25.801	-0.721999	1.30273e-07	22.872	-0.0459333	0.456093	1.1326	-0.0690017	0.216843	2.20528
mmu-miR-326-3p	96	-0.246588	0.107673	3.21527	-0.404351	0.0331178	4.91625	-0.345202	0.180408	2.47066	-0.414441	0.0674917	3.88915	0.0951187	0.708793	0.496565	-0.0816381	0.676995	0.562782
mmu-miR-330-3p	439	-0.353254	0.00730636	7.09663	-0.378719	0.00016437	12.5708	-0.40309	8.8088e-06	16.7926	-0.367437	0.000159921	12.6104	0.0684468	0.0166523	5.90814	0.00555425	0.12779	2.96815
mmu-miR-290a-5p	103	-0.0588071	0.497485	1.00728	-0.238386	0.775823	0.366201	-0.316309	0.176667	2.50089	-0.192263	0.186051	2.42623	-0.0667373	0.297258	1.75021	0.139187	0.707077	0.500061
mmu-miR-330-5p	96	-0.246588	0.107673	3.21527	-0.404351	0.0331178	4.91625	-0.345202	0.180408	2.47066	-0.414441	0.0674917	3.88915	0.0951187	0.708793	0.496565	-0.0816381	0.676995	0.562782
mmu-miR-292a-5p	103	-0.0588071	0.497485	1.00728	-0.238386	0.775823	0.366201	-0.316309	0.176667	2.50089	-0.192263	0.186051	2.42623	-0.0667373	0.297258	1.75021	0.139187	0.707077	0.500061
mmu-miR-293-5p	103	-0.0588071	0.497485	1.00728	-0.238386	0.775823	0.366201	-0.316309	0.176667	2.50089	-0.192263	0.186051	2.42623	-0.0667373	0.297258	1.75021	0.139187	0.707077	0.500061
mmu-miR-335-5p	71	-0.40446	0.353601	1.49981	-0.525029	0.0471974	4.40515	-0.37054	0.10093	3.30857	-0.60489	0.0803001	3.63845	-0.00825424	0.556108	0.846562	-0.106064	0.20997	2.25174
mmu-miR-299a-5p	79	-0.0127504	0.893814	0.161953	0.18703	0.995451	0.00657713	-0.243136	0.908636	0.138226	0.0695276	0.966402	0.0493051	0.253529	0.0491954	4.34533	0.0885853	0.768163	0.380515
mmu-miR-344a-3p	181	-0.305187	0.0522831	4.25751	-0.439483	0.00495093	7.65808	-0.507187	0.00129165	9.59656	-0.629753	0.000796722	10.2936	0.0593226	0.275601	1.85935	0.0952658	0.633003	0.659715
mmu-miR-344a-3p	181	-0.305187	0.0522831	4.25751	-0.439483	0.00495093	7.65808	-0.507187	0.00129165	9.59656	-0.629753	0.000796722	10.2936	0.0593226	0.275601	1.85935	0.0952658	0.633003	0.659715
mmu-miR-365-3p	100	-0.554824	0.0771515	3.69616	-0.68091	0.0142167	6.13627	-0.270651	0.0714312	3.8073	-0.624636	0.0273738	5.19106	-0.000955129	0.954835	0.0666761	0.0722215	0.718377	0.477187
mmu-miR-367-3p	298	-0.75176	3.5476e-08	24.7486	-0.804321	5.02335e-09	27.5687	-0.54267	1.71048e-08	25.801	-0.721999	1.30273e-07	22.872	-0.0459333	0.456093	1.1326	-0.0690017	0.216843	2.20528
mmu-miR-302a-3p	153	-0.488905	0.058812	4.08774	-0.350734	0.0568784	4.13598	-0.526547	0.000336997	11.535	-0.3167	0.0778671	3.68284	0.169949	0.10008	3.32077	0.102189	0.401659	1.31596
mmu-miR-3064-5p	150	-0.142741	0.238297	2.06917	-0.13113	0.0828423	3.59349	-0.258839	0.133089	2.90953	-0.35587	0.0650495	3.94232	-0.056184	0.679704	0.557022	-0.0482273	0.515394	0.956253
mmu-miR-3085-3p	150	-0.142741	0.238297	2.06917	-0.13113	0.0828423	3.59349	-0.258839	0.133089	2.90953	-0.35587	0.0650495	3.94232	-0.056184	0.679704	0.557022	-0.0482273	0.515394	0.956253
mmu-miR-369-3p	185	-0.632036	0.00146235	9.41749	-0.678194	2.66798e-05	15.1939	-0.447713	0.000304809	11.6798	-0.45979	5.33137e-05	14.1951	-0.0962495	0.670954	0.575714	-0.118274	0.128106	2.96459
mmu-miR-374a-5p	195	-0.724926	1.81899e-05	15.7465	-0.734102	9.48767e-07	20.0074	-0.636734	1.13915e-05	16.4217	-0.730577	1.82383e-05	15.7427	-0.116732	0.309764	1.69076	-0.190213	0.00381712	8.0333
mmu-miR-374a-5p	235	-0.343456	0.066909	3.90166	-0.457783	0.00359194	8.12102	-0.284883	0.00950204	6.71755	-0.392186	0.00100098	9.96437	0.0292782	0.40616	1.29988	-0.0748597	0.3317	1.59205
mmu-miR-375-3p	78	-0.917014	0.000654123	10.5782	-1.08994	0.000104542	13.2236	-1.0146	7.60609e-06	17.0044	-1.12516	6.01443e-05	14.0212	0.129152	0.219784	2.18584	0.0434491	0.49662	1.00979
mmu-miR-410-3p	181	-0.305187	0.0522831	4.25751	-0.439483	0.00495093	7.65808	-0.507187	0.00129165	9.59656	-0.629753	0.000796722	10.2936	0.0593226	0.275601	1.85935	0.0952658	0.633003	0.659715
mmu-miR-494-3p	136	-0.173229	0.511017	0.968557	-0.317755	0.0383106	4.70611	-0.373635	0.0444006	4.49328	-0.526917	0.0201263	5.63477	0.0999863	0.219087	2.19043	0.0540364	0.411222	1.28201
mmu-miR-497a	124	-0.384997	0.0189292	5.72325	-0.70527	0.00314069	8.3147	-0.395514	0.0099117	6.65665	-0.765865	0.0012568	9.63603	-0.118056	0.532702	0.9086	-0.0799966	0.68372	0.548522
mmu-miR-503-5p	121	-0.697826	0.00312124	8.32366	-0.896184	0.000141017	12.7918	-0.53316	0.000204096	12.2585	-0.691765	4.38484e-05	14.4771	0.000441907	0.328372	1.6066	-0.149999	0.281102	1.83083
mmu-miR-504-5p	51	-0.721365	0.032554	4.94102	-0.974856	0.00160541	9.28284	-1.01158	0.000113359	13.1068	-1.16386	6.01816e-05	14.0203	0.016041	0.0526608	4.24713	0.0515188	0.667479	0.583205
mmu-miR-329-3p	92	-0.426021	0.148394	2.7525	-0.317273	0.38817	1.36524	-0.0106348	0.694627	0.52569	-0.0092012	0.187444	2.41547	0.0775331	0.613484	0.704904	-0.0195741	0.39995	1.32211
mmu-miR-33-5p	120	-0.130246	0.374104	1.41849	-0.25423	0.142475	2.81122	-0.299255	0.0626435	3.99669	-0.397575	0.0816396	3.61459	0.106061	0.0690528	3.85616	0.154188	0.401446	1.31672
mmu-miR-505-3p	167	-0.0509173	0.0781156	3.67825	-0.155986	0.00186142	9.06938	-0.0907239	0.160535	2.63904	-0.109546	0.0116643	6.42176	0.0853519	0.591077	0.758582	0.00232687	0.895447	0.15932
mmu-miR-5624-3p	424	-0.385363	0.00485032	7.6877	-0.597205	2.98256e-07	21.6769	-0.374039	4.37113e-05	14.4816	-0.561806	1.46241e-07	22.7052	0.168385	0.000357559	11.4495	0.154942	0.0043917	7.83101
mmu-miR-331-3p	51	-0.348121	0.118748	3.07402	-0.551332	0.148535	2.75112	0.0151476	0.741759	0.430977	-0.263541	0.494775	1.01516	-0.531354	0.00720024	7.11774	-0.374573	0.0254754	5.29475
mmu-miR-582-5p	192	-0.336247	0.167236	2.58005	-0.458164	0.0310703	5.00832	-0.411491	0.00571727	7.45046	-0.559677	0.00475477	7.71641	0.0679911	0.126135	2.98696	0.076502	0.600694	0.735297
mmu-miR-338-3p	114	-0.0333835	0.543562	0.879483	-0.251609	0.117608	3.08794	-0.196233	0.68706	0.541493	-0.256365	0.262049	1.93209	0.0106193	0.726663	0.460642	-0.0159072	0.783425	0.352133
mmu-miR-339-5p	54	-0.402023	0.0904268	3.46711	-0.519627	0.0772821	3.69372	-0.404698	0.0443313	4.49553	-0.457791	0.25299	1.98285	0.0114645	0.304128	1.71725	0.0691595	0.527952	0.921521
mmu-miR-6240	244	-0.306099	0.0762108	3.71386	-0.392989	0.0362067	4.7876	-0.369373	0.000759805	10.3621	-0.308421	0.00590632	7.40352	0.0647508	0.175221	2.51276	-0.0688587	0.275889	1.85784
mmu-miR-6370	84	-0.326599	0.135166	2.8872	-0.428936	0.0356553	4.80974	-0.279551	0.472966	1.08019	-0.215088	0.511046	0.968475	0.0495968	0.333638	1.58364	0.0390162	0.795653	0.329789
mmu-miR-7220-3p	84	-0.326599	0.135166	2.8872	-0.428936	0.0356553	4.80974	-0.279551	0.472966	1.08019	-0.215088	0.511046	0.968475	0.0495968	0.333638	1.58364	0.0390162	0.795653	0.329789
mmu-miR-874-3p	69	-0.489125	0.0631457	3.98517	-0.497707	0.0218046	5.51923	-0.32797	0.0729159	3.77762	-0.696397	0.0193696	5.69006	-0.207921	0.265525	1.91308	-0.144861	0.11765	3.08743
mmu-miR-9-5p	425	-0.426677	0.000212631	12.1994	-0.712551	1.48979e-09	29.3222	-0.454396	2.00376e-05	15.6069	-0.689129	1.01878e-09	29.8705	-0.00846166	0.256534	1.96278	-0.0440488	0.471917	1.08339
mmu-miR-92a-3p	298	-0.75176	3.5476e-08	24.7486	-0.804321	5.02335e-09	27.5687	-0.54267	1.71048e-08	25.801	-0.721999	1.30273e-07	22.872	-0.0459333	0.456093	1.1326	-0.0690017	0.216843	2.20528
mmu-miR-361-5p	66	-0.381392	0.390382	1.35704	-0.150988	0.160121	2.64276	-0.379837	0.224535	2.15499	-0.213703	0.149895	2.73797	0.255088	0.0644412	3.95587	0.0474784	0.530229	0.915312
mmu-miR-96-5p	367	-0.296145	0.00510212	7.61469	-0.416028	1.81766e-05	15.7476	-0.313746	0.00184521	9.082	-0.41894	9.20091e-07	20.0517	0.0757616	0.158375	2.65858	-0.0427584	0.961157	0.0571565
mmu-miR-129-1-3p	137	-0.508321	0.0228292	5.45297	-0.364101	0.000365142	11.4193	-0.280499	9.8606e-05	13.308	-0.38806	0.000313517	11.6392	0.128371	0.320076	1.64351	-0.00408663	0.897368	0.156229
mmu-miR-129-2-3p	137	-0.508321	0.0228292	5.45297	-0.364101	0.000365142	11.4193	-0.280499	9.8606e-05	13.308	-0.38806	0.000313517	11.6392	0.128371	0.320076	1.64351	-0.00408663	0.897368	0.156229
mmu-miR-130a-3p	284	-0.597412	2.64939e-05	15.204	-0.578619	7.35798e-06	17.0523	-0.658815	2.54526e-07	21.9057	-0.630686	1.16983e-05	16.3833	-0.00845756	0.949702	0.0744532	-0.0778159	0.15744	2.66713
mmu-miR-130a-3p	284	-0.597412	2.64939e-05	15.204	-0.578619	7.35798e-06	17.0523	-0.658815	2.54526e-07	21.9057	-0.630686	1.16983e-05	16.3833	-0.00845756	0.949702	0.0744532	-0.0778159	0.15744	2.66713
mmu-miR-15a-5p	410	-0.427334	0.00259389	8.59066	-0.408315	0.000138284	12.8201	-0.273241	0.000817143	10.2571	-0.40482	5.90594e-05	14.0475	-0.01638	0.0993053	3.33199	-0.0878519	0.0421009	4.57001
mmu-miR-15a-5p	410	-0.427334	0.00259389	8.59066	-0.408315	0.000138284	12.8201	-0.273241	0.000817143	10.2571	-0.40482	5.90594e-05	14.0475	-0.01638	0.0993053	3.33199	-0.0878519	0.0421009	4.57001
mmu-miR-376a-3p	63	-0.365817	0.099216	3.33328	-0.613055	0.163105	2.61613	-0.74496	0.0175805	5.82988	-0.926736	0.00541389	7.52912	0.143784	0.127293	2.97377	0.0768894	0.241756	2.04838
mmu-miR-376a-3p	74	0.171476	0.272931	1.87339	-0.0973014	0.768638	0.379624	-0.0123029	0.489113	1.03176	-0.0332013	0.236014	2.08305	-0.0207444	0.527693	0.92223	0.0141415	0.619648	0.690478
mmu-miR-1907	410	-0.427334	0.00259389	8.59066	-0.408315	0.000138284	12.8201	-0.273241	0.000817143	10.2571	-0.40482	5.90594e-05	14.0475	-0.01638	0.0993053	3.33199	-0.0878519	0.0421009	4.57001
mmu-miR-378a	52	0.0851586	0.771939	0.373441	0.18169	0.79915	0.323462	0.0889144	0.613323	0.705281	0.0735262	0.541678	0.884493	-0.0334601	0.736191	0.441848	0.0942499	0.526876	0.924464
mmu-miR-378a-3p	52	0.0851586	0.771939	0.373441	0.18169	0.79915	0.323462	0.0889144	0.613323	0.705281	0.0735262	0.541678	0.884493	-0.0334601	0.736191	0.441848	0.0942499	0.526876	0.924464
mmu-miR-195a	410	-0.427334	0.00259389	8.59066	-0.408315	0.000138284	12.8201	-0.273241	0.000817143	10.2571	-0.40482	5.90594e-05	14.0475	-0.01638	0.0993053	3.33199	-0.0878519	0.0421009	4.57001
mmu-miR-1962	79	-0.590629	0.0320246	4.96468	-0.49729	0.0253133	5.30396	-0.491394	0.00768707	7.02335	-0.367997	0.0988949	3.33796	-0.179658	0.202487	2.3041	-0.1512	0.278267	1.84546
mmu-miR-382-5p	53	0.541058	0.432285	1.20995	0.616925	0.186518	2.42261	0.0618455	0.83378	0.262261	0.265754	0.474673	1.075	0.0757625	0.371831	1.42728	0.159253	0.491794	1.02387
mmu-miR-383-5p	88	-0.0825055	0.641563	0.640336	-0.0870277	0.514731	0.95811	-0.324042	0.321195	1.63848	-0.0589388	0.322913	1.63078	-0.0722485	0.624945	0.678199	-0.0551346	0.867984	0.204259
mmu-miR-384-3p	73	-0.00621494	0.695001	0.524912	-0.155411	0.105564	3.24381	-0.363888	0.127562	2.97073	-0.292699	0.258278	1.95301	0.282762	0.137134	2.86634	0.0601153	0.123778	3.01417
mmu-miR-409-3p	75	0.539983	0.0637069	3.97241	0.522869	0.21958	2.18718	-0.00173069	0.595579	0.747635	-0.000699456	0.947467	0.0778524	0.475188	0.000217318	12.1679	0.442405	0.000311844	11.6469
mmu-miR-203-3p	336	-0.411156	0.0127276	6.29589	-0.386411	0.00104857	9.89736	-0.375533	0.000588539	10.7306	-0.472025	3.07322e-05	14.9899	0.0734281	0.00298936	8.38595	0.0393177	0.117552	3.08863
mmu-miR-411-5p	69	-0.152248	0.825918	0.27593	-0.304452	0.562292	0.830608	-0.367963	0.240799	2.0541	-0.313703	0.196187	2.3497	0.36393	0.0186752	5.74273	0.143529	0.193304	2.37105
mmu-miR-216a-5p	77	-0.273002	0.0585046	4.09531	-0.130566	0.0130439	6.26048	-0.614211	0.0043521	7.84407	-0.370417	0.0481277	4.37699	0.0927733	0.663163	0.592564	0.0800148	0.580769	0.783963
mmu-miR-425-5p	89	-0.189263	0.272884	1.87364	-0.191116	0.18698	2.41905	-0.480771	0.0346802	4.84974	-0.241824	0.2118	2.23923	0.175565	0.103192	3.2766	0.19333	0.288633	1.79269
mmu-miR-433-3p	102	-0.46854	0.159275	2.65041	-0.142251	0.849791	0.23482	-0.413629	0.0892265	3.48638	-0.0321595	0.150331	2.73378	-0.00887938	0.286514	1.80332	0.134084	0.398857	1.32606
mmu-miR-301a-3p	284	-0.597412	2.64939e-05	15.204	-0.578619	7.35798e-06	17.0523	-0.658815	2.54526e-07	21.9057	-0.630686	1.16983e-05	16.3833	-0.00845756	0.949702	0.0744532	-0.0778159	0.15744	2.66713
mmu-miR-322-5p	410	-0.427334	0.00259389	8.59066	-0.408315	0.000138284	12.8201	-0.273241	0.000817143	10.2571	-0.40482	5.90594e-05	14.0475	-0.01638	0.0993053	3.33199	-0.0878519	0.0421009	4.57001
mmu-miR-452-3p	95	-0.00135435	0.97309	0.0393556	-0.190014	0.621534	0.686095	-0.0777115	0.477267	1.06713	0.0774369	0.976294	0.0346131	0.121247	0.275769	1.85847	-0.0492198	0.673231	0.570827
mmu-miR-455-3p	185	0.117667	0.815677	0.29393	-0.0817832	0.966351	0.0493802	-0.130622	0.762998	0.39025	-0.0391988	0.533153	0.907379	0.0718188	0.347377	1.52543	0.0477683	0.764998	0.386471
mmu-miR-340-5p	420	-0.640129	1.97295e-06	18.9512	-0.608209	2.47305e-08	25.2691	-0.567731	4.66054e-10	30.9988	-0.617937	4.29102e-07	21.1522	0.0344964	0.483201	1.0493	-0.0568246	0.709734	0.494651
mmu-miR-483-3p	74	-0.240808	0.460131	1.11988	-0.202811	0.531233	0.912583	-0.00534617	0.810376	0.303337	0.0130637	0.693128	0.528807	-0.130101	0.48606	1.04079	-0.221524	0.149141	2.74525
mmu-miR-488-3p	100	-0.181639	0.464845	1.10518	-0.389579	0.297512	1.74898	-0.0312342	0.340158	1.55572	-0.268509	0.323315	1.62899	0.137504	0.327002	1.61263	0.0219492	0.792219	0.336029
mmu-miR-490-3p	68	-0.240892	0.821977	0.282831	-0.105615	0.723132	0.467668	-0.402359	0.0859866	3.53974	-0.0233496	0.564148	0.825856	0.314638	0.0415382	4.58942	0.267263	0.197326	2.34134
mmu-miR-370-3p	91	-0.482085	0.0354104	4.81968	-0.343637	0.011195	6.48101	-0.100588	0.0603536	4.05042	-0.176788	0.119561	3.06418	-0.173619	0.248397	2.00928	-0.0317544	0.888029	0.171321
mmu-miR-377-3p	155	-0.569674	0.0167549	5.89928	-0.555839	0.00322956	8.27445	-0.552942	0.000219925	12.1507	-0.526362	0.00129693	9.59068	-0.0419306	0.900105	0.151834	-0.0504406	0.971605	0.0415575
mmu-miR-381-3p	259	-0.445622	0.000508026	10.9428	-0.435839	1.7407e-05	15.81	-0.474132	4.81102e-05	14.3433	-0.40089	0.000761308	10.3592	-0.0663003	0.71994	0.474051	-0.187965	0.00855018	6.86983
mmu-miR-493-5p	241	-0.700028	0.000189089	12.3686	-0.653058	9.67362e-05	13.3356	-0.394532	5.04283e-05	14.2754	-0.477466	0.000414752	11.2355	-0.0744931	0.12723	2.97449	-0.180611	0.00273998	8.51162
mmu-miR-499-5p	106	-0.585239	0.0508015	4.29899	-0.421503	0.0652093	3.93878	-0.367068	0.099617	3.32746	-0.291488	0.178422	2.48664	-0.080014	0.455176	1.1355	-0.0921749	0.495558	1.01287
mmu-miR-500-3p	65	-0.0737433	0.817927	0.289955	-0.243069	0.239463	2.06212	-0.362581	0.15993	2.64448	-0.142787	0.500714	0.997943	0.169386	0.176922	2.49881	0.0448645	0.312592	1.67765
mmu-miR-6353	410	-0.427334	0.00259389	8.59066	-0.408315	0.000138284	12.8201	-0.273241	0.000817143	10.2571	-0.40482	5.90594e-05	14.0475	-0.01638	0.0993053	3.33199	-0.0878519	0.0421009	4.57001
mmu-miR-876-5p	56	-0.59405	0.0732987	3.77007	-0.287443	0.0462119	4.43559	-0.381121	0.108818	3.20001	-0.451146	0.115712	3.11138	0.0896947	0.987691	0.017869	-0.0284002	0.9432	0.0843644
mmu-lat-7a-5p	289	-0.686151	2.06936e-05	15.5605	-0.649115	6.51052e-05	13.9069	-0.594201	8.03031e-08	23.57	-0.632062	6.01384e-07	20.6652	0.137789	0.00101871	9.93904	0.121719	0.0322023	4.95669
mmu-miR-532-3p	70	-0.316368	0.572761	0.803995	-0.242395	0.284278	1.81463	-0.11017	0.673608	0.570018	-0.38917	0.292547	1.77326	0.12377	0.691069	0.533099	-0.121555	0.433723	1.20516
mmu-miR-532-5p	63	-0.387074	0.303725	1.71916	-0.425806	0.221507	2.17458	-0.414028	0.0681071	3.87605	-0.613324	0.098896	3.33794	0.105876	0.494841	1.01496	0.0095341	0.725646	0.462662
mmu-miR-542-3p	91	0.0909317	0.718934	0.476068	-0.155411	0.794285	0.332272	-0.145423	0.256009	1.96573	-0.126268	0.68306	0.549915	-0.0280424	0.372898	1.42315	-0.0123401	0.999737	0.000378848
mmu-miR-543-3p	170	0.100241	0.135653	2.88201	-0.191781	0.0788087	3.6655	-0.189932	0.021494	5.53992	-0.304737	0.0519456	4.26685	0.187065	0.0683044	3.87188	0.153083	0.0551685	4.18001
mmu-miR-544-5p	60	-0.344505	0.184483	2.43844	-0.3544	0.101483	3.30069	-0.223228	0.466342	1.10054	-0.123801	0.523381	0.934065	-0.0108578	0.79288	0.334825	-0.217556	0.193891	2.36668
mmu-lat-7a-5p	289	-0.686151	2.06936e-05	15.5605	-0.649115	6.51052e-05	13.9069	-0.594201	8.03031e-08	23.57	-0.632062	6.01384e-07	20.6652	0.137789	0.00101871	9.93904	0.121719	0.0322023	4.95669
mmu-miR-103-3p	204	-0.572805	0.00198292	8.97816	-0.51459	0.0108951	6.52017	-0.377887	0.00163581	9.25578	-0.386568	0.0314987	4.98856	-0.0493926	0.731626	0.450822	-0.0841493	0.541311	0.885471
mmu-miR-125a-5p	208	-0.621936	7.8013e-06	16.9679	-0.614136	8.44928e-06	16.8527	-0.400421	2.84516e-06	18.4231	-0.434127	0.000140499	12.7972	-0.213213	0.0125549	6.31561	-0.206819	0.0129813	6.26742
mmu-miR-6339	63	-0.387074	0.303725	1.71916	-0.425806	0.221507	2.17458	-0.414028	0.0681071	3.87605	-0.613324	0.098896	3.33794	0.105876	0.494841	1.01496	0.0095341	0.725646	0.462662
mmu-miR-125a-5p	208	-0.621936	7.8013e-06	16.9679	-0.614136	8.44928e-06	16.8527	-0.400421	2.84516e-06	18.4231	-0.434127	0.000140499	12.7972	-0.213213	0.0125549	6.31561	-0.206819	0.0129813	6.26742
mmu-miR-142a-5p	279	-0.570408	2.61685e-05	15.2218	-0.546062	0.000193632	12.3344	-0.511756	0.000107183	13.1876	-0.42731	0.00132568	9.55905	-0.111431	0.0606037	4.04445	-0.11885	0.0104946	6.57421
mmu-miR-223-3p	109	-0.901561	7.02997e-05	13.7961	-0.690151	0.00145167	9.42807	-0.875542	1.59307e-05	15.9378	-0.967204	0.00011177	13.1272	0.202718	0.129416	2.94991	-0.0100372	0.949254	0.0751346
mmu-miR-320-3p	203	-0.305748	0.0251219	5.31491	-0.252774	0.025945	5.2684	-0.406546	0.00533435	7.55047	-0.228319	0.0106856	6.54818	0.124423	0.0420087	4.57317	0.158301	0.144828	2.78759
mmu-miR-6382	283	0.21262	0.291462	1.77862	0.0986188	0.696257	0.522308	-0.00518036	0.735073	0.444041	0.0177402	0.220966	2.17811	0.105743	0.0147188	6.0862	0.144452	0.134915	2.88987
mmu-miR-6386	63	-0.387074	0.303725	1.71916	-0.425806	0.221507	2.17458	-0.414028	0.0681071	3.87605	-0.613324	0.098896	3.33794	0.105876	0.494841	1.01496	0.0095341	0.725646	0.462662
mmu-miR-323-3p	149	-0.462729	0.0069076	7.1776	-0.429297	0.0216642	5.52854	-0.346527	0.000475182	11.0392	-0.61283	0.00557075	7.48791	0.0295955	0.325677	1.61849	-0.0486896	0.194435	2.36264
mmu-miR-665-3p	86	-0.379171	0.487656	1.03606	-0.0908737	0.38538	1.37565	0.08582	0.766306	0.384007	0.108891	0.861574	0.214953	-0.296505	0.00670532	7.22048	-0.331633	0.0415351	4.58953
mmu-miR-670-3p	115	-0.272445	0.798062	0.325427	0.0990034	0.409572	1.28781	-0.220923	0.300419	1.73495	-0.225526	0.24324	2.03955	0.0945032	0.215394	2.21495	0.0095341	0.5525	0.855955
mmu-miR-6901-5p	103	-0.0973924	0.371444	1.42878	-0.0900477	0.318987	1.64843	-0.321679	0.381982	1.38842	-0.143406	0.114917	3.12134	0.233193	0.0186255	5.74658	0.110697	0.0777762	3.68453
mmu-miR-342-3p	67	-1.19941	0.000231006	12.0798	-1.01982	0.000689075	10.5031	-0.64762	0.00118017	9.72679	-0.780902	0.00194019	9.00958	-0.115559	0.0629956	3.98861	-0.343041	0.00442721	7.81939
mmu-miR-7239-3p	114	-0.172078	0.939951	0.0893422	-0.238345	0.142031	2.81572	-0.4363	0.0541712	4.20633	-0.527398	0.0765531	3.7074	0.068261	0.053963	4.21189	0.0320329	0.048457	4.36715
mmu-miR-34a-5p	186	-0.566347	0.000206225	12.2435	-0.558641	0.000363073	11.4275	-0.480033	0.00091842	10.0886	-0.45111	0.00154578	9.33745	-0.125268	0.357139	1.48544	-0.0675381	0.226272	2.14387
mmu-miR-34a-5p	186	-0.566347	0.000206225	12.2435	-0.558641	0.000363073	11.4275	-0.480033	0.00091842	10.0886	-0.45111	0.00154578	9.33745	-0.125268	0.357139	1.48544	-0.0675381	0.226272	2.14387
mmu-miR-802-5p	117	-0.280162	0.172459	2.53568	-0.364829	0.0700607	3.83525	-0.300527	0.0466069	4.42331	-0.312254	0.0453841	4.46167	0.0836436	0.291909	1.77641	0.00382387	0.849683	0.235003
mmu-miR-873a-5p	171	-0.312754	0.102385	3.28792	-0.215156	0.281484	1.82888	-0.179356	0.359496	1.47595	-0.134286	0.234276	2.09372	0.0950027	0.13836	2.8535	0.0753476	0.19895	2.32952
mmu-miR-421-3p	117	-0.0817582	0.0311832	5.00309	0.00856911	0.0611768	4.03087	-0.0317126	0.422556	1.24279	-0.054847	0.174769	2.51648	-0.0554889	0.932782	0.100388	-0.0693146	0.875447	0.191908
mmu-miR-449a	186	-0.566347	0.000206225	12.2435	-0.558641	0.000363073	11.4275	-0.480033	0.00091842	10.0886	-0.45111	0.00154578	9.33745	-0.125268	0.357139	1.48544	-0.0675381	0.226272	2.14387
mmu-miR-882	64	-0.036882	0.607279	0.719568	0.154159	0.512877	0.963315	-0.0768691	0.797566	0.326324	-0.164875	0.682577	0.550936	0.0888339	0.583683	0.776742	-0.0123894	0.522431	0.936688
mmu-miR-496a-3p	87	-0.764369	0.00067433	10.5343	-0.683112	0.000983559	9.9897	-0.588802	4.93116e-05	14.3077	-0.600563	0.000603942	10.6933	0.118821	0.877606	0.188354	-0.0876419	0.215022	2.21744
mmu-miR-7a-5p	166	-0.568746	0.000245683	11.9909	-0.4419	0.0054531	7.51871	-0.485649	0.00269199	8.53711	-0.31774	0.0102939	6.60206	-0.0778636	0.536864	0.89737	-0.0395496	0.261437	1.93546
mmu-miR-7a-5p	166	-0.568746	0.000245683	11.9909	-0.4419	0.0054531	7.51871	-0.485649	0.00269199	8.53711	-0.31774	0.0102939	6.60206	-0.0778636	0.536864	0.89737	-0.0395496	0.261437	1.93546
