# Supplementary material for: Integrative analyses of translatome and transcriptome reveal important translational controls in brown and white adipose regulated by microRNAs
Source: Sci Rep. 2017 Jul 18;7:5681. doi: 10.1038/s41598-017-06077-3 (PMC5515893; doi:10.1038/s41598-017-06077-3)
Supplement: Supplementary file 13 — dataset 12 [file 41598_2017_6077_MOESM13_ESM.xls]

## Sheet: Sheet1
mirna	miRNA_family	#targets	log2((FC(BAT_targets/WAT_targets)/FC(BAT_non-targets/WAT_non-targets))_mRNA	mRNA P value	log2((FC(BAT_targets/WAT_targets)/FC(BAT_non-targets/WAT_non-targets))_Eff	P value
mmu-miR-7061-3p	mmu-miR-7061-3p	53	0.0903677	0.119148	-0.216569	0.00125697
mmu-miR-188-5p	mmu-miR-188-5p	53	0.0903677	0.119148	-0.216569	0.00125697
mmu-miR-501-3p	mmu-miR-501-3p	65	0.0900987	0.244274	-0.168882	0.00491575
mmu-miR-500-3p	mmu-miR-500-3p	65	0.0900987	0.244274	-0.168882	0.00491575
mmu-miR-375-3p	mmu-miR-375-3p	78	0.0132739	0.586324	-0.0857526	0.214964
mmu-miR-361-5p	mmu-miR-361-5p	66	0.023108	0.16564	-0.147353	0.00093566
mmu-miR-190b-5p	mmu-miR-190a-5p	51	0.0165758	0.912455	-0.146062	0.0370282
mmu-miR-190a-5p	mmu-miR-190a-5p	51	0.0165758	0.912455	-0.146062	0.0370282
mmu-miR-544-5p	mmu-miR-544-5p	60	0.0204408	0.342087	-0.139577	0.0498975
mmu-miR-205-5p	mmu-miR-205-5p	161	-0.0455523	0.548155	-0.138917	6.61293e-05
mmu-miR-6386	mmu-miR-6386	63	0.0733732	0.730246	-0.13803	0.0524286
mmu-miR-6339	mmu-miR-6339	63	0.0733732	0.730246	-0.13803	0.0524286
mmu-miR-532-5p	mmu-miR-532-5p	63	0.0733732	0.730246	-0.13803	0.0524286
mmu-miR-186-5p	mmu-miR-186-5p	239	0.0161396	0.0807043	-0.127711	2.14349e-05
mmu-miR-10b-5p	mmu-miR-10a-5p	89	0.029377	0.0230298	-0.124557	0.0138036
mmu-miR-10a-5p	mmu-miR-10a-5p	89	0.029377	0.0230298	-0.124557	0.0138036
mmu-miR-342-3p	mmu-miR-342-3p	67	-0.0377257	0.474977	-0.107466	0.0313403
mmu-miR-504-5p	mmu-miR-504-5p	51	-0.065639	0.645318	-0.0362819	0.139113
mmu-miR-339-5p	mmu-miR-339-5p	54	0.0633057	0.833079	-0.120328	0.164749
mmu-miR-503-5p	mmu-miR-503-5p	121	-0.0400211	0.257908	-0.0881153	0.00240652
mmu-miR-7220-3p	mmu-miR-7220-3p	84	-0.0654965	0.675479	-0.109842	0.0147116
mmu-miR-6370	mmu-miR-6370	84	-0.0654965	0.675479	-0.109842	0.0147116
mmu-miR-138-5p	mmu-miR-138-5p	174	-0.133505	0.000610689	0.0222232	0.77291
mmu-miR-6413	mmu-miR-6413	171	-0.0827825	0.0892073	0.0510121	0.134882
mmu-miR-802-5p	mmu-miR-802-5p	117	0.0240943	0.31464	-0.109516	0.0230544
mmu-miR-376c-3p	mmu-miR-376a-3p	63	-0.039745	0.851552	-0.109157	0.017109
mmu-miR-6410	mmu-miR-6410	171	-0.0827825	0.0892073	0.0510121	0.134882
mmu-miR-6369	mmu-miR-6369	171	-0.0827825	0.0892073	0.0510121	0.134882
mmu-miR-6361	mmu-miR-6361	171	-0.0827825	0.0892073	0.0510121	0.134882
mmu-miR-494-3p	mmu-miR-494-3p	136	-0.0716342	0.409067	-0.10195	0.0388653
mmu-miR-5124b	mmu-miR-5124a	171	-0.0827825	0.0892073	0.0510121	0.134882
mmu-miR-24-3p	mmu-miR-24-3p	171	-0.0827825	0.0892073	0.0510121	0.134882
mmu-miR-384-5p	mmu-miR-384-5p	425	-0.0820015	0.00215899	-0.0528535	0.0175163
mmu-miR-30e-5p	mmu-miR-30a-5p	425	-0.0820015	0.00215899	-0.0528535	0.0175163
mmu-miR-30d-5p	mmu-miR-30a-5p	425	-0.0820015	0.00215899	-0.0528535	0.0175163
mmu-miR-543-3p	mmu-miR-543-3p	170	0.0352303	0.572679	-0.0948351	0.000433366
mmu-miR-302c-3p	mmu-miR-302a-3p	153	0.0708118	0.153057	-0.0924128	0.0187131
mmu-miR-30c-5p	mmu-miR-30a-5p	425	-0.0820015	0.00215899	-0.0528535	0.0175163
mmu-miR-208b-3p	mmu-miR-208a-3p	68	0.129379	0.0917618	-0.0909762	0.0787837
mmu-miR-208a-3p	mmu-miR-208a-3p	68	0.129379	0.0917618	-0.0909762	0.0787837
mmu-miR-330-5p	mmu-miR-330-5p	96	-0.186144	0.0951416	-0.0900914	0.00569639
mmu-miR-326-3p	mmu-miR-326-3p	96	-0.186144	0.0951416	-0.0900914	0.00569639
mmu-miR-30b-5p	mmu-miR-30a-5p	425	-0.0820015	0.00215899	-0.0528535	0.0175163
mmu-miR-30a-5p	mmu-miR-30a-5p	425	-0.0820015	0.00215899	-0.0528535	0.0175163
mmu-miR-92b-3p	mmu-miR-92a-3p	298	-0.0106393	0.486466	-0.0692566	0.00153647
mmu-miR-682	mmu-miR-682	89	0.0151199	0.140596	-0.087619	0.00522919
mmu-miR-92a-3p	mmu-miR-92a-3p	298	-0.0106393	0.486466	-0.0692566	0.00153647
mmu-miR-367-3p	mmu-miR-367-3p	298	-0.0106393	0.486466	-0.0692566	0.00153647
mmu-miR-363-3p	mmu-miR-363-3p	298	-0.0106393	0.486466	-0.0692566	0.00153647
mmu-miR-32-5p	mmu-miR-32-5p	298	-0.0106393	0.486466	-0.0692566	0.00153647
mmu-miR-25-3p	mmu-miR-25-3p	298	-0.0106393	0.486466	-0.0692566	0.00153647
mmu-miR-18b-5p	mmu-miR-18a-5p	88	-0.121934	0.0261324	-0.109627	0.111815
mmu-miR-199b-3p	mmu-miR-199a-3p	141	0.0914882	0.0710653	-0.0841614	0.000465381
mmu-miR-199a-3p	mmu-miR-199a-3p	141	0.0914882	0.0710653	-0.0841614	0.000465381
mmu-miR-18a-5p	mmu-miR-18a-5p	88	-0.121934	0.0261324	-0.109627	0.111815
mmu-miR-488-3p	mmu-miR-488-3p	100	-0.0103858	0.332512	-0.0817865	0.0062582
mmu-miR-1a-2-5p	mmu-miR-1a-2-5p	85	-0.102323	0.640268	-0.081711	0.12439
mmu-miR-1a-1-5p	mmu-miR-1a-1-5p	85	-0.102323	0.640268	-0.081711	0.12439
mmu-miR-882	mmu-miR-882	64	-0.125722	0.183883	-0.0807794	0.188236
mmu-miR-3473a	mmu-miR-3473a	64	-0.125722	0.183883	-0.0807794	0.188236
mmu-miR-185-5p	mmu-miR-185-5p	64	-0.125722	0.183883	-0.0807794	0.188236
mmu-miR-196b-5p	mmu-miR-196a-5p	84	-0.101572	0.448097	-0.0798129	0.212929
mmu-miR-196a-5p	mmu-miR-196a-5p	84	-0.101572	0.448097	-0.0798129	0.212929
mmu-miR-200a-3p	mmu-miR-200a-3p	276	-0.00603152	0.146942	-0.0794682	0.00293615
mmu-miR-141-3p	mmu-miR-141-3p	276	-0.00603152	0.146942	-0.0794682	0.00293615
mmu-miR-6539	mmu-miR-6539	330	-0.0354013	0.168207	-0.0476285	0.0771131
mmu-miR-128-3p	mmu-miR-128-3p	330	-0.0354013	0.168207	-0.0476285	0.0771131
mmu-miR-876-3p	mmu-miR-876-3p	118	-0.142466	0.000274808	-0.0159624	0.538157
mmu-miR-140-5p	mmu-miR-140-5p	118	-0.142466	0.000274808	-0.0159624	0.538157
mmu-miR-212-3p	mmu-miR-212-3p	138	0.0741437	0.307635	-0.0889128	0.00898945
mmu-miR-132-3p	mmu-miR-132-3p	138	0.0741437	0.307635	-0.0889128	0.00898945
mmu-miR-144-3p	mmu-miR-144-3p	304	-0.0302757	0.033452	-0.0832067	0.000300017
mmu-miR-448-3p	mmu-miR-448-3p	169	-0.156881	0.021377	-0.052927	0.429882
mmu-miR-93-5p	mmu-miR-93-5p	389	-0.128945	0.00221067	-0.0757704	0.00417257
mmu-miR-6383	mmu-miR-6383	389	-0.128945	0.00221067	-0.0757704	0.00417257
mmu-miR-20b-5p	mmu-miR-20a-5p	389	-0.128945	0.00221067	-0.0757704	0.00417257
mmu-miR-20a-5p	mmu-miR-20a-5p	389	-0.128945	0.00221067	-0.0757704	0.00417257
mmu-miR-17-5p	mmu-miR-17-5p	389	-0.128945	0.00221067	-0.0757704	0.00417257
mmu-miR-106b-5p	mmu-miR-106a-5p	389	-0.128945	0.00221067	-0.0757704	0.00417257
mmu-miR-106a-5p	mmu-miR-106a-5p	389	-0.128945	0.00221067	-0.0757704	0.00417257
mmu-miR-153-3p	mmu-miR-153-3p	233	-0.146768	0.013097	-0.0866355	0.00600426
mmu-miR-374b-5p	mmu-miR-374a-5p	195	-0.0225294	0.0581749	-0.0155601	0.0749841
mmu-miR-27b-3p	mmu-miR-27a-3p	361	-0.025577	0.145346	-0.067756	0.0248251
mmu-miR-27a-3p	mmu-miR-27a-3p	361	-0.025577	0.145346	-0.067756	0.0248251
mmu-miR-9-5p	mmu-miR-9-5p	425	-0.215633	2.95391e-07	-0.0524306	0.0199581
mmu-miR-497b	mmu-miR-497a	124	-0.0680829	0.172775	-0.0292886	0.668376
mmu-miR-223-3p	mmu-miR-223-3p	109	0.0389962	0.312336	-0.106654	0.00147138
mmu-miR-496a-3p	mmu-miR-496a-3p	87	0.13284	0.133783	-0.155243	0.000755452
mmu-miR-369-3p	mmu-miR-369-3p	185	-0.0306826	0.237346	-0.0242891	0.131963
mmu-miR-155-5p	mmu-miR-155-5p	127	-0.0525431	0.00725701	-0.0841721	0.0306702
mmu-miR-101b-3p	mmu-miR-101a-3p	320	-0.0293546	0.0365909	-0.0729478	0.00470624
mmu-miR-137-3p	mmu-miR-137-3p	351	0.0460191	0.132333	-0.0450647	0.0104223
mmu-miR-101a-3p	mmu-miR-101a-3p	383	0.0011096	0.0101958	-0.0768606	0.000745092
mmu-miR-23b-3p	mmu-miR-23a-3p	346	-0.00516643	0.0925125	-0.043236	0.400728
mmu-miR-23a-3p	mmu-miR-23a-3p	346	-0.00516643	0.0925125	-0.043236	0.400728
mmu-miR-299a-5p	mmu-miR-299a-5p	79	0.0104988	0.618672	-0.0743314	0.0114172
mmu-miR-493-5p	mmu-miR-493-5p	241	0.0611793	0.38611	-0.0551112	0.0743807
mmu-miR-98-5p	mmu-miR-98-5p	289	-0.00994413	0.584001	-0.0494182	0.331447
mmu-miR-1961	mmu-miR-1961	289	-0.00994413	0.584001	-0.0494182	0.331447
mmu-let-7k	mmu-lat-7k	289	-0.00994413	0.584001	-0.0494182	0.331447
mmu-miR-1197-3p	mmu-miR-1197-3p	68	0.0783423	0.224341	-0.0726478	0.322172
mmu-miR-335-5p	mmu-miR-335-5p	71	-0.0720779	0.635028	-0.0721765	0.0154593
mmu-miR-873a-5p	mmu-miR-873a-5p	171	-0.0544892	0.632496	-0.0705531	0.0276962
mmu-miR-199b-5p	mmu-miR-199a-5p	149	-0.0827825	0.0431728	-0.0704709	0.0258515
mmu-miR-199a-5p	mmu-miR-199a-5p	149	-0.0827825	0.0431728	-0.0704709	0.0258515
mmu-miR-193b-3p	mmu-miR-193a-3p	74	-0.155661	0.0232088	-0.0701511	0.59153
mmu-miR-193a-3p	mmu-miR-193a-3p	74	-0.155661	0.0232088	-0.0701511	0.59153
mmu-miR-542-3p	mmu-miR-542-3p	91	-0.0623302	0.856473	-0.0699075	0.0180688
mmu-let-7i-5p	mmu-lat-7i-5p	289	-0.00994413	0.584001	-0.0494182	0.331447
mmu-let-7g-5p	mmu-lat-7a-5p	289	-0.00994413	0.584001	-0.0494182	0.331447
mmu-let-7f-5p	mmu-lat-7a-5p	289	-0.00994413	0.584001	-0.0494182	0.331447
mmu-let-7e-5p	mmu-lat-7a-5p	289	-0.00994413	0.584001	-0.0494182	0.331447
mmu-let-7d-5p	mmu-lat-7a-5p	289	-0.00994413	0.584001	-0.0494182	0.331447
mmu-let-7c-5p	mmu-lat-7a-5p	289	-0.00994413	0.584001	-0.0494182	0.331447
mmu-miR-154-3p	mmu-miR-154-3p	53	-0.0377257	0.36676	-0.0685953	0.597084
mmu-miR-107-3p	mmu-miR-107-3p	204	0.035802	0.0405182	-0.0684528	0.00190732
mmu-miR-103-3p	mmu-miR-103-3p	204	0.035802	0.0405182	-0.0684528	0.00190732
mmu-let-7b-5p	mmu-lat-7a-5p	289	-0.00994413	0.584001	-0.0494182	0.331447
mmu-let-7a-5p	mmu-lat-7a-5p	289	-0.00994413	0.584001	-0.0494182	0.331447
mmu-miR-582-5p	mmu-miR-582-5p	192	-0.083772	0.0792094	-0.0671014	0.018354
mmu-miR-6901-5p	mmu-miR-6901-5p	103	0.0225379	0.410939	-0.0654211	0.272056
mmu-miR-140-3p	mmu-miR-140-3p	258	-0.127266	0.00556188	-0.044176	0.205422
mmu-miR-22-3p	mmu-miR-22-3p	132	-0.119909	0.0892059	0.0306282	0.541479
mmu-miR-495-3p	mmu-miR-495-3p	252	-0.0558677	0.0255536	-0.0635155	0.00098841
mmu-miR-1192	mmu-miR-1192	252	-0.0558677	0.0255536	-0.0635155	0.00098841
mmu-miR-6394	mmu-miR-6394	208	-0.0831902	0.374167	-0.0458844	0.0751649
mmu-miR-499-5p	mmu-miR-499-5p	106	0.11089	0.156251	-0.0617068	0.472309
mmu-miR-590-5p	mmu-miR-590-5p	101	-0.00912997	0.112778	-0.061662	0.0676782
mmu-miR-21c	mmu-miR-21a	101	-0.00912997	0.112778	-0.061662	0.0676782
mmu-miR-21a-5p	mmu-miR-21a-5p	101	-0.00912997	0.112778	-0.061662	0.0676782
mmu-miR-6367	mmu-miR-6367	208	-0.0831902	0.374167	-0.0458844	0.0751649
mmu-miR-351-5p	mmu-miR-351-5p	208	-0.0831902	0.374167	-0.0458844	0.0751649
mmu-miR-139-5p	mmu-miR-139-5p	136	-0.0148322	0.0799136	-0.0609516	0.15582
mmu-miR-409-3p	mmu-miR-409-3p	75	0.0425746	0.937913	-0.0606722	0.0341201
mmu-miR-125b-5p	mmu-miR-125a-5p	208	-0.0831902	0.374167	-0.0458844	0.0751649
mmu-miR-125a-5p	mmu-miR-125a-5p	208	-0.0831902	0.374167	-0.0458844	0.0751649
mmu-miR-19b-3p	mmu-miR-19a-3p	376	0.042839	0.220452	-0.0872957	3.18823e-05
mmu-miR-19a-3p	mmu-miR-19a-3p	376	0.042839	0.220452	-0.0872957	3.18823e-05
mmu-miR-340-5p	mmu-miR-340-5p	420	-0.00493329	0.0157292	-0.060556	0.000500366
mmu-miR-202-5p	mmu-miR-202-5p	88	-0.0265728	0.917094	-0.0586328	0.208766
mmu-miR-362-3p	mmu-miR-362-3p	92	0.0258204	0.517032	-0.0590542	0.262917
mmu-miR-329-3p	mmu-miR-329-3p	92	0.0258204	0.517032	-0.0590542	0.262917
mmu-miR-194-5p	mmu-miR-194-5p	150	-0.0183331	0.229564	-0.109112	0.0117527
mmu-miR-376b-3p	mmu-miR-376a-3p	74	0.00208897	0.506505	-0.0575124	0.0637329
mmu-miR-31-5p	mmu-miR-31-5p	112	0.111993	0.287429	-0.0571858	0.21652
mmu-miR-384-3p	mmu-miR-384-3p	73	-0.0396215	0.365712	-0.0560784	0.0169227
mmu-miR-145b	mmu-miR-145a	258	-0.0239641	0.700316	-0.0560422	0.102485
mmu-miR-145a-5p	mmu-miR-145a-5p	258	-0.0239641	0.700316	-0.0560422	0.102485
mmu-miR-6540-5p	mmu-miR-6540-5p	424	-0.0705764	0.0384739	-0.074422	0.00122669
mmu-miR-216a-5p	mmu-miR-216a-5p	78	-0.0158933	0.767812	-0.0555862	0.196415
mmu-miR-760-3p	mmu-miR-760-3p	114	-0.0193915	0.850256	-0.0554433	0.363614
mmu-miR-7239-3p	mmu-miR-7239-3p	114	-0.0193915	0.850256	-0.0554433	0.363614
mmu-miR-6240	mmu-miR-6240	244	0.0252954	0.407985	-0.0551952	0.000661915
mmu-miR-5624-3p	mmu-miR-5624-3p	424	-0.0705764	0.0384739	-0.074422	0.00122669
mmu-miR-411-5p	mmu-miR-411-5p	69	0.0233979	0.605788	-0.0547851	0.133882
mmu-miR-124-3p	mmu-miR-124-3p	720	-0.0612518	0.0310625	-0.0547552	0.00171352
mmu-miR-135b-5p	mmu-miR-135a-5p	220	-0.0231164	0.17221	-0.0544607	0.00405441
mmu-miR-135a-5p	mmu-miR-135a-5p	220	-0.0231164	0.17221	-0.0544607	0.00405441
mmu-miR-721	mmu-miR-721	284	0.0237989	0.153467	-0.0782296	0.00118312
mmu-miR-6389	mmu-miR-6389	284	0.0237989	0.153467	-0.0782296	0.00118312
mmu-miR-6341	mmu-miR-6341	284	0.0237989	0.153467	-0.0782296	0.00118312
mmu-miR-301b-3p	mmu-miR-301a-3p	284	0.0237989	0.153467	-0.0782296	0.00118312
mmu-miR-301a-3p	mmu-miR-301a-3p	284	0.0237989	0.153467	-0.0782296	0.00118312
mmu-miR-130c	mmu-miR-130a	284	0.0237989	0.153467	-0.0782296	0.00118312
mmu-miR-130b-3p	mmu-miR-130a-3p	284	0.0237989	0.153467	-0.0782296	0.00118312
mmu-miR-130a-3p	mmu-miR-130a-3p	284	0.0237989	0.153467	-0.0782296	0.00118312
mmu-miR-670-3p	mmu-miR-670-3p	115	-0.0527963	0.419503	-0.0528452	0.0232345
mmu-miR-129-5p	mmu-miR-129-5p	171	-0.0265074	0.214552	-0.0527332	0.271727
mmu-miR-216b-5p	mmu-miR-216a-5p	77	-0.0095485	0.793178	-0.0526571	0.253756
mmu-miR-294-3p	mmu-miR-294-3p	240	-0.0708788	0.0719472	-0.0429343	0.0809741
mmu-miR-452-3p	mmu-miR-452-3p	95	0.029377	0.516313	-0.0514403	0.139751
mmu-miR-5127	mmu-miR-5127	92	0.00591695	0.596483	-0.050679	0.0543844
mmu-miR-150-5p	mmu-miR-150-5p	92	0.00591695	0.596483	-0.050679	0.0543844
mmu-miR-382-5p	mmu-miR-382-5p	53	0.198103	0.174761	-0.0495449	0.669582
mmu-miR-291a-3p	mmu-miR-291a-3p	240	-0.0708788	0.0719472	-0.0429343	0.0809741
mmu-miR-302d-3p	mmu-miR-302a-3p	241	-0.0732548	0.0692069	-0.0433916	0.0855247
mmu-miR-302b-3p	mmu-miR-302a-3p	241	-0.0732548	0.0692069	-0.0433916	0.0855247
mmu-miR-302a-3p	mmu-miR-302a-3p	241	-0.0732548	0.0692069	-0.0433916	0.0855247
mmu-miR-295-3p	mmu-miR-295-3p	241	-0.0732548	0.0692069	-0.0433916	0.0855247
mmu-miR-449c-5p	mmu-miR-449a-5p	186	0.0034806	0.445407	-0.0303944	0.832095
mmu-miR-449b	mmu-miR-449a	186	0.0034806	0.445407	-0.0303944	0.832095
mmu-miR-449a-5p	mmu-miR-449a-5p	186	0.0034806	0.445407	-0.0303944	0.832095
mmu-miR-34c-5p	mmu-miR-34a-5p	186	0.0034806	0.445407	-0.0303944	0.832095
mmu-miR-34b-5p	mmu-miR-34a-5p	186	0.0034806	0.445407	-0.0303944	0.832095
mmu-miR-34a-5p	mmu-miR-34a-5p	186	0.0034806	0.445407	-0.0303944	0.832095
mmu-miR-323-3p	mmu-miR-323-3p	149	0.0227669	0.989416	-0.0492986	0.0893698
mmu-miR-455-3p	mmu-miR-455-3p	185	0.0491933	0.731225	-0.0487589	0.015308
mmu-miR-136-5p	mmu-miR-136-5p	71	0.0468301	0.969016	-0.0487139	0.475433
mmu-miR-377-3p	mmu-miR-377-3p	155	-0.0228727	0.400857	-0.00820524	0.88555
mmu-miR-219a-5p	mmu-miR-219a-5p	130	-0.0125582	0.295906	-0.0912123	0.047246
mmu-miR-142a-5p	mmu-miR-142a-5p	279	-0.0101588	0.105187	-0.0542051	0.180643
mmu-miR-152-3p	mmu-miR-152-3p	223	0.0389962	0.336358	-0.0627886	0.00731783
mmu-miR-148b-3p	mmu-miR-148a-3p	223	0.0389962	0.336358	-0.0627886	0.00731783
mmu-miR-148a-3p	mmu-miR-148a-3p	223	0.0389962	0.336358	-0.0627886	0.00731783
mmu-miR-143-3p	mmu-miR-143-3p	123	-0.0411574	0.327135	-0.0460648	0.472037
mmu-miR-429-3p	mmu-miR-429-3p	401	-0.0378899	0.0942291	-0.0729605	0.00946353
mmu-miR-200c-3p	mmu-miR-200a-3p	401	-0.0378899	0.0942291	-0.0729605	0.00946353
mmu-miR-200b-3p	mmu-miR-200a-3p	401	-0.0378899	0.0942291	-0.0729605	0.00946353
mmu-miR-7670-3p	mmu-miR-7670-3p	183	-0.00976453	0.235925	-0.0598128	0.0579824
mmu-miR-211-5p	mmu-miR-211-5p	183	-0.00976453	0.235925	-0.0598128	0.0579824
mmu-miR-204-5p	mmu-miR-204-5p	183	-0.00976453	0.235925	-0.0598128	0.0579824
mmu-miR-29c-3p	mmu-miR-29a-3p	354	-0.160609	0.000431757	-0.0222676	0.844619
mmu-miR-29b-3p	mmu-miR-29a-3p	354	-0.160609	0.000431757	-0.0222676	0.844619
mmu-miR-29a-3p	mmu-miR-29a-3p	354	-0.160609	0.000431757	-0.0222676	0.844619
mmu-miR-183-5p	mmu-miR-183-5p	340	-0.00630575	0.405527	-0.110907	1.35987e-05
mmu-miR-142a-3p	mmu-miR-142a-3p	326	-0.0749204	0.0320426	-0.0417658	0.0458838
mmu-miR-374c-5p	mmu-miR-374a-5p	235	-0.0229834	0.10406	-0.0850164	0.00166027
mmu-miR-7002-3p	mmu-miR-7002-3p	279	0.0657688	0.417429	-0.0596903	0.0160944
mmu-miR-217-5p	mmu-miR-217-5p	127	0.0898603	0.232345	-0.0429649	0.304638
mmu-miR-218-5p	mmu-miR-218-5p	279	0.0657688	0.417429	-0.0596903	0.0160944
mmu-miR-182-5p	mmu-miR-182-5p	387	-0.0609928	0.00385379	-0.0317356	0.308483
mmu-miR-708-5p	mmu-miR-708-5p	53	-0.0543997	0.349361	-0.0426135	0.517069
mmu-miR-28a-5p	mmu-miR-28a-5p	53	-0.0543997	0.349361	-0.0426135	0.517069
mmu-miR-7b-5p	mmu-miR-7a-5p	166	0.0671951	0.349121	-0.0614571	0.0370167
mmu-miR-383-5p	mmu-miR-383-5p	88	0.0815386	0.759853	-0.0411436	0.366747
mmu-miR-7a-5p	mmu-miR-7a-5p	166	0.0671951	0.349121	-0.0614571	0.0370167
mmu-miR-410-3p	mmu-miR-410-3p	181	-0.0769128	0.0334181	-0.0330255	0.725892
mmu-miR-489-3p	mmu-miR-489-3p	89	0.0169893	0.466451	-0.0398921	0.123584
mmu-miR-425-5p	mmu-miR-425-5p	89	0.0169893	0.466451	-0.0398921	0.123584
mmu-miR-33-5p	mmu-miR-33-5p	120	-0.0575475	0.168405	-0.0397488	0.133227
mmu-miR-6382	mmu-miR-6382	283	-0.0550199	0.232888	-0.0385082	0.255404
mmu-miR-6349	mmu-miR-6349	283	-0.0550199	0.232888	-0.0385082	0.255404
mmu-miR-206-3p	mmu-miR-206-3p	283	-0.0550199	0.232888	-0.0385082	0.255404
mmu-miR-1a-3p	mmu-miR-1a-3p	283	-0.0550199	0.232888	-0.0385082	0.255404
mmu-miR-1957b	mmu-miR-1957a	283	-0.0550199	0.232888	-0.0385082	0.255404
mmu-miR-483-3p	mmu-miR-483-3p	74	0.0686018	0.692108	-0.0376077	0.645645
mmu-miR-344e-3p	mmu-miR-344a-3p	181	-0.0769128	0.0334181	-0.0330255	0.725892
mmu-miR-344d-3p	mmu-miR-344a-3p	181	-0.0769128	0.0334181	-0.0330255	0.725892
mmu-miR-539-3p	mmu-miR-539-3p	259	-0.037063	0.280989	-0.121448	2.06404e-05
mmu-miR-381-3p	mmu-miR-381-3p	259	-0.037063	0.280989	-0.121448	2.06404e-05
mmu-miR-181d-5p	mmu-miR-181a-5p	365	-0.0186676	0.0367662	-0.0955812	2.26542e-06
mmu-miR-181c-5p	mmu-miR-181a-5p	365	-0.0186676	0.0367662	-0.0955812	2.26542e-06
mmu-miR-181b-5p	mmu-miR-181a-5p	365	-0.0186676	0.0367662	-0.0955812	2.26542e-06
mmu-miR-181a-5p	mmu-miR-181a-5p	365	-0.0186676	0.0367662	-0.0955812	2.26542e-06
mmu-miR-222-3p	mmu-miR-222-3p	133	-0.0170036	0.207308	-0.0471403	0.37895
mmu-miR-221-3p	mmu-miR-221-3p	133	-0.0170036	0.207308	-0.0471403	0.37895
mmu-miR-1928	mmu-miR-1928	133	-0.0170036	0.207308	-0.0471403	0.37895
mmu-miR-96-5p	mmu-miR-96-5p	367	-0.0891862	0.010422	-0.0557278	0.0114901
mmu-miR-485-5p	mmu-miR-485-5p	79	0.0777425	0.469031	-0.026295	0.677741
mmu-miR-1962	mmu-miR-1962	79	0.0777425	0.469031	-0.026295	0.677741
mmu-miR-146b-5p	mmu-miR-146a-5p	52	0.0659875	0.923395	-0.026256	0.570967
mmu-miR-146a-5p	mmu-miR-146a-5p	52	0.0659875	0.923395	-0.026256	0.570967
mmu-miR-6419	mmu-miR-6419	410	-0.0230001	0.136534	-0.0780411	2.67422e-05
mmu-miR-421-3p	mmu-miR-421-3p	117	0.0982357	0.156143	-0.0240398	0.150995
mmu-miR-122-5p	mmu-miR-122-5p	59	0.0540308	0.808948	-0.0232267	0.991797
mmu-miR-6353	mmu-miR-6353	410	-0.0230001	0.136534	-0.0780411	2.67422e-05
mmu-miR-6342	mmu-miR-6342	410	-0.0230001	0.136534	-0.0780411	2.67422e-05
mmu-miR-497a-5p	mmu-miR-497a-5p	410	-0.0230001	0.136534	-0.0780411	2.67422e-05
mmu-miR-490-3p	mmu-miR-490-3p	68	0.1893	0.103598	-0.0208637	0.239864
mmu-miR-320-3p	mmu-miR-320-3p	203	0.0109907	0.62062	-0.0199778	0.0284173
mmu-miR-758-3p	mmu-miR-758-3p	67	0.0547006	0.938297	-0.0188875	0.605353
mmu-miR-153-5p	mmu-miR-153-5p	67	0.0547006	0.938297	-0.0188875	0.605353
mmu-miR-876-5p	mmu-miR-876-5p	56	-0.0251364	0.160269	-0.0176932	0.623842
mmu-miR-133a-3p	mmu-miR-133a-3p	288	-0.117238	0.0133561	-0.0167803	0.339253
mmu-miR-322-5p	mmu-miR-322-5p	410	-0.0230001	0.136534	-0.0780411	2.67422e-05
mmu-miR-195b	mmu-miR-195a	410	-0.0230001	0.136534	-0.0780411	2.67422e-05
mmu-miR-195a-5p	mmu-miR-195a-5p	410	-0.0230001	0.136534	-0.0780411	2.67422e-05
mmu-miR-370-3p	mmu-miR-370-3p	91	-0.0227424	0.961459	-0.0150429	0.867274
mmu-miR-325-3p	mmu-miR-325-3p	629	-0.0318451	0.425525	-0.0112457	0.502786
mmu-miR-133c	mmu-miR-133a	210	-0.0844027	0.100779	-0.00884158	0.518468
mmu-miR-133b-3p	mmu-miR-133a-3p	210	-0.0844027	0.100779	-0.00884158	0.518468
mmu-miR-1907	mmu-miR-1907	410	-0.0230001	0.136534	-0.0780411	2.67422e-05
mmu-miR-224-5p	mmu-miR-224-5p	100	0.0403684	0.382957	-0.00329604	0.975953
mmu-miR-874-3p	mmu-miR-874-3p	69	-0.0278063	0.757143	-0.000831009	0.619322
mmu-miR-411-3p	mmu-miR-411-3p	79	-0.117468	0.120662	0.00187412	0.913632
mmu-miR-379-3p	mmu-miR-379-3p	79	-0.117468	0.120662	0.00187412	0.913632
mmu-miR-378c	mmu-miR-378a	52	-0.0223084	0.867201	0.00264537	0.4537
mmu-miR-378a-3p	mmu-miR-378a-3p	52	-0.0223084	0.867201	0.00264537	0.4537
mmu-miR-5129-3p	mmu-miR-5129-3p	86	0.0258925	0.40242	0.0113761	0.980963
mmu-miR-455-5p	mmu-miR-455-5p	86	0.0258925	0.40242	0.0113761	0.980963
mmu-miR-338-3p	mmu-miR-338-3p	114	-0.117055	0.0711757	0.0134409	0.950298
mmu-miR-365-3p	mmu-miR-365-3p	100	-0.204505	0.0324067	0.0137521	0.324099
mmu-miR-370-5p	mmu-miR-370-5p	75	-0.0396215	0.733241	0.0168607	0.429849
mmu-miR-1193-3p	mmu-miR-1193-3p	75	-0.0396215	0.733241	0.0168607	0.429849
mmu-miR-16-5p	mmu-miR-16-5p	410	-0.0230001	0.136534	-0.0780411	2.67422e-05
mmu-miR-331-3p	mmu-miR-331-3p	51	-0.191642	0.204489	0.0272753	0.991151
mmu-miR-532-3p	mmu-miR-532-3p	70	-0.0492927	0.677089	0.0294285	0.84094
mmu-miR-15b-5p	mmu-miR-15a-5p	410	-0.0230001	0.136534	-0.0780411	2.67422e-05
mmu-miR-293-5p	mmu-miR-293-5p	103	-0.0486131	0.523978	0.0357944	0.981436
mmu-miR-292a-5p	mmu-miR-292a-5p	103	-0.0486131	0.523978	0.0357944	0.981436
mmu-miR-290a-5p	mmu-miR-290a-5p	103	-0.0486131	0.523978	0.0357944	0.981436
mmu-miR-433-3p	mmu-miR-433-3p	102	0.122348	0.099124	0.0358479	0.511352
mmu-miR-149-5p	mmu-miR-149-5p	118	-0.0878606	0.201458	0.0447188	0.4192
mmu-miR-212-5p	mmu-miR-212-5p	87	0.0058516	0.0954052	0.0486128	0.585402
mmu-miR-15a-5p	mmu-miR-15a-5p	410	-0.0230001	0.136534	-0.0780411	2.67422e-05
mmu-miR-203-3p	mmu-miR-203-3p	336	-0.0503562	0.467218	-0.0789877	0.000781414
mmu-miR-330-3p	mmu-miR-330-3p	439	-0.0410174	0.0191158	-0.0463153	0.000272878
mmu-miR-129-2-3p	mmu-miR-129-2-3p	137	-0.00503434	0.413751	-0.0409479	0.297305
mmu-miR-129-1-3p	mmu-miR-129-1-3p	137	-0.00503434	0.413751	-0.0409479	0.297305
mmu-miR-505-3p	mmu-miR-505-3p	167	0.0139487	0.0138108	-0.09535	0.00830498
mmu-miR-665-3p	mmu-miR-665-3p	86	0.134144	0.256433	0.0671009	0.392525
mmu-miR-3085-3p	mmu-miR-3085-3p	150	-0.0636923	0.0542813	0.0722384	0.196256
mmu-miR-3064-5p	mmu-miR-3064-5p	150	-0.0636923	0.0542813	0.0722384	0.196256
